# Supplementary material for: Transcriptional responses of Escherichia coli during recovery from inorganic or organic mercury exposure
Source: BMC Genomics. 2018 Jan 16;19:52. doi: 10.1186/s12864-017-4413-z (PMC5769350; doi:10.1186/s12864-017-4413-z)
Supplement: Supplementary file 2 — Contains raw read counts for each gene across all conditions as determined by counting mapped paired-end reads using HTseq-count. (XLSX 1157 kb) [file 12864_2017_4413_MOESM2_ESM.xlsx]

## Sheet: Sheet1
TABLE S4: Raw Read Counts
Paired-end read counts for each library (3 libraries per condition) as determined by HTseq_count. Table ordered by feature type and then by gene_ID.
feature	start	end	strand	gene_ID	gene_name	product_description	1A_MG_t0	1B_MG_t0	1C_MG_t0	2A_MG_t10	2B_MG_t10	2C_MG_t10	3A_MG_t30	3B_MG_t30	3C_MG_t30	4A_MG_t60	4B_MG_t60	4C_MG_t60	5A_Hg_t10	5B_Hg_t10	5C_Hg_t10	6A_Hg_t30	6B_Hg_t30	6C_Hg_t30	7A_Hg_t60	7B_Hg_t60	7C_Hg_t60	8A_PMA_t10	8B_PMA_t10	8C_PMA_t10	9A_PMA_t30	9B_PMA_t30	9C_PMA_t30	10A_PMA_t60	10B_PMA_t60	10C_PMA_t60
CDS	190	252	+	b0001	thrL	Regulatory leader peptide for thrABC operon	1727	3965	2959	1723	1580	2044	2060	1356	1898	1581	1612	1710	1606	1289	1951	1436	1286	2042	1687	1811	1603	2409	2960	3654	1429	718	2922	1494	1535	2550
CDS	337	2796	+	b0002	thrA	Aspartokinase I and homoserine dehydrogenase I, bifunctional	17730	25479	23070	22199	17952	28211	24771	17650	23918	13580	19577	21253	3932	3141	8810	2653	2760	4299	2204	8053	3738	2082	3147	2754	712	442	1207	12783	15081	27507
CDS	2801	3730	+	b0003	thrB	Homoserine kinase	5810	6741	6397	6376	5232	7659	6531	5647	5736	3651	4916	5094	1438	933	3819	603	697	1234	640	2297	1071	754	1243	1091	236	97	373	2979	4080	7354
CDS	3734	5017	+	b0004	thrC	Threonine synthase	10809	11534	10426	11631	8498	12663	11590	9194	8949	5415	7006	7164	2826	1966	6401	1103	1209	1959	1242	3861	1894	1983	2959	2782	497	327	833	4925	7033	11943
CDS	5234	5527	+	b0005	yaaX	Predicted secreted protein, DUF2502 family, function unknown	360	386	341	306	234	318	267	215	186	95	138	128	58	49	73	123	86	272	83	163	90	63	114	116	54	27	104	133	138	245
CDS	5686	6459	-	b0006	yaaA	Peroxide resistance protein, lowers intracellular iron	313	388	333	304	289	429	409	321	408	406	379	368	9602	7688	8190	1639	1126	3362	656	535	848	730	906	996	505	301	980	395	332	544
CDS	6532	7959	-	b0007	yaaJ	Predicted transporter, sodium:alanine (SAF) symporter family; function unknown	86	56	62	190	139	120	283	301	321	354	341	250	91	62	166	117	80	176	132	87	130	48	67	75	59	30	79	86	89	192
CDS	8238	9188	+	b0008	talB	Transaldolase B	9139	10139	9034	9791	8228	12027	12246	9783	11766	9346	9637	8990	20750	15309	34458	16019	12606	20021	14973	11593	16522	7671	10812	11860	6585	4048	13498	8018	7440	13582
CDS	9306	9890	+	b0009	mog	Molybdochelatase incorporating molybdenum into molybdopterin; chlorate resistance	252	342	292	277	214	296	252	234	283	269	230	207	410	295	847	253	211	327	260	300	370	305	402	402	264	130	313	248	191	305
CDS	9931	10494	-	b0010	yaaH	Inner membrane protein, Grp1_Fun34_YaaH family; function unknown	144	187	169	79	75	134	79	52	76	94	63	68	78	66	133	47	59	100	83	194	144	285	374	366	150	87	275	150	67	90
CDS	10646	11356	-	b0011	yaaW	UPF0174 family, function unknown	6	8	15	8	1	10	9	17	17	9	18	6	15	12	22	15	17	26	9	12	9	27	25	37	25	10	36	6	6	18
CDS	11385	11786	-	b0013	yaaI	Predicted secreted protein, UPF0412 family, function unknown	2	3	1	5	0	4	0	3	5	6	0	2	4	3	4	0	3	2	3	8	5	5	3	6	5	2	6	4	4	3
CDS	12163	14076	+	b0014	dnaK	Hsp70 molecular chaperone, heat-inducible; bichaperone with ClpB for protein disaggregation	13056	18504	14025	12035	9583	14364	20562	16478	23011	12163	12617	8124	70126	65494	46565	53320	29900	134258	21418	13756	43012	12483	17742	17147	16275	11048	28881	20101	24653	35890
CDS	14168	15295	+	b0015	dnaJ	DnaK co-chaperone HSP40; DNA-binding protein; stress-related DNA biosynthesis, responsive to heat shock; binds Zn(II)	1766	2563	2076	1596	1334	2085	2039	1720	2460	1455	1530	991	10152	7408	13059	3350	2086	7847	1841	1894	4448	2597	3795	3136	2662	1721	4205	2220	2473	3523
CDS	15445	16554	+	b0016	insL1	IS186 transposase	52	59	56	35	38	67	52	43	50	28	38	17	148	128	182	73	35	124	40	57	118	43	68	45	58	38	97	58	49	92
CDS	16754	16960	-	b0018	mokC	Overlapping regulatory peptide, enables hokC expression	14	11	15	21	17	18	26	24	39	33	30	32	23	21	51	20	11	26	15	18	26	31	37	29	28	14	41	13	23	36
CDS	17489	18652	+	b0019	nhaA	Na+/H+ antiporter 1, strongly pH-dependent; helps regulate intracellular pH and extrude lithium; nhaA_P1 activated by NhaR, repressed by H-NS and stimulated by Na(+)	192	309	260	229	157	301	246	214	267	241	236	220	1106	751	1117	405	344	539	535	525	719	418	565	482	483	242	677	245	177	292
CDS	18715	19617	+	b0020	nhaR	Positive regulator of nhaA, Na(+)-dependent	115	170	181	95	91	160	139	108	171	157	134	143	274	195	422	199	183	268	345	248	351	264	350	423	284	132	490	139	109	201
CDS	19814	20314	-	b0021	insB1	IS1 transposase B	1	2	2	1	1	1	0	2	3	0	5	1	6	2	1	3	2	4	2	3	2	3	2	3	2	2	2	2	1	0
CDS	20236	20508	-	b0022	insA1	IS1 transposase A	28	21	23	9	7	17	13	11	11	14	9	8	10	12	7	8	8	9	13	33	24	11	14	18	4	7	15	15	5	11
CDS	20818	21078	-	b0023	rpsT	30S ribosomal subunit protein S20	9600	12011	11171	6271	5689	9206	4865	3664	3895	4323	4010	3544	2397	2744	1523	6337	5519	8181	4726	14602	11224	6424	8581	9841	3255	1658	6095	9833	4670	5904
CDS	21181	21396	+	b0024	yaaY	Function unknown	16	20	15	26	15	17	24	32	33	39	26	39	42	26	69	30	30	46	31	20	33	40	34	47	32	13	60	14	16	27
CDS	21407	22345	+	b0025	ribF	Riboflavin kinase and FAD synthase, riboflavin biosynthesis	1221	1479	1463	1141	897	1530	1484	1277	1562	1560	1542	1392	1815	1623	2192	2197	1910	3217	1990	1647	2037	2807	3891	4332	2191	1205	3953	1184	1087	1906
CDS	22391	25204	+	b0026	ileS	Isoleucine--tRNA ligase	7570	8655	8457	8341	6926	10178	9829	9292	11732	10959	11084	10863	9807	8773	13518	10850	10844	15752	13688	10172	12772	10000	14029	14919	8683	6091	16870	8319	7306	11769
CDS	25207	25698	+	b0027	lspA	Prolipoprotein signal peptidase, signal peptidase II; SPII	657	839	772	667	625	812	759	735	973	987	981	930	644	555	988	494	605	801	917	993	1158	466	709	712	451	293	825	727	565	975
CDS	25826	26272	+	b0028	fkpB	FKBP-type peptidyl-prolyl cis-trans isomerase	610	671	656	530	455	672	517	487	625	667	666	637	363	320	378	390	434	591	739	975	947	325	507	507	378	207	675	535	448	592
CDS	26277	27224	+	b0029	ispH	4-hydroxy-3-methylbut-2-enyl diphosphate reductase; last, branched, step of isopentenyl diphosphate (IPP) and dimethylallyl diphosphate (DMAPP) synthesis from 1-hydroxy-2-methyl-2-(E)-butenyl 4-diphosphate; alternative nonmevalonate (DXP) pathway for terp	1088	1066	1059	948	730	1207	792	680	854	898	862	776	504	423	677	510	568	744	996	1562	1540	488	784	757	583	305	947	868	700	1064
CDS	27293	28204	+	b0030	rihC	Ribonucleoside hydrolase	157	172	147	134	156	187	194	176	158	144	220	168	90	79	184	64	60	100	48	117	99	70	126	107	55	33	99	100	147	218
CDS	28374	29192	+	b0031	dapB	Dihydrodipicolinate reductase	1332	2674	2763	2014	2024	3053	2167	1984	2250	1735	2465	2279	993	685	1576	1047	1142	1165	937	1305	1225	1227	1821	1578	1205	505	1344	2936	2589	3906
CDS	29651	30796	+	b0032	carA	Carbamoyl phosphate synthase, small subunit; glutamine-hydrolyzing, tetramer of heterodimers	981	1977	2020	1056	983	1631	628	253	376	319	371	827	213	171	524	221	272	342	189	2867	1262	28	62	51	24	13	32	1037	361	378
CDS	30817	34035	+	b0033	carB	Carbamoyl phosphate synthase, ammonia, large subunit; tetramer of heterodimers	3820	4402	4490	4216	3338	4744	3498	2373	1936	995	1372	1898	852	567	2488	507	524	881	556	9702	3188	276	506	471	140	80	244	2373	1016	1470
CDS	34300	34692	+	b0034	caiF	Transcriptional activator of cai operon	22	32	30	36	18	33	45	71	69	53	104	83	18	20	28	46	31	52	41	58	45	85	118	124	120	71	270	20	37	60
CDS	34784	35371	-	b0035	caiE	Stimulates activities of CaiD and CaiB	5	6	8	9	6	12	9	9	10	12	9	8	13	11	27	5	10	22	7	3	15	13	16	16	6	6	17	11	4	17
CDS	35380	36162	-	b0036	caiD	Carnitinyl-CoA dehydratase	0	1	5	1	5	3	2	5	3	2	2	4	1	0	6	2	6	2	3	4	5	6	8	8	9	4	10	2	4	5
CDS	36274	37824	-	b0037	caiC	Crotonobetain/carnitine-CoA ligase	51	68	54	60	44	61	66	53	94	62	74	65	63	37	90	24	32	51	76	64	96	50	88	94	56	35	100	55	52	77
CDS	37901	39115	-	b0038	caiB	Carnitine dehydratase; crotonobetaine reductase, CI component	30	53	67	43	40	61	49	52	74	76	83	60	103	80	204	36	49	76	60	71	77	46	65	52	50	24	89	51	35	78
CDS	39247	40386	-	b0039	caiA	Crotonobetaine reductase, CII component	75	84	87	83	66	106	112	111	125	131	120	117	131	93	204	69	69	138	78	77	84	92	141	122	67	37	139	109	65	104
CDS	40420	41931	-	b0040	caiT	L-carnitine/gamma-butyrobetaine antiporter; trimeric; BCCT family	5	9	12	2	5	9	15	11	20	10	11	11	8	8	13	8	8	13	6	5	7	11	12	17	16	5	16	4	5	10
CDS	42403	43170	+	b0041	fixA	Required for anaerobic carnitine reduction	2	7	6	4	5	5	7	5	8	2	11	11	2	3	5	3	5	2	4	3	4	3	4	3	5	2	6	2	3	6
CDS	43188	44126	+	b0042	fixB	Required for anaerobic carnitine reduction	6	9	10	8	5	13	6	4	9	7	5	9	11	6	8	6	5	13	3	8	8	20	29	33	14	8	28	3	7	8
CDS	44180	45463	+	b0043	fixC	Predicted flavoprotein oxidoreductase; may be involved in anaerobic carnitine reduction; predicted FAD-binding domain; function unknown	23	34	34	23	32	36	38	39	44	24	36	29	103	59	141	37	41	151	18	20	22	293	448	478	171	88	309	8	9	17
CDS	45463	45747	+	b0044	fixX	Related to carnitine metabolism	1	5	2	3	2	8	0	1	5	5	3	1	23	5	23	7	3	9	2	1	3	25	42	35	18	9	23	1	1	3
CDS	45807	47135	+	b0045	yaaU	Predicted transporter, MFS family, function unknown; membrane protein	9	10	12	8	10	10	16	15	13	9	7	14	22	10	11	16	15	14	4	8	14	33	40	34	17	14	42	5	6	7
CDS	47246	47773	+	b0046	kefF	Potassium-efflux system ancillary protein for KefC; glutathione-regulated; quinone oxidoreductase, FMN-dependent	36	56	59	34	24	49	50	53	71	58	58	66	53	40	96	31	28	58	96	81	118	53	71	92	64	33	121	50	32	60
CDS	47769	49628	+	b0047	kefC	NEM-activatable K+/H+ antiporter	106	167	154	136	126	173	164	164	222	216	202	204	104	73	168	57	55	96	269	230	390	81	124	121	117	64	164	163	128	243
CDS	49823	50299	+	b0048	folA	Dihydrofolate reductase; trimethoprim resistance	352	464	430	206	225	333	161	138	151	198	175	164	219	214	319	427	281	593	247	627	543	195	304	370	122	79	243	330	222	209
CDS	50383	51222	-	b0049	apaH	Dinucleoside tetraphosphatase, symmetrical; diadenosine tetraphosphatase; bis(5'-nucleosyl)-tetraphosphatase, symmetrical	236	291	295	199	173	286	218	195	232	304	317	294	64	65	61	140	184	195	695	635	999	72	85	99	55	42	142	333	222	356
CDS	51232	51606	-	b0050	apaG	Expressed as part of complex ksgA operon, function unknown; Salmonella ortholog involved in Co2+ and Mg2+ efflux; upstream of apaH	290	287	285	246	193	333	222	187	259	306	270	285	133	104	210	161	162	289	512	484	675	220	242	299	158	95	307	269	176	217
CDS	51612	52430	-	b0051	rsmA	16S rRNA m(6)A1518, m(6)A1519 dimethyltransferase, SAM-dependent; mutant is kasugamycin resistant; multicopy suppressor of era(Cs)	908	1044	1029	831	701	1100	863	690	870	997	950	858	317	312	573	421	498	642	1550	1860	2350	458	620	634	355	202	671	973	642	916
CDS	52430	53416	-	b0052	pdxA	4-hydroxythreonine-4-phosphate dehydrogenase; fourth step in pyridoxal 5-phosphate biosynthesis; isoniazid resistance; requires divalent cations and NAD(P)+	630	816	810	642	558	870	658	571	737	833	737	718	168	152	179	315	418	300	1159	1316	1687	103	158	151	73	78	169	781	515	788
CDS	53419	54702	-	b0053	surA	Periplasmic OM porin chaperone, has PPIase activity; required for stationary-phase survival	2821	2961	2643	2804	2216	3154	2754	2587	3102	3565	3353	3088	1141	1061	1021	1453	1957	1835	3802	4474	5023	1132	1372	1640	1234	832	2141	2815	1999	3220
CDS	54758	57109	-	b0054	lptD	LPS assembly OM complex LptDE, beta-barrel component	4634	5574	5394	4400	3606	5544	5164	4229	5560	4928	4719	4783	3145	2818	3651	4563	4810	6260	8395	7417	8906	4511	5691	6414	3904	2752	7976	5162	3998	6458
CDS	57364	58176	+	b0055	djlA	DnaK co-chaperone, membrane-asssociated, DNA-binding; mutants rapidly accumulate suppressors	313	406	408	305	249	386	373	317	442	409	412	400	468	349	688	441	474	643	545	537	603	539	774	741	376	182	616	308	248	404
CDS	59690	60346	-	b0058	rluA	23S rRNA pseudouridine(746), tRNA pseudouridine(32) synthase; dual specificity	235	282	274	296	232	334	248	124	166	152	120	102	194	129	226	167	141	362	323	418	463	67	99	75	58	27	97	336	116	194
CDS	60361	63264	-	b0059	rapA	RNA polymerase binding protein; mutants are UV-S; mutant biofilms have less polysaccharide and are antibiotic sensitive; ATPase and putative helicase	1517	1480	1338	1371	1021	1522	895	452	542	639	532	442	1295	1042	1598	1137	903	2034	1616	2929	2769	388	553	595	373	272	707	1670	621	766
CDS	63432	65780	-	b0060	polB	DNA polymerase II, capable of translesion synthesis; role in the resumption of DNA synthesis after UV irradiation	132	178	184	198	146	216	203	182	279	197	189	200	608	382	1060	393	346	885	720	348	834	201	212	239	204	123	354	174	138	253
CDS	65858	66550	-	b0061	araD	L-ribulose-5-phosphate 4-epimerase	10	13	8	5	5	12	15	9	12	13	8	13	9	5	20	6	7	16	10	11	7	10	7	6	1	6	6	0	11	10
CDS	66838	68337	-	b0062	araA	L-Arabinose isomerase; first step in arabinose catabolism; converts L-arabinose to L-ribulose	26	41	37	27	30	41	32	29	49	43	48	36	23	33	38	27	27	45	35	30	38	44	63	51	26	21	41	15	35	29
CDS	68351	70048	-	b0063	araB	Ribulokinase	6	14	19	15	5	22	20	10	18	19	25	28	19	17	33	13	11	20	26	8	16	10	22	32	11	5	22	7	21	25
CDS	70387	71262	+	b0064	araC	Transcriptional activator for the ara regulon; autorepressor in the absence of arabinose co-activator	100	271	214	153	134	197	226	315	309	283	406	319	2261	1488	4413	417	321	936	277	195	300	181	262	278	230	147	379	165	348	631
CDS	71351	72112	+	b0065	yabI	Inner membrane protein, DedA family, function unknown	60	151	141	74	75	117	68	81	108	87	125	99	350	167	604	104	131	145	121	128	206	118	139	145	119	51	138	98	97	180
CDS	72232	72927	-	b0066	thiQ	ABC transporter ATPase for thiamine, thiamine pyrophosphate	52	52	69	44	39	77	59	41	47	41	45	37	11	10	36	28	25	36	28	67	52	13	16	13	11	3	15	51	33	52
CDS	72914	74521	-	b0067	thiP	ABC transporter permease for thiamine, thiamine pyrophosphate	52	123	128	65	77	87	71	50	64	47	32	48	19	21	21	31	25	47	38	96	86	7	14	8	6	2	14	97	56	79
CDS	74500	75480	-	b0068	thiB	Periplasmic thiamin binding protein; TBP; monomeric	148	186	199	96	96	172	108	74	113	86	75	78	82	64	89	59	56	86	104	186	233	105	137	148	74	47	163	172	115	167
CDS	75647	77299	-	b0069	sgrR	Transcriptional activator of sgrS sRNA; sgrS destabilizes ptsG mRNA	239	304	245	225	200	321	392	319	412	322	394	322	678	438	936	343	261	501	649	408	748	310	387	433	317	205	607	371	258	477
CDS	77621	78796	+	b0070	setA	Broad specificity sugar efflux transporter	103	164	168	118	113	138	147	150	202	216	156	185	181	131	265	157	150	249	133	216	224	236	334	257	234	89	268	130	120	252
CDS	78851	79453	-	b0071	leuD	3-isopropylmalate dehydratase small subunit; also called alpha-Isopropylmalate isomerase	3566	3968	3706	3556	2991	4134	4295	4537	6281	8690	8255	6733	1537	1368	2525	712	1129	989	2947	5007	3186	4718	7502	7489	14448	7599	20667	6980	6591	10191
CDS	79467	80864	-	b0072	leuC	3-isopropylmalate dehydratase large subunit; also called alpha-isopropylmalate isomerase	7790	8841	8096	8163	6918	9796	9653	10279	15041	17524	17027	14558	3015	2645	5241	1901	3045	2668	6933	11057	6940	12412	19640	19293	31563	17955	44642	16138	14584	22758
CDS	80870	81958	-	b0073	leuB	3-isopropylmalate dehydrogenase, NAD(+)-dependent	4711	5270	4982	4796	3977	5665	6480	6379	9556	9923	9384	8314	1632	1689	2231	2254	2945	2762	4237	6488	4333	10737	15286	15707	20134	13738	30704	10521	8448	13449
CDS	81961	83529	-	b0074	leuA	alpha-Isopropylmalate synthase	4372	5844	5533	5233	4281	6136	8555	6951	11051	8785	9869	8612	2227	2713	1760	7173	7284	8922	6122	7046	7156	37349	49314	50733	46912	33559	75558	13838	8215	15114
CDS	83625	83708	-	b0075	leuL	leu operon leader peptide	575	746	633	616	611	726	916	774	912	1126	1150	921	489	431	360	850	676	987	825	536	601	2773	3436	3637	2218	1418	3896	703	553	1023
CDS	84368	85309	+	b0076	leuO	Pleiotropic transcriptional regulator; regulates dsrA; relieves bgl silencing, multi-copy represses cadC	15	18	17	19	15	23	25	20	23	35	29	27	29	25	84	30	42	38	54	12	57	73	108	121	99	69	218	19	20	39
CDS	85630	87351	+	b0077	ilvI	Acetohydroxy acid synthase III (AHAS-III); acetolactate synthase III (ALS-III); valine sensitive; large subunit	1873	3015	2915	2574	2197	3399	3483	3503	4672	4035	4396	4015	1180	1109	1206	1676	1996	1953	2421	2472	2605	1994	2860	2152	2224	1306	2636	2180	2713	5412
CDS	87357	87845	+	b0078	ilvH	Acetohydroxy acid synthase III (AHAS-III) regulatory subunit; acetolactate synthase III (ALS-III); valine sensitive; small subunit	622	899	913	779	685	1105	982	1049	1495	1313	1251	1172	161	189	188	196	352	218	635	845	795	400	604	459	644	302	611	636	862	1571
CDS	88028	89029	+	b0080	cra	Catabolite repressor-activator	849	1186	1186	900	755	1149	1331	1315	1627	1809	1910	1798	844	750	1380	1199	1106	1371	1151	1105	1283	991	1302	1412	1042	699	1772	944	1030	1780
CDS	89634	90089	+	b0081	mraZ	Inhibitor of RsmH methyltransferase activity; expressed gene in dcw (division, cell wall) gene cluster	385	633	622	375	396	577	617	511	743	552	581	592	649	461	914	759	615	1140	687	731	959	1096	1410	1621	864	418	1639	482	407	861
CDS	90094	91032	+	b0082	rsmH	16S rRNA m(4)C1402 methyltransferase, SAM-dependent; membrane-associated. expressed gene in dcw gene cluster; non-essential	553	916	824	532	506	781	795	737	1083	883	842	828	689	569	1211	907	880	1370	1236	1228	1519	2068	2776	2998	1848	1013	3525	694	614	1169
CDS	91032	91394	+	b0083	ftsL	Cell division and growth, membrane protein	159	251	242	162	157	258	249	230	336	312	272	267	239	178	590	229	223	305	359	334	370	297	442	452	249	171	575	192	154	279
CDS	91413	93176	+	b0084	ftsI	Transpetidase, PBP3; penicillin-binding protein 3 involved in septal peptidoglycan synthesis	1674	2135	1859	1264	1422	2156	2091	1951	2729	2821	2764	2503	1707	1274	2558	1098	1295	1591	2813	2848	3371	940	1147	1265	1028	644	1832	1849	1313	2550
CDS	93166	94650	+	b0085	murE	meso-diaminopimelate adding enzyme; UDP-N-acetylmuramoyl-L-alanyl-D-glutamate:meso-diaminopimelate ligase	884	1259	1182	978	876	1406	1059	1180	1600	1580	1722	1470	602	574	673	914	1246	1122	2029	1768	2210	97	130	112	219	147	277	1101	908	1480
CDS	94650	96005	+	b0086	murF	D-alanyl:D-alanine adding enzyme; UDP-N-acetylmuramoyl-tripeptide:D-alanyl-D-alanine ligase	882	1076	1058	928	858	1333	1057	1041	1460	1356	1435	1372	211	261	219	315	559	340	1674	1755	2035	22	35	46	91	61	144	1003	794	1338
CDS	96002	97081	+	b0087	mraY	UDP-N-acetylmuramoyl-pentapeptide:undecaprenyl-PO4 phosphatase	514	729	732	555	506	746	573	553	776	844	832	781	148	131	163	138	279	171	789	1100	1330	27	32	52	46	14	50	557	440	737
CDS	97087	98400	+	b0088	murD	D-glutamic acid adding enzyme; UDP-N-acetylmuramoyl-L-alanine:D-glutamate ligase	764	1001	1006	754	644	1095	883	802	1166	1220	1331	1151	278	303	407	233	425	317	1362	1485	1852	67	125	121	110	60	154	815	667	1212
CDS	98403	99644	+	b0089	ftsW	Lipid II flippase; divisome protein recruiting FtsI; SEDS protein	692	916	901	641	599	863	752	691	1030	943	773	839	234	180	316	184	286	252	911	1247	1532	78	134	108	92	50	148	627	506	856
CDS	99644	100708	+	b0090	murG	N-acetylglucosaminyl transferase; UDP-N-acetylglucosamine:N-acetylmuramyl-(pentapeptide) pyrophosphoryl-undecaprenol N-acetylglucosamine transferase; murein synthesis peripheral membrane protein interacting with cardiolipin	647	851	773	635	514	821	672	625	885	987	1025	863	215	217	224	201	335	264	792	1225	1409	184	321	270	156	81	207	656	478	826
CDS	100765	102237	+	b0091	murC	UDP-N-acetylmuramate:L-alanine ligase; L-alanine adding enzyme	1552	1660	1651	1410	1165	1810	1603	1344	1821	2087	2087	1737	561	447	944	407	565	663	1800	2604	2761	478	756	780	363	200	586	1366	936	1589
CDS	102233	103150	+	b0092	ddlB	D-alanine:D-alanine ligase B, ADP-forming	847	986	1005	963	779	1114	977	897	1145	1261	1125	1090	465	372	865	274	354	452	947	1443	1523	633	868	919	481	238	796	775	640	1076
CDS	103155	103982	+	b0093	ftsQ	Divisome assembly protein; cell division and growth of wall at septum	468	772	745	533	466	716	637	691	889	944	893	783	455	349	735	371	380	705	664	944	1193	609	843	750	443	227	713	560	459	800
CDS	103982	105241	+	b0094	ftsA	Cell division and septation protein, specific role unknown; recruited to FtsZ ring	578	1320	1381	928	885	1419	1096	1293	1913	1528	1721	1668	1218	787	1547	1129	1319	1874	1251	1602	1822	1642	2159	1852	1474	678	1590	1151	1016	1732
CDS	105305	106453	+	b0095	ftsZ	Septal ring GTPase required for cell division and growth; initiation of septation; tubulin-like protein	1814	3293	3738	2986	2861	4443	3411	3885	5511	4350	5167	4833	2681	2089	3540	2755	2823	3968	3862	5149	5293	5584	8389	8226	4773	2809	8010	3384	2955	4727
CDS	106557	107471	+	b0096	lpxC	Lipid A synthesis, UDP-3-O-(R-3-hydroxymyristoyl)-N-acetylglucosamine deacetylase; zinc metalloamidase; cell envelope and cell separation	7271	7621	7503	7297	5925	8466	8178	7443	9288	9318	10550	8724	44436	30190	74376	28494	21106	44088	18142	12833	15439	45792	61634	67225	30617	16303	59284	6912	5350	8712
CDS	107705	108214	+	b0097	secM	Secretion monitor controlling secA expression	980	1181	1048	833	693	1053	898	843	1021	998	978	917	1009	777	1310	912	821	1346	1277	1769	1753	1010	1250	1554	730	468	1617	1012	642	1054
CDS	108279	110981	+	b0098	secA	Preprotein translocase secAYEG receptor/ATPase subunit; autogenous translational repressor; ATP-dependent helicase activity on secMA mRNA; homodimeric/monomeric	4937	4879	4547	5180	3840	5486	4621	3944	4553	4739	4602	4166	3157	2540	4781	1714	2065	2216	3657	7116	6700	589	662	777	471	508	1041	5091	3480	4985
CDS	111044	111430	+	b0099	mutT	8-oxo-dGTPase, antimutator; prevents AT-to-GC transversions; dGTP pyrophosphohydrolase	70	88	107	96	71	112	66	63	71	72	63	62	41	19	47	23	27	31	31	170	110	24	34	35	21	14	33	94	67	105
CDS	111652	111846	-	b0101	yacG	DNA gyrase inhibitor; Zn(2+)-binding protein	172	202	195	167	129	219	171	154	184	180	184	170	114	74	197	68	63	103	179	247	328	76	84	72	59	47	93	169	119	206
CDS	111859	112599	-	b0102	zapD	FtsZ stabilizer	491	602	588	433	403	623	514	426	572	489	521	530	489	402	1078	346	376	593	632	837	951	477	588	709	402	288	774	623	455	607
CDS	112602	113219	-	b0103	coaE	Dephospho-CoA kinase; final step in CoA synthesis	276	505	422	255	184	338	322	346	382	447	475	451	395	334	358	519	452	745	536	510	668	983	1366	1552	809	374	1520	311	237	401
CDS	113444	114484	+	b0104	guaC	GMP reductase	1446	1820	1673	1252	1057	1761	1383	857	1508	1334	1110	1048	2808	2473	4045	4542	4799	4602	7916	2119	6920	1128	1610	1843	1306	789	2723	2091	1028	1642
CDS	114525	115724	-	b0106	hofC	Homologous to PilC of P. aeruginosa; function not established, insertion mutation gives no phenotype	30	40	49	30	20	32	33	34	38	32	31	38	31	22	28	22	25	51	51	67	84	46	44	68	38	21	46	40	29	54
CDS	115717	117099	-	b0107	hofB	Homologous to PilB of Pseudomonas aeruginosa; function not established, insertion mutation gives no phenotype	48	49	48	54	44	65	60	70	94	74	85	80	82	50	118	54	41	91	60	48	90	58	83	91	43	30	106	59	36	82
CDS	117112	117549	-	b0108	ppdD	Type IV pilin; function unknown; first 6 residues may be cleaved by prepilin peptidase to leave an N-terminal methylphenylalanine	5	9	9	4	3	5	7	4	5	3	3	5	3	0	2	1	2	2	7	3	6	5	7	7	0	3	6	2	2	0
CDS	117755	118645	-	b0109	nadC	Quinolinate phosphoribosyl transferase	531	613	571	539	415	712	780	636	726	776	948	765	817	736	916	1186	1075	1571	1140	831	1033	1226	1613	1674	996	539	1659	590	528	937
CDS	118733	119281	+	b0110	ampD	1,6-anhydro-N-acetylmuramyl-L-alanine amidase, Zn-dependent; murein amidase	96	113	124	121	108	175	192	218	263	257	303	237	384	275	526	505	463	653	556	158	326	417	589	606	382	170	511	124	115	283
CDS	119281	120132	+	b0111	ampE	Ampicillin resistance; membrane protein	85	120	117	104	88	120	187	188	226	233	231	210	300	256	252	483	491	633	676	149	395	314	433	392	260	167	363	130	120	223
CDS	120181	121551	-	b0112	aroP	General aromatic amino acid transport permease	6311	6705	6348	6057	4938	7402	7351	5862	7536	7328	6235	7235	2612	1874	5097	1106	1370	1736	4323	7087	8919	1016	1241	1438	958	574	1742	7598	5600	9537
CDS	122092	122853	+	b0113	pdhR	Pyruvate dehydrogenase operon (pdhR-aceEF-lpd) repressor; autoregulatory; pyruvate relieves repression; monomeric	2066	1626	1454	1598	1392	2394	1362	796	1572	931	625	997	4406	3087	6372	1691	1397	2694	1754	3076	3179	4765	6142	6910	4191	2398	7909	2130	827	1368
CDS	123017	125677	+	b0114	aceE	Pyruvate dehydrogenase, decarboxylase component E1; acetate requirement	18212	21462	20806	23230	17968	26310	31302	31223	40173	44213	40328	33686	39211	29279	46537	12022	12884	25378	22964	40889	37657	12219	15864	16438	12519	8416	20294	45138	18722	29152
CDS	125695	127584	+	b0115	aceF	Pyruvate dehydrogenase, dihydrolipoamide acetyltransferase E2; acetate requirement	7533	10061	9947	10390	8289	12381	11610	14510	18396	19710	23638	18094	8748	7448	8054	3510	4280	7505	8264	17794	15537	3428	5051	4583	3401	1754	3860	21410	8873	12327
CDS	127912	129333	+	b0116	lpd	Lipoamide dehydrogenase, NADH-dependent; E3 component of pyruvate and 2-oxoglutarate dehydrogenase complexes; also functions as glycine cleavage system L protein; binds Zn(II)	11175	13873	14411	13709	11202	17350	11704	10908	14673	13961	16987	13918	13844	13345	10111	28261	26293	41380	24358	22408	26526	12863	17336	17287	10657	6455	15862	16974	8875	13942
CDS	129410	131260	-	b0117	yacH	Function unknown	10	13	10	10	6	8	10	11	15	21	14	15	17	8	20	29	13	33	46	14	45	9	23	36	17	6	23	8	9	18
CDS	131615	134209	+	b0118	acnB	Aconitase B; 2-methylaconitate hydratase; apo-enzyme binds mRNA for negative translational autoregulation; iron-sulfur cluster; monomeric	15494	19554	18918	18810	16408	23752	17699	12271	16252	14748	8921	7420	51070	38788	70866	35351	31662	51225	43072	30249	47257	3275	4622	4600	1641	1155	2743	8465	12233	24256
CDS	134388	134747	+	b0119	yacL	Function unknown	131	189	167	211	209	253	239	243	300	291	307	260	663	445	1199	1031	1008	1798	742	299	623	915	1471	794	916	364	821	186	164	351
CDS	134791	135582	-	b0120	speD	S-adenosylmethionine decarboxylase, spermidine biosynthesis; two subunits by cleavage: residues 1-111 are the beta chain and 112-264 are the alpha chain (153 aa)	2712	3067	2957	2807	2265	3258	2708	1964	2141	1751	1460	1552	850	772	1197	359	423	539	1109	3051	2280	1378	2032	2062	194	109	336	2506	1418	2240
CDS	135601	136464	-	b0121	speE	Spermidine synthase	2453	2764	2595	2479	1935	3055	2326	1652	1772	1471	1290	1264	1172	910	1948	478	509	767	1081	3000	2174	1243	1632	1788	504	242	823	2308	1272	2058
CDS	136573	136917	-	b0122	yacC	Expressed protein, function unknown, PulS_OutS family	321	334	367	324	244	333	432	298	400	452	335	356	226	153	379	183	163	266	481	465	557	863	1126	1401	566	313	1100	307	153	364
CDS	137083	138630	+	b0123	cueO	Multicopper oxidase (laccase), confers copper tolerance; oxidizes model substrate dimethoxyphenol; in vitro ferroxidase and phenoloxidase activities; regulated by copper-responsive CueR activator	722	1077	1230	1093	866	1515	1320	1490	2073	1678	2019	1956	23114	21591	31811	29072	16372	54517	2578	927	2962	8213	8770	7170	2171	414	1082	257	257	434
CDS	138838	141225	-	b0124	gcd	Glucose dehydrogenase (pyrroloquinoline-quinone) quinoprotein; inner membrane protein	366	598	739	629	716	924	556	385	781	958	462	259	3088	2315	3631	2821	2854	3934	5840	4153	6020	1458	1753	2081	1319	868	2549	1431	440	1002
CDS	141431	141964	+	b0125	hpt	Hypoxanthine-guanine phosphoribosyltransferase	980	1114	1045	920	780	1200	1000	821	944	1092	892	911	1405	998	2835	878	807	1124	1064	1466	1627	2889	3972	3645	1797	912	2759	1136	764	1061
CDS	142011	142670	-	b0126	can	Carbonic anhydrase, beta class	1907	2506	2366	1543	1328	2178	1668	1268	1680	1603	1451	1389	3961	3359	4980	5708	4826	7508	6220	4042	5641	1877	2288	2719	1202	694	2473	1938	1606	2758
CDS	142779	143702	+	b0127	yadG	ABC family transporter ATPase, function unknown	349	438	457	414	326	520	502	473	619	616	625	556	1064	751	1730	600	525	849	515	576	565	622	815	715	487	261	735	429	371	634
CDS	143702	144469	+	b0128	yadH	Predicted ABC transporter permease, function unknown	232	235	263	272	196	249	299	291	388	404	367	347	613	422	1047	308	275	409	330	267	343	171	223	196	148	96	205	277	235	392
CDS	144577	145014	+	b0129	yadI	Predicted PTS Enzyme IIA, sugar specificity unknown	50	65	76	74	69	117	125	121	183	229	153	191	81	46	151	48	38	57	43	51	67	23	26	23	26	9	30	64	64	120
CDS	145081	146307	+	b0130	yadE	Polysaccharide deacetylase-like protein, function unknown	92	120	89	95	68	100	113	93	115	140	164	157	125	78	172	112	79	150	193	147	265	111	138	161	94	51	168	100	63	132
CDS	146317	146694	-	b0131	panD	Aspartate 1-decarboxylase; pantothenate biosynthesis; residues 1-24 constitute the beta chain; C-terminal 102 residues constitute the alpha chain	1661	2284	2251	1340	1339	2047	1573	1214	1584	1455	1533	1514	2750	2277	5519	3830	3693	4871	3924	3530	4620	4083	6155	6688	3007	1669	5899	2279	1445	2441
CDS	146968	147867	+	b0132	yadD	Putative transposase, function unknown	34	63	67	66	51	89	70	68	123	81	81	78	89	59	150	64	92	107	71	41	91	141	187	99	131	34	87	58	55	103
CDS	147947	148795	-	b0133	panC	Pantothenate synthase, dimeric	1915	2331	2099	2054	1657	2456	2645	2296	2601	2767	2794	2656	2428	1954	3835	1978	1885	2697	2746	2781	3441	3049	4162	4628	2837	1662	5447	2260	1986	3219
CDS	148810	149601	-	b0134	panB	Ketopantoate hydroxymethyltransferase	1510	1805	1571	1898	1445	1942	2246	2072	2126	2353	2743	2296	2074	1682	3670	1662	1405	2449	1712	2162	2333	1582	2260	2449	1201	742	2363	1767	1556	2449
CDS	149718	150953	-	b0135	yadC	Hyperlethality gene, FimA homolog	14	27	23	19	7	15	18	15	21	32	25	16	14	9	27	24	22	34	40	34	71	49	60	86	72	40	182	21	9	31
CDS	151006	151599	-	b0136	yadK	Function unknown, FimA homolog	5	5	6	2	3	7	7	6	8	10	7	13	3	0	7	5	6	4	11	10	25	11	18	22	41	26	88	4	4	10
CDS	151629	152231	-	b0137	yadL	Predicted minor fimbrial gene, function unknown	13	7	12	8	4	7	13	11	6	17	11	10	4	7	6	6	14	18	15	13	24	11	37	37	48	34	79	6	6	16
CDS	152246	152812	-	b0138	yadM	Function unknown, FimA homolog	5	6	7	5	3	4	4	6	7	2	6	12	5	3	6	6	2	7	14	13	20	16	23	33	43	34	100	3	6	10
CDS	152832	155426	-	b0139	htrE	Putative outer membrane fimbrial subunit export usher protein; required for growth at high temperature; induced by heat shock	20	30	30	22	13	20	23	25	34	29	14	20	21	14	24	16	16	17	36	28	51	53	72	98	114	44	185	30	12	22
CDS	155464	156201	-	b0140	yadV	Predicted periplasmic pilus chaperone, function unknown	1	1	2	2	5	2	3	1	1	1	1	1	1	0	2	2	2	4	2	4	7	2	5	8	5	1	14	3	0	2
CDS	156302	156883	-	b0141	yadN	Function unknown, FimA homolog	4	5	8	4	3	1	4	2	1	0	2	3	3	1	4	1	4	1	3	9	7	3	2	2	2	1	1	3	2	0
CDS	157256	157732	-	b0142	folK	6-Hydroxymethyl-7,8-dihydropterin pyrophosphokinase; monomeric	213	252	296	169	111	265	167	109	172	136	101	146	31	34	22	101	93	96	106	277	225	24	22	31	12	9	43	221	116	163
CDS	157732	159126	-	b0143	pcnB	Poly(A) polymerase; controls plasmid copy number; rare AUU start codon, growth-rate regulated; monomeric; degradosome component in stationary phase	3035	3728	3370	2170	1938	3325	2027	1422	1903	1781	1469	1679	917	974	812	1446	1346	2026	1753	4609	3900	1036	1391	1698	839	583	1624	3092	1818	2100
CDS	159189	160112	-	b0144	gluQ	Glutamyl-queuosine tRNA(Asp) synthase	212	275	277	121	108	218	69	44	58	83	74	57	40	39	65	73	66	102	165	368	323	38	68	64	52	32	102	168	82	79
CDS	160152	160604	-	b0145	dksA	RNAP-binding protein modulating ppGpp and iNTP regulation; reduces open complex half-life on rRNA promoters; removes transcriptional roadblocks to replication	2305	2839	2600	2246	1849	2627	2451	1891	2317	2137	2178	1798	5538	4034	8380	8364	7229	12258	8931	2839	5349	8295	11915	12641	8520	5076	16961	2393	2001	3048
CDS	160785	161486	-	b0146	sfsA	Overexpression increases maltose utilization; stimulates MalQ	101	270	304	217	189	278	197	330	423	350	408	331	523	261	858	587	847	919	472	347	529	396	365	365	474	191	296	229	240	446
CDS	161504	162031	-	b0147	ligT	2'-5' RNA ligase	65	108	121	62	54	82	80	76	96	91	72	91	59	39	55	110	102	143	117	134	147	152	212	220	112	56	264	82	70	121
CDS	162105	164531	+	b0148	hrpB	Predicted ATP-dependent helicase, function unknown	392	556	557	425	416	567	560	469	651	544	554	547	500	460	795	625	528	818	569	655	785	669	930	993	600	333	940	431	389	633
CDS	164730	167261	+	b0149	mrcB	Murein polymerase, PBP1B; bifunctional murein transglycosylase and transpeptidase; penicillin-binding protein 1B; dimeric	1278	1258	1186	1222	959	1446	1186	1101	1372	1344	1285	1159	880	820	1255	1238	1260	1839	1669	2057	2139	1176	1525	1578	986	555	1704	1166	855	1342
CDS	167484	169724	+	b0150	fhuA	Outer membrane transporter for ferrichrome-iron; interacts with TonB; receptor for microcin J25, colicin M, and phages T1, T5, phi80; transports albomycin and rifamycin	2087	1241	1341	1767	834	1491	448	229	249	184	171	142	487	281	1329	319	195	1013	185	316	397	246	490	462	234	114	350	727	172	225
CDS	169778	170572	+	b0151	fhuC	ABC transporter ATPase, Fe(3+)-ferrichrome uptake	114	120	121	135	66	112	54	39	65	33	56	46	41	37	78	24	23	41	53	36	45	138	206	191	92	62	204	70	36	52
CDS	170575	171462	+	b0152	fhuD	Ferric hydroxamate-binding protein, periplasmic; fhuD mutants are albomycin resistant	93	92	126	60	58	82	27	26	35	27	26	38	10	11	24	11	13	25	27	35	38	28	27	38	19	20	44	48	33	44
CDS	171462	173441	+	b0153	fhuB	Fe(3+)-ferrichrome ABC transporter permease	85	93	139	71	65	113	36	39	54	63	45	49	19	20	37	18	20	31	33	48	61	22	24	34	21	7	22	78	26	43
CDS	173605	174882	-	b0154	hemL	Glutamate-1-semialdehyde aminomutase	1414	1804	1604	1578	1298	1989	2069	1846	2275	2345	2372	2155	5289	4040	8708	3835	3489	6043	3458	2468	3918	4949	7132	7493	4782	2919	9162	1960	1541	2762
CDS	175107	176525	+	b0155	clcA	H(+)/Cl(-) exchange transporter; involved in the extreme acid response	212	318	323	243	215	377	382	359	490	479	481	408	883	545	1279	846	726	1288	782	483	891	701	921	927	730	356	1158	285	248	452
CDS	176610	176951	+	b0156	erpA	Iron-sulfur cluster insertion protein; A-type Fe-S protein; essential for respiratory growth	268	636	574	371	410	573	350	289	467	439	367	364	3292	1701	7973	1031	1013	1599	896	1234	1923	1398	1877	1783	1055	545	1444	308	265	506
CDS	177004	177624	-	b0157	yadS	Inner membrane protein, UPF0126 family, function unknown	76	156	124	47	72	119	83	59	80	69	43	70	49	39	97	68	56	88	76	172	166	95	129	153	64	37	134	127	75	104
CDS	177665	178462	-	b0158	btuF	Vitamin B12-binding protein, periplasmic	129	198	172	130	97	160	120	107	164	127	121	126	50	52	23	57	76	84	162	228	256	29	32	44	25	19	45	133	106	146
CDS	178458	179153	-	b0159	mtn	5'-Methylthioadenosine nucleosidase; S-adenosylhomocysteine and 5'-deoxyadenosine are also substrates	994	1186	1001	1101	888	1337	1327	1245	1362	1625	1688	1464	2077	1454	3321	1829	1439	2714	1769	1419	1858	2167	3038	3135	1947	1018	3390	1253	943	1594
CDS	179237	180751	+	b0160	dgt	Deoxyguanosine 5'-triphosphate triphosphohydrolase; dGTPase	281	411	389	327	255	425	671	585	739	671	661	614	641	445	863	686	713	952	1112	391	858	1068	1452	1557	1058	618	1899	400	421	882
CDS	180884	182305	+	b0161	degP	Periplasmic, membrane-associated serine endoprotease; protease Do, required for high-temperature growth and the degradation of damaged proteins	901	1180	1057	956	850	1189	1157	940	1562	1510	1233	1292	808	678	988	558	557	869	1035	1715	2015	931	1261	1223	807	630	1743	1197	1029	1553
CDS	182463	183617	+	b0162	cdaR	Transcriptional regulator for gar and gud operons	38	75	89	49	58	76	83	84	86	72	90	85	35	32	69	42	44	53	35	54	74	47	58	62	31	8	40	41	94	126
CDS	183712	184095	-	b0163	yaeH	Function unknown, UPF0325 family	357	338	297	549	361	508	709	754	917	1056	1015	901	2400	1757	3625	2628	2051	3592	2176	538	1507	3068	4260	4548	2719	1375	4610	501	481	915
CDS	184260	185069	-	b0164	yaeI	Phosphodiesterase, function unknown; has activity on model substrate bis-pNPP	72	121	135	67	59	95	99	77	106	96	77	79	34	33	43	31	30	47	84	83	141	16	36	50	24	8	38	90	75	95
CDS	185126	185947	-	b0166	dapD	2,3,4,5-tetrahydropyridine-2-carboxylate N-succinyltransferase; mutations suppress growth defects of strains lacking superoxide dismutase	5769	7181	6939	6258	5362	7922	7686	6554	7484	6503	6896	6573	5977	4252	12146	3746	3588	5316	3912	4689	5242	8406	11846	12180	5749	3255	10064	6382	6582	10443
CDS	185981	188650	-	b0167	glnD	Bifunctional uridylyltransferase/uridylyl-removing enzyme; (UTase/UR); controls uridylylation state and activity of PII(GlnB)	547	722	645	601	487	748	789	675	930	873	871	867	696	551	877	615	684	1011	1377	811	1226	473	592	690	476	319	817	650	488	956
CDS	188715	189506	-	b0168	map	Methionine aminopeptidase	1997	1835	1743	2076	1499	2208	1858	1415	1616	1544	1469	1252	3698	2520	6890	2408	1924	4119	1652	1955	2048	3642	5372	5547	2647	1345	4451	1717	1012	1626
CDS	189874	190596	+	b0169	rpsB	30S ribosomal subunit protein S2; binds Zn(II)	22905	23693	22909	24516	18760	27769	22696	18870	18089	14686	14423	13781	25654	20284	35512	15430	14522	22014	9787	25480	16876	41025	54375	54760	26804	15010	46349	26389	16690	26160
CDS	190857	191705	+	b0170	tsf	EF-Ts, Elongation Factor-Translation, stable; exchanges GDP for GTP in EF-Tu-GDP complex; binds Zn(II); subunit of RNA phage Q beta replicase	11924	12674	11659	14173	10135	14994	12475	10781	10822	9214	9228	8661	11473	9473	15545	7683	7073	10302	4843	13825	8450	18122	25675	22753	12173	7454	18842	14477	10147	14812
CDS	191855	192577	+	b0171	pyrH	Uridylate kinase; hexameric	989	1529	1460	1147	1020	1743	1165	1025	1386	1053	1062	1210	528	463	987	870	1046	1207	1239	1923	1984	1141	1727	1500	1050	592	1643	1925	1159	1839
CDS	192872	193426	+	b0172	frr	Ribosome recycling factor (RRF); dissociates ribosomes from mRNA after termination of translation; tRNA mimic	2874	3650	3542	2664	2216	3514	2849	2625	3083	2731	2542	2367	2443	1857	4058	2538	2422	3839	3488	4503	4847	9842	13402	14184	5818	3292	10899	3681	2581	4069
CDS	193521	194714	+	b0173	dxr	1-deoxy-D-xylulose 5-phosphate (DXP) reductoisomerase, NAPDH-dependent; also called 2-C-methyl-D-erythritol 4-phosphate (MEP) synthase; alternative nonmevalonate (DXP) pathway for terpenoid biosynthesis; dimeric	314	480	489	359	323	510	336	342	461	436	480	363	202	135	165	295	308	424	563	854	883	265	282	287	282	147	322	531	317	526
CDS	194903	195661	+	b0174	ispU	Undecaprenyl pyrophosphate synthase; dimeric	1165	1562	1622	900	753	1356	815	706	909	842	708	697	560	440	620	788	856	1034	941	1795	1750	1232	1556	1435	1079	512	1392	1241	820	1059
CDS	195677	196531	+	b0175	cdsA	CDP-diglyceride synthase, integral membrane protein with eight transmembrane helices; also known as phosphatidate cytidylyltransferase	730	873	1003	672	603	1058	705	575	729	640	584	634	487	349	631	710	636	846	683	1097	1152	635	789	678	555	273	799	779	523	719
CDS	196546	197895	+	b0176	rseP	Inner membrane zinc RIP metalloprotease; activates RpoE by degrading RseA; multicopy rpoE suppresses rseP mutation	1479	2200	2124	1619	1446	2297	1788	1544	2042	1687	1553	1513	1084	917	1365	1280	1287	1670	1517	2589	2446	1441	1795	1776	1110	632	1729	1908	1341	2142
CDS	197928	200357	+	b0177	bamA	Outer membrane protein required for OM biogenesis; in BamABCDE complex; forms pores; PORTA repeats	7232	8731	8736	8241	6595	10451	8984	8168	9762	9395	8697	8257	4163	3621	5148	4882	5163	6689	6167	11171	9588	2753	3468	3436	2463	1467	3687	8792	6680	10983
CDS	200482	200964	+	b0178	skp	Periplasmic molecular chaperone for outer membrane proteins; trimeric	4061	4375	4116	4588	3465	5117	4922	4510	4994	5926	5562	5244	2364	1922	3226	2356	2379	3005	4201	5703	5485	6069	8404	9082	4213	2597	8220	4449	3742	5802
CDS	200971	201993	+	b0179	lpxD	Lipid A synthesis, UDP-3-O-(R-3-hydroxymyristoyl)-glucosamine N-acyltransferase	5056	5726	5623	4741	3666	5859	4712	3866	4747	4805	4358	4265	3146	2537	5391	2718	2791	3753	4247	7430	6604	1584	2099	2283	1282	811	2430	4734	3362	5154
CDS	202101	202553	+	b0180	fabZ	3R-hydroxymyristoyl acyl carrier protein (ACP) dehydratase	2204	2344	2175	1941	1628	2470	1931	1697	1971	1886	1956	1719	2369	1658	3950	1849	1756	2696	2053	3128	2736	1812	2468	2626	1396	698	2421	2079	1404	2327
CDS	202560	203345	+	b0181	lpxA	Lipid A synthesis, UDP-N-acetylglucosamine acyltransferase	2467	2602	2370	2419	1822	2895	2405	1878	2260	2170	2021	1899	3039	2209	5275	3330	2842	4397	3105	3133	3169	2628	3720	3862	1882	1078	3610	2419	1517	2523
CDS	203348	204493	+	b0182	lpxB	Lipid A disaccharide synthase	939	1115	1226	636	529	965	776	647	805	838	686	734	434	356	586	443	416	546	926	1572	1476	711	810	1092	641	384	1175	886	537	884
CDS	204493	205086	+	b0183	rnhB	Degrades RNA of DNA-RNA hybrids; RNase HII; nicks DNA 5' to misincorporated ribonucleotides	335	462	488	250	216	355	247	211	274	289	298	265	112	96	185	119	174	152	358	749	605	181	235	263	152	86	278	299	195	259
CDS	205126	208605	+	b0184	dnaE	DNA polymerase III, alpha subunit; suppressor of dnaG-Ts	2073	2321	2427	1940	1601	2518	1770	1362	1640	1687	1572	1528	949	804	967	1187	1279	1546	2075	3811	3561	1436	1900	2153	1120	593	2040	2145	1414	2061
CDS	208621	209577	+	b0185	accA	Acetyl-CoA carboxylase, carboxyltransferase alpha subunit	1987	2990	3009	2093	1907	2869	2131	1886	2396	1961	2011	1916	2658	2125	4300	3011	2854	3857	2668	3442	3782	4424	6455	6517	3132	1779	5880	2418	1857	2779
CDS	209679	211817	+	b0186	ldcC	Lysine decarboxylase, constitutive	94	158	154	116	90	162	136	133	198	196	201	170	138	116	240	249	238	535	1089	351	713	141	148	168	148	96	231	128	100	167
CDS	211877	212263	+	b0187	yaeR	Function unknown	54	89	52	45	48	59	58	43	67	50	65	62	158	116	299	161	148	222	272	130	255	259	350	396	204	118	351	52	53	77
CDS	212331	213626	+	b0188	tilS	tRNA(Ile) lysidine (L34) synthase, ATP-dependent; solely responsible for tRNA(Ile) lysidine 34 (L34) formation	208	374	333	204	203	307	220	172	252	197	166	204	184	149	394	264	262	340	404	425	634	286	427	389	254	177	453	248	223	323
CDS	213681	213932	-	b0189	rof	anti-Rho (termination factor); pleiotropic multicopy suppressor of Ts mutations; ribosome-associated; growth-rate regulated	101	131	116	152	128	139	260	234	311	280	325	260	805	590	1160	1118	730	1628	882	181	434	1582	2342	2465	1176	657	2246	112	102	245
CDS	214291	214833	+	b0190	yaeQ	Multi-copy suppressor of E. coli rfaH anti-termination defect responsible for reduced hlyCABD expression	203	212	209	183	141	225	232	205	221	232	244	207	275	185	502	233	205	352	306	299	391	249	351	361	228	105	355	201	169	275
CDS	214833	215252	+	b0191	arfB	Alternative stalled-ribosome rescue factor B; peptidyl-tRNA hydrolase, ribosome-attached	92	115	88	75	64	94	76	80	115	101	92	75	143	96	350	96	86	162	131	160	181	93	140	165	102	59	157	76	58	107
CDS	215269	215976	+	b0192	nlpE	Lipoprotein activating Cpx in response to adhesion; copper resistance; outer membrane protein	230	219	212	226	162	245	242	229	298	278	285	293	584	369	953	379	293	781	411	434	456	303	472	474	288	165	569	229	199	291
CDS	216182	217003	-	b0193	yaeF	Predicted lipoprotein, function unknown; Cys conserved	34	41	30	20	12	32	45	36	44	40	30	41	37	18	46	20	35	35	42	41	58	37	44	42	23	15	32	26	21	45
CDS	217060	218775	-	b0194	proS	Proline--tRNA ligase	5615	6368	5774	5876	4457	6708	5529	4192	4853	4891	4409	4635	1870	1813	2030	3183	3029	4226	3803	8260	7357	4999	6891	7468	3473	2242	6838	6643	4499	6573
CDS	218890	219594	-	b0195	tsaA	tRNA-Thr(GGU) m(6)t(6)A37 methyltransferase, SAM-dependent	284	482	405	180	155	285	200	158	248	207	236	211	103	151	87	382	332	522	523	655	729	50	64	89	50	50	109	311	195	289
CDS	219594	219995	-	b0196	rcsF	Lipoprotein that signals increased capsule synthesis; upstream of RcsCDB phoshorelay; overexpression confers mucoid phenotype and increases colanic acid capsule synthesis; restores colony formation of ftsZ84 mutants on low salt	530	633	580	406	332	600	446	468	556	585	620	537	477	476	480	1413	1151	1803	1177	1007	1211	333	379	487	233	176	542	598	392	687
CDS	220116	220928	-	b0197	metQ	Periplasmic methionine binding lipoprotein; methionine sulfoximine sensitivity	8382	8967	7995	9578	7257	9670	9407	6486	6614	7359	7538	7124	7962	6634	7919	4122	3394	7688	6204	16594	15577	3964	5850	6027	2421	1339	4323	16383	6003	9899
CDS	220971	221621	-	b0198	metI	ABC transporter permease, L,D-methionine uptake; methionine sulfoximine sensitivity	1257	1943	1739	1395	1147	1677	1070	474	613	722	722	1008	2247	1255	3720	818	516	1811	912	2686	3295	263	394	383	203	159	397	2320	382	563
CDS	221617	222645	-	b0199	metN	ABC transporter ATPase, L,D-methionine uptake; methionine sulfoximine sensitivity	1083	2517	2147	966	984	1826	504	264	440	452	467	908	4906	2517	13968	1889	1237	5560	1170	2613	4518	215	320	355	354	232	677	2560	377	526
CDS	222833	223405	+	b0200	gmhB	Heptose 1,7-bisphosphate phosphatase; LPS biosynthesis; HAD20	290	420	404	386	378	533	458	468	618	588	596	574	990	610	1690	519	545	806	529	488	654	428	644	495	399	167	446	441	371	625
CDS	229167	229967	+	b0207	dkgB	2,5-diketo-D-gluconate reductase B	147	191	185	150	138	215	186	171	227	236	224	220	123	86	224	180	199	222	294	280	329	75	90	80	60	29	92	133	125	268
CDS	229970	230881	-	b0208	yafC	Putative LysR-family transcriptional regulator, function unknown	98	151	130	117	100	149	197	176	273	173	241	202	529	353	941	514	387	765	356	151	253	297	352	382	280	149	530	150	157	314
CDS	231122	231919	+	b0209	yafD	Predicted hydrolase, UPF0294 family, function unknown	313	523	549	371	330	465	680	626	881	854	979	803	2144	1463	3407	1660	1506	2729	1981	697	1707	1879	2487	2764	1664	938	3023	436	469	999
CDS	231926	232546	+	b0210	yafE	Predicted SAM-dependent methyltransferase, function unknown	113	162	151	97	89	127	178	171	212	199	215	192	235	182	393	167	150	271	324	164	329	372	462	504	266	176	533	98	92	161
CDS	232600	233955	-	b0211	mltD	Membrane-bound lytic transglycosylase D, murein hydrolase; periplasmic OM-attached lipoprotein	2870	3817	3989	1991	1613	2930	2229	1876	2124	2236	1826	1614	1114	1003	1130	1113	817	1604	1603	5984	4450	1501	1652	2027	1321	721	2439	4100	2025	2689
CDS	234030	234782	-	b0212	gloB	Glyoxalase II, hydroxyacylglutathione hydrolase, Zn(2+) cofactor	230	260	258	221	186	286	334	313	369	455	349	355	200	145	325	140	105	229	225	357	398	249	318	405	232	116	484	281	228	470
CDS	234816	235535	+	b0213	yafS	Predicted SAM-dependent methyltransferase, function unknown	106	159	137	116	123	141	206	173	228	231	222	231	223	184	242	356	280	480	361	159	300	344	458	523	299	182	581	113	120	284
CDS	235538	236002	-	b0214	rnhA	RNase HI; participates in DNA replication	195	243	250	194	155	234	232	220	267	302	299	234	281	223	294	438	424	579	403	315	353	299	431	394	192	98	351	207	148	297
CDS	236067	236795	+	b0215	dnaQ	DNA polymerase III epsilon subunit; streptomycin, azaserine resistant; 3' to 5' proofreading, lexA regulon	427	521	504	344	270	478	493	426	532	510	560	455	717	541	1470	734	598	1247	875	649	983	1419	2132	2289	1167	561	2276	431	333	614
CDS	237335	238117	+	b0217	yafT	Novel verified lipoprotein, function unknown	31	70	52	17	16	18	14	12	16	20	18	19	12	7	12	20	20	32	43	83	94	23	29	31	16	9	25	24	22	12
CDS	239422	240189	-	b0219	yafV	Amidase/nitrilase superfamily, function unknown	93	114	120	158	126	173	222	205	237	286	314	202	596	388	1016	603	552	979	557	142	275	637	782	791	540	265	818	99	133	258
CDS	240343	240813	+	b0220	ivy	Inhibitor of c-type lysozyme, periplasmic	225	333	293	259	253	363	372	417	670	631	685	514	1121	817	1483	2323	2187	4471	3809	2290	3259	1164	1680	1411	1304	626	1809	288	260	514
CDS	240862	243303	-	b0221	fadE	Medium-long-chain fatty acyl-CoA dehydrogenase	168	227	172	149	139	189	114	96	137	136	73	75	423	350	565	681	537	1106	976	295	721	552	720	750	631	353	1172	74	111	178
CDS	243543	244118	+	b0222	gmhA	Phosphoheptose isomerase; D-sedoheptulose 7-phosphate isomerase; GDP-heptose biosynthesis; T-phage resistance	868	1113	1079	1098	852	1323	1390	1333	1609	1454	1603	1378	2396	1803	3645	2170	1729	3130	1616	1227	1600	1344	1905	1949	1052	591	1852	1019	974	1733
CDS	244327	245091	+	b0223	yafJ	Predicted amidotransferase, function unknown	564	718	763	602	494	782	804	748	1020	923	882	832	1129	916	1286	1086	875	1617	1185	800	1171	942	1234	1432	879	488	1596	687	571	1131
CDS	245068	245805	-	b0224	yafK	Required for biofilm production in enteroaggregative E. coli	1207	1513	1478	792	674	1093	828	702	980	1204	1146	1008	1289	1236	1483	2174	1839	2243	1969	2023	2453	2048	3039	3578	1574	1103	3676	1404	885	1207
CDS	245964	246239	-	b0225	yafQ	Translation inhibitor toxin of TA pair YafQ/DinJ	170	175	185	158	122	173	234	164	227	198	180	177	175	110	247	127	115	176	301	310	384	205	268	294	206	114	357	202	109	205
CDS	246245	246502	-	b0226	dinJ	Antitoxin of TA pair YafQ/DinJ	326	269	257	311	270	319	402	344	431	422	422	399	544	396	665	505	388	959	488	415	498	642	933	1039	589	275	988	252	196	377
CDS	246712	247458	+	b0227	yafL	Predicted peptidase, C40 clan; probable lipoprotein, Cys conserved; putative PG hydrolase	16	11	19	12	13	19	15	17	21	10	18	16	16	9	26	21	15	41	39	20	47	27	57	45	23	16	52	8	9	20
CDS	247637	248131	+	b0228	rayT	RAYT REP element-mobilizing transposase; TnpA(REP)	36	47	56	50	33	57	65	73	78	85	91	79	97	77	170	106	95	178	80	38	73	77	123	102	79	33	93	50	50	106
CDS	250898	251950	+	b0231	dinB	DNA polymerase IV, capable of translesion synthesis; overexpression enhances mutagenesis; mediates targeted mutagenesis by 4-NQO; intrinsic AP lyase activity	91	153	134	102	103	151	133	152	205	140	160	137	503	268	895	300	194	721	299	178	417	154	190	215	132	96	269	125	102	178
CDS	252005	252295	+	b0232	yafN	Antitoxin for YafO toxin	31	47	46	34	37	44	47	38	66	38	43	54	35	29	66	49	56	85	192	63	179	55	55	97	81	32	124	49	36	75
CDS	252301	252696	+	b0233	yafO	mRNA interferase, toxin-antitoxin pair YafNO	25	33	41	25	19	23	32	28	35	37	20	19	23	15	51	29	31	40	118	41	111	21	18	27	27	18	58	29	22	42
CDS	252709	253158	+	b0234	yafP	Predicted acetyltransferase; antimutator activity towards 4-nitroquinoline-1-oxide; lexA regulon	22	36	23	7	12	14	23	20	25	20	18	21	5	9	10	7	12	11	96	51	116	15	20	38	32	15	87	20	24	32
CDS	254262	255716	-	b0237	pepD	Peptidase D, Xaa-His dipeptidase	2203	2407	2284	2501	1966	2873	3732	3736	4620	5601	5383	4996	2375	2141	2614	3733	3831	5472	7266	3595	6296	2375	3298	3503	2152	1461	3950	3263	2636	5021
CDS	255977	256432	+	b0238	gpt	Guanine-xanthine phosphoribosyltransferase phosphotransferase	694	900	934	453	444	749	401	326	412	451	598	587	342	261	545	546	534	731	560	2382	2183	1054	1532	1421	674	334	1080	1298	543	566
CDS	256527	257768	+	b0239	frsA	Fermentation-respiration switch protein; PTS Enzyme IIAGlc-binding protein, binds unphosphorylated form; has pNP-butyrate esterase activity in vitro	334	445	438	404	378	554	527	547	693	561	666	625	952	652	1667	782	647	1266	922	752	1038	852	1185	1251	702	400	1314	493	425	726
CDS	259048	260100	-	b0241	phoE	Outer membrane phosphoporin protein E; trimeric	5	16	13	8	8	9	10	19	24	15	12	18	7	3	20	21	20	29	14	19	34	84	137	154	1690	942	3989	180	32	56
CDS	260388	261488	+	b0242	proB	Glutamate 5-kinase, proline biosynthesis; dimeric; feedback inhibition by proline	1268	1701	1599	1281	1143	1740	1732	1616	2162	2005	2092	1898	1554	1433	2334	2024	2071	2693	2061	1655	2266	2441	3548	3663	2348	1408	4698	1465	1434	2381
CDS	261503	262753	+	b0243	proA	gamma-Glutamyl phosphate reductase, proline biosynthesis	1255	1518	1448	1376	1179	1640	1688	1709	2169	2289	2205	2042	2230	1766	3157	2583	2726	3221	2631	1766	2417	2078	3189	3060	2164	1438	4005	1490	1375	2355
CDS	263331	263669	-	b0245	ykfI	Toxin component of toxin-antitoxin protein pair YkfI-YafW; CP4-6 prophage	3	2	0	3	0	1	2	2	4	1	3	3	6	4	6	3	1	6	2	0	4	3	5	5	3	2	10	3	1	3
CDS	263693	264007	-	b0246	yafW	Antitoxin component of toxin-antitoxin protein pair YkfI-YafW; CP4-6 putative prophage remnant	0	1	0	0	0	0	4	0	1	0	0	1	3	1	1	1	0	1	1	1	3	2	0	1	1	0	1	0	0	0
CDS	264259	264732	-	b0247	ykfG	Function unknown, CP4-6 putative prophage remnant	1	3	0	1	2	0	1	0	0	2	0	3	0	3	5	3	6	2	4	3	0	2	2	5	1	0	2	0	0	0
CDS	264751	265206	-	b0248	yafX	Function unknown, CP4-6 putative prophage remnant	3	3	5	2	3	2	1	1	1	2	1	3	2	3	1	3	2	2	1	0	3	5	1	2	1	2	2	1	1	2
CDS	265307	265543	-	b0249	ykfF	Function unknown, CP4-6 putative prophage remnant	5	10	9	6	5	8	5	2	9	2	5	7	4	8	8	4	5	3	4	9	7	18	36	28	6	7	23	3	3	4
CDS	265623	266087	-	b0250	ykfB	Function unknown, CP4-6 putative prophage remnant	566	547	573	546	459	680	730	694	827	539	608	488	2835	1907	3942	1998	1270	4703	524	319	719	5844	8677	9028	2783	1427	4598	161	248	445
CDS	266113	266553	-	b0251	yafY	Inner membrane lipoprotein, function unknown; overproduction stimulates degP expression; CP4-6; putative prophage remnant	91	154	115	111	79	115	143	137	163	104	103	105	477	256	675	257	164	634	75	74	107	1104	1371	1490	548	194	743	33	43	90
CDS	267187	268005	-	b0252	yafZ	Function unknown, CP4-6 putative prophage remnant	4	1	6	3	6	9	6	1	4	6	7	10	1	3	4	2	3	2	2	11	5	1	3	4	0	1	4	3	4	2
CDS	268100	268960	-	b0253	ykfA	Putative GTP-binding protein, function unknown, CP4-6; putative prophage remnant	59	86	66	43	46	78	59	56	54	94	97	55	70	44	104	72	57	89	89	105	118	89	165	152	99	58	155	42	58	95
CDS	269292	270182	-	b0254	perR	Regulatory gene for peroxide resistance in stationary phase; CP4-6 putative defective prophage	23	28	38	20	24	23	38	24	39	34	26	21	30	22	43	31	31	53	40	47	64	42	45	50	23	17	66	21	23	32
CDS	270603	271751	+	b0256	insI1	IS30 transposase	8	4	13	9	13	9	20	9	16	17	9	12	10	3	6	8	8	14	12	6	17	18	18	12	14	8	20	9	9	21
CDS	274104	275117	-	b0259	insH1	IS5 transposase	1	5	2	5	2	4	6	2	3	3	4	1	3	1	4	2	4	4	7	1	5	7	9	4	7	3	9	3	3	4
CDS	275325	276725	+	b0260	mmuP	S-methylmethionine permease, CP4-6 putative prophage remnant	146	325	274	134	170	246	83	30	54	62	43	56	2425	1260	7116	407	284	1090	194	517	1232	39	50	61	147	79	204	362	37	40
CDS	276715	277644	+	b0261	mmuM	S-methylmethionine:(seleno)homocysteine methyltransferase; CP4-6 putative prophage remnant	183	248	210	187	211	300	192	152	139	182	200	168	1522	1161	1881	728	543	1434	580	528	1031	170	210	252	188	84	327	359	82	145
CDS	277759	278802	-	b0262	afuC	Predicted ferric iron ABC transporter ATP-binding protein; orphan; part of a defective ABC transporter, probably silent; CP4-6 prophage remnant; missing its promoter and co-functional components; homologous to an iron-uptake system gene in Actinobacillus	20	15	16	10	12	13	17	13	15	17	19	20	64	43	74	32	23	61	34	28	38	40	55	51	22	21	60	13	10	11
CDS	279181	279681	-	b0264	insB2	IS1 transposase B	0	0	0	0	0	0	0	0	0	0	0	0	0	0	0	0	0	0	0	0	0	0	0	0	0	0	0	0	0	0
CDS	279603	279875	-	b0265	insA2	IS1 transposase A	5	7	6	3	2	2	7	9	0	6	6	5	2	0	7	5	1	5	4	6	3	7	6	8	7	1	8	3	2	7
CDS	280832	281983	-	b0267	yagA	Function unknown, CP4-6 putative prophage remnant	3	6	5	0	5	9	3	7	11	8	3	7	19	16	26	8	13	24	13	2	9	23	37	20	10	4	15	6	3	3
CDS	282278	283183	+	b0268	yagE	2-keto-3-deoxy gluconate (KDG) aldolase, tetrameric; CP4-6 putative prophage remnant	22	21	18	15	17	31	16	22	26	21	37	28	4	4	14	7	4	7	7	7	4	5	14	13	2	0	8	2	28	30
CDS	283201	285165	+	b0269	yagF	Predicted dehydratase, function unknown, CP4-6 prophage; thymol sensitivity determinant	33	45	37	39	22	38	44	68	40	29	46	63	24	22	59	22	30	35	30	33	32	38	64	57	21	21	55	16	35	43
CDS	285395	286774	+	b0270	yagG	Putative sugar symporter, function unknown, CP4-6; putative prophage remnant	17	22	21	16	20	23	13	26	39	36	34	41	33	26	41	38	25	57	39	35	37	31	43	48	35	21	48	15	16	31
CDS	286789	288396	+	b0271	yagH	Putative beta-xylosidase, function unknown, CP4-6; putative prophage remnant	25	40	34	34	32	42	35	47	62	55	65	52	31	27	35	58	58	77	91	71	61	20	32	28	30	15	56	27	35	52
CDS	288407	289162	-	b0272	yagI	Function unknown, CP4-6 putative prophage remnant	372	779	742	412	462	703	380	266	226	180	253	168	153	149	253	261	200	333	146	1229	458	394	563	664	299	178	596	269	166	242
CDS	289304	290305	-	b0273	argF	Ornithine carbamoyltransferase; ornithine transcarbamylase; OTCase; CP4-6 putative prophage remnant	2090	4425	4446	2961	2763	4167	2212	1492	994	679	1076	882	774	639	1597	559	494	1038	209	5621	1824	265	434	371	212	127	338	1145	365	388
CDS	290652	291152	-	b0274	insB3	IS1 transposase B	2	0	3	0	0	0	2	0	0	2	1	2	5	3	5	0	4	1	3	2	2	2	6	4	0	0	5	0	1	1
CDS	291074	291346	-	b0275	insA3	IS1 transposase A	0	0	0	1	0	0	0	0	0	0	0	0	1	0	0	0	0	0	0	0	0	1	0	0	0	0	0	0	0	0
CDS	292325	292948	-	b0277	yagK	Function unknown, CP4-6 putative prophage remnant	15	33	35	23	20	26	23	36	28	35	34	37	50	31	73	38	29	56	65	36	76	97	110	164	130	54	273	35	23	40
CDS	293223	293918	-	b0278	yagL	Function unknown, CP4-6 putative prophage remnant	18	20	15	12	8	22	11	9	16	13	17	14	9	10	7	6	6	8	10	27	26	18	16	22	17	9	38	16	16	20
CDS	293948	294799	-	b0279	yagM	Function unknown, CP4-6 putative prophage remnant	6	8	12	5	2	6	5	7	5	6	1	13	6	0	3	7	6	6	16	12	40	3	3	7	3	2	10	5	5	13
CDS	295142	295579	-	b0280	yagN	Function unknown, CP4-6 putative prophage remnant	394	469	433	340	262	384	503	480	580	669	589	539	571	427	649	783	552	1155	807	472	767	553	738	880	563	309	1202	473	331	772
CDS	295699	297096	-	b0281	intF	Putative integrase gene, CP4-6 putative prophage remnant	260	511	438	272	290	457	502	437	723	419	404	447	787	751	1317	869	727	2034	756	486	995	588	869	1003	732	454	1745	455	362	695
CDS	297773	298726	-	b0283	paoD	Moco insertion factor for PaoABC aldehyde oxidoreductase	13	15	17	11	5	13	8	7	15	20	16	25	22	8	30	13	21	24	72	34	52	13	18	25	15	4	17	13	11	14
CDS	298739	300934	-	b0284	paoC	PaoABC aldehyde oxidoreductase, Moco-containing subunit; periplasmic	20	27	23	15	12	24	20	25	38	36	35	33	30	17	33	30	36	66	139	45	124	14	32	25	19	13	42	22	19	34
CDS	300934	301887	-	b0285	paoB	PaoABC aldehyde oxidoreductase, FAD-containing subunit; periplasmic	3	3	5	5	3	4	11	3	15	4	8	4	12	2	22	13	11	22	50	13	31	10	10	10	5	8	25	8	3	9
CDS	301887	302573	-	b0286	paoA	PaoABC aldehyde oxidoreductase, 2Fe-2S subunit; periplasmic	5	7	1	8	7	3	6	8	8	15	9	8	19	7	17	12	17	38	51	12	30	12	13	18	13	10	19	10	2	9
CDS	302991	303602	+	b0287	yagU	Required for acid resistance, inner membrane protein, DUF1440 family	1195	1664	1541	1276	1203	1827	1937	2214	3087	3908	4390	4309	542	400	819	1029	1483	963	8458	4425	6408	3829	4745	5326	7802	4125	12997	1913	1409	2276
CDS	303856	304182	-	b0288	ykgJ	UPF0153 cysteine cluster protein, function unknown	12	47	35	19	8	24	34	23	33	34	24	26	29	20	77	79	56	94	71	32	77	100	173	188	91	58	212	35	12	48
CDS	304498	305205	-	b0289	ecpE	Pilus chaperone required for ECP formation	32	40	38	32	30	43	53	50	66	58	58	39	50	39	52	54	50	73	91	31	87	58	60	77	58	27	97	39	38	55
CDS	305177	306817	-	b0290	ecpD	Polymerized tip adhesin of ECP fibers	37	60	71	44	50	69	63	59	84	84	70	75	39	26	64	48	60	75	106	84	132	40	39	49	38	15	67	39	40	67
CDS	306810	309332	-	b0291	ecpC	Outer membrane protein required for ECP formation	14	28	16	13	21	26	24	26	29	21	24	25	32	22	41	34	29	44	31	37	66	21	23	34	29	14	43	12	20	29
CDS	309361	310026	-	b0292	ecpB	Pilus chaperone required for ECP formation	3	5	15	7	7	11	9	9	6	11	11	10	3	1	8	7	10	14	8	21	16	3	2	7	7	4	8	8	7	16
CDS	310087	310671	-	b0293	ecpA	ECP pilin	30	50	33	24	34	34	50	37	53	71	63	42	21	23	27	62	72	48	46	60	79	32	54	38	47	23	72	51	37	62
CDS	310749	311336	-	b0294	ecpR	Putative transcriptional regulator for ecp operon	3	13	9	3	4	8	6	1	5	3	7	3	5	9	4	10	13	18	7	7	6	4	10	7	14	12	23	9	9	5
CDS	312112	312336	+	b0295	ykgL	Function unknown	13	18	5	10	19	15	9	15	9	12	20	16	19	17	49	19	17	29	23	16	34	30	31	31	15	10	33	12	13	19
CDS	312517	312777	-	b0296	ykgM	50S ribosomal protein L31 type B; alternative L31 utilized during zinc limitation	9	10	15	14	13	13	12	6	12	12	10	11	11	7	25	27	39	89	39	69	143	195	232	270	46	27	73	5	10	16
CDS	315291	315587	+	b0298	insE1	IS3 transposase A	0	0	0	0	0	0	0	0	0	0	0	0	0	0	0	0	0	0	0	0	0	0	0	0	0	0	0	0	0	0
CDS	315587	316450	+	b0299	insF1	IS3 transposase B	2	9	6	6	2	6	5	2	4	2	4	3	3	3	7	6	4	6	11	7	8	9	5	11	6	1	16	6	1	3
CDS	317729	318319	-	b0301	ykgB	Inner membrane protein, DUF417 family, function unknown	11	9	13	5	5	13	8	10	5	14	7	7	5	4	3	6	9	13	13	31	33	11	12	5	23	17	46	8	8	10
CDS	318334	318567	-	b0303	ykgI	Predicted periplasmic protein, YhcN family, function unknown	3	5	6	3	6	4	2	5	4	4	2	2	4	3	2	2	1	5	5	11	6	4	6	8	11	5	14	3	4	7
CDS	318679	320001	-	b0304	ykgC	Predicted pyridine nucleotide-disulfide oxidoreductase	15	23	13	20	13	16	21	26	20	35	27	33	14	6	29	9	15	17	65	40	92	27	56	32	53	28	77	29	19	40
CDS	320227	321078	+	b0305	ykgD	AraC family transcriptional activator, function unknown	8	25	17	10	8	22	15	14	23	27	22	15	41	32	41	50	35	83	76	18	32	64	75	107	92	61	227	24	12	36
CDS	321608	322324	+	b0306	ykgE	Cysteine-rich protein, predicted lactate-related catabolism; function unknown	21	26	22	16	17	23	29	32	41	40	137	109	10	10	25	13	14	12	12	16	19	20	27	29	29	21	58	17	33	37
CDS	322338	323762	+	b0307	ykgF	Electron transport protein with ferridoxin-like domain; predicted lactate-related catabolism; function unknown	52	68	57	54	52	72	69	89	88	88	149	112	87	49	124	50	59	108	98	52	103	85	136	130	126	70	198	49	82	130
CDS	323758	324450	+	b0308	ykgG	DUF162 protein, predicted lactate-related catabolism; function unknown	15	46	55	19	30	36	35	38	44	35	39	46	42	18	77	28	42	49	52	45	79	60	75	46	56	25	59	35	34	72
CDS	324699	325364	-	b0310	ykgH	Function unknown	6	14	7	3	5	6	3	3	2	4	3	3	2	2	4	7	4	7	20	14	19	1	8	7	8	7	18	4	4	2
CDS	325580	327247	-	b0311	betA	Choline dehydrogenase, oxygen-dependent; bet genes confer protection against osmotic stress by making the osmoprotectant glycine betaine from choline	173	206	201	193	174	243	156	99	154	196	74	50	519	410	499	532	531	852	570	242	579	285	378	396	332	210	559	105	88	164
CDS	327264	328733	-	b0312	betB	Betaine aldehyde dehydrogenase, NAD-dependent; bet genes confer protection against osmotic stress by making the osmoprotectant glycine betaine from choline; tetrameric	266	335	304	226	193	289	167	108	161	136	71	69	1109	829	1937	794	689	1327	660	353	724	1113	1684	1688	952	587	1732	136	91	195
CDS	328750	329334	-	b0313	betI	Repressor for the betIBA betT divergon, choline-sensing; bet genes confer protection against osmotic stress by making the osmoprotectant glycine betaine from choline	101	180	158	104	91	155	59	34	66	56	25	35	445	404	601	380	298	715	235	159	309	697	1005	1047	501	245	963	56	50	88
CDS	329463	331493	+	b0314	betT	High-affinity choline transporter; BCCT family; bet genes confer protection against osmotic stress by making the osmoprotectant glycine betaine from choline	213	317	306	205	174	272	108	57	100	61	58	56	736	614	985	456	384	838	381	283	473	550	697	672	432	216	707	107	56	114
CDS	332371	333456	+	b0315	yahA	c-di-GMP-specific phosphodiesterase, PDE-A; reaction product is 5'pGpG; dependent on Mg+2 or Mn+2, Ca+2 inhibitory; optimum pH 9.35; monomeric	510	658	644	377	300	526	330	191	293	258	213	189	126	121	125	312	318	286	356	1098	924	482	624	662	633	444	1235	999	311	338
CDS	333504	334433	-	b0316	yahB	LysR family of transcriptional regulators, function unknown	82	100	89	81	89	116	130	118	172	179	184	130	151	144	155	181	163	286	209	99	164	213	272	315	167	122	339	97	91	171
CDS	334528	335022	-	b0317	yahC	Predicted inner membrane protein, function unknown	1	3	7	0	5	3	5	2	7	6	4	9	3	4	11	7	11	6	6	4	9	7	20	10	7	4	8	3	4	9
CDS	335280	335882	+	b0318	yahD	Ankyrin repeat protein, function unknown	10	17	10	11	8	12	15	25	20	35	32	29	10	3	8	9	11	20	32	8	26	18	18	20	19	13	23	16	17	29
CDS	335925	336785	+	b0319	yahE	Function unknown	1	3	2	2	1	0	4	1	3	3	5	4	1	0	4	1	0	0	8	1	4	2	2	6	4	1	4	1	3	8
CDS	336778	338322	+	b0320	yahF	Function unknown	7	5	5	3	5	9	6	5	14	14	13	11	3	2	21	7	7	10	12	6	15	11	17	13	13	9	14	7	4	8
CDS	338325	339740	+	b0321	yahG	Function unknown	7	8	8	4	5	11	8	16	13	15	19	7	9	16	23	12	12	27	14	12	22	16	24	17	12	2	23	6	11	14
CDS	340165	341112	+	b0323	yahI	Carbonate kinase homolog, function unknown	4	10	5	5	3	7	7	9	7	10	6	5	21	17	36	14	7	23	17	16	13	27	32	27	14	11	33	5	10	8
CDS	341125	342504	+	b0324	yahJ	Function unknown, related to cytosine deaminase	146	209	193	187	129	202	232	207	298	224	286	238	253	209	468	243	241	331	365	287	347	432	671	682	384	206	637	187	188	313
CDS	342884	343930	+	b0325	yahK	Predicted oxidoreductase, function unknown	114	184	191	133	113	189	158	193	323	375	393	303	363	237	596	292	291	668	866	705	1141	944	1393	1277	717	327	1059	160	137	260
CDS	344176	344988	+	b0326	yahL	Function unknown	3	8	8	4	1	6	1	3	5	3	2	2	3	2	4	6	2	3	7	10	24	10	9	11	7	6	32	2	4	2
CDS	345404	345646	+	b0327	yahM	Function unknown	15	24	41	11	16	17	25	16	22	34	12	13	22	11	19	23	15	25	13	4	9	34	43	44	28	13	35	22	15	30
CDS	345669	346337	-	b0328	yahN	Amino acid exporter for proline, lysine, glutamate, homoserine	21	21	13	30	22	38	32	49	58	54	48	57	13	7	17	12	5	19	14	11	24	19	40	47	24	11	43	19	37	59
CDS	346484	346756	+	b0329	yahO	Periplasmic protein, YhcN family, function unknown	19	39	38	31	30	55	49	90	119	224	166	142	117	85	126	397	345	782	1678	572	1559	105	150	134	246	113	407	120	49	105
CDS	346860	348443	-	b0330	prpR	Transcriptional regulator of prp operon; propionate catabolism via 2-methlycitrate cycle, characterized primarily in Salmonella	5	11	10	5	5	5	5	6	9	3	5	2	11	5	18	29	26	24	64	29	64	14	15	13	12	3	21	4	6	10
CDS	348682	349569	+	b0331	prpB	2-Methylisocitrate lyase; propionate catabolism via 2-methlycitrate cycle, characterized primarily in Salmonella	1	3	5	0	2	1	0	2	4	4	3	2	4	3	14	7	4	11	8	7	12	3	8	6	3	4	10	2	1	2
CDS	350012	351178	+	b0333	prpC	2-Methylcitrate synthase; propionate catabolism via 2-methlycitrate cycle, characterized primarily in Salmonella	2	3	2	1	1	6	2	7	7	5	4	6	9	3	11	7	7	16	7	2	7	8	10	9	10	0	10	3	4	6
CDS	351215	352663	+	b0334	prpD	2-Methylcitrate dehydratase, 2-methylisocitrate hydratase; propionate catabolism via 2-methlycitrate cycle; active on citrate and isocitrate; responsible for residual apparent aconitase activity in acnAB double mutant; monomeric iron-sulfur protein	2	4	5	0	2	2	2	3	5	3	4	4	6	2	7	3	3	3	9	4	7	2	5	5	5	1	6	3	5	3
CDS	352706	354589	+	b0335	prpE	Propionate--CoA ligase; propionate catabolism via 2-methlycitrate cycle, characterized primarily in Salmonella	6	23	17	13	14	12	15	23	30	16	19	18	20	23	24	13	20	21	12	17	23	22	27	33	19	10	23	21	15	35
CDS	354922	356178	+	b0336	codB	Cytosine transport	288	646	649	398	410	713	401	311	397	265	265	383	91	81	156	137	205	147	165	687	596	104	123	134	50	24	103	983	381	647
CDS	356171	357451	+	b0337	codA	Cytosine/isoguanine deaminase	1107	1383	1291	1245	1028	1532	1321	924	1142	979	957	1138	469	382	952	555	684	731	927	1712	1561	557	734	734	409	257	698	2140	923	1585
CDS	357794	358690	-	b0338	cynR	Transcriptional activator for the cyn operon; autorepressor	84	91	109	59	47	97	100	71	99	74	58	84	45	27	88	37	38	59	128	147	181	78	118	131	89	73	153	84	60	109
CDS	358799	359455	+	b0339	cynT	Carbonic anhydrase, beta class	7	10	8	8	2	14	8	13	15	17	7	16	4	5	12	12	11	14	16	18	29	9	23	11	8	8	16	7	7	10
CDS	359489	359956	+	b0340	cynS	Cyanate aminohydrolase	20	15	19	22	17	20	23	17	24	22	24	26	18	6	16	12	13	20	24	35	37	25	24	18	11	6	29	17	13	20
CDS	359992	361143	+	b0341	cynX	Putative transporter, function unknown, cyn operon	19	24	22	15	20	14	24	16	20	25	18	21	14	9	14	12	16	25	25	28	30	20	17	22	13	9	34	21	17	21
CDS	361252	361860	-	b0342	lacA	Thiogalactoside acetyltransferase	6	14	16	6	6	4	5	9	11	12	11	15	13	11	22	11	12	18	43	19	48	10	21	18	21	13	27	9	6	19
CDS	361929	363179	-	b0343	lacY	Lactose permease; galactoside permease	9	11	14	9	6	12	6	11	16	14	12	8	9	4	19	10	10	10	26	17	22	16	18	19	31	13	41	11	8	11
CDS	363234	366305	-	b0344	lacZ	beta-D-Galactosidase	48	75	54	49	48	69	61	47	63	37	60	54	20	14	59	10	17	20	29	38	34	15	25	31	14	13	22	27	36	55
CDS	366431	367510	-	b0345	lacI	Transcriptional repressor of lac operon	228	327	326	154	166	275	224	152	241	171	171	162	331	266	473	481	363	669	562	353	621	386	586	587	342	209	650	260	184	324
CDS	367590	368420	-	b0346	mhpR	Transcriptional activator, mhp operon; utilizes MHP	91	134	120	96	61	115	36	27	32	35	22	23	522	438	828	653	474	1212	680	202	573	415	670	656	412	241	759	31	28	67
CDS	368611	370272	+	b0347	mhpA	3-(3-Hydroxyphenyl)propionate 2-hydroxylase; utilizes MHP	6	4	10	8	7	11	6	5	7	5	4	5	43	27	47	23	37	39	36	13	27	41	44	63	32	19	80	2	4	8
CDS	370277	371218	+	b0348	mhpB	3-(2,3-Dihydroxyphenyl)propionate dioxygenase; utilizes MHP	8	5	5	6	4	12	8	6	12	8	5	7	63	36	86	11	18	41	21	8	18	59	68	93	35	18	59	1	3	6
CDS	371239	372102	+	b0349	mhpC	Dihydroxyphenylpropionate-ring-fission-product hydrolase; 2-hydroxy-6-ketonona-2,4-dienedioic acid hydrolase; utilizes MHP	16	16	24	13	20	20	16	12	26	24	19	22	58	46	114	26	31	89	39	21	49	119	173	204	86	37	126	14	11	17
CDS	372115	372921	+	b0350	mhpD	2-keto-4-pentenoate hydratase; utilizes MHP	7	15	19	7	12	29	19	20	24	18	16	19	31	30	45	26	36	39	24	22	39	70	78	69	39	37	70	4	12	13
CDS	372921	373868	+	b0351	mhpF	Acetaldehyde dehydrogenase, acylating; utilizes MHP	15	30	21	13	11	19	30	25	51	30	26	29	52	29	41	28	38	65	24	32	60	53	116	77	71	32	81	9	12	37
CDS	373868	374878	+	b0352	mhpE	4-Hydroxy-2-oxovalerate aldolase; utilizes MHP	15	26	21	17	14	26	14	23	45	41	29	25	39	35	80	31	41	78	38	41	53	80	116	87	84	43	93	11	11	28
CDS	375459	376667	+	b0353	mhpT	Predicted 3-hydroxyphenylpropionic acid import transporter	18	33	27	19	23	33	29	38	49	41	43	34	73	31	105	27	35	66	27	25	52	108	130	101	112	35	118	23	21	46
CDS	376772	377308	+	b0354	yaiL	Function unknown	157	278	272	258	192	296	262	273	355	284	323	302	170	120	198	193	216	331	202	241	360	284	401	333	260	105	272	246	250	480
CDS	377538	378368	-	b0355	frmB	S-formylglutathione hydrolase, formaldehyde degradation	104	111	108	103	70	135	143	123	155	136	180	105	149	117	141	79	86	91	129	100	147	111	123	145	46	31	68	136	78	137
CDS	378465	379571	-	b0356	frmA	Glutathione-dependent formaldehyde dehydrogenase	264	358	367	382	259	383	512	426	596	536	605	500	1419	997	1304	578	416	762	586	369	603	543	630	593	255	141	394	349	257	492
CDS	379609	379881	-	b0357	frmR	Negative regulator of the frmRAB operon	69	79	101	76	66	103	123	101	136	159	131	120	367	258	361	130	78	202	137	113	149	182	229	218	83	40	145	87	73	115
CDS	380072	380842	-	b0358	yaiO	Outer membrane protein, function unknown	8	10	15	14	9	16	18	9	24	24	19	23	24	14	32	21	20	47	49	14	40	61	78	105	92	35	139	14	13	32
CDS	381351	381713	+	b0360	insC1	IS2 transposase A	0	0	0	1	0	0	0	0	0	0	0	2	0	0	0	0	0	0	0	0	0	0	1	0	1	0	1	0	0	0
CDS	381674	382576	+	b0361	insD1	IS2 transposase B	0	2	2	0	0	0	1	0	2	3	0	2	1	1	3	2	1	3	5	4	3	3	8	8	4	0	11	2	2	5
CDS	382742	383935	-	b0363	yaiP	Function unknown, related to intercellular adhesion proteins and glucosyltransferases	12	21	12	4	6	17	10	9	13	11	7	8	9	14	17	11	14	29	41	15	42	31	48	58	40	19	100	14	8	9
CDS	384062	384616	-	b0364	yaiS	Predicted deacetylase; N-acetylglucosaminyl phosphatidylinositol deacetylase family	3	4	9	5	4	2	1	0	3	2	2	0	4	3	5	3	3	2	3	8	8	4	5	4	3	1	9	3	1	2
CDS	385232	386191	+	b0365	tauA	Periplasmic taurine binding protein, TauABC transporter	18	29	13	50	48	51	32	34	31	32	19	15	52	20	84	8	10	11	67	106	291	9	8	10	7	7	4	41	15	29
CDS	386207	386971	+	b0366	tauB	ABC transporter ATPase, TauABC transporter	12	20	12	11	14	13	13	21	17	5	14	8	23	11	45	11	4	13	22	64	98	10	24	14	3	4	14	33	14	9
CDS	386971	387795	+	b0367	tauC	Taurine permease, TauABC ABC transporter	6	4	13	5	11	6	10	14	11	11	13	9	16	5	27	8	6	18	17	36	50	22	25	22	8	6	23	11	1	13
CDS	387795	388643	+	b0368	tauD	Taurine/alpha-ketoglutarate dioxygenase	30	27	24	25	24	32	25	26	28	39	45	36	57	39	66	40	34	69	77	72	112	56	67	66	40	20	55	42	19	34
CDS	388756	389727	-	b0369	hemB	5-Aminolevulinate dehydratase; also known as porphobilinogen synthase; binds Zn(II)	761	863	809	867	697	991	905	833	1049	1066	1095	1092	2391	1729	3933	961	773	1409	1067	1189	1523	1156	1529	1546	778	517	1365	1045	704	1220
CDS	391742	392605	-	b0372	insF2	IS3 transposase B	10	20	20	11	8	21	20	6	15	13	13	19	10	5	20	10	16	30	25	16	42	22	31	37	15	12	45	13	7	17
CDS	392605	392901	-	b0373	insE2	IS3 transposase A	2	1	6	5	2	6	2	0	4	6	4	6	2	3	16	3	1	18	4	2	1	10	8	11	5	2	13	1	0	3
CDS	394506	395126	+	b0375	yaiV	Predicted transcriptional regulator, function unknown	6	7	2	7	3	2	16	21	15	20	9	11	2	4	0	4	2	1	3	2	2	3	8	10	10	4	17	2	1	7
CDS	395133	396287	-	b0376	ampH	Probable role in peptidoglycan, cell wall synthesis, and cell morphology; penicillin-binding protein; beta-lactamase homolog with no beta-lactamase activity	290	505	453	288	285	502	336	290	361	286	317	283	167	149	186	299	291	400	384	442	547	263	334	407	190	139	494	316	365	564
CDS	396639	397856	+	b0377	sbmA	Microcin B17 transporter	194	259	302	217	178	300	283	258	300	285	265	242	409	304	427	430	386	580	337	231	297	482	608	559	362	209	606	192	140	279
CDS	397872	398963	+	b0378	yaiW	Required for swarming phenotype, probable lipoprotein; Cys conserved	272	313	268	265	220	372	312	226	277	270	245	238	290	216	390	287	271	455	393	313	409	179	243	261	159	122	296	226	192	315
CDS	399028	399333	-	b0379	yaiY	Inner membrane protein, DUF2755 family, function unknown	5	6	8	6	4	6	11	3	13	9	15	15	58	51	55	252	163	665	178	59	56	21	38	27	31	14	33	6	7	7
CDS	399593	399802	+	b0380	yaiZ	Predicted inner membrane protein, DUF2754 family; function unknown	67	92	104	121	115	137	118	118	157	142	155	148	65	34	75	36	55	75	56	51	57	59	95	71	77	22	72	68	88	161
CDS	399832	400923	-	b0381	ddlA	D-alanine:D-alanine ligase A, ADP-forming	274	359	302	299	263	374	505	495	636	649	717	541	963	738	1260	1106	1118	1065	1232	585	1465	1313	1726	1816	1034	574	1605	1087	442	731
CDS	401386	401643	+	b0382	iraP	Anti-RssB factor, RpoS stabilzer during Pi starvation; anti-adapter protein	92	146	139	144	122	153	213	196	272	292	281	269	385	203	614	457	417	596	394	105	223	1255	1676	1845	1589	780	2797	119	106	230
CDS	401747	403159	+	b0383	phoA	Alkaline phosphatase, periplasmic; binds Zn(II); dimeric	94	168	180	124	109	166	160	188	296	306	334	259	315	254	369	1590	1643	1436	976	305	506	831	987	1204	2907	1448	4544	160	111	229
CDS	403281	403598	+	b0384	psiF	Predicted exported protein, phosphate starvation inducible, function unknown	8	16	15	9	8	17	16	25	33	45	25	25	40	25	47	77	72	134	216	58	174	31	59	59	91	50	168	10	13	20
CDS	403703	404815	+	b0385	yaiC	Cellulose, biofilm, motility regulator, diguanylate cyclase; CsgD-regulated; membrane sensor protein	9	10	13	9	8	16	6	12	20	12	12	15	10	4	16	15	15	30	28	22	31	15	18	22	18	5	19	10	8	21
CDS	404838	405644	-	b0386	proC	Pyrroline-5-carboxylate reductase, proline biosynthesis	542	689	547	519	491	715	872	719	978	991	968	801	469	442	630	938	662	1300	1165	856	1157	560	798	858	392	297	857	784	596	1232
CDS	405764	406219	+	b0387	yaiI	Downregulated by beryllium, UPF0178 family, function unknown	161	236	198	162	158	204	198	191	222	258	262	204	190	145	255	165	177	204	209	305	355	337	502	558	263	126	455	170	137	217
CDS	406405	406926	+	b0388	aroL	Shikimate kinase II	1374	1734	1770	1092	920	1665	1319	1116	1376	1584	1155	1380	515	410	710	452	406	533	950	1884	2671	611	729	838	454	236	807	1465	698	1185
CDS	406979	407167	+	b0389	yaiA	OxyR-regulated protein	417	578	576	319	257	404	346	309	381	487	321	405	202	125	251	331	276	609	915	711	1212	208	271	302	196	89	312	371	200	304
CDS	407428	408102	+	b0390	aroM	Function unknown	325	330	324	229	177	268	155	125	167	227	246	194	93	77	142	102	102	135	283	611	678	148	215	199	137	77	259	286	153	180
CDS	408177	408458	+	b0391	yaiE	Function unknown, UPF0345 family	339	377	336	395	303	429	624	588	795	903	782	667	1014	793	1372	1005	832	1332	1067	486	843	2107	2864	3327	2000	1013	3743	439	360	793
CDS	409111	410019	-	b0393	rdgC	Competitive inhibitor of RecA function; nucleoid-associated ssDNA and dsDNA binding protein; synthetic lethal with priA	330	494	540	398	347	487	361	241	331	251	309	302	254	240	391	383	384	460	326	787	748	302	448	507	225	129	434	597	381	549
CDS	410144	411049	+	b0394	mak	Cryptic manno(fructo)kinase	66	116	145	132	99	160	173	180	253	211	267	215	257	189	466	163	174	276	115	120	207	281	359	195	228	117	177	108	189	350
CDS	411300	412481	-	b0396	araJ	Arabinose-inducible MFS family transporter, function unknown; not involved in arabinose uptake or utilization	104	130	115	93	91	133	120	114	161	171	164	148	139	98	206	155	141	193	219	181	278	200	294	295	188	90	383	133	87	149
CDS	412610	415753	-	b0397	sbcC	DNA hairpin dsDNA 3'-exonuclease SbcCD, Mn(2+), ATP-dependent; ATP-independent 5' ssDNA endonuclease; required for recombinational repair of dsDNA breaks; cosuppressor with sbcB of recB recC mutations; heterodimeric	490	658	571	520	452	685	616	523	605	624	595	573	140	98	151	160	227	239	514	921	956	117	165	182	127	83	232	637	487	749
CDS	415753	416952	-	b0398	sbcD	DNA hairpin dsDNA 3'-exonuclease SbcCD, Mn(2+), ATP-dependent; ATP-independent 5' ssDNA endonuclease; cosuppressor with sbcB of recB recC mutations; heterodimeric	184	253	201	168	147	251	197	145	194	168	176	159	121	117	171	213	202	240	260	328	376	206	284	299	141	101	326	214	134	271
CDS	417142	417828	+	b0399	phoB	Positive response regulator for pho regulon, two-component system	72	166	123	64	56	102	88	81	132	112	87	87	315	302	337	2308	1800	3159	565	264	562	3549	5506	5574	9091	4407	15546	111	79	145
CDS	417889	419181	+	b0400	phoR	Sensor histidine kinase/phosphatase for pho regulon; cognate to phoB	104	198	195	80	102	151	143	81	193	133	100	94	284	260	218	2132	1988	2603	684	289	740	1604	2320	2376	3860	2030	7096	138	80	167
CDS	419591	420907	+	b0401	brnQ	Branched-chain amino acid transport system 2 carrier protein; LIV-II transport system for Ile, Leu, and Val; mutants are valine and o-methylthreonine resistant, glycylvaline sensitive	587	600	580	697	602	750	1135	1159	1341	1478	1633	1243	1069	841	1578	834	829	1189	1729	1167	2883	2167	3177	3587	3221	1792	5733	1352	567	1146
CDS	420986	422356	+	b0402	proY	Probable histidine or proline permease	345	492	477	400	355	539	394	353	401	373	391	314	311	251	342	346	371	416	463	750	1016	149	227	228	137	83	236	636	294	398
CDS	422518	424329	+	b0403	malZ	Maltodextrin glucosidase	259	294	272	279	228	332	351	357	372	382	362	362	354	239	549	213	215	300	303	318	371	602	741	702	276	137	405	248	188	355
CDS	424340	424918	-	b0404	acpH	Acyl carrier protein (ACP) phosphodiesterase; ACP hydrolyase	86	132	116	51	53	80	83	40	76	69	53	54	65	61	76	169	149	214	273	173	283	129	169	191	104	45	234	75	59	74
CDS	425011	426078	+	b0405	queA	S-adenosylmethionine:tRNA ribosyltransferase-isomerase; queuosine biosynthesis	795	818	825	556	474	792	289	232	332	304	286	249	149	167	198	231	245	281	421	1578	1198	319	364	396	182	95	295	719	359	366
CDS	426137	427261	+	b0406	tgt	tRNA-guanine transglycosylase; queuosine biosynthesis; zinc metalloprotein	1813	1914	1960	1740	1392	2188	1432	1031	1186	1137	1015	957	680	674	772	1114	1164	1555	736	2613	1742	1271	1763	1800	811	485	1430	2367	1247	1759
CDS	427287	427616	+	b0407	yajC	SecDFyajC membrane secretion complex subunit; assists the SecYE translocon to interact with SecA and export proteins	1625	1986	1798	1625	1462	1969	1720	1407	1799	1686	1790	1572	1153	1104	934	2138	1799	2486	1536	1977	1953	2937	4184	4197	2012	1053	3611	2068	1475	2399
CDS	427647	429491	+	b0408	secD	SecDFyajC inner membrane secretion protein complex subunit; assists the SecYEG translocon to interact with SecA and export proteins	4317	5275	5022	4432	3620	5715	3984	3399	4154	3772	3460	3640	2090	1843	2448	2836	2730	3722	2730	6328	5340	3111	4130	4427	2533	1641	4587	4983	3566	5138
CDS	429505	430473	+	b0409	secF	SecDFyajC inner membrane secretion protein complex subunit; assists the SecYE core translocon to interact with SecA and export proteins	1475	1921	1913	1781	1499	2133	1505	1373	1632	1787	1640	1495	628	532	749	952	1043	1057	900	2393	1726	572	733	628	520	260	617	1784	1313	2208
CDS	430605	430949	+	b0410	yajD	Function unknown, HNH family	362	458	400	379	337	482	555	524	645	557	612	573	1758	1148	3188	1269	1011	1877	758	418	559	1080	1634	1883	758	300	1342	377	349	783
CDS	431132	432013	-	b0411	tsx	Outer membrane channel for nucleosides; receptor for phage T6 and colicin K	3268	3495	3305	3459	2809	3940	3112	2959	2863	2943	3274	2801	357	418	496	959	949	857	938	3870	2279	1038	1334	1299	587	334	998	4358	2836	4196
CDS	432315	432851	-	b0412	yajI	Probable lipoprotein, function unknown; Cys conserved	32	44	41	41	30	34	35	33	52	37	49	35	66	58	92	103	65	180	129	111	116	115	139	160	96	44	169	42	30	50
CDS	433002	433448	+	b0413	nrdR	Nrd regulon repressor	302	416	405	363	335	478	402	412	541	430	463	400	495	432	607	681	593	783	520	547	617	831	1287	1036	725	360	1017	462	338	564
CDS	433455	434555	+	b0414	ribD	Bifunctional enzyme for second and third steps in riboflavin biosynthesis; 2,5-diamino-6-ribosylamino-4(3H)-pyrimidinone 5'-phosphate deaminase; ribosyl reductase	709	950	826	810	689	1040	900	885	1084	998	1056	909	775	739	1062	1279	1193	1538	1394	1273	1464	1592	2246	2113	1393	881	2313	899	732	1259
CDS	434647	435114	+	b0415	ribE	Lumazine (6,7-dimethyl-8-ribityllumazine) synthase; 60-mer capsid; penultimate step in the biosynthesis of riboflavin; binds RibC homotrimer	1314	1531	1579	1147	1017	1514	1244	1201	1354	1424	1379	1300	818	830	735	1324	1355	1888	1881	2288	2800	1184	1704	1613	1105	653	1994	1636	1135	1866
CDS	435137	435553	+	b0416	nusB	Transcription termination/antitermination factor; mutant survives lambda induction	1322	1418	1239	1117	843	1404	1126	918	1199	1230	1191	1120	702	723	622	1296	1210	1787	1737	2181	2539	1226	1675	1612	1080	642	1947	1505	980	1537
CDS	435634	436608	+	b0417	thiL	Thiamine monophosphate kinase, involved in thiamine salvage	281	528	580	299	335	569	258	292	431	372	373	323	118	102	103	234	302	376	400	796	803	67	88	78	96	43	99	504	347	519
CDS	436589	437104	+	b0418	pgpA	Phosphatidylglycerophosphatase A, membrane bound	422	542	488	571	461	703	776	619	795	762	667	660	568	392	903	408	394	608	627	604	751	461	554	720	351	189	642	534	359	726
CDS	437164	438135	-	b0419	yajO	2-carboxybenzaldehyde reductase	245	273	288	300	220	330	316	375	417	535	528	422	247	215	372	380	349	804	1141	608	1083	123	178	183	151	82	286	265	263	403
CDS	438318	440177	-	b0420	dxs	DXP synthase; DXP is precursor to isoprenoids, thiamin, pyridoxol	1934	2007	1933	1779	1388	2214	1747	1334	1706	1691	1629	1497	787	729	978	1254	1462	1525	2410	2899	2975	723	966	1104	623	471	1255	1749	1388	1964
CDS	440205	441101	-	b0421	ispA	Farnesyl diphosphate synthase, isoprenoid biosynthesis	1027	1212	1216	823	657	1077	862	659	853	852	823	835	591	535	541	1018	929	1221	1176	1512	1749	646	947	1039	553	360	1030	927	721	993
CDS	441104	441343	-	b0422	xseB	Exonuclease VII, small subunit	296	376	343	221	217	356	233	203	283	257	295	250	176	153	185	251	249	305	310	496	576	521	716	750	385	207	785	316	257	370
CDS	441549	442994	+	b0423	thiI	tRNA s(4)U8 sulfurtransferase, activated by IscS; ThiS-thiocarboxylate (ThiS-COSH) synthesis; mutant is near-UV resistant	1472	1321	1260	1249	984	1435	862	534	591	682	608	629	293	286	579	379	387	563	604	2209	1721	677	874	913	340	272	788	1471	707	923
CDS	443054	443641	-	b0424	yajL	Covalent chaperone for sulfenylated thiol proteins; confers resistance to oxidative stress, chaperone activity; mutant accumulates protein aggregates	169	223	244	203	153	252	261	263	353	314	347	353	297	253	377	576	555	793	753	318	528	173	247	267	197	137	326	214	227	359
CDS	443607	444515	-	b0425	panE	2-dehydropantoate 2-reductase, NADPH-dependent; also known as ketopantoate reductase (KPR)	320	394	340	346	331	410	489	506	641	531	619	553	733	597	1035	997	793	1610	839	459	664	515	668	752	431	277	793	354	304	646
CDS	444683	445171	+	b0426	yajQ	Cell survival gene, function unknown, UPF0234 family; binds tRNA, ATP and GTP; activator of phage Phi6 L segment transcription; Phi6 host factor; low abundance protein	1774	2127	1837	1823	1466	2216	2082	1956	2163	2151	2429	2195	1327	1167	1340	2130	1855	3292	2017	2258	2655	984	1452	1618	635	351	1269	2118	1632	2635
CDS	445305	446666	-	b0427	yajR	Putative transporter, function unknown; no overexpression resistances found	210	311	267	170	146	243	184	133	173	157	117	130	104	81	130	152	146	208	169	324	306	376	496	500	277	187	634	231	154	211
CDS	446818	447705	-	b0428	cyoE	Cytochrome o oxidase protoheme IX farnesyltransferase subunit	2577	5199	5421	4088	4096	6336	4265	4071	4778	4572	2590	669	2239	1169	4478	460	868	792	1126	4108	2477	2206	2431	2077	308	133	231	4087	4323	7263
CDS	447720	448046	-	b0429	cyoD	Cytochrome o oxidase subunit IV; cytochrome bo(3) ubiquinol oxidase subunit IV	1230	1989	2096	1692	1606	2445	1757	1603	1843	1829	978	247	896	555	1973	197	380	374	432	1526	1013	918	1087	1021	113	60	130	1623	1560	2880
CDS	448049	448660	-	b0430	cyoC	Cytochrome o oxidase subunit III; cytochrome bo(3) ubiquinol oxidase subunit III	2893	4013	3953	3618	3260	4961	3831	2735	3432	3585	1685	526	1267	914	2663	460	711	760	946	3349	2193	1105	1501	1277	184	84	175	3278	2993	5329
CDS	448653	450641	-	b0431	cyoB	Cytochrome o oxidase subunit I, quinone-binding domain; cytochrome bo(3) ubiquinol oxidase subunit I	14933	16961	16450	16367	13691	20217	15472	8656	10629	12046	4581	1692	3309	2722	6781	2247	2959	3420	4767	15561	10246	2831	3580	3639	979	800	1926	13664	10292	20485
CDS	450666	451610	-	b0432	cyoA	Cytochrome o oxidase subunit II, lipoprotein; also called cytochrome bo(3) ubiquinol oxidase subunit II	11588	12196	11568	10760	8693	13730	7972	3502	5196	5227	1780	1067	2105	2034	2451	2750	3125	3959	4049	12031	7948	3970	4447	5500	2717	1839	5777	8758	6050	10915
CDS	452073	453545	-	b0433	ampG	Muropeptide permease, imports GlcNAc-anhMurNAc-peptides; required for cloned Citrobacter freundii AmpR-regulated beta-lactamase induction and murein recycling	902	991	1071	567	547	961	615	415	517	473	316	403	113	131	124	209	223	237	505	1333	1297	34	34	62	28	21	61	811	493	619
CDS	453592	454167	-	b0434	yajG	Probable lipoprotein, function unknown; Cys conserved	1472	1850	1745	1116	984	1501	1217	888	1094	867	853	889	431	489	407	935	831	1253	1109	2174	2165	959	1300	1580	648	433	1432	1392	1048	1722
CDS	454472	454786	+	b0435	bolA	Stationary-phase morphogene, transcriptional repressor; predicted reductase; regulates mreB, dacA, dacC, and ampC transcription; shape determinant; FtsZ dependent; induced by AI-2 pheromone	218	331	282	245	230	290	401	377	570	615	531	403	2111	1507	2611	5230	4431	8914	10591	600	3772	2599	3700	3928	3233	1642	6152	325	304	547
CDS	455133	456428	+	b0436	tig	Trigger factor, protein folding chaperone; also peptidyl-prolyl cis-trans isomerase; interacts with nascent polypeptide chains	15948	17042	15228	16516	12179	18047	15833	10751	11589	11191	9192	8912	3794	4065	3199	7021	6366	8759	5672	17440	13024	6961	10065	10429	3631	2727	7384	18977	12103	18020
CDS	456677	457297	+	b0437	clpP	Proteolytic subunit of ClpXP and ClpAP ATP-dependent proteases; protease Ti	2028	2381	2093	2278	1846	2714	3309	2984	3644	3641	3719	3165	12695	7557	21908	4114	3404	7516	4000	3353	6089	7523	10232	10458	6984	3796	12103	3083	2558	4854
CDS	457426	458697	+	b0438	clpX	ATPase subunit of ClpXP protease; ClpXP degrades ssrA-tagged proteins; molecular chaperone	3893	4547	4185	3917	3094	4680	4969	4578	5680	5564	5698	4958	14262	9944	21410	5946	4917	10534	7920	6261	10094	10945	16100	16192	10867	6643	18666	5130	4448	6992
CDS	458888	461239	+	b0439	lon	DNA-binding, ATP-dependent protease LA; lon mutants form long cells	3886	5694	4980	4245	3716	5510	5626	4984	6760	4782	5102	3920	29082	22170	34347	16197	12133	28373	8864	5933	12092	12699	18891	16697	12860	8077	19997	6112	6182	9568
CDS	461451	461720	+	b0440	hupB	Histone-like protein HU-beta, HU-1	6114	7866	6733	6129	5714	7642	7965	7779	8812	9326	9786	8902	3869	3145	4949	3457	3382	4756	3746	5685	5438	9073	13610	12424	6846	3731	11183	6152	6183	10776
CDS	461915	463783	+	b0441	ppiD	Periplasmic folding chaperone, has an inactive PPIase domain	3551	3982	3745	3757	2952	4344	4001	3440	4187	4158	3940	3696	2364	2244	2030	4105	3882	4976	4197	5402	6133	4728	6598	6746	3841	2572	7012	4098	3222	5096
CDS	463937	464305	+	b0442	ybaV	Competence protein ComEA homolog, function unknown	62	60	49	41	21	53	38	38	40	43	40	36	74	57	73	41	52	106	51	68	94	98	166	163	89	66	146	46	21	42
CDS	464402	464797	+	b0443	fadM	long-chain acyl-CoA thioesterase III	21	44	24	15	18	31	22	19	30	22	32	23	51	23	75	39	33	71	67	50	76	59	95	86	52	32	76	25	16	26
CDS	464855	465547	-	b0444	queC	7-cyano-7-deazaguanine (preQ0) synthase; queuosine biosynthesis	240	356	339	263	262	375	291	321	409	395	455	418	348	261	337	473	517	549	453	360	621	701	1042	753	642	276	690	377	325	520
CDS	465615	467312	-	b0445	ybaE	Predicted ABC transporter periplasmic-binding protein, function unknown	58	78	58	84	80	106	135	141	169	180	248	166	30	16	53	27	24	37	33	36	39	24	35	33	20	11	44	45	128	201
CDS	467412	468227	+	b0446	cof	HMP-PP phosphatase; catalyzes hydrolysis of 4-amino-2-methyl-5-hydroxymethylpyrimidine pyrophosphate (HMP-PP); MeO-HMP-PP and CF3-HMP-PP also serve as substrates for Cof; HAD18	198	222	190	179	182	199	223	210	277	338	355	310	483	364	896	322	292	437	408	244	310	1055	1507	1542	796	440	1485	159	150	286
CDS	468383	468838	+	b0447	ybaO	Function unknown, predicted transcriptional regulator; Lrp family	41	75	79	50	34	65	65	54	66	57	59	56	179	141	256	113	102	157	170	161	233	153	246	199	101	58	210	67	49	97
CDS	468871	470640	+	b0448	mdlA	ABC exporter permease-ATPase, function unknown	98	142	158	105	85	111	99	88	154	116	143	125	195	171	212	240	230	305	277	287	361	196	278	293	189	122	323	118	131	198
CDS	470636	472414	+	b0449	mdlB	ABC exporter permease-ATPase, function unknown	114	142	157	113	98	138	137	83	133	135	133	125	111	89	104	119	159	162	273	291	359	74	75	109	79	56	141	114	98	171
CDS	472598	472933	+	b0450	glnK	Potent activator of NRII(GlnL/NtrB) phosphatase; trimeric; regulated through NRI/NRII two-component regulatory system; binds to membrane when inhibiting AmtB	8	18	23	12	13	26	12	12	8	5	5	7	3	1	8	2	3	5	3	20	14	1	4	1	1	0	2	23	3	5
CDS	472966	474249	+	b0451	amtB	Ammonia gas channel; sequesters GlnK, a negative regulator of AmtB activity, to the inner membrane; bi-directional facilitated diffusion	32	55	103	60	78	107	79	95	116	42	73	71	81	44	119	64	59	60	46	78	95	67	81	71	53	34	53	115	45	79
CDS	474304	475161	-	b0452	tesB	Acyl-CoA thioesterase II	176	206	211	217	167	269	291	273	395	353	441	352	704	605	800	1158	1020	1894	1599	407	926	232	354	352	229	149	470	308	252	439
CDS	475379	475948	+	b0453	ybaY	Novel verified lipoprotein, function unknown	82	97	98	86	76	126	118	97	181	184	113	112	457	318	650	790	515	1876	2445	544	1505	602	914	1016	972	517	1653	126	88	169
CDS	475985	476371	-	b0454	ybaZ	Excision repair protein; alkyltransferase-like protein ATL; binds and enhances nucleotide excision repair of O(6)-alkylguanine; DNA-binding protein; degenerate Ada/Ogt cysteine methyltransferase paralog	58	106	117	100	87	87	138	159	182	220	228	180	166	149	149	178	146	245	195	90	194	340	427	525	243	121	498	80	79	198
CDS	476672	477022	+	b0456	ybaA	Function unknown, DUF1428 family	13	19	21	4	8	3	10	3	12	6	9	6	10	5	10	11	10	29	84	29	51	9	16	20	15	10	22	4	7	6
CDS	477070	478617	-	b0457	ylaB	Predicted membrane-anchored cyclic-di-GMP phosphodiesterase	144	156	183	103	95	154	139	126	181	178	120	119	70	56	113	105	93	105	352	233	464	126	134	142	97	61	204	125	80	152
CDS	478784	479251	-	b0458	ylaC	Inner membrane protein, DUF1449 family, function unknown	389	457	460	267	256	462	198	124	181	172	116	128	475	408	695	804	578	1178	695	505	847	1320	1857	1955	1086	581	2034	225	161	307
CDS	479370	479918	-	b0459	maa	Maltose O-acetyltransferase	235	324	370	220	151	234	205	158	204	179	171	187	145	116	135	214	180	401	414	386	512	185	193	284	235	176	610	221	160	193
CDS	480093	480308	-	b0460	hha	Modulates hemolysin expression, in complex with H-NS; stimulates transposition events; induced by AI-2 pheromone; promotes conjugation and conjugation-induced biofilms	370	486	463	372	274	432	355	327	432	446	352	397	298	263	290	537	393	869	833	707	1168	451	524	686	641	320	1415	402	229	365
CDS	480337	480708	-	b0461	tomB	Attenuates Hha toxicity, possibly by blocking activation of prophage lytic genes; promotes conjugation and conjugation-induced biofilms; deceases motility in presence of a conjugative plasmid (R1drd19)	240	270	232	354	253	328	344	348	398	411	276	271	615	434	791	751	545	1508	576	355	611	513	652	801	784	389	1395	216	127	182
CDS	481257	484403	-	b0462	acrB	AcrAB-TolC multidrug efflux pump; additionally dye, detergent and solvent resistance; RND-type transporter	3719	4380	4225	4188	3363	4947	4363	3980	5177	5600	5197	4728	3231	2601	3849	4169	4051	5043	4281	6305	6147	2033	2762	2687	1849	1002	2382	4660	3429	5726
CDS	484429	485619	-	b0463	acrA	AcrAB-TolC multidrug efflux pump; additionally dye, detergent, solvent resistance; membrane-fusion lipoprotein	1304	2002	1894	1486	1255	1999	1492	1501	1983	1724	1503	1640	1406	986	2194	1306	1434	1816	1731	2485	2920	1738	2063	2200	1640	934	2657	1882	1468	2381
CDS	485761	486405	+	b0464	acrR	Transcriptional repressor for acrAB	75	165	155	73	43	85	105	62	118	63	76	72	194	109	380	97	88	179	114	146	218	141	184	226	171	72	251	135	83	177
CDS	486536	489895	+	b0465	mscK	Mechanosensitive channel protein, intermediate (smaller, MscS-like) conductance, K+ regulated; regulation of ion balance and turgor pressure at high osmolarity; also may affect activity of mechanosensitive channel MscS	1439	1759	1554	1454	1097	1678	1379	1164	1271	1548	1392	1138	629	576	823	731	798	898	1621	3164	2967	835	1105	1174	652	384	1322	1691	1009	1470
CDS	490113	490271	-	b0466	ybaM	Function unknown, DUF2496 family	47	67	60	44	44	62	42	47	53	49	55	59	134	80	171	122	103	156	134	86	98	227	344	338	208	120	365	55	44	68
CDS	490288	490812	-	b0467	priC	Primosomal protein n	103	177	154	106	101	139	155	148	179	167	179	141	478	320	701	437	351	657	294	180	252	846	1123	1158	657	358	1188	152	105	197
CDS	490882	491256	+	b0468	ybaN	Inner membrane protein, DUF454 family, function unknown	178	152	151	122	129	135	83	57	48	55	36	40	58	48	106	70	32	144	76	120	113	94	158	144	77	40	153	75	27	72
CDS	491412	491960	+	b0469	apt	Adenine phosphoribosyltransferase; adenine salvage, AMP from PRPP + Ade	1991	2615	2372	1337	1325	2183	1149	825	1036	1084	775	754	247	244	274	494	482	690	637	2970	2353	1241	1781	1816	740	470	1476	2665	1223	1645
CDS	492092	494020	+	b0470	dnaX	DNA polymerase III holoenzyme, tau and gamma ATPase subunits; gamma chain (aa 1-431) is main subunit of the clamp loader complex	1615	1754	1648	1360	1200	1715	1365	1168	1429	1501	1511	1318	804	698	828	1166	1134	1519	1856	2839	2686	1642	2366	2488	1433	926	2676	1612	1159	1710
CDS	494076	494402	+	b0471	ybaB	DNA-binding protein, function unknown; homodimer; in recR operon; may be involved in DNA repair	1154	1365	1154	1137	971	1454	1251	1055	1230	1184	1111	1036	498	398	874	471	515	639	804	1751	1578	426	594	629	385	226	660	1367	1042	1692
CDS	494405	495007	+	b0472	recR	Recombination and DNA repair	1142	1426	1286	1139	882	1344	1164	936	1030	1083	1027	932	361	335	638	377	436	469	763	1629	1395	282	379	410	237	187	426	1320	847	1368
CDS	495120	496991	+	b0473	htpG	Protein refolding molecular co-chaperone Hsp90, Hsp70-dependent; heat-shock protein; ATPase; dimeric	2942	4316	3264	2545	2154	3198	4529	3907	5909	2545	2920	1607	16481	14422	14825	5590	3753	13042	3493	2958	7010	952	1307	1322	1404	892	2283	4864	5558	7946
CDS	497175	497816	+	b0474	adk	Adenylate kinase; weak nucleoside diphosphate kinase activity; pleiotropic effects on glycerol-3-phosphate acyltransferase activity; monomeric	2324	3107	2986	2164	1877	3203	2539	2014	2881	2880	2551	3020	2621	2396	2428	3943	4016	5023	3701	4338	4638	5165	7209	7279	3702	2217	6906	4514	2932	5004
CDS	498055	499014	+	b0475	hemH	Ferrochelatase	207	234	230	170	146	223	212	153	228	212	201	189	13874	8953	20426	1352	907	2879	506	345	558	410	627	640	437	234	788	195	139	230
CDS	499017	499973	-	b0476	aes	Short acyl chain and triacetyl glycerol esterase; affects maltose gene expression	15	38	31	23	22	39	51	58	57	41	60	63	53	39	113	54	35	76	58	33	38	38	55	52	37	15	63	30	38	55
CDS	500125	501426	+	b0477	gsk	Inosine-guanosine kinase	900	975	939	699	597	961	475	337	408	413	414	333	160	166	212	240	277	350	542	1664	1416	309	402	437	212	129	448	992	502	508
CDS	501565	503238	-	b0478	ybaL	Potassium transporter homolog, function unknown	667	784	742	847	703	962	1301	1098	1376	1212	1044	1030	772	522	1486	478	464	671	853	1022	1519	1019	1226	1355	953	518	1668	918	639	1328
CDS	503479	504696	-	b0479	fsr	Probable fosmidomycin exporter, membrane protein; overexpression confers fosmidomycin resistance	201	268	249	233	161	254	311	276	432	356	348	285	278	167	587	235	215	298	419	264	431	260	341	344	317	209	588	314	211	434
CDS	504914	506563	+	b0480	ushA	UDP-glucose hydrolase, 5'-nucleotidase, CDP-alcohol hydrolase; also has dinucleoside-polyphosphate hydrolase activity; periplasmic and exported enzyme; monomeric	425	646	605	524	440	658	753	772	1208	1006	1013	920	554	364	889	397	458	682	767	678	1141	611	954	789	627	316	854	691	667	1204
CDS	506606	507082	-	b0481	ybaK	Cys-tRNAPro and Cys-tRNACys deacylase, tRNA editing	185	274	248	139	133	247	209	202	292	270	264	279	174	147	242	181	178	303	335	278	498	462	618	638	514	246	905	274	220	367
CDS	507289	508080	-	b0482	ybaP	conserved protein, TraB family	183	199	185	195	191	239	322	241	365	330	357	317	454	347	733	441	381	742	615	278	564	245	333	403	219	151	483	253	184	425
CDS	508218	508556	+	b0483	ybaQ	Predicted transcriptional regulator, function unknown	229	308	252	270	234	318	366	362	416	487	463	364	243	219	252	788	790	720	945	302	597	1595	2441	2532	1530	747	2789	327	295	551
CDS	508878	511379	-	b0484	copA	Copper-, silver-translocating P-type ATPase efflux pump; involved in copper resistance; copper- and silver-inducible; regulated by copper-responsive CueR activator	1658	2358	2669	2549	2173	3595	2903	3594	4777	3461	4784	5583	64408	61481	97493	73048	39961	155307	6628	4206	11119	17855	15202	13981	4203	700	1763	390	347	603
CDS	511641	512570	+	b0485	glsA	Glutaminase 1, GlsA1	2	7	8	7	4	9	9	12	14	16	13	18	24	17	38	27	35	42	29	8	26	18	19	20	20	3	12	8	13	11
CDS	512576	513865	+	b0486	ybaT	Predicted amino acid transporter	16	21	24	17	12	22	28	35	44	34	27	22	39	42	79	44	39	73	52	19	47	45	50	55	33	13	62	27	15	30
CDS	513993	514397	+	b0487	cueR	Activator of copper-responsive regulon genes cueO and copA; MerR homolog	134	159	147	180	140	209	257	247	318	313	317	290	628	426	961	403	330	643	422	225	332	455	655	704	374	203	603	185	145	313
CDS	514404	514859	-	b0488	ybbJ	Inner membrane protein stimulating the ftsH htpX mutant suppressor activity of QmcA	65	52	54	62	50	71	112	83	109	128	146	94	144	138	180	192	127	258	186	105	203	77	85	78	95	55	174	105	68	130
CDS	514859	515773	-	b0489	qmcA	Multicopy suppressor of ftsH htpX double mutant; membrane-anchored predicted protease with C-terminal cytoplasmic PHB domain	201	221	203	315	204	295	394	346	400	439	388	317	559	380	897	484	388	788	580	384	599	408	574	593	626	391	1058	318	203	385
CDS	515919	516593	+	b0490	ybbL	Function unknown	98	116	103	135	141	150	168	179	256	241	222	226	162	125	167	191	189	301	198	155	221	71	94	101	69	74	148	153	132	236
CDS	516583	517359	+	b0491	ybbM	Inner membrane protein, UPF0014 family, function unknown	42	111	101	67	72	128	109	121	172	145	146	152	64	37	99	61	71	88	111	121	177	34	17	33	29	23	56	129	122	180
CDS	517428	518279	-	b0492	ybbN	DnaK co-chaperone, thioredoxin-like protein; probable DNA replicase folding chaperone; has SXXC not CXXC motif	1111	1404	1165	903	803	1285	1321	1148	1605	1502	1504	1261	5053	3605	7208	2676	2074	5324	2595	1944	3934	1946	2804	2938	2650	1742	5056	1482	1470	2263
CDS	518343	519149	-	b0493	ybbO	Predicted oxidoreductase, COG1028 family; function unknown	314	414	354	295	246	371	407	383	591	531	503	468	348	331	475	491	462	621	618	466	640	1071	1549	1642	994	638	1970	373	349	606
CDS	519142	519765	-	b0494	tesA	Acyl-CoA thioesterase I; also protease I; also lysophospholipase L1; monomeric	211	283	231	186	149	264	315	308	360	366	366	317	343	304	352	364	290	486	471	261	393	1076	1519	1765	920	544	1889	237	219	456
CDS	519733	520416	+	b0495	ybbA	Function unknown	42	77	63	58	67	75	67	92	116	105	128	98	282	177	523	194	167	314	96	79	157	253	296	251	190	91	278	70	88	173
CDS	520416	522827	+	b0496	ybbP	Predicted ABC transporter permease, function unknown	84	125	126	109	83	152	135	146	234	177	156	168	252	143	484	71	83	83	120	176	236	27	50	54	52	21	51	156	131	238
CDS	523261	527538	+	b0497	rhsD	Function unknown, encoded within RhsD repeat; hotspot for chromosomal duplication formation	63	96	98	69	68	104	120	104	196	175	150	143	120	90	172	114	107	178	153	130	206	210	271	314	231	113	328	112	95	199
CDS	527581	527946	+	b0498	ybbC	Function unknown, downstream of rhsD	4	22	15	17	7	23	20	12	31	26	23	26	28	9	16	21	32	26	27	18	39	39	55	35	74	23	49	30	28	40
CDS	530135	531226	-	b0503	selU	tRNA 2-selenouridine synthase, selenophosphate-dependent; replaces a sulfur atom in 2-thiouridine in tRNA with selenium; required for 5-methylaminomethyl-2-selenouridine synthesis	46	70	117	75	63	107	96	83	119	108	117	126	47	52	96	66	85	75	81	146	145	107	174	143	90	51	156	86	97	138
CDS	531298	532221	-	b0504	allS	Transcriptional activator for the allD operon	7	11	1	10	8	6	10	12	10	16	8	10	9	5	12	3	7	16	6	3	13	9	11	12	10	2	15	2	8	14
CDS	532451	532930	+	b0505	allA	Ureidoglycolate hydrolase: allantoin for anaerobic nitrogen	4	16	16	11	10	19	10	13	19	14	20	21	22	14	28	15	14	32	15	13	12	28	27	38	30	15	34	13	11	24
CDS	533011	533823	+	b0506	allR	Repressor for all (allantoin) and gcl (glyoxylate) operons; glyoxylate-induced	430	831	891	496	574	808	696	804	1076	877	982	884	1763	1123	3227	2086	2303	2557	1628	1041	1761	3007	4167	4265	3132	1613	4852	873	738	1302
CDS	533916	535694	+	b0507	gcl	Glyoxylate carboligase, glyoxylate-inducible	16	25	15	16	14	24	30	36	30	31	24	32	23	21	43	20	15	47	34	24	31	26	35	37	28	16	47	26	17	33
CDS	535710	536483	+	b0508	hyi	Hydroxypyruvate isomerase, glyoxylate-inducible; product is tartronate semialdehyde	5	7	6	6	3	4	7	5	6	5	8	9	4	5	8	2	3	7	10	8	11	8	7	6	10	7	22	1	3	8
CDS	536586	537461	+	b0509	glxR	Tartronate semialdehyde reductase, glyoxylate-inducible, NADH-dependent	7	9	12	6	5	14	7	9	11	12	9	16	6	5	13	3	7	4	6	10	12	6	16	18	23	14	60	11	7	11
CDS	537633	539084	+	b0511	ybbW	Probable allantoin permease, glyoxylate-inducible or allantoin-inducible (anaerobic)	5	7	2	0	1	2	1	2	3	9	2	5	2	2	8	4	0	3	5	5	3	6	5	7	8	3	15	2	6	4
CDS	539147	540505	+	b0512	allB	Allantoinase: allantoin for anaerobic nitrogen; tetrameric	25	24	19	24	16	18	20	27	23	24	18	30	34	20	59	14	10	33	23	20	34	30	51	49	27	19	66	17	18	19
CDS	540565	541863	+	b0513	ybbY	Predicted xanthine/uracil permease, function unknown; glyoxylate-inducible	9	9	9	5	6	9	6	8	14	16	9	15	12	2	14	20	11	24	31	23	24	10	14	15	6	6	19	9	10	7
CDS	541888	543030	+	b0514	glxK	Glycerate 3-kinase, glyoxylate-inducible; GKII; produces 3-phospho-glycerate	1	13	15	11	9	19	13	17	26	14	14	29	12	9	17	8	16	21	19	18	28	19	15	14	31	8	25	10	23	25
CDS	543264	544046	-	b0515	ylbA	Function unknown, allantoin- and glyoxylate-inducible anaerobically	71	102	121	84	78	102	129	142	250	269	262	252	259	184	311	250	285	305	486	235	474	512	719	706	956	485	1554	134	126	226
CDS	544060	545292	-	b0516	allC	Allantoate amidohydrolase: allantoin for anaerobic nitrogen	30	51	49	46	39	47	39	50	68	68	72	82	75	46	126	61	59	94	82	50	88	184	241	266	216	105	356	58	59	81
CDS	545317	546363	-	b0517	allD	Ureidoglycolate dehydrogenase: allantoin for anaerobic nitrogen	5	3	4	3	4	5	5	7	6	6	3	2	5	0	6	3	5	1	6	11	2	9	12	17	8	2	15	8	3	10
CDS	546680	548344	+	b0518	fdrA	Multicopy suppressor of dominant negative ftsH mutations	5	2	5	1	1	4	3	4	4	3	2	1	5	2	6	3	4	7	3	2	6	6	12	7	1	2	11	2	2	9
CDS	549627	550439	+	b0520	ylbF	DUF2877 family protein, function unknown	6	8	10	6	7	9	12	12	6	13	15	14	5	8	17	8	6	11	11	10	8	12	8	10	4	4	12	3	8	13
CDS	550439	551329	+	b0521	ybcF	Predicted carbonate kinase	7	12	5	10	4	11	7	8	8	17	13	11	4	7	14	12	6	13	11	10	20	9	14	17	8	5	16	4	6	11
CDS	551530	552594	-	b0522	purK	N5-carboxyaminoimidazole ribonucleotide (N-CAIR) synthase; purine synthesis	1836	2117	2071	1704	1400	2283	1474	951	1199	1066	1014	1168	178	271	566	1887	2391	304	2892	3423	4611	510	629	592	564	421	1161	2635	1338	1740
CDS	552594	553100	-	b0523	purE	N5-carboxyaminoimidazole ribonucleotide (N-CAIR) mutase; purine synthesis	922	1304	1268	663	576	1083	572	326	445	365	316	349	79	152	108	1245	1601	191	1734	2068	2856	501	709	690	560	323	1192	1454	757	874
CDS	553221	553940	-	b0524	lpxH	Lipid A synthesis, UDP-2,3-diacylglucosamine pyrophosphatase	421	539	513	345	275	471	342	244	307	301	244	287	65	58	76	49	96	73	411	648	777	119	141	189	81	64	202	445	259	404
CDS	553946	554437	-	b0525	ppiB	Periplasmic peptidylprolyl-cis-trans-isomerase B, rotamase	3174	3519	3283	3113	2705	3845	3921	3599	4514	4362	4095	4208	1641	1155	2808	1188	1449	1652	3302	4831	5461	6039	8594	9565	3914	1962	8079	4047	3065	5579
CDS	554611	555993	+	b0526	cysS	Cysteine--tRNA ligase; binds Zn(II)	1387	1532	1505	1336	1110	1608	1347	1061	1273	1296	1334	1240	1582	1457	1884	1909	1919	2291	1934	2259	2606	1031	1396	1561	792	518	1678	1816	1286	1876
CDS	556035	556553	-	b0527	ybcI	Inner membrane protein, DUF457 family, function unknown	16	28	31	10	11	17	16	9	17	15	12	8	10	8	13	10	17	18	37	44	39	13	10	17	7	6	15	18	7	17
CDS	556664	556873	-	b0528	ybcJ	Ribosome-associated protein, function unknown; predicted RNA binding protein	95	117	121	117	106	145	134	129	133	141	150	156	99	102	194	156	163	137	230	201	277	189	289	285	180	111	338	145	121	175
CDS	556878	557741	-	b0529	folD	Methenyltetrahydrofolate dehydrogenase/cyclohydrolase	983	1195	1183	1143	942	1453	1163	990	1066	1132	1239	1131	908	814	1499	1560	1493	1088	1930	2100	2435	1795	2490	2645	1725	1127	3188	1594	970	1638
CDS	558212	558751	+	b0530	sfmA	Function unknown, FimA homolog	1	1	2	3	1	3	8	2	2	6	5	5	1	2	0	6	3	3	5	7	5	4	4	4	3	2	3	3	2	5
CDS	558974	559663	+	b0531	sfmC	Periplasmic pilus chaperone	1	2	0	0	0	0	0	0	0	0	1	1	0	0	0	1	1	0	2	2	0	0	1	1	0	1	2	0	0	0
CDS	559697	562297	+	b0532	sfmD	Putative outer membrane fimbrial subunit export usher protein; function unknown	14	22	22	13	13	21	26	18	24	13	22	34	24	19	65	23	21	58	51	37	66	64	64	81	85	47	157	16	17	23
CDS	562336	563316	+	b0533	sfmH	Function unknown, FimA homolog	4	9	3	0	1	0	4	1	1	2	1	1	3	1	7	2	2	5	2	7	6	3	7	9	11	11	29	6	1	6
CDS	563330	563842	+	b0534	sfmF	Function unknown, FimA homolog	6	3	3	5	2	6	3	3	7	8	2	3	4	6	3	3	4	8	6	7	6	3	8	6	9	6	11	2	2	3
CDS	563851	564480	-	b0535	fimZ	Predicted fimbriae protein synthesis regulator	5	6	10	5	6	4	4	6	11	3	3	6	6	6	17	3	5	7	11	13	17	9	21	23	28	17	51	3	2	5
CDS	564818	565978	-	b0537	intD	Integrase gene within defective prophage DLP12	259	368	367	317	224	361	437	406	524	490	450	475	399	308	688	359	335	560	491	389	586	485	685	666	442	265	684	312	305	514
CDS	566842	567138	+	b0540	insE3	IS3 transposase A	0	0	0	0	0	0	0	0	0	0	0	0	0	0	0	0	0	0	0	0	0	0	0	0	0	0	0	0	0	0
CDS	567138	568001	+	b0541	insF3	IS3 transposase B	0	0	0	0	0	0	0	0	1	0	0	0	0	0	0	0	0	0	0	0	0	0	0	0	0	0	0	0	0	0
CDS	568315	568644	+	b0543	emrE	Multidrug resistance pump, DLP12 prophage; methylviologen sensitivity	60	91	81	40	43	56	51	45	49	60	62	51	75	47	182	67	59	98	101	153	159	65	83	110	84	34	147	88	53	95
CDS	568902	570425	+	b0544	ybcK	Function unknown, DLP12 prophage	14	19	20	16	10	9	11	6	11	11	5	9	5	4	7	17	12	11	24	36	71	4	23	20	12	6	22	18	11	15
CDS	570893	571441	+	b0545	ybcL	Raf kinase inhibitor RKIP homolog, function unknown; UPF0098 family; periplasmic; DLP12 prophage	10	16	16	11	8	14	11	10	13	20	13	17	14	7	35	12	6	14	22	23	34	40	57	51	46	20	97	14	15	24
CDS	571454	572248	+	b0546	ybcM	Hyperlethality gene, predicted transcriptional activator; DLP12 prophage; AraC family	42	65	55	49	39	67	71	85	92	108	92	102	65	55	123	70	82	101	177	95	220	247	379	379	451	226	978	57	68	132
CDS	572466	572918	+	b0547	ybcN	Function unknown, DLP12 prophage, binds G:T-mismatch	0	0	0	2	0	0	1	3	1	1	0	0	1	1	2	1	0	3	1	0	0	1	5	2	1	0	5	0	1	1
CDS	572921	573088	+	b0548	ninE	Homolog of phage lamdba nin, DLP12 prophage	0	0	1	0	0	0	0	0	0	1	0	0	1	1	2	1	0	0	0	0	0	1	2	1	1	0	1	0	0	1
CDS	573084	573371	+	b0549	ybcO	Function unknown, DLP12 prophage	0	0	0	1	0	0	2	0	1	2	2	0	1	1	4	0	2	2	1	1	3	2	6	2	1	0	4	0	0	1
CDS	573371	573730	+	b0550	rusA	Endonuclease, Holliday structure resolvase, DLP12 prophage	0	2	1	1	0	1	0	0	1	0	1	2	2	2	4	1	2	4	1	0	1	8	7	7	1	3	2	0	0	1
CDS	573956	574336	+	b0551	quuD	Q-like transcriptional regulator, DLP12 prophage; up-regulator of essD; QDLP12; capable of substituting for lambda Q protein	4	12	7	9	1	6	8	7	10	8	9	9	15	10	23	15	5	16	15	10	7	32	37	30	29	21	46	4	7	14
CDS	574740	575753	-	b0552	insH2	IS5 transposase	3	4	4	2	1	1	1	2	1	1	1	1	0	0	0	0	0	0	0	2	1	0	0	0	0	0	0	0	1	2
CDS	577398	577610	+	b0554	essD	Phage lambda S lysis protein homolog, DLP12 prophage	23	33	33	20	18	26	20	18	34	21	18	24	25	11	13	19	9	10	14	31	21	18	18	22	25	9	27	11	11	16
CDS	577613	578107	+	b0555	rrrD	Phage lambda lysozyme R protein homolog, DLP12 prophage	18	29	26	16	13	28	26	17	15	20	23	16	23	13	31	14	15	20	16	20	21	26	35	31	27	17	33	22	15	17
CDS	578107	578565	+	b0556	rzpD	Rz homolog, DLP12 prophage	7	7	7	6	2	10	6	13	8	9	12	8	12	5	12	9	6	9	8	11	10	6	7	15	9	7	9	5	4	8
CDS	578603	578893	-	b0557	borD	Lipoprotein in DLP12 prophage; possibly involved in bacterial virulence	1349	1664	1570	1186	1107	1764	1403	959	900	688	630	682	278	311	406	392	355	570	126	1163	698	156	214	243	102	72	199	1393	835	1139
CDS	579187	579594	-	b0558	ybcV	DUF1398 family protein, function unknown, DLP12 prophage	3	0	1	4	5	1	6	6	7	13	5	9	1	1	4	0	1	2	1	4	3	0	3	2	3	2	5	3	1	5
CDS	579880	580083	+	b0559	ybcW	Function unknown, DLP12 prophage	13	13	5	14	7	20	35	33	37	54	52	37	38	23	88	21	22	55	30	12	27	39	65	86	69	23	103	10	12	33
CDS	580834	581376	+	b0560	nohD	Phage lambda Nu1 homolog, DLP12 prophage, terminase family; small subunit, putative DNA packaging protein	1	6	2	2	4	2	4	6	6	7	4	2	7	2	13	7	3	4	4	3	10	3	10	4	3	3	13	2	0	5
CDS	583681	584427	+	b0564	appY	Global transcription regulator, AraC family, DLP12 prophage	25	45	44	27	17	56	75	103	159	150	179	283	32	22	52	139	156	163	359	166	314	50	59	75	106	76	279	103	121	214
CDS	584683	585633	-	b0565	ompT	Outer membrane protease VII, DLP12 prophage; OM protein a (3b); omptin	18612	28676	27117	20768	19964	29634	25975	26333	36465	28529	31137	34505	12383	12048	15417	22294	28086	35676	17233	32192	31727	7876	12960	10508	10090	5804	17497	27366	23743	43675
CDS	586150	586908	-	b0566	envY	Thermoregulatory activator of porin expression, AraC family	12	12	10	10	9	13	13	13	29	24	15	27	19	15	13	20	17	23	54	14	46	27	29	39	24	13	49	17	19	29
CDS	587094	587981	-	b0567	ybcH	Function unknown, PRK09936 family	39	48	48	32	28	38	58	49	62	47	58	50	30	17	42	39	38	41	73	51	73	44	68	75	39	19	69	60	36	77
CDS	587985	590954	-	b0568	nfrA	Bacteriophage N4 adsorption protein A, outer membrane protein; TPR repeat protein	152	215	206	142	128	212	188	182	221	221	208	214	217	188	368	218	218	378	297	229	314	93	122	133	89	61	182	209	139	316
CDS	590944	593178	-	b0569	nfrB	Phage N4 susceptibility; membrane protein	49	96	129	73	49	72	78	79	102	121	112	130	65	41	97	57	41	120	85	72	120	78	72	98	45	30	114	65	32	76
CDS	593331	594770	-	b0570	cusS	Copper ion sensor regulating cusCFBA expression; may also sense silver	443	492	534	294	280	499	496	469	722	577	930	856	76	75	94	99	97	130	235	332	302	62	97	95	40	34	86	162	103	150
CDS	594763	595443	-	b0571	cusR	Response regulator of the cusCFBA-cusRS divergon; cusS sensor and cusR mediate copper induction	233	303	381	276	260	418	371	469	645	625	983	808	110	119	77	208	150	302	125	159	209	215	368	278	154	77	242	91	69	98
CDS	595600	596970	+	b0572	cusC	Silver and copper efflux, OMF lipoprotein component; outer membrane factor (OMF) of a tripartate efflux pump; confers copper and silver resistance; required for invasion of brain microvascular endothelial cells in strain K1	2707	2500	3132	3736	3143	4847	6350	8820	12052	11509	17833	16140	214	255	262	76	50	367	15	164	134	82	152	60	8	7	17	7	25	42
CDS	597131	597460	+	b0573	cusF	Silver- and cuprous copper-binding protein, periplasmic; efflux metallochaperone; confers copper and silver resistance; CusF binds both Cu(I) and Ag(I) with high affinity, but does not bind Cu(II)	957	1212	1753	996	909	1950	1986	2828	4788	4195	7791	8388	49	42	109	27	22	143	14	97	85	60	255	214	43	24	66	15	13	38
CDS	597479	598699	+	b0574	cusB	Silver and copper efflux, membrane fusion protein; confers copper and silver resistance	1162	1562	2148	1122	964	2110	2181	2809	5017	3860	6851	8145	48	52	140	35	29	180	23	125	80	70	258	179	40	31	119	22	16	32
CDS	598714	601854	+	b0575	cusA	Silver and copper efflux, membrane transporter; overexpression confers low level fosfomycin resistance; confers copper and silver resistance	848	1515	2026	973	971	2057	1894	2301	4255	3552	5186	6393	109	96	255	74	78	225	73	183	146	67	139	111	61	37	88	58	45	74
CDS	601959	603332	+	b0576	pheP	Phenylalanine-specific permease	680	798	786	525	471	729	445	336	510	547	506	604	133	127	193	130	136	181	231	925	786	377	511	541	234	160	501	747	360	384
CDS	603419	604663	-	b0577	ybdG	Mechanosensitive channel protein, MscM-like; heptameric	261	336	346	272	249	361	343	333	433	430	392	391	311	237	385	532	592	627	874	506	708	882	1205	1154	1311	735	1888	363	288	475
CDS	604774	605424	-	b0578	nfsB	Nitroreductase B, oxygen-insensitive, NAD(P)H, FMN-dependent; minor; reduces a variety of nitroaromatics, e.g. dihydropteridine, nitrofurantoin, nitrofurazone, quinones; monomeric or homodimeric	1439	1551	1396	1400	1108	1460	1582	1243	1386	1764	1643	1445	1361	1190	1885	1491	1320	1836	1406	1596	1626	1674	2130	2405	1178	754	2206	1502	1234	2074
CDS	605521	605886	-	b0579	ybdF	DUF419 family protein, function unknown	93	89	95	95	71	107	116	121	172	147	138	135	179	133	296	290	249	377	297	132	233	206	235	311	169	76	301	121	72	167
CDS	605954	606199	-	b0580	ybdJ	DUF1158 protein, function unknown	62	71	75	47	35	67	60	39	41	49	37	42	113	70	240	88	61	131	160	99	156	217	301	315	199	87	330	56	31	53
CDS	606268	607383	-	b0581	ybdK	Weak gamma-glutamyl:cysteine ligase activity	21	17	20	18	25	27	35	43	70	105	107	58	104	66	121	164	160	425	1011	142	505	48	69	70	89	41	162	29	28	47
CDS	608065	609174	+	b0582	insL2	IS186 transposase	2	0	1	0	4	1	4	0	2	1	1	2	1	1	1	2	2	1	5	4	2	2	0	5	4	2	4	5	3	2
CDS	609462	610079	-	b0583	entD	Enterochelin synthase, component D; EntB(ArCP)/EntF-CoA phosphopantetheinyltransferase; facilitates secretion of enterobactin peptide	12	19	23	14	8	16	6	13	11	15	14	14	18	18	35	8	10	34	14	15	21	39	50	46	22	10	47	18	11	11
CDS	610257	612494	-	b0584	fepA	Ferrienterobactin outer membrane receptor	93	123	143	98	75	116	48	61	60	41	46	55	74	57	141	51	52	137	61	48	74	137	175	153	83	39	108	106	33	64
CDS	612737	613936	+	b0585	fes	Enterochelin esterase	50	18	18	48	25	39	7	1	5	4	0	2	3	6	29	7	10	10	2	12	12	5	13	8	5	1	6	13	3	5
CDS	614157	618035	+	b0586	entF	Enterochelin synthase, component F; multifunctional: holo-EntF(PCP), primed by EntD; seryl-AMP, seryl-S-EntF synthase; DHB-Ser-S-EntF intermediate formation	153	117	149	118	62	142	87	72	91	69	67	72	79	43	124	59	54	118	87	94	132	66	100	115	46	27	102	114	52	79
CDS	618254	619384	+	b0587	fepE	Ferrienterobactin transport, membrane protein; regulator of length of O-antigen component of lipopolysaccharide chains	2	6	5	1	1	7	2	1	1	3	1	2	1	1	1	0	1	1	3	10	10	3	1	9	2	3	11	4	0	1
CDS	619387	620199	-	b0588	fepC	Ferrienterobactin transporter, membrane ATP protein	64	50	44	51	20	53	15	10	9	11	5	9	10	5	24	33	23	66	22	13	26	8	11	10	8	5	14	26	5	6
CDS	620199	621188	-	b0589	fepG	Ferrienterobactin transporter, membrane permease	63	36	45	24	14	40	12	5	10	6	4	3	5	9	11	10	13	25	6	12	19	7	7	8	5	6	17	15	5	5
CDS	621188	622189	-	b0590	fepD	Ferrienterobactin transporter, membrane permease	127	64	62	99	46	71	16	9	9	2	2	1	24	13	57	17	9	35	15	25	24	24	38	36	19	14	40	26	8	9
CDS	622300	623547	+	b0591	entS	Enterobactin exporter, iron-regulated; hyperlethality gene	144	71	92	98	43	91	13	4	12	8	9	2	14	7	38	17	4	25	14	31	26	17	28	15	14	5	17	31	6	10
CDS	623557	624510	-	b0592	fepB	Ferrienterobactin-binding protein, periplasmic	121	84	100	77	51	93	25	26	31	22	28	17	36	25	40	41	29	112	48	57	80	20	41	23	9	15	37	56	24	21
CDS	624885	626057	+	b0593	entC	Isochorismate synthase	85	36	48	44	16	41	3	3	2	2	4	0	11	4	17	13	11	44	6	14	19	0	4	5	1	4	3	27	4	1
CDS	626070	627677	+	b0594	entE	Enterochelin synthase, component E; 2,3-dihydroxybenzoate (DHB)-AMP ligase; holo-EntB(ArCP)-S-DHB formation	81	32	48	53	17	43	9	8	10	7	5	3	6	8	39	14	4	28	4	11	16	9	20	15	4	3	16	50	7	12
CDS	627694	628548	+	b0595	entB	Isochorismatase, aryl carrier protein (ArCP); also called 2,3-dihydro-2,3-dihydroxybenzoate synthase	32	23	27	27	12	38	12	15	21	19	14	12	17	21	34	13	21	42	13	13	21	47	62	47	22	9	43	30	11	20
CDS	628551	629294	+	b0596	entA	2,3-Dihydro-2,3-dihydroxybenzoate dehydrogenase	27	25	26	19	21	21	13	14	19	13	17	19	16	16	35	15	22	26	10	13	25	37	50	34	29	15	30	22	6	19
CDS	629300	629710	+	b0597	entH	Thioesterase required for efficient enterobactin production; may correct misacylation of the aryl carrier protein domain of EntB	19	19	29	14	8	16	16	11	23	18	14	17	21	13	37	22	17	21	17	18	20	20	31	31	15	9	28	20	17	21
CDS	629894	631996	+	b0598	cstA	Starvation-induced protein involved in peptide utilization during carbon starvation	1280	2047	2221	1781	1618	2519	1874	1553	1803	997	1167	980	1926	1410	3033	1409	1270	2158	1110	863	918	1641	2483	2314	1810	961	2812	576	2581	4057
CDS	632392	633477	-	b0599	ybdH	Required for swarming phenotype, function unknown; alcohol dehydrogenase homolog	338	576	488	374	343	583	305	122	187	150	146	207	2869	1510	7788	788	552	2058	430	738	1696	116	155	156	172	106	240	694	85	172
CDS	633586	634743	+	b0600	ybdL	Methionine aminotransferase, PLP-dependent	237	517	379	254	209	406	192	102	116	133	134	180	3355	1839	8534	1115	693	2522	536	483	1512	83	90	129	140	78	226	556	93	155
CDS	634750	635376	-	b0601	ybdM	Function unknown	19	44	29	26	15	25	34	39	50	53	76	56	56	59	71	94	92	136	109	44	81	61	98	95	54	31	111	39	20	76
CDS	635352	636569	-	b0602	ybdN	Function unknown	11	18	12	15	6	13	7	7	13	10	13	8	8	12	16	15	14	35	30	34	38	18	33	35	15	11	26	25	6	10
CDS	636719	637618	-	b0603	ybdO	Required for swarming phenotype, function unknown; probable LysR-family transcriptional regulator	13	20	25	11	10	9	11	6	15	24	9	11	6	2	12	10	4	14	23	24	42	5	16	14	8	7	20	12	7	14
CDS	637830	638573	-	b0604	dsbG	Thiol:disulfide interchange protein, periplasmic; molecular chaperone; multicopy resistance to DTT; mutants accumulate reduced proteins	246	303	262	256	224	296	317	234	260	268	212	213	204	124	318	192	162	260	287	396	445	214	304	335	155	86	330	247	225	345
CDS	638945	639505	+	b0605	ahpC	Alkyl hydroperoxide reductase, subunit C; reduced by the AhpF subunit	13250	14005	12879	13279	10224	14389	14908	14012	19345	20467	18317	16089	202971	172637	215501	37599	23036	99231	10944	13735	14795	40775	58695	58159	32895	17366	60478	11519	10913	17551
CDS	639753	641315	+	b0606	ahpF	Alkyl hydroperoxide reductase, subunit F; NAD(P)H:peroxiredoxin oxidoreductase, reduces AhpC; contains one FAD/monomer	1881	2226	1883	1951	1637	2158	2169	1938	2216	2371	2511	2012	161079	124666	207058	21276	11655	51825	3239	2708	3410	2248	3233	3459	1463	956	3101	1885	1580	2504
CDS	641442	641867	-	b0607	uspG	Stress protein, induced in stationary phase; native GroEL substrate; heat shock; mutant sensitive to CCCP; dimeric	273	224	254	390	325	437	595	660	859	901	1155	818	1949	1659	1642	3628	3016	5497	3671	412	1873	2811	3941	4085	3159	1621	5349	528	361	649
CDS	642088	643323	+	b0608	ybdR	Function unknown	39	62	49	53	43	73	73	62	113	74	80	65	87	33	130	95	83	147	263	139	275	90	158	129	98	53	147	50	35	85
CDS	643560	643967	-	b0610	rnk	Regulator of nucleoside diphosphate kinase; suppresses Pseudomonas algR2	445	502	498	357	280	440	345	295	336	428	413	311	461	319	704	248	208	300	339	487	387	608	747	846	386	251	647	324	291	470
CDS	644200	645003	-	b0611	rna	RNase I, periplasmic; endoribonuclease; RNase A; RNase M; RNase T2	477	471	438	530	435	575	615	563	596	632	631	576	854	591	1255	736	638	1063	787	669	861	905	1201	1261	672	384	1274	524	377	729
CDS	645120	646580	-	b0612	citT	Citrate/succinate antiporter	18	16	11	8	17	20	14	19	21	16	22	21	26	27	54	18	15	26	31	21	21	19	27	19	8	7	30	14	14	25
CDS	646634	647509	-	b0613	citG	2-(5''-triphosphoribosyl)-3'-dephosphocoenzyme-A synthase	0	2	1	0	1	0	2	0	3	0	1	2	8	6	5	1	2	1	2	4	5	4	4	12	4	4	6	1	0	3
CDS	647487	648035	-	b0614	citX	Apo-citrate lyase phosphoribosyl-dephospho-CoA transferase	1	4	4	1	0	3	5	1	3	5	2	5	3	4	15	2	2	7	1	1	3	5	12	13	6	6	8	3	2	5
CDS	648042	649571	-	b0615	citF	Citrate lyase alpha chain	3	5	7	3	4	5	7	3	7	9	5	10	4	2	5	6	3	5	1	10	6	12	8	17	4	5	13	3	3	7
CDS	649585	650490	-	b0616	citE	Citrate lyase beta chain	0	2	2	2	0	1	1	1	2	2	3	2	1	0	0	1	0	1	0	1	2	2	2	2	1	0	6	0	0	3
CDS	650490	650783	-	b0617	citD	Citrate lyase acyl carrier protein	0	0	1	1	0	0	0	1	2	1	0	0	0	1	1	0	0	1	0	0	0	1	2	2	1	1	0	0	0	1
CDS	650801	651856	-	b0618	citC	[Citrate [pro-3S]-lyase] ligase	1	1	0	1	0	0	0	0	1	0	2	0	0	0	0	1	0	0	0	0	1	2	0	1	0	0	1	0	0	1
CDS	652235	653890	+	b0619	dpiB	Two-component system histidine protein kinase; DpiA is cognate sensor; regulates citCDEFXGT operon; represses appY; periplasmic domain functions as a high-affinity citrate receptor; destabilizes plasmid inheritance	84	152	156	65	80	124	101	117	155	134	143	133	196	144	321	119	124	274	140	168	201	276	463	433	212	111	386	106	94	175
CDS	653862	654539	+	b0620	dpiA	Two-component system sensor protein; cognate histidine protein kinase is DpiB; regulates citCDEFXGT operon; represses appY; destabilizes plasmid inheritance	73	92	84	53	44	68	45	59	91	92	81	78	160	126	285	160	117	237	153	124	157	181	298	262	180	111	358	70	56	85
CDS	654586	655968	-	b0621	dcuC	C4-dicarboxylate carrier, anaerobic; W3110 has an IS5 insertion	40	28	25	98	71	63	390	690	478	709	1058	558	35	17	28	16	16	42	35	20	28	31	24	34	14	8	35	72	153	280
CDS	656557	657114	+	b0622	pagP	Phospholipid:lipid A palmitoyltransferase; confers resistance to cationic antimicrobial peptides; multicopy suppressor of camphor-induced or mukB mutant chromosome condensation	15	35	16	11	7	14	29	26	31	43	38	25	32	20	29	34	46	57	40	29	49	57	46	53	46	19	57	19	8	20
CDS	657292	657498	+	b0623	cspE	Binds and melts RNA, involved in cold acclimation; binds ssDNA; antitermination protein; confers camphor sensitvity in a crcB mutant; dimeric	19823	18861	17565	16588	14527	20033	16801	13907	13611	18383	17832	14977	4332	3778	3596	8720	8636	8716	15205	22691	19858	35544	46513	54329	26268	15491	51137	15807	14077	19940
CDS	657558	657938	-	b0624	crcB	Probable fluoride exporter; inner membrane protein involved with chromosome condensation; confers camphor sensitvity in a cspE mutant; multicopy suppressor of chromosome condensation defects	85	110	133	85	73	125	124	110	115	183	154	151	151	108	261	196	188	288	289	205	310	335	435	421	301	157	415	159	85	163
CDS	658947	659147	+	b0627	tatE	Protein translocase, Sec-independent; mediates export of folded and ligand-bound proteins	395	600	624	367	416	658	521	426	618	588	572	588	236	185	277	423	429	550	465	667	674	967	1298	1097	813	365	1064	784	475	832
CDS	659254	660216	-	b0628	lipA	Lipoyl synthase, iron-sulfur protein; SAM-dependent chemistry	1003	1031	978	1212	1051	1266	1578	1713	2055	2359	2756	2331	8488	5669	11669	6273	5446	9508	6011	3036	5978	8545	11658	11809	6927	3663	11325	2662	1065	2074
CDS	660428	661378	-	b0629	ybeF	Putative LysR-family transcriptional regulator, function unknown LysR-family transcriptional regulator, function unknown	18	34	35	16	14	18	16	14	11	16	21	23	19	8	20	25	15	20	38	51	54	28	30	49	14	16	50	30	15	33
CDS	661640	662278	-	b0630	lipB	Octanoyltransferase; octanoyl-[ACP]:protein N-octanoyltransferase	340	443	509	226	205	391	256	237	306	318	256	239	216	179	409	343	297	368	490	656	860	370	538	491	384	206	633	412	255	412
CDS	662382	662642	-	b0631	ybeD	Required for swarming and phage lambda growth; UPF0250 family, function unknown; structural similarity to the regulatory domain from d-3-phosphoglycerate dehydrogenase	526	665	526	388	378	483	453	375	487	507	641	481	3937	3671	2133	3990	2795	6489	2717	1382	2907	1046	1534	1505	968	589	1801	833	558	719
CDS	662755	663963	-	b0632	dacA	D-alanine D-alanine carboxypeptidase PBP5, cell morphology; penicillin-binding protein 5; beta-lactamase activity	2054	2451	2317	1819	1540	2410	1812	1438	1732	1785	1624	1569	580	618	552	1119	1133	1309	1808	3525	3342	1380	1776	2038	1097	580	1922	2639	1721	2511
CDS	664105	665190	-	b0633	rlpA	Septal ring protein, suppressor of prc, minor lipoprotein	1021	1400	1288	874	809	1307	1232	960	1066	971	947	896	591	573	665	916	863	1206	1299	1991	2016	1081	1496	1584	1060	642	1991	1394	998	1756
CDS	665204	666313	-	b0634	mrdB	Affects cell shape, mecillinam sensitivity; recruits cognate transpetidase MrdA; SEDS protein	431	528	531	463	396	565	518	284	402	402	329	319	184	122	277	173	196	234	306	858	727	182	212	226	157	86	249	505	336	573
CDS	666319	668217	-	b0635	mrdA	Penicillin-binding protein PBP2; transpeptidase recruited by cognate SEDS protein MrdB; mecillinam resistance	1083	1218	1237	677	670	1010	632	446	541	583	518	487	217	224	204	305	365	344	781	2143	1582	94	161	164	87	75	211	971	525	662
CDS	668251	668715	-	b0636	rlmH	23S rRNA m(3)Psi1915 pseudouridine methyltransferase; SAM-dependent	428	508	508	238	216	352	248	191	232	259	260	224	329	284	399	363	312	478	411	874	744	347	468	555	255	176	504	346	212	273
CDS	668722	669036	-	b0637	rsfS	Ribosomal silencing factor	613	659	635	350	322	526	307	288	318	397	384	313	540	427	699	525	476	680	599	1149	986	626	816	911	421	227	846	529	270	364
CDS	669299	669907	-	b0638	cobC	Probable alpha-ribazole-5'-phosphate phosphatase; potential partial cobalamin biosynthesis pathway	137	152	146	114	102	147	101	66	100	109	69	104	46	31	60	48	79	78	183	282	369	21	27	36	21	10	40	147	70	136
CDS	669934	670572	-	b0639	nadD	Nicotinate mononucleotide adenylyltransferase, NAD(P) biosynthesis	331	382	382	320	233	404	261	224	294	286	261	283	194	135	320	218	261	373	503	691	880	92	70	116	67	49	143	387	218	367
CDS	670577	671605	-	b0640	holA	DNA polymerase III, delta subunit; part of the DnaX clamp loader complex; acts as a wrench to open the sliding clamp	549	787	758	491	351	694	431	398	495	556	505	573	345	275	438	435	486	658	855	1265	1275	153	174	209	170	118	316	733	506	660
CDS	671608	672186	-	b0641	lptE	LPS assembly OM complex LptDE, LPS-binding lipoprotein component	1043	1314	1231	1128	899	1403	1114	941	1098	1238	1178	1104	501	470	862	777	873	1062	1211	1840	1856	797	1048	1049	745	351	1172	1438	944	1589
CDS	672204	674783	-	b0642	leuS	Leucine--tRNA ligase	5996	6888	6533	6487	5166	7930	5818	5171	6141	6437	6373	5978	4701	3802	6979	5688	5716	7902	6824	10538	10694	6302	8514	8256	5613	3450	8815	7765	5699	8541
CDS	675018	675497	+	b0643	ybeL	Function unknown, DUF1451 family	85	132	122	155	116	149	220	281	352	443	506	330	673	521	922	915	800	2217	1696	245	1152	656	957	868	776	365	1156	146	152	364
CDS	675573	676547	-	b0644	ybeQ	Function unknown, TPR-like repeats, Sel1 family	8	13	15	13	5	16	16	12	23	26	18	22	28	10	36	44	23	47	28	14	23	31	61	52	63	35	100	17	7	26
CDS	676711	677415	+	b0645	ybeR	Function unknown	0	1	1	1	3	1	1	3	1	2	3	1	3	0	2	1	1	2	4	2	9	5	5	6	5	2	17	1	1	2
CDS	677415	678839	+	b0646	djlB	DnaJ homolog near hscC; not cognate to HscC	11	7	16	6	5	10	13	8	6	4	14	9	7	6	3	7	11	12	11	14	27	13	15	25	12	6	26	9	2	13
CDS	678855	679406	-	b0647	ybeT	Function unknown, TPR-like repeats, Sel1 family	1	13	9	4	7	4	5	5	5	8	4	10	8	3	8	9	6	11	18	11	10	29	31	45	32	16	72	12	4	11
CDS	679508	680212	+	b0648	ybeU	Function unknown, DUF1266 family	4	4	9	1	0	4	4	2	4	4	6	5	2	5	9	3	11	9	6	7	12	6	8	3	6	9	22	3	5	3
CDS	680212	681660	+	b0649	djlC	Hsc56, DnaJ-like co-chaperone of HscC; stimulates the ATPase activity of HscC(Hsc62), which binds to and inhibits RpoD	20	66	53	25	41	50	40	61	67	46	55	54	61	45	88	70	67	105	72	49	89	83	88	119	68	44	127	48	35	80
CDS	681726	683393	-	b0650	hscC	Hsc62, DnaK-like chaperone; binds to RpoD and inhibits transcription; inhibits growth when overexpressed; Hsc56(DjlC) is DnaJ-like co-chaperone; ATPase activity is stimulated by GrpE, DjlC; mutant grows slow and is hypersensitive to Cd(II) and UV	21	38	44	26	25	26	29	39	41	42	42	22	30	14	28	17	24	39	22	31	56	43	47	57	45	8	53	31	24	54
CDS	683480	684412	-	b0651	rihA	Ribonucleoside hydrolase, pyrimidine specific	465	464	458	480	381	561	453	505	479	518	593	569	44	33	66	37	56	71	95	293	244	53	55	47	32	12	57	244	649	827
CDS	684533	685255	-	b0652	gltL	Glutamate, aspartate ABC transporter ATP-binding protein	288	371	314	352	256	417	373	308	332	390	297	222	263	221	330	156	155	199	289	464	468	171	288	253	159	97	276	305	289	478
CDS	685258	685929	-	b0653	gltK	Glutamate, aspartate ABC transporter permease	170	236	224	232	191	286	280	185	227	215	165	155	115	72	154	69	74	79	164	333	295	55	82	77	84	43	94	200	199	276
CDS	685932	686669	-	b0654	gltJ	Glutamate, aspartate ABC transporter permease	193	305	311	267	213	332	234	201	286	224	201	180	153	117	266	59	79	89	233	390	401	125	148	154	126	89	198	250	216	394
CDS	686842	687747	-	b0655	gltI	Glutamate, aspartate binding protein, periplasmic; DEBP; part of GltJKLI ABC transporter	1789	1871	1835	2152	1558	2200	2290	2028	2789	3015	2407	2097	2654	1849	4492	877	982	1303	2810	2954	3636	809	1114	1225	903	605	1824	1519	1911	3502
CDS	688000	689013	-	b0656	insH4	IS5 transposase	47	29	38	59	37	45	28	24	33	29	33	26	10	14	20	7	10	20	26	47	30	9	12	22	11	9	17	32	21	24
CDS	689346	690881	-	b0657	lnt	Apolipoprotein N-acyltransferase; copper sensitivity	1555	1208	1149	965	816	1292	913	769	1100	976	796	801	402	412	347	429	455	556	1254	2261	2465	568	684	743	589	409	1130	1200	803	993
CDS	690909	691784	-	b0658	ybeX	Heat shock protein, putative Co2+ and Mg2+ efflux protein; contains two CBS domains; integral membrane protein; possible hemolysin (by homology)	2748	3022	2848	2240	1925	3017	2533	2234	2987	2523	2338	2418	2260	2107	2163	2164	1986	3412	3569	4046	5526	2773	3562	3766	2553	1650	5042	2730	2207	3361
CDS	691877	692341	-	b0659	ybeY	rRNA maturation factor; metal-binding heat shock protein needed for 42C translation; UPF0054 family; required for optimal 30S subunit activity	521	624	529	508	372	559	573	551	733	652	647	519	1432	1358	998	1415	1000	2400	1211	690	1264	452	612	635	481	313	941	619	676	956
CDS	692341	693378	-	b0660	ybeZ	Heat shock protein, PhoH paralog, function unknown	1259	1522	1342	1232	945	1519	1640	1491	1794	1575	1467	1307	4866	3900	4598	2917	2148	6045	2624	1792	3147	1438	2065	2069	1516	936	2796	1727	1697	2684
CDS	693534	694955	-	b0661	miaB	tRNA-i(6)A37 methylthiotransferase; contains an iron-sulfur center, SAM-dependent	1850	2088	1925	1649	1393	2065	1214	811	1146	1151	986	952	832	848	850	1358	1261	1870	1490	3384	2767	2146	2914	2856	1410	873	2652	2443	1319	1652
CDS	695101	696273	+	b0662	ubiF	2-octaprenyl-3-methyl-6-methoxy-1,4-benzoquinol hydroxylase; produces 2-octaprenyl-3-methyl-5-hydroxy-6-methoxy-1,4-benzoquinol; required for ubiquinone synthesis; mutation confers resistance to bleomycin, phleomycin and heat	280	418	340	333	285	397	422	436	540	491	547	523	855	684	1437	808	655	1341	889	478	762	719	1095	1096	622	340	1075	444	364	639
CDS	697516	699177	-	b0674	asnB	Asparagine synthase B [glutamine-hydrolyzing]	1828	2004	1844	2304	1781	2463	2431	2131	2603	2611	2990	3028	1091	993	1103	1725	2014	2534	2499	1802	2368	1142	1699	1524	1085	689	1706	2418	1906	3145
CDS	699577	700326	-	b0675	nagD	UMP phosphatase; HAD23	779	789	696	625	579	797	944	791	924	936	1065	928	923	771	1645	879	627	1274	1176	1024	1472	1095	1702	1925	674	383	1526	846	632	1099
CDS	700377	701594	-	b0676	nagC	Transcriptional regulator of nag operon	832	1015	964	846	653	1068	1147	1183	1375	1427	1674	1343	1299	1131	2138	1489	1258	1944	1699	1244	1691	264	382	418	243	217	556	923	769	1415
CDS	701606	702751	-	b0677	nagA	N-acetylglucosamine-6-phosphate deacetylase	400	412	424	469	344	510	574	595	694	635	794	641	857	672	998	527	526	872	589	583	769	513	673	716	603	353	952	492	458	788
CDS	702814	703611	-	b0678	nagB	Glucosamine-6-phosphate deaminase; hexameric trimer of dimers	370	298	260	410	326	462	432	403	447	542	540	452	490	360	782	217	207	354	571	536	736	448	613	609	501	271	833	358	340	541
CDS	703944	705887	+	b0679	nagE	PTS system EIIABC(Nag) component; N-acetylglucosamine transport	831	1092	1071	1103	929	1362	1207	1185	1354	1098	1548	1228	1079	802	1585	645	660	1075	617	703	627	451	637	634	407	214	666	825	1222	1798
CDS	706093	707754	+	b0680	glnS	Glutamine--tRNA ligase	4667	4740	4423	4701	3749	5462	4868	4152	4910	5160	5238	4719	5284	4224	7487	3117	2965	4492	4233	6272	6772	6133	8759	8755	4497	2647	7934	5410	4044	6553
CDS	708334	709737	+	b0681	chiP	Chitoporin, uptake of chitosugars; repressed by chiX(micM) sRNA	63	41	35	25	26	85	62	38	46	44	35	37	8	11	18	12	13	20	15	16	17	5	21	21	11	5	20	26	32	59
CDS	709790	710113	+	b0682	chiQ	Novel verified lipoprotein, function unknown; induced by chitosugars	14	13	17	14	12	20	27	25	21	24	23	12	33	16	39	17	14	33	21	17	15	22	31	37	18	8	36	14	15	19
CDS	710203	710646	-	b0683	fur	Ferric iron uptake global transcriptional repressor; activated by Fe+2; zinc metalloprotein	1643	1707	1674	1483	1233	1725	1392	1386	1588	1804	1895	1693	18033	13778	32043	12752	9270	21039	5949	2742	3801	2582	3314	3813	1896	1183	3898	1680	1116	1812
CDS	710938	711465	-	b0684	fldA	Flavodoxin I	1709	1822	1735	1382	1182	1731	1695	1614	1951	2237	2287	1948	4726	3378	6916	3370	2852	4665	3476	3158	4303	3018	4117	4598	2045	1122	3794	2067	1440	2423
CDS	711608	711898	-	b0685	ybfE	LexA-regulated protein, function unknown	146	250	264	95	77	116	97	78	96	110	82	71	84	82	105	81	68	144	128	305	308	412	593	679	234	118	469	153	85	105
CDS	712041	712802	-	b0686	ybfF	Acyl-CoA esterase in vitro, function unknown; low abundance protein	222	339	264	228	207	325	332	290	338	347	360	329	339	316	234	835	730	1115	679	324	560	808	1172	1190	654	335	1152	275	279	436
CDS	712987	713529	+	b0687	seqA	Sequesters newly replicated hemimethylated oriC origins to prevent re-initiation; binds hemimethylated GATC sequences; SeqA foci required for chromosome segregation; binds and stimulates Topo IV	822	1195	1063	840	731	1149	1043	1032	1211	1140	1271	1104	1410	1139	1819	1728	1616	2321	1492	1253	1613	1953	2709	2947	1544	924	2870	986	857	1526
CDS	713558	715195	+	b0688	pgm	Phosphoglucomutase	2258	2785	2583	2320	1955	2933	2826	2791	3593	3406	3562	3222	4301	3552	6453	7718	8117	9010	10134	3344	5478	6132	8592	8880	5351	3329	10279	2760	2445	4342
CDS	715412	715903	+	b0689	ybfP	Novel verified lipoprotein, function unknown	31	73	76	33	16	46	21	25	32	23	12	34	9	4	13	10	10	15	35	87	98	13	13	20	16	7	29	38	24	30
CDS	716949	718265	-	b0692	potE	Putrescine-lyase antiporter	30	44	56	29	20	50	44	43	63	60	46	44	79	63	145	73	65	155	91	38	78	110	132	128	95	61	193	39	31	80
CDS	718265	720460	-	b0693	speF	Ornthine decarboxylase, inducible	5	15	9	8	10	10	12	15	14	17	7	14	15	13	39	11	13	28	14	6	15	18	20	26	15	9	23	13	3	19
CDS	721059	721733	-	b0694	kdpE	Response regulator of kdp operon; two-component system phosphorylation state and activity modulated by sensor kinase KdpD; responds to ionic strength, ATP and potassium	44	81	81	34	34	53	62	56	86	70	91	72	55	43	46	82	94	156	132	97	135	64	116	137	81	52	157	62	39	79
CDS	721733	724414	-	b0695	kdpD	Sensor kinase for the kdp operon; two-component system; has autokinase activity and KdpE-directed phosphotransferase and phosphatase activities; responds to ionic strength, ATP and potassium; dimeric	191	301	310	198	194	294	257	257	381	348	359	346	384	277	592	368	355	635	459	384	459	535	715	773	466	289	930	245	260	431
CDS	724410	724979	-	b0696	kdpC	Potassium-translocating ATPase, C subunit; high-affinity potassium transport	6	16	17	7	13	15	14	13	12	16	20	16	25	22	30	19	21	48	32	22	29	42	81	81	27	17	72	16	12	25
CDS	724991	727036	-	b0697	kdpB	Potassium-translocating ATPase, B subunit; high-affinity potassium transport	18	29	35	20	15	18	35	22	39	26	39	42	30	24	68	39	17	55	40	32	46	47	65	91	28	18	61	25	13	40
CDS	727062	728732	-	b0698	kdpA	Potassium-translocating ATPase, A subunit; high-affinity potassium transport	3	5	3	6	2	5	2	2	5	3	5	6	6	5	9	9	10	8	8	3	6	6	7	7	5	5	11	4	6	5
CDS	729134	729337	+	b0699	ybfA	Function unknown, DUF2517 family	215	195	151	330	308	338	501	556	635	1024	1258	873	491	423	430	1139	976	1663	912	572	627	957	1484	1402	1381	591	2246	459	332	518
CDS	729583	733773	+	b0700	rhsC	Function unknown, encoded within RhsC repeat; hotspot for chromosomal duplication formation	52	75	56	65	57	65	73	77	115	125	136	118	53	49	106	43	48	87	83	131	110	79	95	79	64	33	84	89	61	113
CDS	733776	734099	+	b0702	ybfB	Predicted membrane protein, function unknown	3	3	3	2	0	2	1	0	4	4	4	6	1	2	7	1	0	3	2	0	8	5	1	2	3	1	5	3	2	3
CDS	735650	736216	+	b0704	ybfC	Function unknown	4	8	12	2	1	4	8	6	14	7	7	13	8	5	11	9	8	16	23	4	26	17	30	28	36	11	65	10	9	13
CDS	738092	738850	+	b0706	ybfD	H repeat-associated protein, RhsC-linked, function unknown	2	3	5	3	1	2	0	1	6	3	5	2	9	4	2	2	5	2	3	2	6	4	4	11	9	4	10	4	8	3
CDS	739001	739507	+	b0707	ybgA	Function unknown, DUF1722 family	10	8	13	8	7	7	15	12	34	54	30	25	10	7	22	22	14	45	432	98	383	1	5	2	5	4	11	29	10	23
CDS	739507	740922	+	b0708	phr	Deoxyribodipyrimidine photolyase; DNA photolyase; monomeric	82	103	85	68	54	95	86	82	113	126	120	95	66	30	94	60	69	72	566	261	722	77	84	72	52	29	87	94	73	115
CDS	741078	742556	-	b0709	dtpD	Dipeptide and tripeptide permease D	168	249	275	169	165	268	146	68	53	124	135	115	45	47	111	34	40	66	37	399	202	35	39	43	38	18	60	264	84	83
CDS	742827	743567	+	b0710	ybgI	Conserved metal-binding protein, NIF3 family, function unknown	417	674	695	603	485	760	861	917	1363	1148	1277	1121	1835	1381	2941	1622	1570	2427	1108	618	970	1775	2813	2149	1704	811	1870	661	790	1481
CDS	743593	744246	+	b0711	ybgJ	Predicted allophanate hydrolase, subunit 1	298	472	445	382	305	486	476	608	829	754	760	709	983	776	1434	1301	1251	1798	917	482	706	1270	1850	1370	1265	607	1532	401	486	953
CDS	744243	745172	+	b0712	ybgK	Predicted allophanate hydrolase, subunit 2	438	682	604	480	443	680	663	753	1082	969	971	927	1080	909	1449	1737	1557	2366	1515	681	1022	974	1576	1415	1128	672	1683	546	583	1134
CDS	745165	745896	+	b0713	ybgL	Function unknown, low abundance protein, UPF0271 family	271	355	335	276	176	373	322	360	524	580	534	479	363	335	443	637	630	911	878	443	653	308	366	410	276	211	564	314	324	535
CDS	745935	746723	+	b0714	nei	DNA glycosylase/apurinic lyase, deoxyinosine-specific; endonuclease VIII	192	218	216	135	163	225	137	163	246	283	291	252	164	168	209	290	294	309	539	319	484	110	175	177	121	96	253	194	169	221
CDS	746726	747769	-	b0715	abrB	Regulator of aidB expression; inner membrane protein	141	75	65	247	202	275	478	405	484	548	529	340	36	42	43	90	56	49	72	86	73	29	31	42	36	6	52	183	143	325
CDS	747924	748982	-	b0716	ybgO	Fimbrial protein, function unknown	8	8	11	6	6	6	10	9	12	9	8	9	6	6	16	5	11	17	17	11	22	19	17	16	8	6	40	6	4	5
CDS	748982	749707	-	b0717	ybgP	Predicted periplasmic pilus chaperone, function unknown	4	6	4	4	5	7	4	7	7	8	8	8	10	9	13	6	8	13	13	11	14	15	14	14	4	1	23	6	6	8
CDS	749725	752169	-	b0718	ybgQ	Putative outer membrane fimbrial subunit export usher protein; function unknown	12	6	11	7	2	5	11	8	5	5	10	4	11	8	6	4	12	13	6	12	7	14	18	23	7	3	17	4	7	6
CDS	752232	752795	-	b0719	ybgD	Function unknown, FimA homolog	5	8	6	1	1	3	1	3	1	1	6	1	2	1	2	3	4	4	4	11	18	7	9	9	8	2	10	3	0	2
CDS	753188	754468	-	b0720	gltA	Citrate synthase; hexameric	7458	10942	11160	10054	9233	13155	9155	6838	8392	5164	4763	4233	8888	7575	12075	5682	6921	8168	16954	10365	16588	4230	5333	6027	5024	3968	10067	4095	8423	16016
CDS	755177	755563	+	b0721	sdhC	Succinate dehydrogenase (SQR) cytochrome b556; membrane anchor; succinate:ubiquinone oxidoreductase (SQR); complex II of aerobic respiration	2943	3086	3011	2180	1763	2727	962	378	469	317	229	252	675	667	738	909	863	1433	1092	2349	2111	604	879	1027	455	277	913	493	1125	1909
CDS	755560	755904	+	b0722	sdhD	Succinate dehydrogenase (SQR) hydrophobic subunit; succinate:ubiquinone oxidoreductase (SQR); complex II of aerobic respiration	1327	1455	1329	1194	974	1293	538	224	283	212	115	137	345	324	539	475	475	728	509	1015	882	150	247	241	129	83	232	253	623	1081
CDS	755907	757670	+	b0723	sdhA	Succinate dehydrogenase (SQR) flavoprotein subunit; succinate:ubiquinone oxidoreductase (SQR); complex II of aerobic respiration	11176	12699	11851	12205	9725	13314	8033	3433	3975	3114	1458	1296	6115	4887	12815	3233	3828	5427	4992	8388	7861	1590	2298	2238	851	540	1324	2161	6702	12811
CDS	757689	758402	+	b0724	sdhB	Succinate dehydrogenase (SQR) iron-sulfur protein; succinate:ubiquinone oxidoreductase (SQR); complex II of aerobic respiration	5394	5672	5368	5808	4847	6897	4879	2125	2415	2259	728	530	4928	3429	8946	1214	1452	2044	2315	4132	3729	981	1450	1557	268	172	525	1054	3662	7255
CDS	758706	761504	+	b0726	sucA	2-oxoglutarate dehydrogenase, E1 component; yields succinyl-CoA and CO(2); also knwon as alpha-ketoglutarate dehydrogenase	9329	13646	14119	13128	11208	17169	10056	7335	9886	8692	4029	2583	4134	3567	6668	3537	5733	5251	8530	12171	12154	2577	3571	3370	1441	877	2270	3426	13690	20876
CDS	761522	762736	+	b0727	sucB	2-oxoglutarate dehydrogenase, E2 component; dihydrolipoamide succinyltransferase; acid-inducible; yields succinyl-CoA and CO(2); also knwon as alpha-ketoglutarate dehydrogenase	9227	10242	9723	11854	9305	13563	9533	7726	7942	7825	4313	2208	2523	2372	3621	1911	2789	2823	5859	9617	8899	4275	6529	6278	1161	683	1898	2539	10694	16473
CDS	763014	764177	+	b0728	sucC	Succinyl CoA synthase beta-subunit; acid-inducible	8808	10491	9802	11678	9169	14046	10029	7589	7883	7045	3576	1783	2861	2447	5653	1681	2237	2804	4494	7713	7452	2577	3928	3382	800	475	1244	2048	9873	16256
CDS	764180	765046	+	b0729	sucD	Succinyl CoA synthase alpha-subunit	7193	8166	7369	8837	6992	10754	8081	6410	6564	6147	3339	1459	2921	2304	5480	1284	1809	2375	3798	6000	5869	2789	4242	3861	674	355	929	1704	6944	12469
CDS	765156	765875	-	b0730	mngR	mngAB operon repressor, mannosyl glycerate utilization	77	113	97	91	64	91	135	116	120	117	104	130	87	92	121	112	91	131	112	107	146	277	367	343	227	126	367	140	102	152
CDS	765984	767957	+	b0731	mngA	2-O-alpha-mannosyl-D-glycerate transport, EIIABC component; PTS system; overproduction suppresses the defective ompC thermoresponse of a micF mutant	4	2	6	4	2	5	2	5	8	2	6	2	9	5	12	5	6	8	2	1	5	12	7	10	15	7	12	1	8	3
CDS	767978	770608	+	b0732	mngB	alpha-Mannosidase, 2-O-alpha-mannosyl-D-glycerate catabolism	81	104	128	80	85	120	135	146	179	180	159	169	98	72	179	133	96	165	163	159	235	159	241	252	188	95	320	139	109	181
CDS	771458	773023	+	b0733	cydA	Cytochrome d (bd-I) terminal oxidase subunit I; upregulated in biofilms and microaerobic conditions; aerobically repressed by H-NS; anaerobically repressed by Fnr	2386	2714	2474	2985	2323	3332	9328	16607	16781	17688	35320	44594	2052	1339	3120	1355	1224	2118	2827	3742	3045	2045	2833	3050	2713	1714	4911	15624	9557	12144
CDS	773042	774178	+	b0734	cydB	Cytochrome d (bd-I) terminal oxidase subunit II; upregulated in biofilms and microaerobic conditions; aerobically repressed by H-NS; anaerobically repressed by Fnr	1344	1550	1373	1345	1192	1868	3121	6572	6731	6961	18249	24955	1760	1202	2803	944	833	1516	1871	2202	1995	1548	2305	2147	1611	948	2736	8401	3836	4932
CDS	774309	774599	+	b0735	ybgE	Function unknown, cydAB operon, expressed in minicells	236	256	263	210	179	282	309	557	648	648	1492	2517	247	149	331	117	113	129	259	368	300	163	223	233	211	78	282	1018	388	501
CDS	774752	775153	+	b0736	ybgC	Acyl-CoA thioesterase, involved in phospholipid metabolism; binds ACP; acyl-ACP could be native substrate	379	597	590	255	208	373	260	207	291	273	282	260	184	193	184	467	464	552	578	807	861	586	864	916	436	220	856	424	239	378
CDS	775153	775842	+	b0737	tolQ	Tolerance to group A colicins and ssDNA filamentous phage; cell envelope integrity; inner membrane protein	709	1076	974	516	435	757	413	329	476	429	477	512	295	327	256	1005	1087	1147	1084	1579	1680	810	1174	1202	650	406	1313	835	539	623
CDS	775849	776274	+	b0738	tolR	Colicin import; Tolerance to group A colicins, single-stranded DNA filamentous phage; cell envelope integrity; inner membrane protein;	318	393	351	265	220	342	262	169	210	196	182	232	78	99	81	241	249	218	356	550	579	192	239	266	127	112	293	359	238	251
CDS	776342	777604	+	b0739	tolA	Tolerance to group A colicins, single-stranded filamentous DNA phage; required for OM integrity; membrane protein; bacteriocin tolerant	1075	1318	1218	1007	865	1238	879	733	854	932	822	842	340	325	494	553	753	796	995	2018	2034	656	1048	951	624	376	996	1116	802	1179
CDS	777740	779029	+	b0740	tolB	Uptake of group A colicins, mutants are tolerant to colicins E1-3, A, and K	5599	6752	5962	5533	4515	6467	5776	4649	5844	6004	5278	4993	3702	3248	4465	5726	5692	7135	7286	8943	10686	7175	10207	10329	5200	3131	9792	6642	4729	7924
CDS	779067	779585	+	b0741	pal	Lipoprotein associated with peptidoglycan; involved in maintaining cell membrane integrity	8316	9296	8555	9041	7316	10006	8771	7806	8694	9250	8558	7390	7487	6319	10402	9775	9870	11317	10453	11128	12334	9981	14178	13688	7135	4178	12052	9262	6648	11094
CDS	779598	780386	+	b0742	ybgF	TolA-binding protein, periplasmic, function unknown; TPR domain; trimeric; last gene in tolB-pal operon; secAB-dependent cleavage/secretion; no phenotype of kan insertion	3882	4265	4065	3880	3054	4683	3464	2770	3135	3162	2582	2763	1256	1076	1840	1021	1241	1495	2444	6091	5666	1365	1879	1880	1025	779	2002	3780	2777	4139
CDS	782085	783125	+	b0750	nadA	Quinolinate synthase, [4Fe-4S] cluster subunit, A protein	996	1551	1403	1029	979	1539	1966	2191	2648	1207	1513	1581	1043	759	1465	697	569	1850	399	635	566	1327	1834	1872	365	193	596	177	382	672
CDS	783166	783882	+	b0751	pnuC	Nicotinamide riboside uptake permease	518	836	698	626	521	795	1008	1119	1292	826	835	886	599	425	1111	314	275	769	322	409	453	855	1260	1160	448	240	674	126	198	388
CDS	783885	784823	-	b0752	zitB	Zn(II) efflux transporter; zinc-inducible	93	105	89	145	114	140	248	195	249	258	267	230	322	184	707	116	124	171	415	123	301	207	237	262	184	117	342	131	127	270
CDS	784940	785317	-	b0753	ybgS	Function unknown	9	9	7	17	8	13	14	13	29	48	29	29	209	144	329	521	359	1383	1461	263	864	204	265	274	197	107	375	22	13	26
CDS	785633	786682	+	b0754	aroG	3-deoxy-D-arabino-heptulosonate-7-phosphate (DAHP) synthase; phenylalanine repressible; TyrR regulon	7923	8606	7856	9450	7441	10072	11692	10149	11670	13096	13047	10985	10414	8876	13158	12521	13519	14901	24212	12050	20094	11071	14119	15389	9530	6459	17021	10682	8151	14211
CDS	786846	787595	-	b0755	gpmA	Phosphoglycerate mutase, 2,3-bisphosphoglycerate-dependent; dPGM; Fur regulon; dimeric	3601	4372	4276	4263	3424	5050	4304	3985	5031	5347	4607	3305	4242	3580	4375	3401	3331	4841	4205	4949	5794	6310	9368	8371	5442	2730	7675	3825	3880	6497
CDS	787800	788837	-	b0756	galM	Galactose mutarotase, aldose-1-epimerase; monomeric	1292	1630	1591	1251	1016	1724	1521	1409	1988	1576	1512	1480	3947	2946	5348	3517	2993	4861	2140	1297	1879	3504	5098	4955	2864	1731	5529	1102	1068	1894
CDS	788834	789979	-	b0757	galK	Galactokinase	865	1287	1310	788	695	1179	924	869	1090	750	841	845	1717	1146	3062	732	631	1624	561	663	730	2778	4007	4128	1552	778	2854	466	645	955
CDS	789986	791029	-	b0758	galT	Galactose-1-phosphate uridylyltransferase; Rob regulon, repressed	259	316	292	270	243	339	329	341	359	337	358	362	72	43	144	28	50	51	149	399	298	61	68	97	77	39	96	226	338	506
CDS	791042	792055	-	b0759	galE	UDP-galactose 4-epimerase; hexose-1-phosphate uridylyltransferase	360	466	423	387	398	545	508	546	580	542	712	583	97	91	151	115	157	181	337	585	535	113	183	148	118	72	180	423	432	768
CDS	792319	793788	-	b0760	modF	Molybdate uptake	774	1691	1431	830	837	1379	897	768	1238	918	826	961	873	723	1096	1033	925	1563	1230	1091	1781	622	787	833	451	242	799	1027	1177	1671
CDS	793859	794644	-	b0761	modE	Repressor of the modABC operon for molybdenum transport; secondary activator of hyc and nar operons; dimeric	204	289	285	250	239	344	340	361	430	400	450	388	401	330	647	347	318	508	405	405	478	220	349	399	265	122	466	368	274	519
CDS	794773	794919	+	b0762	acrZ	AcrAB-TolC efflux pump accessory protein, membrane-associated	235	223	223	214	188	243	307	269	259	359	275	236	311	260	326	369	283	448	435	270	448	974	1204	1287	521	247	813	244	160	280
CDS	795089	795859	+	b0763	modA	Molybdate-binding protein, periplasmic; chlorate resistance	916	1264	1279	1165	954	1236	1683	1800	2003	1541	1541	1322	4339	2886	5307	2261	1677	5441	836	695	1196	18269	27023	27150	11041	4750	17374	465	589	1266
CDS	795862	796548	+	b0764	modB	Molybdate uptake; chlorate resistance; membrane-spanning ABC protein	273	517	512	316	292	497	497	556	772	482	606	466	1264	849	1705	672	553	1300	197	232	352	3031	4616	4078	2507	1206	3327	198	239	475
CDS	796554	797609	+	b0765	modC	Molybdate uptake; chlorate resistance	256	659	779	458	538	894	647	837	1250	671	977	781	1389	1033	1242	730	860	1110	320	338	449	1473	1611	1699	1592	901	1726	321	364	691
CDS	797616	798431	-	b0766	ybhA	Pyridoxal phosphate (PLP) phosphatase; phosphoramidase; physiological role unknown; HAD14	174	255	239	202	179	283	179	132	182	170	206	202	126	113	198	249	230	321	286	540	483	132	198	177	130	64	196	409	224	332
CDS	798586	799578	+	b0767	pgl	6-phosphogluconolactonase, pentose phosphate shunt	441	575	584	521	447	623	723	811	1224	1127	1157	1016	2126	1621	2681	1396	1151	1913	1891	1027	1850	1588	2181	2320	1476	862	2268	555	648	1205
CDS	799625	800575	-	b0768	ybhD	Putative LysR-family transcriptional regulator, function unknown	9	20	14	2	10	9	9	16	10	21	11	9	14	6	12	10	9	13	13	8	13	22	29	29	25	18	46	10	4	18
CDS	800759	801808	+	b0769	ybhH	Function unknown	2	4	3	1	2	2	0	2	4	1	1	1	2	0	7	4	1	4	3	0	7	4	7	10	7	4	19	1	1	1
CDS	801887	803317	+	b0770	ybhI	Putative transporter, function unknown	5	2	4	4	5	3	2	1	7	4	5	5	11	6	25	1	6	10	4	6	5	11	12	9	9	6	28	3	5	7
CDS	803503	805761	+	b0771	ybhJ	AcnA homolog, function unknown; not responsible for the residual aconitase activity in acnAB double mutants	15	35	28	28	28	30	31	20	33	32	31	27	29	16	38	11	13	33	23	44	36	34	29	48	25	19	87	27	20	40
CDS	806001	807281	-	b0772	ybhC	Acyl-CoA thioesterase, verified lipoprotein; physiological role unknown	1287	2024	1874	1317	1285	1944	1164	944	1361	1045	885	1031	383	357	403	627	931	738	727	2053	1837	533	559	610	481	317	652	2124	1624	2180
CDS	807436	807909	-	b0773	ybhB	Raf kinase inhibitor RKIP homolog, function unknown; UPF0098 family; cytoplasmic protein	131	148	187	169	126	200	152	131	174	156	166	149	179	148	224	178	137	254	351	350	418	120	132	145	92	50	155	193	132	213
CDS	807971	809257	-	b0774	bioA	7,8-diaminopelargonic acid aminotransferase	348	343	323	342	295	415	343	138	171	55	46	42	470	434	741	272	265	403	171	498	374	55	76	69	22	9	34	566	246	397
CDS	809344	810381	+	b0775	bioB	Biotin synthase; dethiobiotin to biotin pathway; iron-sulfur enzyme	308	584	562	420	436	664	454	217	315	57	48	58	727	613	1030	371	288	428	174	573	421	244	379	287	77	43	119	829	601	1033
CDS	810381	811532	+	b0776	bioF	7-keto-8-amino pelargonic acid synthase	332	440	320	338	290	442	337	165	216	79	45	37	191	211	223	116	112	146	105	406	258	75	121	90	29	12	50	479	459	637
CDS	811522	812274	+	b0777	bioC	Malonyl-CoA methyltransferase, SAM-dependent; biotin synthesis blocked prior to pimeloyl CoA formation	188	212	177	146	145	199	161	104	112	29	23	26	72	70	113	53	58	71	56	211	97	20	35	30	19	9	29	208	206	312
CDS	812270	812944	+	b0778	bioD	Dethiobiotin synthase	231	246	211	245	173	246	255	145	162	57	40	47	91	84	103	64	80	121	91	236	142	62	92	78	43	18	62	313	322	473
CDS	813526	815544	+	b0779	uvrB	Excision nuclease subunit B, ATPase I and helicase II; repair of UV damage to DNA	479	578	500	575	460	636	708	726	890	856	914	779	2561	1674	5322	1883	1448	3829	2242	1068	2116	656	878	908	682	526	1319	772	582	1006
CDS	815742	816647	-	b0780	ybhK	Complements B. subtilis yvcK mutant, function unknown; Yvck, and perhaps YbhK, has a role in carbon metabolism	288	413	373	209	238	356	323	237	356	307	297	310	234	217	296	395	364	556	467	361	513	532	658	695	376	245	761	299	258	464
CDS	817044	818030	+	b0781	moaA	MPT synthesis; chlorate resistance protein A	722	764	742	933	639	954	1501	1362	1599	1443	1235	1063	1450	1219	1849	1691	1341	2517	2673	1369	2022	1934	2346	2595	1719	876	3163	1264	1016	2138
CDS	818055	818564	+	b0782	moaB	MPT synthesis; chlorate resistance protein B	216	287	270	218	159	284	476	554	848	654	695	550	603	513	555	450	568	579	1772	712	1578	499	689	675	723	387	1132	588	666	1259
CDS	818570	819052	+	b0783	moaC	MPT (molybdopterin ) biosynthesis; chlorate resistance protein C	158	293	247	167	143	246	304	387	649	503	523	464	366	270	417	247	326	352	1081	720	1346	312	482	443	434	275	653	486	550	954
CDS	819048	819290	+	b0784	moaD	Molybdopterin (MPT) synthase, small subunit; chlorate resistance; dimer of dimers with MoaE	14	57	54	28	26	48	61	67	120	69	86	67	73	71	50	44	57	64	182	126	226	44	70	61	77	38	102	96	103	161
CDS	819295	819744	+	b0785	moaE	Molybdopterin (MPT) synthase, large subunit; chlorate resistance; dimer of dimers with MoaD	138	247	216	133	132	196	246	323	599	401	421	354	200	173	162	172	225	243	671	587	1065	258	339	313	372	178	503	409	479	691
CDS	819884	820585	+	b0786	ybhL	Inner membrane protein, UPF0005 family, function unknown	463	472	451	503	431	597	730	728	912	919	867	849	963	693	1440	773	581	1395	1035	683	1218	1301	1934	2088	1311	675	2312	597	468	954
CDS	820793	821503	+	b0787	ybhM	Inner membrane protein, UPF0005 family, function unknown	20	39	34	11	14	20	18	16	27	36	25	30	31	32	41	30	33	55	62	33	91	36	43	55	68	32	119	25	14	22
CDS	821545	822498	-	b0788	ybhN	Function unknown	4	9	10	3	8	10	8	7	12	24	19	8	5	5	6	15	9	24	247	49	183	6	7	8	14	8	20	14	5	9
CDS	822501	823739	-	b0789	clsB	Cardiolipin synthase 2	8	24	17	9	10	15	13	14	25	50	37	28	51	30	32	92	94	280	752	145	470	13	19	24	49	29	93	17	14	22
CDS	823739	824497	-	b0790	ybhP	Endo/exonuclease/phosphatase family protein, function unknown	8	10	5	11	4	7	12	7	29	60	30	25	72	54	96	214	159	607	775	117	354	21	38	43	100	49	171	7	9	23
CDS	824630	825037	+	b0791	ybhQ	Inner membrane protein, function unknown	54	102	93	64	72	93	79	90	93	134	147	110	78	66	206	103	76	161	85	74	79	144	201	196	91	50	173	54	98	129
CDS	825005	826108	-	b0792	ybhR	Predicted ABC transporter permease, function unknown; probable exporter YbhGFSR	103	105	102	85	60	103	110	105	139	178	192	145	23	31	29	52	62	93	202	154	300	16	32	37	16	9	30	111	92	158
CDS	826122	827252	-	b0793	ybhS	Predicted ABC transporter permease, function unknown; probable exporter YbhGFSR	95	113	95	83	79	111	97	107	162	153	164	135	35	41	53	57	61	83	196	143	246	30	25	28	31	11	53	81	83	148
CDS	827248	828981	-	b0794	ybhF	Predicted ABC transporter ATP-binding protein, function unknown; probable exporter YbhGFSR	228	280	266	200	194	299	310	389	491	476	457	435	296	231	260	470	363	679	629	299	579	86	116	124	109	69	226	266	279	434
CDS	828977	829972	-	b0795	ybhG	Predicted membrane fusion protein (MFP), function unknown; probable exporter YbhGFSR; signal anchor	124	175	155	153	140	188	291	267	391	335	354	245	298	250	254	521	385	824	437	170	379	147	168	195	218	133	387	170	207	380
CDS	829975	830643	-	b0796	ybiH	Predicted transcriptional regulator of the ybiHybhGFSR operon; function unknown	76	89	80	130	104	122	167	198	229	216	211	206	347	266	509	307	173	568	216	77	164	273	377	453	277	138	537	104	71	194
CDS	830872	832233	+	b0797	rhlE	ATP-dependent RNA helicase, in RNA degradasome	976	725	727	896	648	902	520	362	402	584	434	380	204	239	170	297	300	306	541	1913	1362	297	445	478	207	156	375	982	314	374
CDS	832471	832950	-	b0798	ybiA	Putative component of NAD-utilizing pathway; may operate on ADP-ribose derivatives; required for swarming phenotype	33	34	44	35	36	63	48	71	67	106	130	108	111	56	105	121	117	193	75	21	83	157	219	188	124	54	195	36	54	102
CDS	833070	835217	+	b0799	dinG	ATP-dependent DNA helicase; putative repair and recombination enzyme, monomeric	360	322	295	377	299	371	473	375	381	419	454	357	691	487	1093	553	527	1042	641	550	729	255	316	328	218	139	402	353	255	479
CDS	835248	836207	+	b0800	ybiB	Predicted family 3 glycosyltransferase, function unknown	315	484	385	353	318	480	540	577	866	857	997	811	1184	878	1845	1204	1118	1965	2357	630	1652	882	1366	1347	1177	669	1864	506	483	936
CDS	836351	837433	+	b0801	ybiC	Function unknown, lactate, malate dehydrogenase family	1873	2064	1963	1906	1613	2270	2289	2230	3334	3750	3227	2576	3419	2289	5250	797	932	1031	1636	2672	2623	2700	3796	3858	2173	1120	3445	1833	2146	3877
CDS	837668	837925	-	b0802	ybiJ	Predicted periplasmic protein, YhcN family, function unknown	50	57	62	52	44	57	78	40	53	58	44	33	495	291	1167	181	134	423	249	183	259	300	460	477	213	112	422	79	35	59
CDS	838193	838456	-	b0803	ybiI	Function unknown, DksA-type zinc finger protein	11	13	7	11	3	6	14	6	9	21	4	19	31	14	47	34	25	74	66	15	31	15	16	20	13	5	31	5	8	9
CDS	838533	839207	-	b0804	ybiX	Function unknown; Fe(II)-dependent oxygenase superfamily	23	10	23	10	6	17	15	9	19	17	18	23	20	15	21	16	18	31	27	22	20	22	34	46	20	14	46	18	17	25
CDS	839252	841531	-	b0805	fiu	TonB-dependent ferric iron outer membrane transporter; siderophore receptor for ferri-dihydroxybenzoylserine, ferri-dihydroxybenzoate and other catecholate siderophores; surface receptor for colicins G, H, and E492	214	124	135	140	54	107	32	13	13	6	5	9	10	14	27	18	17	33	18	30	41	14	21	28	9	3	17	106	11	13
CDS	841799	842056	-	b0806	mcbA	Stimulates colanic acid mucoidy, YhcN family, periplasmic; suppresses biofilm formation; repressed by McbR	9	10	9	10	7	14	12	18	18	14	22	20	37	21	48	30	18	80	54	26	77	69	91	97	56	32	140	16	11	18
CDS	842332	843255	+	b0807	rlmF	23S rRNA m(6)A1618 methyltransferase, SAM-dependent	266	328	346	204	196	344	200	186	246	240	259	251	150	122	293	119	114	189	163	461	381	206	298	301	168	111	356	422	194	368
CDS	843258	845480	-	b0808	ybiO	Mechanosensitive channel protein, intermediate (MscS-like) conductance	35	48	46	39	23	34	52	35	52	85	77	38	58	34	79	87	86	179	517	134	378	37	67	67	31	28	69	47	26	39
CDS	845744	846463	-	b0809	glnQ	Glutamine high-affinity transport system, ATP-binding protein	1725	1839	1770	1569	1365	2074	1925	2112	2112	1155	1696	1956	434	409	600	968	875	1367	1050	2058	1521	1107	1677	1738	1182	763	2320	2976	888	1491
CDS	846463	847119	-	b0810	glnP	Glutamine transport system permease protein GlnP	1221	1633	1475	1305	1025	1500	1929	1533	1663	898	1193	1492	315	283	452	548	527	865	686	1690	1129	875	1303	1263	892	600	1631	2260	816	1317
CDS	847261	848004	-	b0811	glnH	Glutamine-binding protein, periplasmic	3795	4606	4148	4676	3736	5068	5943	5356	5513	3668	4190	4482	1587	1484	1636	2353	2146	3567	2722	4127	3233	4579	6647	6938	3480	1973	6361	6943	2768	4803
CDS	848411	848911	-	b0812	dps	Stress-induced Fe-binding and storage protein; forms biocrystals with DNA; copper homeostatsis	575	475	527	605	438	635	1016	1470	2472	3554	3194	2337	214982	169625	221415	74698	41313	184183	26629	5126	21600	2387	3431	3571	3033	1547	5209	955	864	1806
CDS	849213	850097	-	b0813	rhtA	Transporter involved in threonine and homoserine efflux; overproduction confers resistance to elevated levels of exogenous L-threonine and L-homoserine	83	99	86	52	57	92	63	57	69	93	56	45	48	45	63	56	51	74	64	150	152	180	206	238	133	84	212	121	63	77
CDS	850450	850962	+	b0814	ompX	Outer membrane protein X; role in inducing RNAP-sigma E production	5668	5265	4796	6008	4758	6336	6829	6636	7452	10431	9544	7882	15396	13342	16335	31831	26099	50336	26617	19965	28007	10371	13475	14635	8640	5106	17269	13097	5294	9117
CDS	851017	852597	-	b0815	ybiP	Function unknown, EptAB family	351	365	341	247	214	344	118	97	127	139	120	128	60	40	107	52	61	111	136	590	361	86	129	138	72	34	144	290	156	118
CDS	853183	853647	+	b0817	mntR	Mn(2+)-responsive transcriptional repressor of mntH	203	231	295	176	180	294	158	146	205	188	224	185	315	266	253	419	411	635	370	387	434	415	544	523	396	154	490	267	188	326
CDS	853647	854762	+	b0818	ybiR	Putative transporter, function unknown	108	133	219	97	106	162	101	71	142	99	113	125	101	89	139	110	146	149	157	272	255	126	163	172	147	77	181	151	103	178
CDS	854827	855744	-	b0819	ybiS	L,D-transpeptidase linking Lpp to murein, periplasmic	1750	1891	1677	1307	1032	1674	1094	874	1267	1354	1205	1248	1547	1364	2015	2718	2228	3279	2545	3951	3902	4972	7413	7891	3606	2161	7655	2227	1127	1691
CDS	855963	857552	+	b0820	ybiT	Function unknown, ABC transporter family	1850	1857	1809	1647	1313	1916	1249	935	1316	1252	1080	1036	725	656	867	819	807	945	993	2583	2102	679	869	923	574	322	1031	2097	1056	1716
CDS	857799	859061	-	b0821	ybiU	DUF1479 family protein, function unknown	102	137	116	123	90	122	96	82	97	173	102	74	150	119	194	103	108	140	178	168	230	144	165	195	120	81	187	83	68	137
CDS	859216	860028	-	b0822	ybiV	Sugar phosphatase; preference for fructose-1-P, ribose-5-P and glucose-6-P; phosphoramidase and acetyl phosphatase; HAD12	186	255	250	212	146	232	205	150	216	182	188	184	433	421	434	760	632	1173	801	382	707	686	909	1014	603	367	1103	271	131	265
CDS	860177	862606	-	b0823	ybiW	Pyruvate formate-lyase homolog, function unknown	14	41	43	25	23	38	31	43	59	48	60	67	30	34	49	32	24	48	53	41	56	28	53	66	28	20	51	31	39	57
CDS	862615	863511	-	b0824	ybiY	Pyruvate formate-lyase activase homolog, function unknown	5	1	2	2	0	2	9	6	6	5	2	7	1	2	6	3	0	1	2	1	4	3	3	2	6	3	7	2	3	11
CDS	863642	864301	+	b0825	fsaA	Fructose-6-phosphate aldolase A	19	38	47	34	25	38	47	47	86	41	56	60	70	47	131	31	60	74	46	30	55	44	74	78	57	24	62	33	42	91
CDS	864383	865129	-	b0826	moeB	Molybdopterin-synthase sulfurylase; adenylation of MoaD C-terminus; chlorate resistance; zinc-containing enyzyme	206	266	289	224	170	262	266	280	365	357	401	296	266	242	296	303	287	458	349	318	365	117	149	146	99	81	193	272	249	427
CDS	865132	866364	-	b0827	moeA	Molybdopterin molybdenumtransferase; molybdopterin (MPT) synthesis; incorporation of molybdenum into MPT; chlorate resistance	399	530	477	462	392	557	525	590	740	649	729	665	796	573	992	663	703	1069	559	537	714	597	727	690	547	289	683	554	483	857
CDS	866568	867530	+	b0828	iaaA	isoAsp aminopeptidase, cleaves isoAsp-X dipeptides; Ntn hydrolase; glutathione utilization; weak L-asparaginase activity in vitro (EcAIII); precursor is cleaved into an alpha and beta subunit; heterotetrameric	1036	1871	1714	1956	1663	2206	2364	2103	2246	2602	2376	2528	2492	1313	5513	1149	1018	1779	2158	1978	3510	1600	2397	1998	1349	741	1912	1376	884	1681
CDS	867520	869388	+	b0829	gsiA	Glutathione transporter ATP-binding protein; GsiABCD is an ABC transporter system	1707	2524	2358	1753	1636	2503	2825	2681	2848	3037	3590	3165	1394	874	2298	1060	1067	1469	4427	4138	6918	527	716	720	497	335	917	1917	1220	2000
CDS	869411	870946	+	b0830	gsiB	Glutathione-binding protein, periplasmic; GsiABCD constitutes an ABC transporter	1391	1593	1518	1488	1232	1821	1554	1846	1872	2068	2402	2179	418	352	492	425	611	609	3264	3357	5674	129	215	212	207	123	261	1550	849	1358
CDS	870967	871884	+	b0831	gsiC	Glutathione ABC transporter permease	334	446	438	349	290	463	352	354	417	481	611	511	82	67	102	107	140	168	685	919	1436	49	70	51	57	20	64	455	208	352
CDS	871890	872798	+	b0832	gsiD	Glutathione ABC transporter permease	288	484	463	266	245	434	288	299	403	390	393	441	53	40	65	63	114	92	484	866	1356	18	12	11	26	7	17	451	186	315
CDS	872979	875324	+	b0833	yliE	Predicted membrane-anchored cyclic-di-GMP phosphodiesterase	440	853	863	317	339	561	353	251	355	294	232	330	28	26	66	27	38	38	375	1503	2102	11	21	22	22	16	54	646	221	298
CDS	875335	876660	+	b0834	yliF	Predicted membrane-anchored diguanylate cyclase	245	409	395	192	193	331	171	142	154	117	83	161	18	24	44	27	20	39	105	808	859	37	46	54	79	34	115	365	112	176
CDS	876713	878035	-	b0835	rimO	Ribosomal protein S12 methylthiotransferase; radical SAM superfamily	1255	1131	1090	892	802	1211	485	247	411	451	376	365	234	220	339	272	303	349	510	2167	1483	281	385	370	232	131	373	1326	533	618
CDS	878248	878628	+	b0836	bssR	Repressor of biofilm formation by indole transport regulation; global regulator. e.g. of AI-2 transport and motility genes	243	93	93	535	474	458	756	1130	1367	1936	2209	1667	87	53	104	164	222	245	803	288	484	244	368	341	365	185	596	298	513	1119
CDS	878742	879854	+	b0837	yliI	Soluble aldose sugar dehydrogenase; Asd; binds PQQ; outer membrane protein	38	34	32	67	45	50	79	99	124	175	132	122	52	28	99	39	42	94	70	69	110	101	165	168	58	27	118	39	31	90
CDS	879857	880480	-	b0838	gstB	Glutathione transferase, iodoacetate-, bromoacetate-specific; natural substrate unknown	377	579	638	411	442	634	616	669	1082	1093	1185	989	1609	1078	2484	1637	1603	2164	1673	674	1539	1508	2251	1582	1407	670	1467	691	739	1514
CDS	880727	881926	+	b0839	dacC	D-alanine D-alanine carboxypeptidase PBP6; penicillin-binding protein 6	327	434	395	440	362	475	529	518	682	851	850	721	2067	1598	2648	3310	2702	6377	2458	725	1792	573	863	837	740	473	1306	495	461	864
CDS	881979	882734	-	b0840	deoR	Repressor for deo operon, nupG and tsx; binds deoxyribose-5-phosphate inducer	352	503	432	311	259	442	434	362	473	501	509	486	1020	813	1801	1343	1229	1840	1316	759	1197	829	1154	1274	847	506	1606	479	292	590
CDS	882795	883388	-	b0841	ybjG	Undecaprenyl pyrophosphate phosphatase YbjG(UppP), minor	233	376	352	148	181	261	204	168	242	212	252	250	1218	1205	1157	3423	2870	4565	1088	825	1352	1001	1305	1391	1224	738	2274	362	229	352
CDS	883673	884902	+	b0842	mdfA	Transmembrane multidrug efflux transporter; confers alkaline pH tolerence	177	239	233	142	142	209	119	87	140	113	102	120	106	89	192	189	156	304	226	422	447	273	417	375	290	148	515	217	118	154
CDS	884949	885230	-	b0843	ybjH	Predicted periplasmic protein, function unknown	40	52	55	44	27	40	54	53	75	85	89	65	58	47	50	106	116	179	110	73	131	108	161	194	121	51	192	52	39	71
CDS	885319	886131	-	b0844	ybjI	FMN and erythrose-4-P phosphatase; physiological role unknown; HAD15	207	239	274	225	157	265	266	308	386	428	377	351	310	265	288	542	569	737	540	304	530	482	710	746	433	257	740	253	238	408
CDS	886134	887339	-	b0845	ybjJ	Predicted transporter, function unknown	121	171	194	138	124	181	188	171	218	186	160	170	179	168	301	242	193	359	195	193	333	603	852	858	494	284	823	191	149	258
CDS	887423	887956	+	b0846	rcdA	Transcriptional regulator of csgD and ybiJI; autoregulator	55	54	70	49	43	51	77	72	90	62	63	75	51	39	71	71	59	84	59	61	82	156	257	258	130	60	266	54	55	86
CDS	888137	889819	-	b0847	ybjL	Putative AAE family transporter, function unknown	418	521	535	426	342	500	494	480	596	654	621	594	778	622	1076	685	663	930	961	943	1285	902	1084	1354	1012	561	1924	549	333	538
CDS	890089	890463	+	b0848	ybjM	Inner membrane protein, function unknown	23	43	46	70	38	40	90	130	129	229	237	160	92	46	104	76	62	110	61	32	74	344	414	441	505	192	672	58	34	93
CDS	890499	890753	-	b0849	grxA	Glutaredoxin 1	54	59	52	34	46	48	55	51	68	88	77	83	10996	7497	17549	1730	1095	3948	141	127	249	586	982	806	253	105	338	57	42	85
CDS	890913	891197	+	b0850	ybjC	Function unknown, DUF1418 family	43	62	63	75	55	54	63	74	71	74	69	62	20	26	43	61	47	64	47	54	73	194	232	227	192	96	275	62	45	96
CDS	891184	891903	+	b0851	nfsA	Nitroreductase A; oxygen-insensitive, NADPH, FMN-dependent, major; reduces a variety of nitroaromatics, e.g. dihydropteridine, nitrofurantoin, nitrofurazone, quinones; SoxS regulon; homodimeric	246	348	314	272	271	387	295	323	440	325	328	322	104	88	185	163	180	219	230	310	365	589	733	736	587	288	844	355	276	525
CDS	891967	892866	+	b0852	rimK	Ribosomal protein S6 modification, C-terminal glutmate addition; polyglutamate synthase	284	372	325	232	207	358	261	238	345	266	287	270	128	106	147	161	185	245	238	405	447	327	440	417	341	172	534	338	234	403
CDS	892957	893430	+	b0853	ybjN	Negative regulator of motility; multicopy suppressor of coaA(Ts)	334	446	396	328	275	402	418	418	465	505	493	383	371	289	382	460	416	544	488	419	613	360	436	497	314	176	612	471	280	467
CDS	893784	894893	+	b0854	potF	Putrescine ABC transporter periplasmic binding protein	564	915	870	615	505	877	629	388	468	547	405	447	546	414	495	879	937	1191	1806	1600	2018	117	159	135	175	90	283	900	700	1113
CDS	894991	896121	+	b0855	potG	Putrescine ABC transporter ATP-binding protein	253	373	364	286	215	369	249	154	185	243	176	161	102	109	113	313	305	385	641	690	689	26	32	34	34	22	55	319	284	379
CDS	896134	897084	+	b0856	potH	Putrescine ABC transporter permease	58	125	147	109	93	153	86	75	123	86	67	53	16	19	29	51	95	54	126	245	218	6	10	6	13	5	20	120	105	184
CDS	897084	897926	+	b0857	potI	Putrescine ABC transporter permease	75	118	142	85	96	136	105	66	89	104	60	60	33	27	98	48	57	62	174	273	266	99	161	151	49	18	87	98	91	167
CDS	897989	898474	+	b0858	ybjO	Inner membrane protein, DUF2593 family, function unknown	45	94	93	41	36	74	50	40	68	49	57	50	41	39	78	83	60	111	99	145	166	75	118	123	64	34	118	71	43	69
CDS	898518	899642	+	b0859	rlmC	23S rRNA m(5)U747 methyltransferase, SAM-dependent	135	240	220	114	110	199	89	93	107	99	83	109	56	81	51	122	118	178	110	327	283	75	106	112	61	52	112	197	131	147
CDS	899847	900575	-	b0860	artJ	Arginine-binding protein, periplasmic	3100	5166	5026	3526	3014	4612	3378	2067	1243	854	1544	1505	857	796	806	1009	901	1482	379	6199	2378	133	220	244	65	52	172	2387	804	810
CDS	900869	901534	-	b0861	artM	Arginine ABC transporter permease	433	550	549	424	430	595	451	306	327	260	310	333	74	62	125	95	126	157	439	1024	1122	54	55	58	42	19	61	1014	383	367
CDS	901537	902250	-	b0862	artQ	Arginine ABC transporter permease	341	452	451	336	292	443	371	236	249	210	257	268	46	45	64	103	114	118	382	812	894	45	56	53	36	33	59	792	315	365
CDS	902260	902988	-	b0863	artI	Periplasmic binding protein in artPIQM operon, ligand unknown	686	1013	964	835	771	1038	887	596	549	513	724	681	208	210	256	527	523	718	1085	1639	1801	139	187	194	136	92	240	2041	760	915
CDS	903009	903734	-	b0864	artP	Arginine ABC transporter ATP-binding protein	535	654	654	389	372	639	317	174	167	283	336	346	149	161	139	362	347	587	779	1202	1491	157	187	228	159	97	373	1287	349	310
CDS	903955	904467	-	b0865	ybjP	Novel verified lipoprotein, function unknown	124	152	135	130	90	164	198	260	390	410	400	316	232	216	288	690	628	1587	2093	551	1397	150	181	208	172	108	391	235	171	360
CDS	904593	904913	+	b0866	ybjQ	Conserved protein, UPF0145 family, function unknown	170	177	180	229	171	229	299	258	342	320	294	257	287	204	513	260	230	491	331	224	316	502	636	715	378	179	673	199	180	357
CDS	904913	905740	+	b0867	amiD	1,6-anhydro-N-acetylmuramyl-L-alanine amidase, Zn-dependent; verified OM lipoprotein	251	343	315	275	209	331	361	385	459	456	441	398	375	283	614	430	385	713	586	386	521	469	697	782	443	283	832	312	233	480
CDS	905743	906753	-	b0868	ybjS	Function unknown; predicted enzyme with a nucleoside diphosphate sugar substrate and an NAD(P) cofactor	324	487	466	237	227	368	246	194	287	247	265	293	67	77	101	115	148	164	384	659	799	77	93	126	77	43	168	433	239	385
CDS	906855	908282	-	b0869	ybjT	Function unknown	419	617	563	410	372	599	528	578	698	681	590	664	234	172	314	243	302	315	621	640	927	119	140	151	122	84	198	556	548	836
CDS	908296	909294	-	b0870	ltaE	L-allo-threonine aldolase	495	726	599	596	445	718	786	740	913	957	945	872	1372	1077	1970	1436	1470	1978	1918	875	1595	1137	1691	1695	1086	563	1837	746	761	1257
CDS	909334	911049	-	b0871	poxB	Pyruvate oxidase	47	64	39	45	39	49	52	84	168	298	283	175	113	103	132	231	216	570	1949	851	2684	23	31	33	49	44	101	107	78	142
CDS	911185	912150	-	b0872	hcr	Hydrid-cluster protein oxidoreductase; FAD and [2Fe-2S] cofactors, NADH as electron donor	13	21	22	25	46	33	88	166	194	188	219	167	51	21	96	19	18	41	22	20	20	106	111	86	96	33	81	40	80	229
CDS	912165	913814	-	b0873	hcp	Hydroxylamine reductase, hybrid-cluster [2Fe-2S] protein	21	18	30	50	38	41	77	115	124	116	165	139	17	12	30	11	12	17	16	24	34	31	26	27	17	10	26	42	60	117
CDS	913961	914857	-	b0874	ybjE	Function unknown	376	451	405	220	255	361	206	105	142	129	113	154	61	65	111	109	117	133	183	623	547	74	108	122	68	42	174	511	172	170
CDS	915355	916047	-	b0875	aqpZ	Aquaporin Z, glycerol and water channel; RpoS regulon	52	56	55	46	32	42	47	44	65	68	51	50	72	61	84	195	146	247	263	94	142	139	202	186	190	81	218	44	42	56
CDS	916473	918128	+	b0876	ybjD	Function unknown	215	355	286	227	207	328	335	405	501	444	531	440	496	403	604	475	514	829	974	339	760	328	456	440	426	236	723	379	308	557
CDS	918131	919120	-	b0877	ybjX	Function unknown, homologous to somA (S.t.) and virK (S.f.)	1133	1371	1343	1146	982	1380	1421	1317	1783	1548	1918	1959	6357	5074	8200	5707	4518	9939	2296	2222	3250	1230	1912	1901	1606	1146	3628	1776	1362	2399
CDS	919235	920347	+	b0878	macA	Membrane fusion protein (MFP) for macrolide efflux; subunit of ABC-type, TolC-dependent transporter MacAB; signal anchor; periplasmic	231	378	352	280	253	368	349	344	474	500	450	404	260	227	357	323	359	406	513	384	481	410	594	612	349	206	601	350	304	566
CDS	920347	922290	+	b0879	macB	ABC-type macrolide efflux transporter, with MacA and TolC	205	368	387	263	217	378	302	328	477	432	394	382	474	342	782	302	329	493	494	482	579	82	111	87	131	71	112	365	332	528
CDS	922369	922590	-	b0880	cspD	Inhibitor of DNA replication; cold shock protein homolog, not cold shock inducible; stationary phase and starvation inducible; lethal when overproduced	712	985	804	697	640	878	1133	1417	1764	2021	2569	2054	2467	1829	3440	4070	3325	5925	4663	881	2190	4568	6295	6516	6596	3592	12540	638	1282	2127
CDS	922913	923230	+	b0881	clpS	Substrate modulator for ClpAP; directs protease activity towards aggregated proteins	299	443	526	490	493	735	639	759	985	949	978	823	4874	2866	7302	1755	1522	3166	1312	598	1117	1261	1707	1546	1398	552	1737	583	458	1104
CDS	923264	925537	+	b0882	clpA	ATPase subunit of ClpAP ATP-dependent protease; protease Ti; molecular chaperone	1920	3261	3645	3561	3108	4575	5323	6117	9029	7866	9035	6885	51986	41331	54065	47971	40462	79493	42007	7443	26148	11052	16250	14150	21895	12341	28028	3990	5424	10627
CDS	926228	926443	-	b0884	infA	Protein chain initiation factor IF1	3004	3703	3738	1889	1747	2784	1525	1266	1475	1773	1616	1473	1000	1014	649	2002	1924	2295	2332	6021	5471	2356	3234	3576	1661	872	3329	2919	1369	1754
CDS	926731	927432	-	b0885	aat	Leucyl, phenylalanyl-tRNA-protein transferase; L/F-transferase; transfers Leu or Phe to N-terminal Arg or Lys residues; required for the N-end rule degradation by ClpAP protease	315	402	388	227	200	309	330	251	296	345	339	318	206	149	246	354	247	454	567	461	611	268	379	444	219	112	457	406	237	447
CDS	927477	929195	-	b0886	cydC	Glutathione, cysteine export permease/ATP-binding protein; ABC transporter; exports glutathione and cysteine to the periplasm as required for cytochrome assembly; fused ABC subunits: N-terminal permease domain and C-terminal cytoplasmic ATP-binding domain	887	982	950	846	747	1093	1097	1132	1269	1367	1245	1112	264	244	450	399	563	442	1096	1327	1241	64	81	119	107	62	171	1185	823	1406
CDS	929199	930962	-	b0887	cydD	Glutathione, cysteine export permease/ATP-binding protein; ABC transporter; exports cysteine to periplasm as required for cytochrome assembly; N-terminal permease domain and C-terminal cytoplasmic ATP-binding domain	394	508	581	459	447	642	642	573	770	755	644	623	181	183	253	351	447	385	502	622	626	302	406	463	485	203	561	656	455	739
CDS	931088	932050	-	b0888	trxB	Thioredoxin reductase, NADP+, FAD-binding; with TrxA, also has general chaperone activity; dimeric	2955	3357	3014	2610	2165	3230	2644	1885	2675	2478	1967	2033	21204	16979	26873	9023	7481	11984	6155	4204	6073	5127	6973	7418	3973	2312	7699	3113	2311	3908
CDS	932595	933086	+	b0889	lrp	Global regulatory protein, Leu responsive; regulator of high-affinity branched-chain amino acid transport system; octameric or hexadecameric functional state	4174	5205	4769	4202	3531	5344	5225	4810	4963	4881	5034	4832	5560	4117	8207	3393	3126	5498	3304	3921	3280	8380	11156	12066	6176	3370	11924	5180	5131	8645
CDS	933224	937210	+	b0890	ftsK	DNA translocase at septal ring sorting daughter chromsomes	3881	4775	4464	3889	3316	5125	4616	4013	4684	4502	4691	4187	3799	2942	4193	4337	3742	7225	5299	6142	6702	2144	2577	3013	1999	1113	3457	4703	3905	6298
CDS	937372	937980	+	b0891	lolA	Periplasmic protein responsible for sorting and transporting lipoproteins to outer membrane	265	511	619	475	444	672	537	611	802	616	833	645	441	400	466	912	1018	1288	951	963	981	196	287	258	207	106	249	660	581	1005
CDS	937994	939334	+	b0892	rarA	DNA-dependent ATPase involved in processing recombination intermediates; tetrameric	704	769	746	630	534	851	634	552	657	688	786	669	306	303	397	424	458	541	1082	1371	1451	176	236	249	154	115	306	714	547	913
CDS	939428	940717	+	b0893	serS	Serine--tRNA ligase; serine hydroxamate resistance	4231	4385	4049	5277	4130	5629	6900	6642	7829	8810	9300	7544	9587	6994	16516	9513	8316	12742	10280	5775	9695	3450	4122	4591	2899	2084	5564	6548	4790	8214
CDS	940959	943400	+	b0894	dmsA	DMSO reductase subunit A, anaerobic, periplasmic	235	249	288	625	484	572	1827	3053	3286	3123	4687	3916	119	89	220	114	146	127	158	173	153	140	197	194	170	88	217	691	1857	3007
CDS	943414	944028	+	b0895	dmsB	DMSO reductase subunit B; apparent Fe-S binding subunit; anaerobic	36	54	59	49	43	93	201	392	526	446	844	866	59	32	84	30	41	47	54	36	38	65	89	101	34	24	77	91	319	417
CDS	944033	944893	+	b0896	dmsC	DMSO reductase subunit C, periplasmic; has a membrane bound anchor	63	86	94	63	70	102	208	402	508	423	1017	1043	83	82	156	54	65	96	100	48	99	207	334	355	131	81	261	108	305	427
CDS	944934	945557	-	b0897	ycaC	Predicted hydrolase, isochorismatase family, function unknown; homologous to pyrazinamidase and carbamoylsarcosine amidohydrolase; homooctamer	3	11	11	12	9	12	15	34	67	129	83	74	55	31	58	168	154	354	915	377	855	14	17	25	23	8	30	43	19	48
CDS	945871	947016	+	b0898	ycaD	Predicted transporter, MFS-type, inner membrane protein; function unknown	252	476	462	183	221	346	205	159	297	309	268	339	196	173	304	352	313	418	549	1183	1217	916	1375	1375	713	477	1422	552	217	339
CDS	947229	948656	+	b0899	ycaM	Putative transporter, function unknown	14	31	32	15	20	17	23	22	21	36	24	29	16	7	28	16	9	21	52	74	80	18	28	32	35	15	65	27	30	26
CDS	948663	949568	-	b0900	ycaN	Putative transcriptional regulator, function unknown	22	57	43	32	24	45	63	50	77	74	78	78	94	74	154	146	93	219	180	47	110	196	288	322	306	151	593	57	45	106
CDS	949668	950255	+	b0901	ycaK	Putative NAD(P)H oxidoreductase, function unknown	8	17	19	20	20	29	6	18	31	18	13	18	14	5	41	5	16	5	9	21	20	21	37	22	35	14	46	42	21	53
CDS	950343	951080	-	b0902	pflA	Pyruvate formate lyase I activase	702	740	759	660	555	915	1057	1364	1466	1844	2208	1961	1215	1005	1542	1780	1640	2570	2274	1081	1498	1186	1748	1720	1097	538	1821	1608	1114	1483
CDS	951275	953554	-	b0903	pflB	Formate acetyltransferase 1; pyruvate formate lyase I; induced anaerobically; radical activated by PflA; deactivated by AdhE	18916	21336	21263	21999	18051	27900	49551	73071	76823	94596	147913	166968	10145	8135	14552	8021	9859	11285	24118	28814	26820	5022	6517	7061	2326	1635	4230	53344	44198	62124
CDS	953612	954466	-	b0904	focA	Formate channel; mutants are hypophosphite resistance and have elevated intracellular formate and reduced excreted formate	780	839	987	1731	1459	1921	3641	4970	5817	5632	7128	5932	278	240	392	391	600	460	768	1578	895	272	326	371	273	212	462	3598	2415	4293
CDS	954875	956632	-	b0905	ycaO	Ribosomal protein S12 methylthiotransferase accessory factor	2722	2544	2241	2527	1917	2860	1768	1040	920	1068	774	640	318	291	712	266	323	454	530	3652	2109	358	454	514	82	83	195	2945	1385	1733
CDS	956762	957451	+	b0906	ycaP	Predicted inner membrane protein, function unknown, UPF0702	17	46	25	29	25	33	43	43	66	62	63	57	53	42	119	61	63	144	145	66	160	42	63	49	46	27	72	37	26	53
CDS	957653	958738	+	b0907	serC	Phosphoserine aminotransferase	9415	11877	10955	9666	7999	11797	12388	10046	13030	15173	11886	13539	4729	4620	6492	9393	9769	7972	15213	15057	14779	3359	4555	4968	2219	1385	4014	10043	11564	19665
CDS	958812	960092	+	b0908	aroA	5-enolpyruvyl shikimate-3-phosphate synthase; ESPS synthase; 3-phosphoshikimate-1-carboxyvinyltransferase	4006	5196	4919	3883	3444	5423	4180	3540	4630	5251	3925	4170	510	523	1116	520	862	681	2047	6489	4780	225	299	276	84	52	126	4190	4070	7145
CDS	960264	961025	+	b0909	ycaL	Verified lipoprotein, predicted metalloprotease	64	71	81	44	43	70	54	39	51	59	34	38	28	17	47	34	31	45	44	99	84	27	54	74	24	16	52	57	39	69
CDS	961201	961881	+	b0910	cmk	Cytidylate kinase; multicopy suppressor of UMP kinase mutations	1953	2633	2542	1499	1398	2174	1160	886	1112	1049	880	825	737	736	682	1086	1002	1857	1387	3352	2811	1564	2115	2355	1167	651	2217	2101	1216	1626
CDS	961995	963665	+	b0911	rpsA	30S ribosomal subunit protein S1; subunit of RNA phage Q beta replicase; binds and stimulates RNAP	47339	59510	58594	59726	48838	71686	45925	34457	35544	36970	30947	30952	8143	7298	13284	9602	10060	16939	13559	85777	58520	11552	16983	15430	9213	5961	16058	62818	43821	62802
CDS	963828	964109	+	b0912	ihfB	Integration Host Factor (IHF), beta subunit; host infection, mutant phage lambda; site-specific recombination; sequence-specific DNA-binding transcriptional activator	1593	2142	2172	1872	1556	2296	2165	2352	3307	4024	4103	3326	2690	2664	1454	7278	6597	9201	10065	4015	8479	4315	6283	6200	4019	2210	7277	2531	1985	3770
CDS	964320	966581	+	b0913	ycaI	Competence protein ComEC homolog, inner membrane protein, function unknown	50	72	97	53	43	65	61	63	82	78	80	77	53	45	108	66	52	99	84	92	133	91	95	105	87	28	99	74	67	81
CDS	966621	968366	+	b0914	msbA	Lipid exporter, fused permease and ATPase components; exports LPS, phospholipids, and lipid A to the outer membrane outer leaflet; drug export and resistance; ABC family transporter; flippase; biogenesis of outer membrane; lipid-activated ATPase	2049	2141	1996	1792	1488	2092	1557	1183	1322	1506	1227	1219	722	554	1201	524	490	785	1133	3410	2851	1237	1468	1604	870	562	1662	2054	1297	1891
CDS	968366	969349	+	b0915	lpxK	Lipid A 4' kinase	518	574	551	431	326	532	368	307	374	435	387	298	102	107	157	117	154	118	262	857	692	97	91	102	69	58	158	467	338	411
CDS	969389	970618	+	b0916	ycaQ	Function unknown, DUF1006 family	75	133	112	85	79	123	103	96	99	110	96	111	68	53	87	50	47	80	96	173	177	65	60	96	61	19	96	126	80	127
CDS	970673	970852	+	b0917	ycaR	Function unknown, UPF0434 family; low abundance protein	75	176	198	158	174	213	147	185	238	168	198	150	211	144	394	137	222	178	136	203	239	297	368	384	333	111	349	220	183	274
CDS	970852	971595	+	b0918	kdsB	3-deoxy-manno-octulosonate cytidylyltransferase; CMP-KDO synthase (CKS); LPS biosynthesis	471	759	879	590	550	793	759	657	833	615	730	699	692	477	1154	577	652	623	687	916	1076	1099	1417	1450	965	557	1350	894	706	1030
CDS	971752	972642	+	b0919	ycbJ	Function unknown	178	136	131	592	404	385	1102	1500	1387	2105	2514	1478	318	226	630	176	156	259	186	157	199	490	580	658	424	254	773	289	504	1165
CDS	972625	973401	-	b0920	ycbC	Function unknown, DUF218 superfamily	56	106	103	63	53	86	73	54	87	94	76	94	46	54	41	147	129	159	127	133	153	76	110	113	85	58	160	101	86	143
CDS	973537	974319	+	b0921	smtA	Putative methyltransferase, SAM-dependent, Hns-regulated	385	534	580	361	376	569	518	456	550	525	556	506	643	546	848	783	652	1162	562	508	661	1303	1857	1840	1080	504	1775	492	430	759
CDS	974319	975638	+	b0922	mukF	Chromosome condensin MukBEF, kleisin-like subunit, binds calcium	258	558	577	382	364	538	386	422	681	427	540	485	539	400	671	692	838	851	456	447	571	1097	1328	1099	1244	512	1139	492	497	813
CDS	975622	976323	+	b0923	mukE	Chromosome condensin MukBEF, MukE localization factor	369	536	564	445	369	604	484	499	679	588	550	621	561	430	819	547	597	725	558	587	677	746	964	1073	890	484	1261	571	511	829
CDS	976326	980783	+	b0924	mukB	Chromosome condensin MukBEF, ATPase and DNA-binding subunit; SMC-related protein	3112	3896	3760	3628	2923	4492	3771	3418	4508	4343	4304	3901	2321	1985	2672	2506	3078	3179	4896	4449	4828	1226	1540	1483	1761	1148	2558	3742	3575	5529
CDS	981047	982891	+	b0925	ycbB	Murein L,D-transpeptidase, periplasmic	427	485	482	435	365	570	724	710	892	939	889	852	925	683	902	1709	1363	3185	2505	779	1676	1156	1467	1703	1430	886	2545	547	539	1051
CDS	983075	983620	+	b0926	ycbK	Function unknown, peptidase homolog; probably periplasmic	1034	1493	1418	1088	828	1368	1374	1319	1759	1765	1894	1753	1391	1273	1187	2254	2171	2986	2978	2194	2947	1296	1589	1798	1046	621	2031	1415	1321	2211
CDS	983650	984294	+	b0927	ycbL	Glyoxalase II homolog, function unknown	1102	1339	1341	982	823	1390	1318	1070	1464	1477	1457	1386	1150	903	1411	1315	1315	1775	2075	1867	2449	1262	1745	1647	974	543	1478	1316	1179	1902
CDS	984522	985709	-	b0928	aspC	Aspartate aminotransferase, AspAT; kynurenine aminotransferase; glutamine transaminase K	3113	5746	6111	5158	4657	7202	5023	5619	7774	6374	7113	6429	7193	4827	9437	5309	7359	6359	6963	8388	10006	3799	3950	4289	4282	2211	5132	6630	5913	10235
CDS	985897	986982	-	b0929	ompF	Outer membrane porin F	144900	156850	143851	150320	117284	169226	157407	138173	146645	134645	136974	138180	69369	51766	83756	24557	29828	34648	31750	82704	57441	39139	52607	55480	19857	10172	31494	116713	125776	216376
CDS	987588	988985	-	b0930	asnS	Asparagine--tRNA ligase	8230	9441	8938	7022	6444	10121	7043	5242	6900	6807	5716	6400	11452	9109	14828	9957	9759	12599	8807	12448	11356	16662	22138	24370	12513	7858	25727	9860	6436	8853
CDS	989157	990356	-	b0931	pncB	Nicotinate phosphoribosyltransferase	2698	3231	3210	2368	2106	3304	2836	2376	3029	2741	2700	2749	2524	1989	3657	2484	2270	3283	2925	3995	4060	4585	5822	6195	2865	1778	5319	2228	1718	2975
CDS	990622	993231	+	b0932	pepN	Aminopeptidase N	1185	1879	1993	1780	1598	2394	1909	2351	3231	3022	3159	2907	1879	1526	2176	2048	2655	3077	3899	2385	3965	1265	1609	1691	1182	599	1867	2237	2115	3951
CDS	993280	994044	-	b0933	ssuB	Aliphatic sulfonate transport ATP-binding protein; SsuABC ABC transporter; sulfur starvation inducible	15	29	36	16	15	36	31	26	44	47	32	19	18	14	30	30	35	49	24	45	49	49	75	58	56	24	55	36	23	36
CDS	994044	994832	-	b0934	ssuC	Aliphatic sulfonate transport membrane component; SsuABC ABC transporter; sulfur starvation inducible	3	7	11	3	1	6	9	11	9	4	7	6	5	5	6	1	6	5	3	18	15	9	7	11	10	0	7	5	5	14
CDS	994846	995988	-	b0935	ssuD	FMNH2-dependent aliphatic sulfonate monooxygenase; sulfur starvation inducible	9	24	27	20	15	22	13	17	25	30	26	33	20	23	21	18	12	28	18	62	67	14	31	31	17	6	21	37	28	27
CDS	995988	996944	-	b0936	ssuA	Aliphatic sulfonate-binding protein, SsuABC ABC transporter; sulfur starvation inducible	13	18	14	8	9	19	20	17	14	19	16	8	10	9	14	3	7	12	22	53	58	4	13	8	8	4	9	32	10	12
CDS	996940	997512	-	b0937	ssuE	NADP(H):FMN oxidoreductase; sulfur starvation inducible	3	10	10	10	5	10	6	7	1	4	8	6	4	2	11	3	2	1	7	45	47	1	1	1	3	1	3	16	2	7
CDS	997868	998404	+	b0938	elfA	Laminin-binding fimbrin subunit, fimA homolog	9	11	11	5	11	8	10	9	18	21	9	17	13	14	15	25	20	35	20	8	13	39	42	35	42	22	75	14	6	14
CDS	998490	999188	+	b0939	elfD	Putative periplasmic pilus chaperone, induced by AI-2 pheromone	1	7	2	1	0	2	0	1	4	3	6	3	1	3	1	1	2	7	8	10	8	5	4	4	4	4	11	5	6	2
CDS	999216	1001813	+	b0940	elfC	Putative outer membrane fimbrial subunit export usher protein	46	58	72	34	30	51	49	49	53	55	62	50	64	32	99	51	63	78	83	71	109	178	181	194	121	50	178	41	46	57
CDS	1001807	1002874	+	b0941	elfG	FimA homolog, function unknown	18	24	48	31	19	43	28	34	47	58	45	45	40	27	70	55	44	82	62	53	75	71	113	85	82	38	100	38	28	50
CDS	1002889	1003428	+	b0942	ycbU	Function unknown, FimA homolog	13	14	26	19	24	25	14	14	28	26	20	23	15	10	26	23	15	34	25	20	37	39	46	53	42	18	49	26	8	21
CDS	1003439	1003951	+	b0943	ycbV	Function unknown, FimA homolog	10	12	13	18	5	17	13	16	20	17	19	14	14	14	21	25	22	25	27	17	33	26	40	40	44	19	45	8	14	21
CDS	1003947	1004654	+	b0944	ycbF	Putative periplasmic pilus chaperone, function unknown	15	32	32	15	11	14	28	28	60	22	38	23	39	18	44	34	28	57	44	28	60	43	78	57	47	20	100	21	19	37
CDS	1004768	1005775	+	b0945	pyrD	Dihydroorotate dehydrogenase, UMP biosynthesis	872	962	941	811	655	1020	685	468	612	580	426	612	76	79	103	222	250	171	471	1570	1419	153	281	301	157	115	355	1482	721	877
CDS	1005952	1006491	+	b0946	zapC	FtsZ stabilizer	81	227	300	139	159	291	156	206	386	309	381	345	295	165	419	374	497	412	405	377	584	525	604	597	1109	472	1226	329	172	403
CDS	1006494	1007600	-	b0947	ycbX	6-N-hydroxylaminopurine resistance, function unknown	529	720	617	487	466	689	679	602	723	736	804	589	405	317	552	226	262	277	507	740	756	309	307	352	225	152	362	716	641	1123
CDS	1007844	1009949	+	b0948	rlmL	Fused 23S rRNA m(2)G2445 and m(7)G2069 methyltransferase; SAM-dependent	1098	1345	1225	1046	928	1389	823	699	834	744	809	816	518	527	651	716	790	1063	799	2063	1544	865	1205	1165	728	511	1407	1358	904	1129
CDS	1009964	1011868	+	b0949	uup	DNA-binding ATPase involved in replication; cytosolic; mutant displays an increased frequency of precise excision of transposons and defective growth of bacteriophage Mu	1353	1500	1453	1377	1092	1673	1284	902	960	1021	930	927	272	281	423	385	451	566	810	2242	1568	229	342	328	231	150	384	1588	1018	1593
CDS	1012001	1013251	+	b0950	pqiA	Induced by paraquat, regulated by SoxRS	247	306	269	261	172	248	215	179	177	186	153	151	121	76	176	92	103	157	254	501	470	280	391	396	246	128	415	257	175	274
CDS	1013259	1014896	+	b0951	pqiB	Induced by paraquat, regulated by SoxRS	407	517	436	435	337	516	410	314	391	352	333	339	178	132	275	168	171	306	322	834	771	684	997	970	664	371	1239	566	318	531
CDS	1014896	1015456	+	b0952	ymbA	Probable lipoprotein, function unknown; Cys conserved	126	168	163	152	128	171	140	129	149	160	133	133	127	91	268	77	67	128	110	250	276	289	426	419	259	162	498	206	109	199
CDS	1015715	1015879	+	b0953	rmf	Ribosome Modulation Factor RMF; binds 70S ribosome dimers to form 100S; occurs in stationary phase	573	881	793	837	797	1108	1264	2167	3558	5417	5653	4385	6465	4043	8729	9191	7982	15856	15927	5005	16185	5184	6615	5193	11226	5140	13318	1099	1292	2905
CDS	1015955	1016470	-	b0954	fabA	3R-3-hydroxydecanoyl acyl carrier protein (ACP) dehydratase; also called beta-hydroxydecanoylthioester dehydrase	5101	5700	5104	4289	3580	5356	4511	2959	3128	3064	2377	2005	3862	3083	5376	2941	2497	3977	3009	4976	6788	5456	6893	7562	3182	1888	6582	5010	3236	4413
CDS	1016542	1018299	-	b0955	ycbZ	Function unknown, S16 peptidase family	1949	1746	1708	1844	1485	1930	1617	1386	1543	1678	1536	1316	621	573	870	886	888	1079	1769	2817	2926	388	440	524	334	243	633	1769	1174	1907
CDS	1018485	1018934	+	b0956	matP	Ter macrodomain organizer matS-binding protein	144	211	206	202	119	216	217	210	273	287	350	308	444	393	302	1007	862	1439	635	159	306	977	1492	1418	741	410	1283	200	168	313
CDS	1019016	1020053	-	b0957	ompA	Outer membrane protein A; Outer membrane porin A; T-even phage receptor; weak porin; homodimer, abundant cell surface protein	78153	80513	73702	78840	64326	87242	88689	87854	100197	115661	106141	90631	149110	115225	197918	131100	127798	217071	199030	139427	182777	119078	159136	170254	107944	58615	199496	101780	67037	117205
CDS	1020413	1020919	-	b0958	sulA	Inhibits cell division and ftsZ ring formation; lexA regulon	223	227	213	218	201	269	303	321	315	330	322	267	5125	2555	11933	2222	1232	6585	1489	405	1750	1307	1623	1589	1407	647	2242	250	184	367
CDS	1021138	1021764	+	b0959	sxy	Required for expression of CRP-S-dependent promoters	34	61	75	64	49	83	103	104	137	126	126	116	225	144	442	174	150	220	115	72	131	300	437	288	334	133	307	81	79	174
CDS	1021733	1023883	-	b0960	yccS	Inner membrane protein, function unknown	732	811	767	608	559	897	593	429	534	567	531	481	260	200	367	236	209	347	345	1106	846	126	152	183	118	64	222	910	485	742
CDS	1023905	1024348	-	b0961	yccF	Inner membrane protein, DUF307 family, function unknown	192	206	217	171	136	219	174	127	135	179	117	137	139	101	209	99	65	116	122	284	262	173	221	238	119	66	219	245	138	238
CDS	1024471	1026522	+	b0962	helD	ATP-dependent DNA Helicase IV	552	765	701	678	583	819	881	756	1015	947	1054	937	930	765	1426	928	906	1252	1246	769	1166	752	1115	1037	764	402	1089	860	723	1287
CDS	1026560	1027015	-	b0963	mgsA	Methylglyoxal synthase	738	981	908	867	780	1037	1164	1258	1368	1500	1590	1459	920	705	1113	895	793	1226	901	814	1086	1749	2543	2332	1402	673	2172	833	1027	1686
CDS	1027114	1027773	-	b0964	yccT	Function unknown, UPF0319 family	9	26	18	13	11	19	20	19	29	32	25	24	31	21	55	58	46	88	129	32	108	42	39	45	28	22	80	19	18	24
CDS	1027946	1028356	+	b0965	yccU	Function unknown, oleic-acid induced	174	232	243	207	184	254	235	251	349	425	448	393	283	231	534	361	308	520	443	417	645	469	676	522	548	297	675	359	253	493
CDS	1028407	1028721	-	b0966	hspQ	Heat shock protein involved in degradation of mutant DnaA; hemimethylated oriC DNA-binding protein; mutation suppresses some dnaA(Ts)	379	501	435	443	347	504	435	340	459	420	370	333	2760	2046	2918	1751	1175	4185	1243	965	2067	1753	2247	2400	2239	1040	4440	614	430	648
CDS	1028782	1029969	-	b0967	rlmI	23S rRNA m(5)C1962 methyltransferase, SAM-dependent	1022	1015	976	849	700	1025	701	463	533	527	465	529	368	278	748	330	341	517	456	1465	1169	626	795	959	508	251	1026	1136	653	805
CDS	1030064	1030339	+	b0968	yccX	Acylphosphatase, weak activity	36	52	51	45	43	42	49	76	113	113	114	99	277	207	458	295	248	537	327	69	156	300	440	376	320	131	389	60	55	120
CDS	1030342	1030668	-	b0969	tusE	Sulfurtransferase for 2-thiolation step of mnm(5)-s(2)U34-tRNA synthesis; binding partner linking TusBCD to MnmA; may transfer sulfur first to MnmA or directly to tRNA	260	301	259	180	158	208	156	143	172	199	164	178	156	93	255	110	103	132	149	345	376	164	231	231	113	56	208	248	184	225
CDS	1030762	1031418	-	b0970	yccA	HflBKC-binding inner membrane protein, UPF0005 family; UPF0005 family; mutant YccA stabilizes SecY(Ts); suppression requires HflKC; YccA is a native substrate for the FtsH(HflB) protease	2140	2103	1910	2300	1914	2421	2642	2413	2848	2901	2613	2121	6518	5145	10096	3729	3000	6593	1913	2543	3315	1678	2254	2100	1151	657	1771	2677	2166	3925
CDS	1032139	1033254	+	b0972	hyaA	Hydrogenase 1 small subunit [NiFe], periplasmic	1	2	4	3	6	6	7	8	9	10	22	60	4	0	4	3	7	15	10	9	12	0	5	5	3	2	3	8	17	23
CDS	1033254	1035044	+	b0973	hyaB	Hydrogenase 1 large subunit [NiFe], periplasmic	7	5	10	5	4	16	10	14	23	31	67	64	3	4	8	5	7	16	14	17	20	3	6	5	5	8	7	10	15	22
CDS	1035066	1035770	+	b0974	hyaC	Hydrogenase 1 b-type cytochrome subunit	5	7	8	4	2	10	11	11	10	7	20	18	8	6	15	8	11	18	5	8	14	10	21	12	7	3	14	5	10	16
CDS	1035770	1036354	+	b0975	hyaD	Hydrogenase 1 maturation protease	9	18	13	9	7	11	16	10	21	20	20	32	14	16	34	16	9	30	16	21	18	21	31	29	25	12	24	15	15	24
CDS	1036354	1036749	+	b0976	hyaE	Probable HyaA chaperone	4	6	6	8	4	9	5	11	8	14	18	20	11	10	17	15	8	12	9	13	11	10	14	20	10	4	17	7	7	4
CDS	1036749	1037603	+	b0977	hyaF	Nickel incorporation into hydrogenase 1 subunits	11	15	16	17	10	19	15	15	21	17	27	44	6	10	16	13	16	19	15	23	34	23	28	17	11	5	29	18	7	27
CDS	1037740	1039281	+	b0978	appC	Cytochrome bd-II oxidase subunit I	20	36	41	26	27	46	45	45	51	63	74	91	51	46	70	48	47	59	149	118	166	44	54	53	39	24	76	43	42	82
CDS	1039296	1040429	+	b0979	appB	Cytochrome bd-II oxidase subunit II	33	45	37	31	26	32	46	34	37	54	48	54	76	47	122	38	38	50	99	84	119	67	88	103	49	40	73	43	39	51
CDS	1040617	1041912	+	b0980	appA	Acid phosphatase, pH 2.5, exopolyphosphatase; phytase	54	76	64	61	37	75	84	64	114	125	125	128	162	118	221	234	195	350	294	135	265	181	244	272	156	106	304	88	110	158
CDS	1042033	1044210	-	b0981	etk	Cryptic autophosphorylating protein tyrosine kinase Etk; role in polymyxin resistance; cognate with Etp phosphatase; required for formation of the O-antigen capsule; silenced by IS1D insertion in promoter region	185	259	240	159	140	214	207	196	234	203	239	221	224	162	244	182	153	301	263	247	319	210	298	337	177	104	350	193	143	275
CDS	1044233	1044676	-	b0982	etp	Cryptic phosphotyrosine-protein phosphatase; responsible for dephosphorylating the Etk-P autokinase; required for formation of the O-antigen capsule; silenced by IS1D insertion in promoter region	10	15	17	12	8	16	13	9	20	18	11	18	11	13	10	18	23	40	24	14	27	41	70	65	23	12	57	14	15	17
CDS	1044667	1045803	-	b0983	gfcE	Lipoprotein required for formation of the O-antigen capsule; predicted exopolysaccharide export protein; silenced by IS1D insertion in promoter region	33	52	29	30	23	53	40	34	51	37	41	42	21	22	51	26	32	47	40	57	73	39	54	77	44	11	72	41	33	49
CDS	1045852	1047945	-	b0984	gfcD	Required for formation of the O-antigen capsule; silenced by IS1D insertion in promoter region	21	43	38	13	22	32	22	24	27	24	24	27	16	15	19	31	42	37	30	57	63	21	16	47	19	21	67	41	16	43
CDS	1047948	1048691	-	b0985	gfcC	Required for formation of the O-antigen capsule; silenced by IS1D insertion in promoter region	4	16	14	4	1	6	4	6	9	4	2	7	4	8	10	16	13	18	12	10	28	19	29	48	25	11	65	5	3	9
CDS	1048691	1049332	-	b0986	gfcB	Lipoprotein required for formation of the O-antigen capsule; silenced by IS1D insertion in promoter region	6	10	9	3	4	11	3	3	5	5	3	6	10	1	6	9	6	11	14	14	16	14	14	24	15	14	41	6	1	7
CDS	1049442	1049744	-	b0987	gfcA	Required for formation of the O-antigen capsule; threonine-rich protein; silenced by IS1D insertion in promoter region	21	29	24	13	12	17	12	7	14	13	16	18	22	12	13	40	21	50	44	46	68	33	30	44	36	32	99	21	10	14
CDS	1050027	1050527	+	b0988	insB4	IS1 transposase B	1	2	2	1	0	1	1	2	2	3	2	3	3	2	3	2	2	1	2	3	5	3	3	6	5	0	6	1	1	2
CDS	1050966	1051175	-	b0989	cspH	Cold shock protein homolog, not cold-inducible	25	53	71	29	21	34	26	18	22	25	14	12	4	6	0	4	4	1	17	59	72	5	10	14	7	0	14	43	10	20
CDS	1051461	1051670	+	b0990	cspG	Cold shock protein homolog, cold-inducible	526	869	806	988	626	697	1078	928	851	991	930	576	540	526	98	496	471	260	818	1565	922	1612	2083	2730	1608	820	2549	887	537	872
CDS	1051847	1052074	+	b0991	ymcE	Cold shock gene, function unknown; mistakenly thought to be sfa, which is the adjacent gene, now called gnsA	12	26	17	29	21	24	27	19	20	24	21	22	4	9	2	16	9	13	20	29	21	59	64	85	54	33	102	20	22	18
CDS	1052292	1053362	-	b0992	yccM	Putative polyferredoxin, function unknown	17	18	27	43	24	27	58	73	82	111	110	93	15	7	28	19	13	12	16	20	25	23	18	25	28	4	37	38	34	97
CDS	1053437	1056178	-	b0993	torS	Sensor kinase for torCAD operon	74	145	141	77	77	110	158	132	220	219	259	235	99	81	138	57	60	96	71	102	116	154	218	263	140	84	297	149	128	285
CDS	1056261	1057286	+	b0994	torT	Periplasmic TMAO binding protein; required for ToSrR response to TMAO	24	52	43	41	40	71	88	89	133	118	154	148	49	37	91	38	40	77	37	26	56	43	53	75	51	29	96	72	74	159
CDS	1057265	1057954	-	b0995	torR	Response regulator for torCAD operon	74	131	132	69	70	94	107	96	130	70	84	102	526	345	1254	132	123	311	121	84	187	182	245	241	145	72	299	95	96	164
CDS	1058084	1059253	+	b0996	torC	c-Type cytochrome	3	3	4	7	3	4	4	6	8	8	8	14	2	2	1	5	13	8	11	10	6	274	333	405	264	196	578	753	555	1017
CDS	1059256	1061799	+	b0997	torA	Molybdoprotein trimethylamine N-oxide reductase	32	52	49	30	32	48	52	62	73	56	67	62	82	61	106	43	47	96	55	38	61	246	312	359	488	294	702	1635	1239	2382
CDS	1061799	1062395	+	b0998	torD	Redox enzyme maturation protein (REMP) for TorA; cytoplasmic chaperone for TorA activation; GTPase; protects TorA TAT signal peptide from degradation	20	14	15	5	12	23	13	17	18	14	20	22	23	21	45	21	15	24	20	23	16	26	41	46	59	42	81	342	259	465
CDS	1062553	1062855	-	b0999	cbpM	Modulator of CbpA co-chaperone activity	66	97	95	92	52	80	111	113	158	183	194	193	129	85	248	64	87	103	285	145	237	141	182	225	152	78	275	103	112	162
CDS	1062858	1063775	-	b1000	cbpA	DnaK co-chaperone, binds curved DNA	202	351	322	279	228	394	435	495	636	669	740	626	552	438	767	383	390	653	1296	368	995	514	696	766	557	334	987	412	369	749
CDS	1064036	1065289	+	b1001	yccE	Function unknown	7	11	15	4	5	9	7	9	6	12	5	9	12	3	8	8	9	10	19	19	32	11	14	30	12	6	31	8	8	17
CDS	1065585	1066823	+	b1002	agp	Periplasmic glucose-1-phosphatase, acidic; has inositol phosphatase activity	212	207	187	258	179	244	320	321	349	405	548	423	88	59	130	68	62	145	354	239	353	48	73	82	47	30	81	82	357	482
CDS	1066867	1067091	-	b1003	yccJ	Function unknown	20	45	47	56	52	46	108	169	278	399	435	383	77	57	68	249	228	540	1050	424	979	124	184	178	266	122	399	90	122	229
CDS	1067115	1067708	-	b1004	wrbA	NAD(P)H:quinone oxidoreductase, type IV NQO; may protect against oxidative stress; dimeric, binds one FMN per monomer	63	113	100	179	168	170	358	584	964	1213	1428	1153	252	154	236	678	650	1718	2535	1058	2596	256	348	369	493	267	911	305	348	733
CDS	1068514	1069839	-	b1006	rutG	Pyrimidine permease; pyrimidine nitrogen catabolism; required for efficient utilization of uracil and thymine	18	42	40	34	26	54	38	51	51	57	41	54	67	52	83	59	50	99	98	36	73	59	101	56	65	37	74	39	29	68
CDS	1069863	1070354	-	b1007	rutF	Flavin:NADH reductase; required for the regeneration of FMN for RutA in vivo	10	3	4	3	5	6	9	8	12	7	4	6	10	7	17	9	12	20	21	5	17	12	17	15	16	9	19	3	2	3
CDS	1070368	1070955	-	b1008	rutE	Malonic semialdehyde reductase; pyrimidine nitrogen catabolism; reduces toxic product malonic semaldehyde to 3-hydroxypropionic acid, which is excreted; required for pyrimidine nitrogen degradation in vivo but not in vitro	6	8	3	3	2	6	6	5	4	5	6	3	4	4	5	6	8	8	12	5	11	3	11	14	4	2	10	3	2	8
CDS	1070968	1071765	-	b1009	rutD	Putative aminoacrylate hydrolase; reactive intermediate detoxification; required for pyrimidine nitrogen degradation in vivo but not in vitro	2	7	5	10	4	7	4	9	6	2	5	0	8	3	9	7	9	10	12	5	9	5	17	11	5	4	15	1	1	5
CDS	1071776	1072159	-	b1010	rutC	Putative aminoacrylate deaminase; reactive intermediate detoxification; required for pyrimidine nitrogen degradation in vivo but not in vitro	0	7	0	2	3	6	5	0	2	2	2	1	5	3	4	5	5	14	9	5	1	3	9	5	3	1	12	1	1	5
CDS	1072174	1072863	-	b1011	rutB	Ureidoacrylate amidohydrolase; pyrimidine nitrogen catabolism	4	7	2	6	2	2	3	1	3	2	3	0	8	4	5	6	7	8	5	0	4	4	3	5	4	0	7	1	2	6
CDS	1072866	1074011	-	b1012	rutA	Pyrimidine oxygenase, FMN-dependent; pyrimidine nitrogen catabolism; requires RutF to regenerate FMN in vivo	15	10	11	8	5	14	2	5	1	2	3	1	17	17	49	17	12	34	21	11	13	20	34	28	15	9	39	4	2	6
CDS	1074242	1074877	+	b1013	rutR	Repressor for rut operon; pyrimidine nitrogen catabolism	95	151	147	107	92	126	104	110	172	115	117	140	544	337	1029	398	365	604	279	134	245	467	714	554	462	195	588	115	108	189
CDS	1074923	1078882	-	b1014	putA	Proline dehydrogenase and repressor for the putAP divergon	640	870	829	632	563	833	809	574	938	753	707	686	299	236	628	202	228	373	405	955	617	483	732	773	509	374	985	559	1472	2471
CDS	1079305	1080810	+	b1015	putP	Proline/Na+, Li+ symport protein; also transports propionate (Reed, 2006)	645	1253	1280	904	877	1219	842	628	823	590	536	527	409	306	606	793	818	939	465	887	841	1154	1649	1214	1241	595	1367	868	614	1125
CDS	1082243	1083367	+	b1018	efeO	Inactive acid-inducible low-pH ferrous ion transporter EfeUOB; acid-inducible periplasmic protein; hyperlethality gene	632	545	541	437	265	527	100	40	37	18	9	24	61	38	93	94	76	184	62	153	173	43	174	126	48	23	45	199	50	59
CDS	1083376	1084644	+	b1019	efeB	Deferrrochelatase, periplasmic; inactive acid inducible low-pH ferrous ion transporter EfeUOB; periplasmic acid peroxidase; heme cofactor	420	327	376	310	163	388	85	36	48	37	33	29	32	24	70	60	41	123	51	104	95	38	69	67	36	23	59	135	37	66
CDS	1084992	1086053	+	b1020	phoH	ATP-binding protein, function unknown	98	205	215	122	93	164	39	36	57	55	18	15	1003	703	1396	3164	3058	3777	13853	1857	11424	7538	10314	12086	12995	6908	24277	53	42	90
CDS	1086109	1086519	-	b1021	pgaD	Biofilm PGA synthase PgaCD, regulatory subunit; c-di-GMP-stimulated activity and dimerization	12	14	12	8	7	9	10	11	10	12	17	15	14	7	25	21	21	32	49	34	46	99	123	153	256	151	540	19	12	23
CDS	1086524	1087846	-	b1022	pgaC	Biofilm PGA synthase PgaCD, catalytic subunit; poly-beta-1,6-N-acetyl-D-glucosamine synthase; c-di-GMP-stimulated activity and dimerization	7	12	19	6	6	9	9	6	18	10	5	15	4	3	11	7	11	9	32	25	55	16	23	31	56	37	132	18	12	20
CDS	1087842	1089857	-	b1023	pgaB	Poly-beta-1,6-N-acetyl-D-glucosamine (PGA) N-deacetylase; deacetylase required for biofilm adhesin polysaccharide PGA export; outer membrane lipoprotein	7	13	7	9	9	8	13	9	15	16	18	14	18	12	24	11	11	17	31	25	35	20	19	30	27	18	58	19	19	23
CDS	1089869	1092289	-	b1024	pgaA	Biofilm adhesin polysaccharide PGA secretin; OM porin	13	23	26	22	10	24	25	20	29	52	27	22	40	24	36	49	54	64	91	26	56	47	52	61	79	27	110	19	14	37
CDS	1092876	1094231	+	b1025	ycdT	Diguanylate cyclase, membrane-anchored	43	54	61	52	22	59	87	75	109	147	89	103	36	32	34	93	94	110	139	63	109	73	61	111	117	63	230	75	73	170
CDS	1094278	1095141	-	b1026	insF4	IS3 transposase B	5	6	2	1	3	4	4	2	5	1	4	2	1	3	0	1	3	3	3	6	8	2	6	7	2	1	7	5	0	5
CDS	1095141	1095437	-	b1027	insE4	IS3 transposase A	1	0	1	0	0	0	0	0	1	0	0	0	0	1	2	0	0	0	0	1	2	2	3	1	0	0	0	1	0	1
CDS	1095843	1096826	+	b1029	ycdU	Predicted inner membrane protein, function unknown	8	14	10	1	2	5	5	5	3	6	5	13	10	4	8	9	12	13	16	7	18	12	24	22	32	12	56	5	9	12
CDS	1097886	1098821	+	b1033	ghrA	Glyoxylate/hydroxypyruvate reductase A; activity higher on glyoxylate than hydroxypyruvate	730	945	902	903	748	997	1129	991	1323	1288	1112	941	1512	1086	2349	1099	1056	1719	1418	967	1221	1005	1443	1505	1130	582	1802	950	862	1672
CDS	1098879	1099613	+	b1034	ycdX	Alkaline phosphatase; required for swarming phenotype; chaperoned by YcdY	771	1026	858	799	684	983	930	926	1157	1153	1059	1070	963	664	1763	585	675	705	1460	1265	1735	851	1185	1188	900	527	1489	1045	845	1519
CDS	1099640	1100191	+	b1035	ycdY	YcdX chaperone; redox enzyme maturation protein (REMP); required for swarming phenotype	541	673	645	538	456	725	592	545	739	675	644	689	494	332	868	286	335	409	845	945	1273	566	840	822	709	391	1117	742	569	921
CDS	1100296	1100784	+	b1036	ycdZ	Inner membrane protein, DUF1097 family, function unknown	322	339	312	275	243	321	318	260	372	376	279	270	461	312	967	230	231	394	428	548	727	498	681	671	471	240	749	386	255	371
CDS	1100854	1101684	-	b1037	csgG	Pore-forming OM lipoprotein for curli subunit secretion; CsgEFG curlin secretion complex	47	72	72	46	35	57	64	58	108	191	137	147	40	32	83	41	29	47	96	128	182	67	83	104	112	79	264	104	91	186
CDS	1101714	1102127	-	b1038	csgF	OM protein required for curli nucleation by CsgB; CsgEFG curlin secretion complex	11	6	14	7	7	11	12	14	21	46	24	34	4	0	3	3	3	1	22	30	69	10	9	14	34	34	89	16	16	60
CDS	1102155	1102541	-	b1039	csgE	Curlin secretion specificity factor; blocks CsgA amyloid formation; CsgEFG curlin secretion complex	7	7	13	5	7	6	6	8	31	29	10	23	1	2	2	2	1	0	41	32	59	6	16	16	67	31	122	15	23	54
CDS	1102549	1103196	-	b1040	csgD	Transcriptional activator for csgBA and other genes	18	30	54	22	15	27	52	43	90	117	54	98	35	27	70	44	48	62	216	92	187	233	282	406	538	367	1369	74	77	237
CDS	1103951	1104403	+	b1041	csgB	Curli nucleator protein curlin CsgB, minor curli subunit	0	2	2	5	2	5	4	9	10	16	9	11	9	5	10	18	19	23	14	14	35	32	48	46	110	52	188	4	7	14
CDS	1104447	1104899	+	b1042	csgA	Curli subunit, major; CsgA curlin, cryptic	20	38	25	12	23	27	24	43	52	70	77	64	37	42	48	71	92	109	112	62	113	91	147	127	355	260	698	119	57	103
CDS	1104961	1105290	+	b1043	csgC	Curli assembly protein	257	354	370	257	251	377	302	230	247	99	96	138	43	36	88	30	18	47	6	39	32	79	125	118	12	12	28	91	160	284
CDS	1105414	1105722	+	b1044	ymdA	Function unknown, pfam00419 family, fimbrial protein	471	854	874	562	524	891	626	477	505	205	255	270	53	51	148	69	76	127	47	90	69	157	239	227	58	21	65	180	461	740
CDS	1105820	1106350	+	b1045	ymdB	O-acetyl-ADP-ribose deacetylase; RNase III inhibitor during cold shock; putative cardiolipin synthase C regulatory subunit	246	436	440	297	274	447	310	235	341	170	192	220	125	92	196	152	149	213	219	144	224	118	182	204	94	55	172	142	210	452
CDS	1106355	1107773	+	b1046	clsC	Cardiolipin synthase 3, active in stationary phase	165	325	346	213	190	359	256	192	265	212	197	231	82	66	94	128	100	141	380	235	421	56	82	65	67	29	95	171	162	357
CDS	1107787	1108941	-	b1047	opgC	Succinylation of osmoregulated periplasmic glucans (OPGs); membrane protein	327	307	299	146	147	264	100	68	88	107	77	90	17	25	27	35	36	39	131	621	462	24	40	52	24	26	79	214	114	83
CDS	1109335	1110867	+	b1048	opgG	Osmoregulated periplasmic glucan (OPG) biosynthesis; periplasmic protein	2734	3068	2927	2889	2348	3464	2947	2559	3234	3369	3168	3077	1000	886	1199	1046	1209	1289	2599	4754	4904	521	623	712	457	378	935	3906	2754	4438
CDS	1110863	1113403	+	b1049	opgH	Membrane glycosyltransferase, OPG biosynthesis	3364	3386	3271	3154	2671	3846	3354	2891	3190	3567	3471	3126	954	780	2004	532	733	681	2080	5567	4832	198	309	319	235	155	373	3931	2484	3719
CDS	1113579	1113803	+	b1050	yceK	Outer membrane integrity lipoprotein	24	40	47	26	20	35	34	26	26	37	28	21	9	3	18	15	23	37	49	56	76	10	8	12	7	3	13	25	12	38
CDS	1113810	1114181	-	b1051	msyB	In multicopy restores growth and protein export functions of secY and secA mutants	38	91	70	39	54	73	79	81	213	217	230	180	229	138	333	709	717	1684	1965	441	2082	166	219	113	250	125	230	125	83	211
CDS	1114267	1115490	-	b1053	mdtG	Multidrug resistance efflux transporter; overexpression resistance to fosfomycin and deoxycholate	61	67	62	47	48	80	51	74	87	124	106	83	60	51	75	83	53	118	120	139	199	101	99	112	79	46	157	91	51	97
CDS	1115665	1116582	-	b1054	waaM	Lipid A synthesis, KDO2-lipid IVA lauroyl-ACP acyltransferase; not under heat shock regulation; membrane protein affecting cell division, growth, and high-temperature survival	305	328	290	237	220	291	338	287	309	362	365	279	490	352	936	294	224	443	269	423	371	626	836	834	422	254	919	356	261	415
CDS	1116807	1117856	+	b1055	yceA	Predicted rhodanese, function unknown	573	653	597	348	308	497	174	90	161	181	145	163	251	250	442	648	765	646	945	2239	1940	203	232	257	145	82	300	512	216	311
CDS	1117904	1118476	-	b1056	yceI	Secreted protein, function unknown	226	244	211	235	165	264	214	175	193	251	123	91	240	150	239	89	80	103	147	376	301	124	159	194	95	58	168	254	153	332
CDS	1118483	1119046	-	b1057	yceJ	Cytochrome b561 homolog, function unknown	25	26	39	25	18	32	27	16	21	25	21	20	43	32	32	27	40	56	37	45	61	47	62	69	52	38	138	26	25	32
CDS	1119310	1119447	-	b1058	yceO	Expressed protein, function unknown	1	9	4	2	0	1	3	4	6	1	3	4	3	0	4	1	4	2	8	6	8	1	0	1	0	2	4	4	3	5
CDS	1119471	1120586	-	b1059	solA	N-methyltryptophan oxidase, FAD-containing; monomeric	844	1041	834	771	677	1051	985	770	1129	1046	957	972	857	645	1553	365	416	493	1103	1263	1247	245	315	400	309	223	622	929	949	1633
CDS	1120704	1120955	-	b1060	bssS	Repressor of biofilm formation by indole transport regulation; global regulator, e.g. of AI-2 transport and motility genes; cold shock gene	177	192	155	213	165	228	310	233	298	290	265	211	1932	1141	2740	2143	1149	5831	980	391	1377	937	1298	1302	1296	524	2305	214	150	254
CDS	1121245	1121487	-	b1061	dinI	Stabilizes RecA filaments; multicopy suppressor of dinD cold-sensitive filamentous phenotype; possible ssDNA mimic	244	245	294	204	175	269	213	154	177	164	183	187	754	429	1277	632	391	1555	477	395	889	234	358	339	259	130	482	352	145	283
CDS	1121564	1122607	-	b1062	pyrC	Dihydroorotase, the third step in pyrimidine biosynthesis; dimeric; Zn(II) metalloenzyme, binuclear metal center	1891	2344	2112	1551	1342	2230	1472	995	1487	1385	1278	1643	799	740	1547	1231	1529	727	2983	3733	4540	775	1025	1120	970	671	2057	3686	1697	2667
CDS	1122716	1123273	-	b1063	yceB	Novel verified lipoprotein, DUF1439 family, function unknown	184	181	193	205	150	200	264	255	337	378	376	346	291	245	325	516	481	724	905	420	657	815	1088	1203	635	376	1194	293	163	388
CDS	1123410	1124054	-	b1064	grxB	Glutaredoxin 2; regulated by RpoS and ppGpp	459	512	441	481	423	512	786	745	1142	1622	1421	1260	145	162	133	366	397	432	1819	1085	1756	282	419	443	154	85	259	743	630	1234
CDS	1124121	1125326	-	b1065	mdtH	Multidrug resistance efflux transporter; overexpression resistance to norfloxacin and enoxacin	53	70	61	64	60	73	117	125	144	226	226	194	107	66	192	175	146	154	221	124	215	279	367	405	251	169	483	104	70	134
CDS	1125562	1126143	+	b1066	rimJ	Ribosomal protein S5 N-acetyltransferase; modification of 30S ribosomal subunit protein S5; acetylation of N-terminal alanine	296	384	328	318	260	385	467	460	642	618	594	547	1042	672	1837	929	855	1258	981	395	700	1158	1745	1714	1246	635	2089	384	450	862
CDS	1126157	1126801	+	b1067	yceH	Function unknown, UPF0502 family	223	369	288	273	223	352	424	432	609	550	558	556	887	624	1350	770	749	1097	967	373	733	1013	1406	1565	1161	664	2042	388	386	809
CDS	1126806	1127726	+	b1068	yceM	Predicted oxidoreductase, function unknown	153	269	295	186	163	283	267	336	477	425	398	403	453	348	622	469	559	700	614	271	537	478	640	653	604	370	905	283	313	540
CDS	1127839	1129371	+	b1069	murJ	Probable peptidoglycan lipid II flippase; required for murein synthesis	430	532	567	292	303	443	247	184	273	294	240	225	126	130	181	187	172	179	342	954	808	191	231	234	148	93	277	648	283	315
CDS	1129417	1129830	-	b1070	flgN	Initiation of flagellar filament assembly	3088	3865	3693	3480	2540	3529	4340	4106	4501	4198	3832	3426	4294	3707	4014	3927	2907	7184	1452	1685	2194	8534	12555	14276	5467	3149	10877	1358	1776	3236
CDS	1129838	1130128	-	b1071	flgM	Anti-sigma 28 (FliA) factor; regulator of FlhD	2542	2750	2609	2999	2188	2973	3516	2939	3343	2751	2428	2446	2750	2224	3601	2061	1476	4293	996	1182	1732	10198	15506	17020	7418	3692	13649	1069	1260	2528
CDS	1130207	1130863	-	b1072	flgA	Flagellar basal body P-ring formation	1072	2270	2329	2316	2240	3484	2393	2400	2920	1175	1371	1522	122	102	236	405	496	408	109	486	270	1189	1608	1739	99	47	108	1207	1884	4072
CDS	1131018	1131431	+	b1073	flgB	Flagellar basal body rod subunit	4671	4883	4810	5754	4653	6836	6606	5701	5663	3482	3755	4157	189	250	411	957	896	1329	344	1016	680	500	766	1020	21	16	25	2451	4103	7857
CDS	1131438	1131839	+	b1074	flgC	Flagellar basal body rod subunit	3682	4172	4173	4426	3433	5178	5206	4473	4253	2641	3006	3142	205	193	386	801	784	1092	274	833	592	455	714	862	61	31	96	1727	3461	6040
CDS	1131854	1132546	+	b1075	flgD	Flagellar basal body rod modification	8523	9930	9648	9482	7589	11540	11137	9879	9603	6310	6879	7108	418	420	812	1818	1911	2434	676	1991	1357	1011	1690	1835	175	101	293	4256	7783	13745
CDS	1132574	1133779	+	b1076	flgE	Flagellar hook subunit protein	15657	17481	17047	16332	13392	20739	17887	15739	15871	10489	11094	12088	692	743	1503	2380	2952	3283	1156	3586	2458	1361	2216	2287	236	136	376	7216	13961	23153
CDS	1133802	1134554	+	b1077	flgF	Flagellar basal body rod subunit	5743	6788	6450	6042	4999	7830	6015	5208	5402	3549	3666	3925	218	245	531	636	778	861	347	1380	935	391	610	640	69	37	117	2485	4857	7350
CDS	1134729	1135508	+	b1078	flgG	Flagellar basal body rod major subunit	7350	8542	7976	7419	6365	9402	7062	5705	6506	4388	4398	4724	295	319	706	762	997	1003	409	1740	1214	584	977	926	99	43	152	3348	5537	9107
CDS	1135564	1136259	+	b1079	flgH	Flagellar synthesis, basal body L-ring lipoprotein	2675	2914	2943	2534	2083	3199	2419	1859	2024	1433	1458	1652	100	93	223	183	249	237	116	632	382	56	81	87	21	16	35	1134	1873	3026
CDS	1136274	1137368	+	b1080	flgI	Basal body P-ring flagellar protein	2501	2808	2839	2494	2026	3283	2381	1731	1844	1386	1288	1420	78	103	234	159	220	234	132	657	446	25	42	40	17	14	36	1187	1877	2867
CDS	1137371	1138309	+	b1081	flgJ	Flagellum-specific muramidase	1643	1998	1844	1505	1152	1983	1358	1186	1201	1137	1047	1003	80	59	165	128	168	160	117	433	255	32	31	45	16	7	24	754	1045	1646
CDS	1138378	1140018	+	b1082	flgK	Flagellar synthesis, hook-associated protein	11810	13203	12412	12874	10346	15505	16494	15436	17500	13330	13571	12158	16580	11498	21549	7423	5475	16431	3010	4155	6168	59099	85205	80413	36150	18934	55382	4741	6158	11731
CDS	1140033	1140983	+	b1083	flgL	Flagellar synthesis, hook-associated protein	9080	9923	9662	9386	7154	10904	11867	12005	14493	11712	12059	10591	12054	9060	13325	8798	6618	17089	3969	4051	6648	58147	83656	86813	48871	25505	80080	3741	5185	9606
CDS	1141185	1144367	-	b1084	rne	RNase E; component of RNA degradosome; mRNA turnover; 5S and 16S RNA maturation	6222	6766	6514	6321	4782	7333	7016	6510	7744	7015	7133	6982	5235	4476	7190	4404	4643	6547	8063	9434	8807	1041	1231	1345	1006	890	2033	7167	6006	9351
CDS	1144502	1144819	+	b1085	yceQ	Function unknown	6	8	3	7	3	7	11	8	9	8	9	15	10	5	15	6	12	8	7	5	9	10	12	22	5	5	10	6	4	11
CDS	1144940	1145896	+	b1086	rluC	23S rRNA pseudouridine(955,2504,2580) synthase	717	1037	1021	569	538	854	437	329	474	362	369	358	342	289	526	487	491	558	370	1315	1221	492	722	585	372	202	529	991	585	659
CDS	1146014	1146595	-	b1087	yceF	Maf-like protein, function unknown	296	389	368	353	268	420	425	432	530	649	646	552	909	770	1443	1368	1177	2040	1595	603	1114	757	1040	1183	729	418	1342	472	352	722
CDS	1146794	1147312	+	b1088	yceD	Function unknown, DUF177 family	11469	12051	11390	9828	7871	12067	8848	6809	6663	6725	5661	5364	4492	3909	4218	4788	4376	6026	4782	14782	10445	8992	11771	13503	5101	3188	10262	12069	6435	9735
CDS	1147367	1147537	+	b1089	rpmF	50S ribosomal subunit protein L32	6046	6371	5455	5851	4711	6736	5542	4515	4446	4176	4439	3896	2466	2393	2095	4882	4220	5479	4209	7571	5891	5576	7091	8345	3013	1798	6063	7319	4013	6540
CDS	1147621	1148688	+	b1090	plsX	Probable phosphate acyltransferase	2581	2931	2977	2483	1993	3140	1943	1507	1912	1896	1595	1719	918	824	1332	1086	1151	1263	1730	5103	4201	984	1218	1502	666	422	1278	2834	1690	2393
CDS	1148759	1149709	+	b1091	fabH	beta-Ketoacyl-ACP synthase III; KAS III; monomer	1565	2964	2952	2282	2154	3267	2061	1920	2336	1874	2062	1926	2393	1582	3907	1745	1795	2270	1484	4002	3388	1834	2610	2208	1379	686	1709	2754	2006	3369
CDS	1149728	1150654	+	b1092	fabD	Malonyl-CoA-acyl carrier protein transacylase	2358	3507	3339	3127	2707	3967	3188	2701	3268	2761	2610	2561	2659	1988	3487	2171	2232	2871	2275	4254	3922	3826	5399	5081	2791	1577	4399	3728	2718	4762
CDS	1150670	1151401	+	b1093	fabG	beta-Ketoacyl-ACP reductase	7266	7843	7531	7990	5988	9411	8147	7016	7402	7044	7029	6522	3892	3295	3938	3560	3484	4878	4684	8791	7219	7259	9775	9897	4606	2771	7637	8603	6128	10482
CDS	1151615	1151848	+	b1094	acpP	Acyl carrier protein ACP	17159	19688	18005	16554	13740	20145	17888	15496	16267	17746	17256	15370	11457	9998	11174	19258	17359	24066	20378	21392	24447	30351	38763	38118	22642	11690	35979	21982	14898	24752
CDS	1151939	1153177	+	b1095	fabF	beta-Ketoacyl-ACP synthase II; KAS II; homodimeric	4463	5415	5383	4590	3736	5847	4282	3566	4176	4763	4638	4305	6469	4884	9290	12428	11360	13540	10455	8073	9553	10774	14981	14101	8723	5166	14628	7289	4371	6775
CDS	1153300	1154106	+	b1096	pabC	Sulfonamide resistance; aminodeoxychorismate lyase	94	177	180	99	96	150	124	145	180	158	188	146	239	151	248	251	262	320	243	236	279	490	595	467	456	225	531	146	136	246
CDS	1154112	1155131	+	b1097	yceG	Septation protein, ampicillin sensitivity	233	328	322	204	146	295	189	167	248	264	233	228	204	184	267	282	276	357	372	446	501	505	661	655	446	238	625	300	200	323
CDS	1155124	1155762	+	b1098	tmk	Thymidylate kinase	255	353	319	258	187	340	243	215	317	337	305	286	318	222	459	321	329	455	352	477	513	413	520	515	361	189	593	326	225	326
CDS	1155762	1156763	+	b1099	holB	DNA polymerase III, delta' subunit; part of the DnaX clamp loader complex, the stator protein	352	448	396	319	278	431	316	262	334	353	364	324	405	298	733	311	265	400	552	677	629	290	367	420	292	184	487	423	308	416
CDS	1156777	1157571	+	b1100	ycfH	Predicted DNase, tatD paralog, no Tat phenotype	535	530	539	393	379	547	342	260	345	366	336	310	159	115	162	169	195	313	941	1032	1090	123	130	154	130	81	229	592	316	440
CDS	1157869	1159299	+	b1101	ptsG	Glucose phophotransferase Enzyme IIBC(Glc); glucose permease; dimeric	25239	26574	25321	26494	22032	30969	31026	27692	27587	26905	34787	32932	3244	2544	8931	1763	1833	4050	2298	11568	5041	9922	14217	14294	2129	1103	3462	13202	24601	39572
CDS	1159365	1161551	-	b1102	fhuE	Outer membrane receptor for ferric-rhodotorulic acid; also receptor for ferric siderophores coprogen and ferrioxamine B	89	58	62	60	44	68	47	26	39	42	39	31	46	28	85	30	26	75	52	47	61	60	59	59	22	13	66	63	28	69
CDS	1161885	1162241	+	b1103	hinT	Activator of DadA, D-alanine catabolism; purine nucleoside phosphoramidase; aminoacyl-adenylate hydrolase	432	575	445	424	360	511	579	611	801	885	885	749	673	671	534	1365	1157	2010	2104	698	1543	1639	2384	2445	1676	889	2862	575	551	945
CDS	1162247	1162621	+	b1104	ycfL	Probable lipoprotein, function unknown; Cys conserved	344	410	424	346	312	489	476	489	707	717	728	689	470	457	438	1000	913	1455	1981	697	1469	1403	1950	2033	1414	823	2640	512	465	912
CDS	1162638	1163276	+	b1105	lpoB	OM lipoprotein stimulator of MrcB transpeptidase	420	533	500	378	341	531	549	573	900	853	914	775	533	502	531	1101	1037	1793	2373	788	1891	1681	2560	2594	1748	1147	3526	598	549	1041
CDS	1163260	1164081	+	b1106	thiK	Thiamine kinase involved in thiamine salvage	160	231	210	162	120	212	172	211	257	259	200	262	143	119	218	191	158	249	342	280	490	151	256	211	139	77	224	191	161	306
CDS	1164095	1165117	+	b1107	nagZ	beta-N-Acetylglucosaminidase	427	575	534	535	435	664	619	631	831	776	855	816	863	649	1525	899	874	1310	1172	754	1270	911	1366	1063	837	413	1169	595	581	1003
CDS	1165143	1165682	+	b1108	ycfP	Predicted esterase, UPF0227 protein, function unknown	552	573	523	880	679	882	1174	1316	1614	1730	1889	1556	1659	1026	2629	1183	1231	1757	1871	777	1494	1739	2624	2109	1714	860	2337	821	1003	1918
CDS	1166085	1167386	+	b1109	ndh	Respiratory NADH dehydrogenase II; NADH:ubiquinone oxidoreductase II; membrane-bound flavoprotein; cupric reductase	470	917	1050	914	828	1327	988	1021	1760	1000	1352	1187	12346	7442	20133	2338	2307	3188	1270	2297	2174	5746	7365	7811	6118	3109	7649	2543	749	1115
CDS	1167599	1168135	+	b1110	ycfJ	Putative periplasmic protein, UmoD homolog	29	54	46	43	30	50	44	43	73	51	50	47	308	225	420	729	500	2126	475	396	353	157	154	171	130	78	196	62	27	47
CDS	1168203	1168832	-	b1111	ycfQ	Repressor for bhsA(ycfR)	804	899	920	1107	867	1188	1250	1133	1525	1501	1348	1179	2089	1523	2684	1906	1371	2520	1011	549	964	2029	2901	2749	1518	664	1999	676	498	998
CDS	1169073	1169327	+	b1112	bhsA	Biofilm, cell surface and signaling defects, YhcN family	30	28	38	31	18	22	29	18	35	18	14	4	52052	39869	56352	12700	7005	35113	1002	897	3109	1075	1780	1532	451	240	861	45	25	42
CDS	1169415	1170374	-	b1113	ycfS	L,D-transpeptidase linking Lpp to murein, periplasmic	100	126	145	117	86	159	101	119	95	112	74	69	433	480	165	622	445	1218	75	201	205	21	21	20	15	6	25	211	146	197
CDS	1170521	1173964	-	b1114	mfd	Transcription repair coupling factor	1545	2088	1889	1678	1467	2241	2161	1742	2295	2000	2083	1793	766	810	831	1114	1170	1608	2331	2379	3424	343	401	466	296	215	572	2280	2071	3309
CDS	1174095	1175165	-	b1115	ycfT	Inner membrane protein, function unknown	6	3	1	5	2	5	3	5	12	8	4	5	10	4	10	11	9	8	12	4	7	2	16	15	7	1	14	10	3	8
CDS	1175427	1176623	+	b1116	lolC	LolA-dependent release of lipoproteins from inner membrane; essential gene	931	1099	957	738	678	1008	846	685	817	895	778	793	283	265	211	512	517	573	992	1601	1772	438	503	625	344	244	702	1008	710	1136
CDS	1176619	1177317	+	b1117	lolD	LolA-dependent release of lipoproteins from inner membrane; essential gene	497	543	487	471	401	606	496	539	493	681	734	596	236	239	188	645	639	671	723	817	923	73	97	98	79	44	120	492	416	647
CDS	1177320	1178561	+	b1118	lolE	LolA-dependent release of lipoproteins from inner membrane; essential gene	821	852	886	814	625	922	768	643	873	925	882	803	380	314	553	720	720	745	1024	1385	1455	212	324	331	242	101	321	866	692	1140
CDS	1178593	1179501	+	b1119	nagK	N-Acetyl-D-glucosamine kinase; phosphorylates GlcNAc in the cytoplasm	592	749	740	667	545	819	746	718	916	1043	1081	1000	726	499	1028	912	903	1107	1250	1093	1330	462	721	633	436	241	743	773	643	1128
CDS	1179631	1180356	+	b1120	cobB	Protein lysine deacetylase, NAD(+)-dependent; chemotaxis regulator; sirituin homolog; known in vivo substrates include acetyl-CoA synthase (Acs) and CheY; deacetylation of K609 activates Acs; acetylation and deacetylation of CheY affects chemotaxis	565	644	627	536	457	704	621	608	799	902	932	853	684	535	1144	829	935	1007	1618	955	1619	454	639	608	446	333	755	864	665	1247
CDS	1180482	1181267	-	b1121	ycfZ	Inner membrane protein, function unknown	25	32	41	15	12	27	26	11	10	10	7	9	10	1	11	7	9	4	13	55	38	1	4	1	11	3	11	37	13	17
CDS	1181267	1181725	-	b1122	ymfA	Required for swarming phenotype, inner membrane protein, function unknown	26	40	64	29	24	51	25	15	23	20	9	15	1	6	1	3	3	2	18	86	44	0	2	1	4	2	2	46	27	27
CDS	1181786	1182829	-	b1123	potD	Spermidine ABC transporter periplasmic binding protein; also binds putrescine	2890	3866	3587	3516	2667	3978	3484	2967	3492	2625	2654	2606	674	660	715	512	719	770	926	3520	2394	2077	3066	2527	549	260	710	4444	3302	5301
CDS	1182829	1183620	-	b1124	potC	Spermidine/putrescine ABC transporter permease	469	724	709	663	450	741	487	335	393	384	304	366	90	110	108	130	195	179	177	825	512	43	72	62	43	21	44	628	418	662
CDS	1183620	1184444	-	b1125	potB	Spermidine/putrescine ABC transporter permease	441	756	901	631	494	890	320	267	356	320	250	293	111	81	69	140	244	177	136	804	496	36	31	33	34	24	33	695	447	501
CDS	1184461	1185594	-	b1126	potA	Spermidine/putrescine ABC transporter ATP-binding protein	1558	2062	2087	1387	1134	2091	882	687	838	877	694	706	502	484	407	651	660	874	558	2690	1891	618	653	763	443	268	840	1974	1109	1196
CDS	1185844	1187067	+	b1127	pepT	Peptidase T, aminotripeptidase; anaerobically induced, biofilm-induced, cell-density induced	541	521	503	937	720	829	2245	2840	2857	3434	4205	3150	1556	1140	2168	1937	1709	3059	2126	555	1011	521	673	737	497	285	777	1002	1735	3306
CDS	1187122	1188240	-	b1128	ycfD	Cupin superfamily protein, function unknown	1194	1314	1239	1258	1010	1379	1285	1144	1301	1536	1596	1486	1459	1248	2081	1909	1851	2655	2993	2327	3301	938	1130	1272	811	453	1649	1575	1038	1800
CDS	1188319	1189776	-	b1129	phoQ	Histidine protein kinase sensor protein, two-component system; cognate to phoP; response to extracellular divalent cations, pH, and acetate	543	734	762	551	480	748	697	721	924	858	825	812	1200	712	2335	550	600	759	1095	1095	1642	230	291	331	245	163	555	776	654	1086
CDS	1189779	1190447	-	b1130	phoP	Response regulator, two-component system; cognate to phoQ; response to extracellular divalent cations, pH, and acetate; DNA-binding protein	548	653	692	748	584	809	907	860	1141	993	1148	1092	2487	1856	3141	1506	1521	2419	1291	1101	1692	828	1281	1167	1078	584	1696	830	791	1476
CDS	1190619	1191986	-	b1131	purB	Adenylosuccinate lyase, purine synthesis	3579	4080	3821	3744	3005	4496	3006	1924	2190	2112	1983	2223	352	606	601	1586	2441	1025	4347	7434	7375	331	497	441	231	147	415	5784	3120	4339
CDS	1191993	1192631	-	b1132	hflD	Downregulates lambda lysogenization; interacts with cII protein; first gene in purB operon; peripheral membrane protein	947	961	915	760	637	927	608	514	593	588	548	517	236	284	265	632	667	737	887	1868	1518	332	407	453	302	222	612	1109	628	984
CDS	1192670	1193773	-	b1133	mnmA	tRNA(Gln,Lys,Glu) U34 2-thiouridylase; first step in mnm(5)-s(2)U34-tRNA synthesis; TusE binding partner; antisuppressor	2265	2250	2226	1648	1356	2279	1196	1017	1335	1433	1239	1252	775	758	577	1352	1100	1604	1704	4221	3745	1436	2037	2172	1250	795	2329	2393	1333	1696
CDS	1193830	1194288	-	b1134	nudJ	Thiamin pyrophosphate (TPP) phosphatase; non-specific nucleoside tri-and diphosphatase; bacimethrin resistance	124	173	158	135	150	179	136	155	173	191	182	198	58	55	103	77	70	101	189	315	381	101	199	175	126	83	193	170	133	211
CDS	1194301	1194951	-	b1135	rluE	23S rRNA pseudouridine(2457) synthase	224	257	241	213	175	244	210	199	225	242	189	207	68	50	80	73	80	115	309	500	669	173	252	261	179	87	262	282	208	314
CDS	1195123	1196370	+	b1136	icd	Isocitrate dehydrogenase, NADP(+)-specific; e14 attachment site	11104	23143	26063	22619	20501	30556	21849	22235	33070	29991	26908	16270	54734	41065	71136	53034	51104	57281	40624	40030	47289	19102	28383	26462	21501	11560	28557	17029	25656	44230
CDS	1196870	1197532	-	b1137	ymfD	Predicted SAM-dependent methyltransferase, function unknown; e14 prophage	42	30	42	49	27	41	27	19	25	25	13	24	12	6	20	13	15	21	28	58	69	22	34	39	43	18	77	27	24	37
CDS	1197536	1198237	-	b1138	ymfE	Predicted membrane protein, function unknown, e14 prophage	22	29	30	27	18	18	22	23	22	19	20	24	3	5	6	5	5	10	26	49	49	1	7	9	4	4	12	16	25	47
CDS	1198695	1199585	+	b1139	lit	Cell death peptidase, expression of T4 late genes; e14 prophage	80	78	75	76	52	73	89	82	94	128	98	97	13	13	27	14	15	34	73	165	128	21	18	22	14	13	25	110	103	144
CDS	1199682	1200806	-	b1140	intE	e14 integrase, in defective prophage	26	50	50	20	27	21	48	27	49	61	59	64	533	328	2391	121	108	1518	113	63	145	93	133	140	141	55	215	40	35	57
CDS	1200790	1201032	-	b1141	xisE	e14 excisionase, in defective prophage	9	11	6	16	7	9	13	16	16	15	11	12	261	172	1281	34	47	549	27	17	39	17	37	31	24	17	50	14	8	12
CDS	1201497	1201835	+	b1143	ymfI	Function unknown, e14 prophage	200	187	205	238	195	236	358	284	352	437	335	345	187	156	231	245	209	316	466	259	453	284	398	457	238	140	565	401	204	474
CDS	1201779	1202084	-	b1144	ymfJ	Function unknown, e14 prophage	25	32	15	17	26	34	39	39	23	33	38	28	3001	1816	12780	534	432	4260	95	69	123	92	121	113	122	42	150	35	24	45
CDS	1202262	1202933	-	b1145	cohE	CI-like repressor, e14 prophage	292	395	397	292	206	303	331	271	362	311	290	294	2856	1485	6939	409	399	751	406	372	605	470	774	748	456	170	749	340	277	549
CDS	1203024	1203221	+	b1146	croE	Cro-like repressor, e14 prophage	3	4	3	4	4	5	2	6	2	4	6	2	227	141	1064	39	38	481	9	8	15	6	5	3	5	5	6	6	5	12
CDS	1203268	1203822	+	b1147	ymfL	Function unknown, e14 prophage	4	7	6	6	8	4	6	9	6	9	9	8	354	221	1647	54	57	697	14	15	21	15	24	8	16	11	19	8	7	9
CDS	1203822	1204157	+	b1148	ymfM	Function unknown, e14 prophage	7	4	4	5	7	9	4	3	2	6	5	4	211	130	990	21	17	204	10	17	17	1	11	6	5	3	8	5	4	6
CDS	1205549	1205728	+	b1150	ymfR	Function unknown, e14 prophage	0	1	3	0	0	0	0	0	0	0	3	1	2	2	17	2	2	9	2	1	3	0	3	0	1	1	1	0	0	1
CDS	1206913	1207494	+	b1153	ymfQ	Putative baseplate or tail fiber protein, e14 prophage	1	2	4	2	1	2	1	1	0	1	3	3	10	7	15	6	2	10	2	5	6	2	5	2	4	2	2	2	6	5
CDS	1207501	1208127	+	b1154	stfP	Predicted tail fiber protein, e14 prophage; alternate virion-host specificity protein; Tail Collar domain	2	2	4	0	1	7	1	1	7	5	6	1	4	2	15	4	5	18	8	6	9	7	18	5	12	7	21	4	4	4
CDS	1208132	1208542	+	b1155	tfaP	Predicted tail fiber assembly gene, e14 prophage	3	12	14	2	7	12	4	5	5	11	15	10	12	8	29	7	10	38	19	13	15	19	53	71	36	21	83	10	12	16
CDS	1208520	1209119	-	b1156	tfaE	Predicted tail fiber assembly gene, e14 prophage	7	8	4	5	4	4	8	3	16	16	10	12	31	9	20	11	13	18	29	9	13	25	29	29	37	20	69	8	10	12
CDS	1209685	1210236	+	b1158	pinE	DNA invertase, site-specific recombination, e14 prophage	4	9	6	2	1	6	0	3	6	3	8	3	1	3	4	2	4	2	4	11	12	1	3	4	4	0	2	2	3	8
CDS	1210346	1211176	+	b1159	mcrA	5-methylcytosine-specific DNA binding protein; restriction endonuclease B homolog, e14; prophage gene	61	71	84	47	39	64	60	40	69	59	56	45	11	13	24	25	35	25	103	96	198	38	107	90	77	42	172	84	62	118
CDS	1211683	1212003	-	b1160	iraM	RpoS stabilzer during Mg starvation, anti-RssB factor; anti-adapter protein	1	5	5	2	3	7	5	6	10	10	7	8	11	15	15	5	9	14	6	15	26	7	9	9	5	3	13	8	7	10
CDS	1212706	1213107	-	b1161	ycgX	DUF1398 family protein, function unknown	17	49	56	16	10	20	15	15	27	15	11	11	24	16	53	19	11	13	47	34	79	39	43	41	30	6	71	23	18	24
CDS	1213331	1214059	-	b1162	bluR	Repressor of blue light-responsive genes; modulates biofilm with a YmgAB to RcsBCD relay	428	603	526	437	370	509	577	439	630	537	521	502	440	369	522	713	696	1047	1464	884	1436	801	1092	1218	969	491	1993	609	392	806
CDS	1214267	1215475	-	b1163	bluF	Anti-repressor for BluR(YcgE), blue light-responsive; cold shock gene, binds FAD; photoinduced dimerization	462	375	348	286	222	310	169	80	148	149	112	101	209	189	113	497	536	376	1833	1147	1716	296	303	360	264	168	521	222	164	207
CDS	1215789	1216022	+	b1164	ycgZ	Connector protein for RcsB regulation of biofilm and acid-resistance; blue light, low temperature and stress induction, BluRF(YcgEF) and RpoS regulons	9	14	12	7	4	7	3	2	6	9	4	2	12	9	36	8	16	20	45	14	55	30	48	58	70	48	96	9	5	8
CDS	1216068	1216337	+	b1165	ymgA	Connector protein for RcsB regulation of biofilm; blue light, low temperature and stress induction, BluRF(YcgEF) and RpoS regulons	2	8	5	1	3	0	1	2	5	2	2	4	10	8	26	8	3	5	31	18	45	23	32	19	75	36	87	7	4	8
CDS	1216369	1216632	+	b1166	ariR	Connector protein for RcsB regulation of biofilm and acid-resistance	1	2	4	1	1	1	3	3	8	1	1	3	7	7	17	4	7	12	27	11	26	17	22	23	49	21	91	3	3	6
CDS	1216748	1216993	+	b1167	ymgC	Blue light, low temperature and stress induced, function unknown; BluRF(YcgEF) and RpoS regulons	4	3	5	1	1	4	1	0	3	5	1	2	4	1	17	6	8	3	25	14	37	24	35	33	84	34	156	2	4	4
CDS	1217328	1218848	+	b1168	ycgG	Predicted membrane-anchored cyclic-di-GMP phosphodiesterase	2	9	12	4	2	3	4	6	9	10	10	5	5	3	8	9	9	10	36	24	53	13	15	11	11	12	39	9	11	17
CDS	1222308	1222634	-	b1171	ymgD	Predicted secreted protein, function unknown	50	68	68	45	51	59	58	75	68	32	42	45	44	32	57	31	29	47	50	336	150	42	95	74	53	28	118	42	26	38
CDS	1222647	1222988	-	b1172	ymgG	Conserved protein, UPF0757 family, function unknown; glycine-rich	42	49	45	44	42	49	35	47	32	30	36	31	20	14	35	27	11	24	25	290	143	38	55	46	43	19	58	26	12	22
CDS	1224282	1224545	-	b1174	minE	Blocks MinCD inhibition of FtsZ polymerization at cell center; forms membrane-associated coiled arrays in a ring at the cell center	501	614	587	558	403	681	628	658	808	908	778	685	479	363	714	634	602	659	931	722	1047	712	957	990	871	533	1645	618	630	998
CDS	1224552	1225361	-	b1175	minD	Inhibition of FtsZ ring polymerization; membrane ATPase that activates MinC; forms membrane-associated coiled arrays on the cytoplasmic face of the inner membrane, more concentrated at the poles	1548	1937	1711	1571	1279	1893	2191	1994	2577	2391	2070	2307	1336	1076	2248	1655	1634	1938	2794	2197	3080	2371	3140	3516	3250	1882	5650	1953	1921	3310
CDS	1225388	1226080	-	b1176	minC	Inhibition of FtsZ ring polymerization; forms membrane-associated coiled arrays, more concentrated at the poles	915	1227	1147	941	786	1196	1212	1066	1327	1272	1210	1137	913	731	1401	1398	1361	1711	1936	1368	1908	1579	2214	2467	1580	973	3174	1295	1118	2065
CDS	1226600	1226965	+	b1177	ycgJ	Function unknown, Fels-1 prophage protein family	67	110	93	81	69	115	96	85	154	156	99	120	112	79	163	103	120	136	153	148	271	180	299	253	269	124	368	139	83	205
CDS	1227074	1227472	-	b1178	pliG	Inhibitor of g-type lysozyme, periplasmic	65	76	82	82	66	110	153	164	329	263	244	355	244	190	415	110	125	310	499	219	503	134	183	210	87	53	215	136	143	338
CDS	1227714	1228004	+	b1179	ycgL	Function unknown, UPF0745 family; low abundance protein	217	324	296	182	152	234	261	264	342	291	288	306	367	314	384	568	571	794	566	353	536	931	1339	1285	799	421	1237	323	242	549
CDS	1228079	1228735	+	b1180	ycgM	Function unknown	212	380	345	199	174	267	361	367	426	424	481	390	1020	806	1379	1250	1149	1531	1610	442	1118	2240	3415	3098	2176	1159	3495	338	308	658
CDS	1228815	1229273	+	b1181	ycgN	UPF0153 cysteine cluster protein, function unknown	146	179	182	94	78	157	134	93	165	161	143	138	91	89	89	177	152	233	285	295	425	329	535	521	292	175	608	175	143	243
CDS	1229486	1230394	-	b1182	hlyE	Latent secreted hemolysin E; regulated by SlyA, Fnr and HN-S	8	11	9	5	8	6	13	8	22	33	22	26	25	27	29	37	23	69	35	15	31	7	13	16	12	5	30	9	8	17
CDS	1230767	1231183	+	b1183	umuD	DNA polymerase V subunit, capable of translesion synthesis; inducible mutagenesis; error-prone repair; UmuDC single-stranded binding protein with RecA-coated DNA; intrinsic AP lyase activity	20	16	11	13	17	19	26	23	22	27	28	19	103	60	226	74	57	212	69	20	95	49	66	62	67	23	120	20	15	28
CDS	1231186	1232451	+	b1184	umuC	DNA polymerase V subunit, capable of translesion synthesis; polymerase activity subunit; UV induction of mutations, error-prone repair; forms complex with UmuD and UmuD'; intrinsic AP lyase activity; lexA regulon	42	47	65	21	28	53	35	47	55	50	56	59	173	85	285	135	102	315	174	71	266	73	68	79	93	36	101	44	34	76
CDS	1232503	1233030	-	b1185	dsbB	Disulfide oxidoreductase, membrane-spanning protein; oxidizes periplasmic DsbA; DTT-sensitive phenotype	847	821	767	725	612	808	865	833	903	1223	1200	849	863	654	1409	1452	1161	1402	1466	1167	1566	4093	5575	6225	2758	1480	4805	863	526	905
CDS	1233179	1234717	-	b1186	nhaB	Na+/H+ antiporter 2, weakly pH-dependent; helps regulate intracellular pH and extrude lithium	1380	1449	1454	1241	1129	1573	1523	1290	1502	1578	1510	1397	1315	1080	1828	1318	1153	1705	1615	1858	1718	577	655	783	474	302	946	1868	1188	1954
CDS	1234938	1235654	+	b1187	fadR	Repressor/activator for fatty acid metabolism regulon; fatty acid-responsive transcription factor; fabAB, iclR activator (regulates aceBAK, glyoxylate shunt); fad repressor; homodimeric	873	832	712	719	626	838	841	785	923	1108	1191	893	694	677	682	1177	1046	1496	1062	1233	1220	1434	2135	2055	1072	535	1774	799	665	970
CDS	1235712	1237241	-	b1188	ycgB	Function unknown	26	25	30	33	28	39	66	69	145	269	226	144	250	173	295	773	619	1747	4063	316	1335	196	284	292	473	274	811	48	54	110
CDS	1237571	1238866	+	b1189	dadA	D-amino acid dehydrogenase	457	400	363	831	640	660	1050	985	1354	1229	1250	1085	7334	5685	11941	7593	6672	11411	7424	723	5791	10754	16561	14757	10855	6273	16860	1452	816	1634
CDS	1238879	1239946	+	b1190	dadX	Alanine racemase; homodimeric	206	233	252	203	198	303	403	480	579	656	580	466	2293	2020	3061	2769	2356	4107	3460	502	3602	2997	4299	4367	3716	2243	6200	805	449	682
CDS	1240338	1242071	-	b1191	cvrA	Required for growth at low osmolarity; similar to eukaryotic Na+/H+ exchangers, but not involved in Na+ extrusion; proposed to be involved in the regulation of cell volume	1018	1264	1256	782	770	1219	930	850	1077	894	886	964	542	455	516	867	806	1306	1048	854	1240	748	1115	1182	597	346	1056	570	529	967
CDS	1242169	1243080	-	b1192	ldcA	Murein tetrapeptide carboxypeptidase; LD-carboxypeptidase A; cytoplasmic protease that cleaves the terminal D-alanine from cytoplasmic muropeptides	191	263	236	256	216	298	371	324	437	434	470	421	547	456	756	578	590	894	641	344	540	781	1067	1114	749	418	1155	351	246	564
CDS	1243180	1243788	+	b1193	emtA	Membrane-bound lytic transglycosylase E, lipoprotein; involved in limited murein hydrolysis	281	411	380	260	238	341	250	238	242	258	227	229	208	228	262	460	424	681	447	602	730	1137	1634	1607	790	447	1430	484	322	540
CDS	1243796	1244527	-	b1194	ycgR	Flagellar velocity braking protein, c-di-GMP-regulated	2156	3106	2730	2127	2046	3143	3102	2430	3808	2300	2237	2524	6174	4054	17038	1153	905	2240	1255	1560	2287	4582	7042	7929	3674	2306	8538	1374	1488	3217
CDS	1244728	1244979	+	b1195	ymgE	Function unknown	3	8	2	1	5	7	5	8	8	13	9	14	33	24	87	56	34	128	123	20	99	32	51	39	76	20	89	5	7	11
CDS	1245160	1245597	+	b1196	ycgY	Function unknown	3	8	6	3	5	4	4	5	6	12	4	10	7	6	11	26	17	41	55	8	32	22	39	33	34	16	57	4	3	6
CDS	1245682	1247376	-	b1197	treA	Trehalase, periplasmic	26	39	39	27	26	48	36	43	62	70	73	68	24	19	64	54	58	99	307	198	321	28	42	40	40	18	59	51	82	84
CDS	1247699	1249114	-	b1198	dhaM	Multidomain dihydroxyacetone-specific PTS protein; phosphoryl donor for dihydroxyacetone kinase; DhaK(2):DhaL:DhaM(2) complex	502	688	715	625	546	886	781	1081	1221	1350	2344	2058	215	174	375	227	219	335	635	1283	929	156	224	244	194	121	321	1082	2400	3263
CDS	1249128	1249757	-	b1199	dhaL	Dihydroxyacetone kinase, PTS-dependent ADP-binding subunit II; DhaK(2):DhaL:DhaM(2) complex	241	273	267	323	222	330	365	558	521	733	1143	783	196	132	302	117	172	276	239	522	305	124	175	195	165	117	269	392	978	1455
CDS	1249771	1250838	-	b1200	dhaK	Dihydroxyacetone kinase, PTS-dependent, dihydroxyacetone-binding subunit; DhaK(2):DhaL:DhaM(2) complex	724	726	667	1334	989	1314	1587	2187	2035	3038	4435	2648	712	469	1277	497	490	845	574	1197	712	505	719	759	558	301	913	1263	2667	4188
CDS	1251066	1252982	+	b1201	dhaR	Transcription activator of the dhaKLM operon	144	245	209	140	146	232	305	247	309	224	191	202	317	238	469	461	469	981	751	252	744	449	653	615	591	332	1005	293	229	399
CDS	1253088	1255952	-	b1202	ycgV	Overexpression increases adhesion and biofilm formation; probable adhesin, function unknown	93	117	87	101	70	111	146	191	237	337	415	361	139	94	181	168	156	210	344	188	388	163	237	266	313	243	797	198	140	286
CDS	1256724	1257812	-	b1203	ychF	Catalase inhibitor protein; ATPase, K+-dependent, ribosome-associated; monomeric	2450	2762	2558	2058	1742	2678	1733	1302	1780	1342	1138	1367	1224	1077	1178	2040	1921	2563	1704	3819	3275	2945	4066	4132	2618	1461	4447	3043	1792	2510
CDS	1257932	1258513	-	b1204	pth	Peptidyl-tRNA hydrolase; required for phage lambda growth	334	419	388	253	230	345	229	143	222	200	192	210	174	169	197	250	258	367	282	597	475	426	621	576	373	208	577	443	285	348
CDS	1258791	1259066	+	b1205	ychH	Stress-induced protein, function unknown; involved in cadmium and peroxide resistance	459	153	160	482	505	757	739	761	874	1083	1200	1191	343	238	522	641	432	1514	834	165	309	728	917	1077	1110	564	2197	290	429	794
CDS	1259127	1260803	-	b1206	dauA	C4-dicarboxylic acid transporter at low pH; STAS domain	352	356	334	282	244	356	303	244	289	321	308	358	217	171	324	182	171	225	234	602	467	284	379	363	236	150	412	445	238	401
CDS	1260931	1261875	-	b1207	prs	Phosphoribosylpyrophosphate synthase	7061	7589	7456	5766	4733	7743	5511	3732	4819	4956	4038	4992	2726	2439	5125	4488	4366	4511	5732	11957	11291	1764	2127	2378	1571	1017	3412	9876	4737	7267
CDS	1262029	1262877	-	b1208	ispE	4-diphosphocytidyl-2-C-methylerythritol kinase; isopentenyl phosphate kinase; alternative nonmevalonate (DXP) pathway for terpenoid biosynthesis; essential gene	1624	1852	1799	1352	1293	2068	1493	1262	1497	1457	1395	1500	731	650	1234	1098	1094	1326	1528	2855	2842	800	1138	1134	719	430	1431	2252	1283	2085
CDS	1262880	1263500	-	b1209	lolB	OM lipoprotein required for localization of lipoproteins; essential gene	501	602	537	534	446	614	551	526	559	731	729	637	269	231	372	399	375	567	657	829	927	308	414	459	275	180	523	681	553	909
CDS	1263714	1264967	+	b1210	hemA	Glutamyl-tRNA reductase, hemin biosynthesis; neomycin sensitivity	755	965	956	817	573	956	886	855	1013	1009	1077	941	2114	1512	2795	916	728	1274	928	1076	1185	896	1198	1340	830	541	1586	1009	714	1260
CDS	1265012	1266091	+	b1211	prfA	Peptide chain release factor 1, RF-1; translation termination factor recognizes UAG and UAA.	788	723	738	671	532	783	513	432	619	704	641	572	853	602	946	354	382	425	669	1067	1045	234	328	310	300	194	568	847	547	778
CDS	1266094	1266924	+	b1212	prmC	Release factor (RF1, RF2) glutamine methyltransferase	280	275	276	249	198	295	188	151	216	222	210	204	181	116	188	64	85	87	205	441	396	83	92	73	97	53	158	309	182	289
CDS	1266924	1267313	+	b1213	ychQ	Predicted inner membrane protein, Salmonella sirB2 ortholog, function unknown	107	129	118	102	82	117	90	78	102	124	101	99	132	75	219	80	74	125	101	197	195	164	249	269	160	59	250	119	71	119
CDS	1267320	1268126	+	b1214	ychA	Salmonella sirB1 ortholog, function unknown	727	792	751	707	539	779	732	705	857	926	863	796	1344	935	2025	875	748	1300	897	1216	1190	1829	2683	2734	1634	761	2938	760	643	971
CDS	1268165	1269016	+	b1215	kdsA	3-deoxy-D-manno-octulosonate 8-phosphate (KDO8-P) synthase; LPS biosynthesis	1783	2042	2004	1840	1455	2290	2071	1760	2107	2325	2543	2238	3665	2892	5407	3369	2898	4739	4157	3264	4327	4396	6065	6679	3746	2241	7513	2402	1877	2967
CDS	1270752	1271849	-	b1216	chaA	Ca2+/H+ and K+/H+ antiporter; extrudes potassium ions, and also sodium ions at alkaline pH; regulated by osmolarity and pH	353	463	447	384	303	456	375	316	349	320	243	224	1153	1270	922	1025	876	1586	524	609	738	144	201	215	177	111	306	605	399	678
CDS	1272119	1272346	+	b1217	chaB	Accessory and regulatory protein for chaA	20	25	29	16	27	39	30	34	49	50	41	50	71	49	78	105	83	230	281	80	189	85	134	162	123	46	208	37	21	55
CDS	1272507	1273199	+	b1218	chaC	Accessory and regulatory protein for chaA	111	174	171	102	107	168	165	156	217	180	188	183	172	146	304	269	257	407	387	232	429	273	372	358	276	134	441	159	143	308
CDS	1273249	1273599	-	b1219	ychN	Predicted sulfur relay protein; dimer of trimers	316	364	336	334	264	436	460	370	407	457	466	465	788	464	1512	322	307	449	414	457	582	1149	1523	1557	1135	561	1787	416	333	657
CDS	1273784	1275175	+	b1220	ychO	Intimin/invasin homolog, function unknown	68	124	130	125	84	120	115	160	187	223	177	186	101	85	99	143	162	168	248	186	308	163	196	183	160	96	210	152	105	272
CDS	1275182	1275829	-	b1221	narL	Two-component regulator protein for nitrate/nitrite response; cognate sensor is NarX	211	221	224	214	188	247	342	316	425	453	467	399	179	167	119	199	184	324	619	475	756	143	175	179	105	110	306	413	305	639
CDS	1275825	1277618	-	b1222	narX	Two-component nitrate/nitrite sensor-transmitter protein; NarL is cognate regulator; functional redundance with narQ	208	279	264	195	186	235	265	255	336	298	328	252	389	279	470	384	386	667	531	397	559	384	525	607	352	225	745	375	250	467
CDS	1277957	1279345	+	b1223	narK	Nitrate/nitrite antiporter; promotes nitrite extrusion and uptake	32	31	33	37	39	58	117	175	243	144	193	133	27	15	38	16	20	35	34	18	35	31	35	41	29	11	58	95	172	361
CDS	1279864	1283604	+	b1224	narG	Nitrate reductase I (NRA), alpha subunit	92	112	144	155	152	237	534	874	1328	757	1136	1040	117	93	164	108	126	188	227	87	154	211	280	287	236	156	403	265	678	1350
CDS	1283604	1285139	+	b1225	narH	Nitrate reductase I (NRA), beta subunit	21	57	64	33	25	51	62	144	256	153	311	360	79	58	94	67	68	109	107	58	77	101	151	154	120	79	169	68	129	209
CDS	1285139	1285846	+	b1226	narJ	Redox enzyme maturation protein (REMP) for NarG; facilitates molybdenum insertion; binds NarG	12	26	30	16	10	22	15	36	61	46	111	133	31	32	25	54	38	77	50	18	45	72	98	92	86	44	132	19	26	67
CDS	1285849	1286523	+	b1227	narI	Nitrate reductase I (NRA), gamma subunit	13	21	20	20	15	26	29	32	82	78	149	133	73	47	99	102	80	142	118	24	44	145	205	220	198	132	354	25	45	57
CDS	1287090	1287176	-	b1229	tpr	Protamine-like protein, in tyrT primary transcript	0	0	0	0	0	0	0	0	0	0	0	0	0	0	0	0	0	0	0	0	0	0	0	0	0	0	0	0	0	0
CDS	1287785	1288624	-	b1232	purU	Formyltetrahydrofolate hydrolase; mutation causes transient glycine starvation	1419	1958	1950	1430	1464	2195	1389	1320	1641	1521	1664	1770	366	319	692	511	853	668	1897	3067	3464	1219	1647	1879	1329	853	2426	2424	1660	2514
CDS	1288677	1289132	-	b1233	ychJ	UPF0225 family protein, function unknown,	406	482	473	402	354	530	414	382	478	520	529	492	283	219	364	445	494	597	714	653	847	514	654	801	483	239	876	569	360	635
CDS	1289245	1290147	+	b1234	rssA	Predicted phospholipase, patatin-like family, function unknown	347	418	389	308	261	398	403	411	483	583	677	509	355	269	399	506	473	838	1180	846	1280	513	664	707	454	287	835	411	330	624
CDS	1290242	1291252	+	b1235	rssB	Response regulator binding RpoS to initiate proteolysis by ClpXP; required for the PcnB-degradosome interaction during stationary phase; major cognate sensor kinase is ArcB	243	271	298	196	170	282	231	243	285	340	331	298	305	199	412	430	388	787	1151	650	1098	288	398	382	436	258	762	302	205	331
CDS	1291457	1292362	+	b1236	galU	Glucose-1-P uridylyltransferase; also called UDP-glucose pyrophosphorylase	1481	1937	1731	1606	1298	1951	1900	1597	2123	1993	1999	1888	1864	1593	2194	2675	2658	3889	4148	2826	4209	1989	2790	2775	2351	1295	3779	2065	1809	2944
CDS	1292512	1292922	-	b1237	hns	DNA-binding global regulator H-NS; diverse mutant phenotypes affecting transcription, transposition, inversion, cryptic-gene expression; involved in chromosome organization; preferentially binds bent DNA; has N-terminal dimerization domain	6676	6648	6054	7278	5257	7129	8156	7192	7828	9515	8649	7200	4596	3596	8813	6842	6695	9240	11134	10419	14086	17123	24111	26413	29007	17501	57275	7113	5848	9613
CDS	1293527	1294141	+	b1238	tdk	Deoxythymidine kinase	273	354	324	190	167	266	164	136	193	187	161	194	127	113	137	384	360	393	349	502	603	239	268	292	292	168	518	390	225	339
CDS	1295449	1298121	-	b1241	adhE	Alcohol dehydrogenase, largely anaerobic; aerobic antioxidant; acetaldehyde-CoA dehydrogenase, CoA-linked; allyl alcohol resistance	16169	15830	14265	21932	16765	23247	38353	54086	46958	72105	108269	78878	3830	2929	7796	4727	5653	7600	14721	13186	13807	1087	1539	1547	943	787	2052	15668	31237	48917
CDS	1298598	1299242	+	b1242	ychE	Membrane protein, UPF0056 family, function unknown	67	68	70	107	70	105	134	136	160	165	122	135	180	105	302	88	79	149	141	104	194	490	750	707	552	201	776	120	53	136
CDS	1301182	1302810	+	b1243	oppA	Oligopeptide-binding protein, periplasmic	33218	35662	33569	36115	29151	42247	41131	41048	55993	75070	67629	61892	26064	19364	37556	5891	7689	9114	30210	74463	61406	2811	4125	4177	2021	1723	4359	49039	42695	75419
CDS	1302899	1303816	+	b1244	oppB	Oligopeptide transport, permease	3185	4441	4696	4114	3625	5830	4096	4008	5391	6276	5313	5795	298	260	525	246	512	423	3388	11063	11089	60	90	59	34	21	41	6595	4891	8650
CDS	1303834	1304739	+	b1245	oppC	Oligopeptide transport, permease	2371	3142	3253	2929	2547	3924	2869	2651	3426	4115	3479	3695	224	175	382	164	268	305	1831	7635	6814	165	285	235	44	24	65	4381	3304	5511
CDS	1304754	1305764	+	b1246	oppD	Oligopeptide transport, ATP-binding protein	3733	4665	4325	4751	3800	5666	4534	4059	5194	6587	5908	5573	1068	644	2960	355	541	690	2573	11185	9575	577	824	758	81	44	108	6247	4868	8286
CDS	1305764	1306765	+	b1247	oppF	Oligopeptide transport, ATP-binding protein	3997	4988	4746	4864	4055	5998	5093	4768	5680	7240	6744	6074	1959	1305	4511	418	627	956	2777	12351	9473	1112	1570	1439	147	59	183	7008	5386	9350
CDS	1306824	1307150	-	b1248	yciU	Function unknown, UPF0263 family	70	215	213	127	153	175	182	227	279	225	279	235	296	263	552	372	423	435	314	235	315	137	208	222	178	83	259	200	185	370
CDS	1307188	1308645	-	b1249	clsA	Cardiolipin synthase 1; mutants are dihydroxybutylphosphonate resistant; novobiocin sensitivity	463	799	740	554	517	799	1026	1040	1316	1235	1396	1128	1956	1567	2804	2284	1977	3093	1952	798	1326	1970	2362	2591	1872	1016	3220	844	786	1654
CDS	1309019	1310269	-	b1250	kch	Voltage-gated potassium channel protein; overproduction increases the permeability of the cytoplamsic membrane to K+; not involved in K+ uptake; overproduction alters membrane composition; homotetrameric membrane protein	135	197	175	120	109	159	222	180	217	211	214	208	40	35	83	72	92	102	338	231	498	136	157	208	180	120	379	165	170	357
CDS	1310572	1310865	-	b1251	yciI	Function unknown	350	360	374	357	310	451	643	620	775	1000	1037	984	574	579	356	1468	1267	1864	1687	534	1276	1231	1672	1624	952	459	1602	553	450	1078
CDS	1311089	1311805	+	b1252	tonB	Uptake of chelated Fe(2+) and cyanocobalamin; works in conjunction with OM receptors; energy transducer; sensitivity to T1, phi80, and colicins; forms a complex with ExbB and ExbD	701	526	562	558	399	635	235	170	151	127	123	94	152	112	335	123	115	419	146	381	387	138	234	223	177	88	208	253	106	152
CDS	1311851	1312246	-	b1253	yciA	Acyl-CoA esterase, role unknown	218	321	360	159	139	224	147	112	135	146	117	115	140	95	373	72	110	117	179	443	453	149	227	269	98	54	245	318	194	274
CDS	1312354	1312890	-	b1254	yciB	Involved in intracellular septation in Shigella	365	350	301	315	300	365	356	286	354	379	366	339	309	275	439	410	389	560	423	641	657	991	1345	1555	833	528	1704	508	286	447
CDS	1312923	1313663	-	b1255	yciC	UPF0259 family protein, function unknown	438	448	459	352	278	446	423	343	402	420	423	362	321	235	363	400	367	567	421	713	892	1105	1617	1684	975	566	1781	586	359	556
CDS	1314020	1314655	+	b1256	ompW	Outer membrane protein W; colicin S4 receptor	234	533	654	516	678	1033	1291	2319	3607	2533	4887	5366	105	60	93	93	179	73	103	187	102	214	204	143	191	66	127	1060	3188	4691
CDS	1314721	1315224	-	b1257	yciE	Function unknown, rubrerythrin/ferritin-like putative metal-binding protein	20	25	22	22	15	18	27	32	32	38	30	29	20	13	59	4	7	4	16	82	80	13	19	21	17	19	40	38	28	57
CDS	1315273	1315770	-	b1258	yciF	Function unknown, H-NS repressed; dimeric; rubrerythrin/ferritin-like putative metal-binding protein	4	9	6	6	9	6	8	5	8	15	12	5	1	5	7	1	3	3	32	39	60	8	6	13	16	3	19	12	13	25
CDS	1315859	1316035	-	b1259	yciG	Required for swarming phenotype, function unknown	3	7	4	4	2	5	3	6	6	9	9	3	6	6	4	8	9	28	77	37	69	5	3	2	6	4	18	12	5	8
CDS	1316419	1317222	-	b1260	trpA	Tryptophan synthase, alpha subunit	2170	2557	2180	2363	2005	2868	2448	2024	2223	1951	2005	2031	1590	1130	2376	751	736	1053	1326	2536	1733	1229	1798	1932	1013	644	1668	4493	2542	4625
CDS	1317225	1318415	-	b1261	trpB	Tryptophan synthase, beta subunit	2498	3258	3057	3099	2762	3962	2965	2574	2945	2382	2691	2660	2211	1399	3668	985	998	1464	1486	3360	2198	1648	2378	2286	1770	943	2350	5708	3442	5813
CDS	1318430	1319788	-	b1262	trpC	Tryptophan synthesis, bifunctional: N-(5-phosphoribosyl)anthranilate isomerase and indole-3-glycerolphosphate synthase	1432	2197	1904	1759	1601	2445	1576	1315	1650	1253	1743	1648	1317	774	2752	696	789	1129	779	1936	1490	1383	1853	1841	1509	742	1746	3450	1895	3158
CDS	1319792	1321384	-	b1263	trpD	Anthranilate synthase component II, bifunctional; glutamine amidotransferase and phosphoribosyl anthranilate transferase; tryptophan biosynthesis	1945	2554	2276	2267	1992	2808	1898	1496	1637	1670	2400	2140	369	280	941	210	194	400	314	2072	1351	243	332	333	146	71	214	4245	2042	3038
CDS	1321387	1322946	-	b1264	trpE	Anthranilate synthase component I	1933	2652	2371	1740	1676	2490	1432	1518	1651	1980	3312	2992	255	247	631	153	156	388	302	1761	1301	100	157	139	35	32	75	4305	1713	2672
CDS	1323041	1323082	-	b1265	trpL	Regulatory leader peptide for trp operon	40	87	85	44	39	53	70	129	89	184	209	216	36	20	30	19	18	31	36	39	45	48	66	81	15	12	37	83	44	79
CDS	1323220	1324098	+	b1266	yciV	Function unknown, PHP family	307	350	357	280	213	359	270	265	283	304	288	286	262	187	352	281	265	450	357	484	569	409	560	600	391	185	681	337	246	378
CDS	1324098	1324715	+	b1267	yciO	Predicted RNA binding protein; low abundance protein	262	271	285	291	235	319	309	260	344	355	347	345	487	337	740	335	302	548	568	453	586	776	1094	1136	730	395	1229	342	231	425
CDS	1324746	1326638	+	b1268	yciQ	Function unknown	77	97	129	89	65	119	85	90	132	111	90	116	93	48	113	79	100	110	166	172	277	119	158	146	128	61	162	80	74	143
CDS	1326852	1327724	+	b1269	rluB	23S rRNA pseudouridine(2605) synthase	1621	1567	1531	1486	1179	1678	1032	627	628	515	509	417	1308	775	2334	372	354	521	290	1493	848	539	690	684	336	188	517	1241	633	870
CDS	1327770	1328357	-	b1270	btuR	Regulatory gene affecting btuB	157	234	209	155	144	222	240	248	294	254	296	264	200	186	237	256	292	329	360	245	336	203	272	276	188	110	285	197	221	392
CDS	1328357	1329112	-	b1271	yciK	Predicted oxidoreductase, COG1028 family; function unknown	240	343	322	297	269	369	438	392	455	361	411	395	482	416	922	372	434	570	461	263	474	660	953	909	554	348	897	314	338	665
CDS	1329332	1330378	+	b1272	sohB	Multicopy suppressor of htrA(degP); probable protease	509	884	800	846	684	969	800	991	1359	1160	1296	1262	1221	885	1762	1269	1361	1566	1161	1003	1622	819	1187	711	823	427	670	1116	971	1873
CDS	1330420	1330668	-	b1273	yciN	Function unknown, DUF2498 family	184	231	198	204	172	245	293	288	346	385	383	286	457	394	340	855	645	1228	693	285	504	1564	2067	2410	1213	605	2308	284	221	441
CDS	1331048	1333642	+	b1274	topA	Topoisomerase I	4708	5451	4913	4605	3564	5258	3772	2542	3028	3170	2627	2457	5673	4309	8048	2877	2547	4847	3155	6270	5644	2042	2721	2714	1875	1306	3261	6151	4357	5871
CDS	1333855	1334826	+	b1275	cysB	Transcriptional activator for the Cys regulon; N-acetylserine induced; autorepressor	1222	1512	1366	1539	1142	1653	1810	1416	1633	1475	1318	1242	730	542	923	490	562	599	2224	3225	3884	412	540	615	447	376	946	1222	709	1405
CDS	1335831	1338503	+	b1276	acnA	Aconitase A, stationary phase induced; iron-sulfur cluster; apo-enzyme binds mRNA for negative translational autoregulation; negatively regulated by ryhB RNA as part of indirect positive regulation by Fur	923	1149	1160	1033	907	1292	1035	801	1393	1295	866	670	19724	14182	26112	4940	3823	10357	7084	2365	6039	723	970	993	679	394	1161	703	991	1917
CDS	1338573	1339160	-	b1277	ribA	GTP cyclohydrolase II, riboflavin biosynthesis	677	651	600	696	554	737	707	743	709	817	868	769	1169	817	1990	792	678	1092	812	869	1049	1105	1497	1591	720	397	1367	794	498	930
CDS	1339330	1340091	+	b1278	pgpB	Phosphatidylglycerophosphatase B, membrane bound; C(55)-PP phosphatase; also has a minor undecaprenyl pyrophosphate pyrophosphatase (UppP) activity	118	204	182	189	164	219	210	249	263	294	297	288	439	253	617	407	377	550	412	267	342	310	398	415	290	135	457	240	165	326
CDS	1340243	1340548	+	b1279	yciS	Inner membrane protein, function unknown, DUF1049 family	311	398	402	308	261	368	422	397	493	544	480	440	939	569	1544	545	393	902	551	481	792	819	1078	1144	722	376	1371	378	342	617
CDS	1340558	1341724	+	b1280	yciM	TPR-repeats-containing protein, function unknown	402	709	679	336	265	489	516	455	596	691	734	531	1062	819	1624	748	747	1312	981	820	1341	577	769	893	600	449	1239	673	521	913
CDS	1341921	1342655	+	b1281	pyrF	Orotidine-5'-phosphate decarboxylase; OMP decarboxylase	551	690	700	410	368	672	317	207	283	236	202	268	169	142	293	282	203	330	403	1080	978	417	608	554	336	188	552	754	362	450
CDS	1342658	1342981	+	b1282	yciH	Mimics some initiation factor functions, binds 30S subunit; SUI1 family; eIF1 homolog	159	180	173	126	123	178	77	49	87	61	66	71	49	35	102	60	75	73	82	243	235	139	170	126	103	59	154	207	112	131
CDS	1343113	1343328	-	b1283	osmB	Osmotically and stress inducible lipoprotein; function unknown; mutation confers partial resistance to osmotic stress	63	73	74	73	52	83	85	85	114	139	193	159	247	254	193	1875	1362	5524	1269	966	1216	114	131	120	208	110	282	120	40	140
CDS	1343600	1344346	-	b1284	yciT	Global regulator of transcription, DeoR family	644	866	820	645	537	753	1051	940	1302	1420	1432	1316	1252	1081	1527	2581	2064	3131	2406	1082	2120	2094	2906	3132	2020	1288	3993	1197	734	1608
CDS	1344760	1346742	-	b1285	gmr	Cyclic-di-GMP phosphodiesterase; csgD regulator; modulates protein stability of RNase II; dual domain protein; defective cyclase domain	132	156	143	107	77	113	120	95	139	153	134	139	287	215	330	332	298	714	825	397	746	148	236	245	258	141	580	181	114	189
CDS	1346981	1348912	-	b1286	rnb	RNase II; mRNA degradation	6306	6772	6170	6393	4821	7089	5085	3323	3517	3451	3115	3319	957	849	1839	893	1313	1495	3188	10999	9716	232	376	350	183	145	355	7915	3686	4968
CDS	1348983	1350107	-	b1287	yciW	Function unknown, CMD superfamily	1218	1230	1136	1733	1423	1799	1307	973	824	998	802	793	353	203	852	82	82	162	1026	3370	4842	51	77	94	33	30	73	1443	270	389
CDS	1350254	1351039	-	b1288	fabI	Enoyl-ACP reductase, NADH dependent	6838	7550	7133	6364	5504	7981	6817	5585	6429	7011	6907	5787	8757	7099	11984	9118	8614	11599	11914	11251	12480	2229	2856	3019	1498	942	2853	8798	6136	9240
CDS	1351410	1351760	-	b1289	ycjD	Function unknown	29	51	44	39	37	36	34	33	34	44	57	42	16	15	22	16	23	21	52	65	65	12	26	14	10	5	26	54	26	42
CDS	1351831	1352634	-	b1290	sapF	Antimicrobial peptide ABC transporter ATP-binding protein	235	276	249	232	209	289	229	197	283	252	289	259	31	50	42	99	119	100	337	370	398	15	20	18	13	13	30	324	221	323
CDS	1352639	1353628	-	b1291	sapD	Antimicrobial peptide ABC transporter ATP-binding protein; required for ATP-dependence of Trk K+ uptake systems	408	465	463	371	344	527	454	392	469	509	476	426	103	106	121	155	180	275	449	585	611	61	77	75	75	41	119	485	375	632
CDS	1353631	1354518	-	b1292	sapC	Antimicrobial peptide ABC transporter permease	151	195	185	149	137	179	175	141	180	164	191	145	62	56	83	57	79	89	175	255	253	44	71	79	55	21	102	211	140	240
CDS	1354508	1355470	-	b1293	sapB	Antimicrobial peptide ABC transporter permease	214	294	246	220	174	272	231	235	267	306	257	190	83	64	116	98	124	122	231	311	326	24	28	43	39	24	51	344	191	307
CDS	1355470	1357110	-	b1294	sapA	Antimicrobial peptide binding protein, periplasmic	564	646	601	493	405	677	580	442	596	589	568	560	245	250	279	378	357	523	770	877	1002	185	230	286	198	118	412	736	466	767
CDS	1357426	1357668	-	b1295	ymjA	Function unknown	133	167	179	87	77	130	130	102	113	173	137	134	81	73	84	134	135	134	214	287	298	102	113	160	73	50	157	153	117	192
CDS	1357805	1359187	-	b1296	puuP	Putrescine importer	76	104	116	86	75	98	54	25	43	64	28	43	148	154	97	94	70	115	127	142	228	187	210	250	153	109	270	56	29	64
CDS	1359493	1360908	-	b1297	puuA	gamma-Glutamylputrescine synthase, ATP-dependent; putrescine utilization pathway; glutamate-putrescine ligase	368	400	395	334	258	350	171	89	158	299	62	44	2676	2564	1651	1388	908	2918	797	362	746	2130	2634	2929	1595	960	2653	109	116	190
CDS	1361120	1361881	+	b1298	puuD	gamma-Glutamyl-GABA hydrolase, putrescine utilization pathway	100	180	209	82	85	133	34	29	50	43	28	25	1201	831	1272	290	253	605	211	88	274	1131	1260	1290	774	418	1081	34	33	42
CDS	1361911	1362465	+	b1299	puuR	Transcriptional repressor for the puu divergon; induced by putrescine; putrescine utilization pathway	167	217	262	174	168	201	128	91	143	114	96	101	1162	767	1196	624	543	1004	387	220	385	598	713	689	535	225	601	114	83	141
CDS	1362743	1364227	+	b1300	puuC	gamma-Glutamyl-gamma-aminobutyraldehyde dehydrogenase, NAD-dependent; gamma-Aminobutyraldehyde dehydrogenase, NAD-dependent; Succinate semialdehyde dehydrogenase, NAD-dependent; putrescine utilization pathway	110	90	95	154	94	136	97	83	112	195	55	44	661	550	682	77	77	131	56	52	108	464	688	626	484	250	736	38	59	96
CDS	1364232	1365509	+	b1301	puuB	gamma-Glutamylputrescine oxidase, putrescine utilization pathway	45	60	50	69	54	81	51	52	77	132	36	27	239	229	195	22	23	47	31	42	43	61	89	100	91	48	127	14	42	52
CDS	1365550	1366812	+	b1302	puuE	4-aminobutyrate aminotransferase, putrescine utilization pathway	38	35	56	45	43	63	31	37	72	89	30	19	90	109	66	20	15	38	19	24	39	20	28	24	26	18	43	17	51	61
CDS	1366938	1367912	-	b1303	pspF	Transcriptional sigma 54-dependent activator of psp	89	118	143	112	89	152	209	169	216	176	211	156	244	149	293	236	231	324	323	94	207	139	180	170	159	108	285	177	137	270
CDS	1368079	1368744	+	b1304	pspA	Phage shock protein A, negative regulator of psp operon; stress-inducible; binds PspB and PspC; enhances protein export through Tat pathway	279	346	284	311	231	352	352	349	402	336	362	314	287	290	212	626	591	676	316	596	510	1075	931	1085	899	317	1190	438	275	475
CDS	1368801	1369022	+	b1305	pspB	Positive regulator, with PspC, activates expression of psp operon; binds PspA; membrane protein	16	33	26	24	18	28	26	25	44	31	34	37	26	26	54	43	27	59	36	41	45	130	125	148	55	30	90	30	16	34
CDS	1369025	1369381	+	b1306	pspC	Positive regulatory gene, cooperatively with PspB; facilitates binding of PspA to PspB; membrane protein; dimer	25	40	37	29	22	29	56	33	49	36	40	39	46	37	80	45	50	49	40	54	82	166	175	194	124	53	115	49	50	66
CDS	1369393	1369611	+	b1307	pspD	Expressed protein in psp operon; peripheral inner membrane protein	3	10	22	9	6	20	21	11	24	10	17	22	14	9	19	14	20	39	18	22	37	55	53	36	22	13	29	13	10	25
CDS	1369689	1370000	+	b1308	pspE	Rhodanese, thiosulfate:cyanide sulfurtransferase; expressed in response to stress as part of psp operon, but also transcribed independently	230	212	260	243	230	252	292	324	349	421	515	380	210	155	290	214	173	281	238	240	287	312	372	400	175	93	347	186	282	398
CDS	1370216	1371892	+	b1309	ycjM	Function unknown, homologous to sucrose phosphorylase	7	18	14	3	3	11	8	10	10	9	8	12	3	2	6	0	2	3	10	12	14	8	5	8	3	3	19	12	23	27
CDS	1371909	1373198	+	b1310	ycjN	Verified lipoprotein, predicted ABC transporter periplasmic binding protein	3	7	9	7	3	3	3	4	5	4	5	4	3	1	2	4	1	5	4	2	4	5	10	7	8	0	9	4	7	7
CDS	1373222	1374100	+	b1311	ycjO	Function unknown, probable ABC transporter permease	1	2	0	5	1	5	3	2	5	4	3	3	5	4	2	2	5	9	7	4	3	14	25	22	9	7	11	1	2	0
CDS	1374090	1374929	+	b1312	ycjP	Function unknown, probable ABC transporter permease	5	9	7	11	6	5	9	6	12	7	7	4	9	12	16	9	12	18	8	8	7	23	31	27	20	15	40	9	10	9
CDS	1374963	1376012	+	b1313	ycjQ	Function unknown, alcohol dehydrogenase homolog	13	24	20	11	10	15	17	19	34	19	21	20	47	25	37	34	37	52	20	21	23	28	58	49	45	23	56	16	11	34
CDS	1376034	1376819	+	b1314	ycjR	Function unknown, sugar isomerase homolog	11	23	12	18	13	17	20	20	27	23	22	20	22	13	28	40	29	65	33	22	26	24	35	42	21	17	50	14	21	24
CDS	1376832	1377884	+	b1315	ycjS	Function unknown, putative oxidoreductase	16	18	19	23	12	17	23	16	33	18	43	16	26	20	27	25	20	38	34	25	33	33	44	41	24	19	58	14	30	37
CDS	1377884	1380148	+	b1316	ycjT	Function unknown, homologous to glycosyl hydrolases	26	29	27	31	22	25	32	24	34	34	40	41	38	19	52	16	24	40	36	37	42	43	50	32	34	14	66	20	23	48
CDS	1380148	1380804	+	b1317	ycjU	beta-Phosphoglucomutase; HAD11; hyperlethality gene	0	1	3	1	1	1	1	1	2	3	3	2	5	0	3	5	1	6	4	2	3	3	6	7	3	0	3	1	3	3
CDS	1381947	1382849	+	b1319	ompG	Outer membrane porin G; induced by AI-2 pheromone	2	1	2	2	1	3	1	3	4	2	1	3	5	3	5	0	3	5	2	4	11	10	9	6	17	10	25	4	1	3
CDS	1382966	1383961	-	b1320	ycjW	Hyperlethality gene, required for swarming phenotype	96	177	173	55	58	88	78	75	106	82	77	71	26	35	36	55	67	58	157	164	248	74	100	133	88	41	196	148	110	189
CDS	1384117	1385511	+	b1321	ycjX	Heat shock protein, DUF463 domain, function unknown	208	410	294	240	187	276	339	277	360	301	314	201	2830	2198	4472	1070	723	2153	627	418	1176	327	460	397	433	294	684	429	475	822
CDS	1385511	1386569	+	b1322	ycjF	Inner membrane heat shock protein, UPF0283 family; function unknown	148	252	196	156	149	210	223	196	306	184	197	138	1340	1040	1722	615	450	1304	385	208	625	156	217	173	203	93	247	262	293	482
CDS	1386720	1388258	+	b1323	tyrR	TyrR regulon repressor or activator; regulates aroF, aroG, tyrA, and aromatic amino acid transport; autoregulation of tyrR not mediated by tyrosine; ATPase activity; zinc-stimulated phosphatase activity	760	937	841	831	703	988	1361	1206	1386	1368	1652	1346	874	807	904	1386	1195	1853	1868	1013	1579	822	1078	1132	857	443	1404	1234	1016	1697
CDS	1388308	1388811	-	b1324	tpx	Lipid hydroperoxide peroxidase; thiol peroxidase, antioxidant, thioredoxin-dependent; peroxiredoxin; scavengase P20; induced by acid or base	7068	7260	6751	6791	5752	8303	7851	6475	8247	9929	7864	6949	12024	8481	21227	4046	4057	5255	8287	11829	11268	14998	20557	23395	13710	7656	26175	8689	7007	12113
CDS	1388930	1389892	+	b1325	ycjG	L-Ala-D/L-Glu epimerase; also epimerizes some other Ala-X dipeptides	196	246	227	220	153	244	215	283	323	409	422	312	527	341	979	348	301	583	477	327	494	644	892	785	576	306	924	240	285	399
CDS	1389873	1390598	-	b1326	mpaA	Murein peptide amidase A; murein tripeptide hydrolysis, cleaves glutamyl-DAP bond	194	232	239	237	211	282	365	367	445	460	497	442	401	312	617	447	406	634	732	330	543	663	992	1118	585	347	1190	283	292	484
CDS	1390936	1391853	-	b1327	ycjY	Predicted serine dipeptidyl peptidase possibly involved in cleavage of murein peptides; no activity on model substrates detected	10	18	31	24	21	25	29	31	49	40	43	37	57	34	72	50	42	82	76	45	72	97	157	181	129	41	178	25	25	36
CDS	1391991	1392887	+	b1328	pgrR	Murein peptide degradation regulator	81	130	131	57	71	91	114	91	129	104	91	96	117	126	144	166	175	226	266	142	238	180	229	273	214	140	446	114	81	179
CDS	1393227	1394837	+	b1329	mppA	Murein tripeptide-, heme-binding protein, periplasmic; L-ala-gamma-D-glutamyl-meso-DAP binding protein; feeds into the Dpp (heme) and Opp (murein peptide) transport systems	350	485	465	335	318	495	464	336	424	438	429	463	185	179	243	319	347	437	678	537	873	599	847	1000	875	620	1812	521	521	681
CDS	1394894	1395922	-	b1330	ynaI	Mechanosensitive channel protein, very small conductance	102	215	178	93	68	139	135	120	157	135	114	146	82	79	95	329	308	339	364	214	387	60	70	101	144	102	349	219	153	298
CDS	1396076	1397089	+	b1331	insH6	IS5 transposase	2	0	4	2	3	2	0	7	3	3	4	4	1	1	4	1	0	0	5	3	5	0	2	3	4	1	8	5	4	4
CDS	1397365	1397619	+	b1332	ynaJ	Predicted inner membrane protein, DUF2534 family, function unknown	887	1000	981	804	689	1051	623	435	594	555	406	494	1334	974	1548	1171	971	1561	1595	1401	1899	2538	3275	3481	1788	1009	2984	742	624	1098
CDS	1397675	1398622	-	b1333	uspE	Stress-induced protein; UV-resistance; tandem Usp domains	881	971	915	1431	1073	1374	2425	2773	3094	3573	4294	3049	4605	3341	6659	6490	5494	9550	7787	1377	4267	4109	5859	5747	5170	2924	8492	1290	1696	3354
CDS	1398777	1399526	-	b1334	fnr	Global transcription factor for anaerobic growth; [4FE-4S] cluster; homodimeric	2923	3300	3179	2076	1852	2961	1717	1381	1877	1799	1820	1866	3361	2636	4791	2937	2560	4380	4084	5204	5961	3391	4287	4407	2729	1545	4649	3345	1577	2457
CDS	1399724	1400236	-	b1335	ogt	O6-methylguanine-DNA methyltransferase, constitutive	90	148	119	85	74	115	158	118	155	179	187	163	202	168	276	249	179	369	225	175	229	279	350	388	224	133	420	129	114	217
CDS	1400250	1401773	-	b1336	abgT	p-Aminobenzoyl-glutamate transporter; membrane protein	24	41	37	34	20	38	39	40	30	34	34	42	14	10	16	18	18	23	54	42	42	20	19	28	13	7	31	20	24	37
CDS	1401813	1403255	-	b1337	abgB	p-Aminobenzoyl-glutamate hydrolase, B subunit; PGH; manganese-dependent; required for p-aminobenzoyl-glutamate utilization	14	34	30	29	26	35	22	23	38	26	22	29	32	15	50	13	12	25	22	20	35	29	27	28	21	13	17	24	17	38
CDS	1403258	1404565	-	b1338	abgA	p-Aminobenzoyl-glutamate hydrolase, A subunit; PGH; manganese-dependent; required for p-aminobenzoyl-glutamate utilization	14	38	30	27	17	41	18	25	36	31	31	23	91	44	115	25	27	48	24	15	22	87	109	79	62	30	82	20	16	44
CDS	1404741	1405646	+	b1339	abgR	Predicted regulator of the abgABT operon	81	80	69	64	46	78	77	85	81	85	97	64	123	69	236	52	38	82	47	61	57	71	119	122	72	47	135	56	99	128
CDS	1405979	1406539	+	b1340	smrA	DNA endonuclease, function unknown	78	157	138	64	75	131	76	88	116	119	108	128	400	339	628	583	415	865	321	183	246	560	807	682	563	271	920	155	82	155
CDS	1406566	1407795	-	b1341	ydaM	Diguanylate cyclase, csgD regulator; also regulates GGDEF protein YaiC(AdrA)	33	38	36	28	35	45	48	72	102	144	131	122	134	96	185	221	201	358	863	216	810	42	91	76	68	34	109	90	66	114
CDS	1408050	1409030	+	b1342	ydaN	Zn(II) transporter	90	194	214	148	113	213	186	166	298	231	274	264	216	149	304	300	312	485	422	179	356	349	506	409	449	220	489	162	193	352
CDS	1409511	1410881	+	b1343	dbpA	ATP-dependent 3'-5' RNA helicase, specific for 23S rRNA	254	236	226	206	177	278	122	95	104	144	154	124	72	102	107	149	150	248	509	577	608	63	108	113	53	41	111	293	136	156
CDS	1411016	1411948	-	b1344	ttcA	Required for the formation of 2-thiocytidine s(2)C32 in tRNA	1011	981	865	915	741	1035	761	596	671	589	606	519	1374	966	2309	606	516	1140	491	1319	1045	2949	4328	4328	2002	991	3466	981	517	720
CDS	1412003	1413235	-	b1345	intR	Integrase gene, Rac prophage	160	208	174	165	128	206	156	119	170	145	128	118	502	366	766	119	101	302	108	194	184	1093	1670	1876	653	342	1130	129	106	146
CDS	1413240	1413452	-	b1346	ydaQ	Putative exisionase, Rac prophage	0	2	0	2	2	2	2	0	0	2	0	0	1	1	3	0	0	1	3	1	7	4	4	2	2	1	5	1	2	2
CDS	1413534	1413740	-	b1347	rcbA	Double-strand break reduction protein, Rac prophage	5	3	2	0	3	5	2	1	1	5	6	1	2	1	5	1	1	3	3	4	6	3	4	5	6	2	9	0	1	2
CDS	1413736	1413927	-	b1348	ralR	Restriction alleviation gene in Rac prophage	5	5	4	3	1	4	0	0	2	3	0	3	0	3	2	0	1	3	1	4	4	2	7	7	3	5	10	1	2	1
CDS	1413987	1414793	-	b1349	recT	RecET recombinase, annealing protein, Rac prophage; recombination and repair	27	25	36	25	20	26	34	27	35	33	37	33	44	59	60	45	63	72	88	53	85	65	81	74	72	44	119	28	24	54
CDS	1414789	1417386	-	b1350	recE	RecET recombinase, exonuclease VIII, Rac prophage; recombination and repair; degrades one strand 5'-3' in duplex DNA	33	57	45	32	35	56	41	45	53	51	55	56	51	22	76	26	30	55	67	93	114	68	104	76	45	27	85	59	50	78
CDS	1417491	1417763	-	b1351	racC	Function unknown, Rac prophage	5	3	1	1	0	3	4	4	3	5	3	1	2	3	13	3	8	12	14	11	22	8	20	12	15	7	27	6	2	7
CDS	1418011	1418229	-	b1352	kilR	Killing function of the Rac prophage during zygotic induction; causes cell division arrest and altered cell morphology, suppressed by ftsZ overexpression	0	0	3	1	0	2	0	1	2	0	4	3	0	1	7	0	1	4	7	4	2	4	11	4	7	3	14	2	3	6
CDS	1418671	1419156	+	b1353	sieB	Superinfection exclusion protein, Rac prophage	5	19	9	1	9	7	9	16	11	9	3	9	7	5	12	5	7	10	21	9	29	8	8	8	9	5	33	8	6	17
CDS	1419325	1419456	-	b1355	ydaG	Expressed protein, function unknown, Rac prophage	6	11	6	4	1	5	9	7	10	7	4	5	10	10	16	8	8	14	4	4	11	19	17	23	15	7	33	10	5	7
CDS	1419768	1420241	-	b1356	racR	Rac prophage repressor	863	828	879	905	595	983	1166	833	1083	1177	860	944	836	577	883	707	559	990	1061	878	1172	853	957	1334	756	342	1538	945	551	1199
CDS	1420365	1420658	+	b1357	ydaS	Predicted Cro-like repressor, Rac prophage	3	9	6	6	1	3	1	2	10	8	7	6	6	5	24	9	4	17	11	13	11	11	23	23	8	6	14	7	10	10
CDS	1420684	1421103	+	b1358	ydaT	Required for swarming phenotype, function unknown; Rac prophage	7	10	8	9	5	5	8	3	11	8	13	5	7	3	10	5	7	15	16	10	14	5	22	6	9	5	14	6	5	13
CDS	1421119	1421973	+	b1359	ydaU	Function unknown, Rac prophage	11	19	9	10	22	17	15	16	32	23	32	30	20	13	27	6	12	21	33	21	41	18	18	30	9	8	35	17	22	41
CDS	1421983	1422726	+	b1360	ydaV	Function unknown, Rac prophage	5	6	13	9	3	9	9	14	14	8	17	22	10	13	18	6	7	10	20	13	26	13	9	14	11	8	14	12	9	18
CDS	1423782	1425236	+	b1363	trkG	Major constitutive K+ uptake permease TrkAG; high-rate, low-affinity transport; K+-translocating subunit; binds TrkA to inner membrane; Rac prophage	161	240	232	113	104	201	165	135	161	211	166	176	53	43	95	57	79	85	270	325	424	68	121	114	99	62	240	247	163	264
CDS	1425377	1425637	+	b1365	ynaK	Blue light induced, function unknown, Rac prophage; BluRF(YcgEF) regulon	9	16	13	4	4	7	2	5	4	7	8	10	1	1	3	2	4	2	16	16	30	2	4	2	7	4	11	11	7	2
CDS	1427749	1428726	-	b1370	insH25'	IS5 transposase, pseudogene	53	48	49	82	48	69	74	59	80	83	78	67	39	33	76	58	48	80	102	70	130	67	68	82	71	38	114	53	51	101
CDS	1429049	1432408	+	b1372	stfR	Side-tail fiber protein, Rac prophage	19	33	38	29	27	43	34	35	43	42	45	55	57	33	76	45	28	65	54	37	76	54	72	60	45	12	83	40	29	71
CDS	1432411	1432983	+	b1373	tfaR	Phage lambda tail fiber assembly gene homolog, Rac prophage	0	0	0	0	0	0	0	0	0	0	0	0	0	1	0	0	0	0	1	0	2	1	0	1	0	0	1	0	0	1
CDS	1433087	1433674	-	b1374	pinR	DNA invertase, site-specific recombination, Rac prophage	2	3	1	0	0	3	1	5	3	6	4	0	1	0	2	1	4	3	6	5	8	1	8	9	8	3	15	0	0	2
CDS	1433994	1434224	-	b1375	ynaE	Cold shock gene, function unknown, Rac prophage	4	5	3	5	5	1	6	7	6	7	9	2	3	3	2	0	3	2	11	7	9	10	13	14	7	4	14	6	5	3
CDS	1435188	1435619	-	b1376	uspF	Stress-induced protein, binds ATP; dimer	407	276	248	553	408	498	963	1186	1215	1702	2065	1338	532	358	707	558	568	939	1219	210	420	606	766	883	781	355	1513	382	657	1197
CDS	1435763	1436893	-	b1377	ompN	Outer membrane porin N	23	19	29	19	12	26	20	13	20	17	16	23	12	9	10	14	7	16	25	30	35	49	55	87	42	31	78	16	11	19
CDS	1437263	1440784	-	b1378	ydbK	Probable pyruvate-flavodoxin oxidoreductase	953	1021	944	1046	815	1178	1232	1303	1675	1824	2037	1602	1012	828	1003	970	1209	1129	3821	2906	4815	266	317	362	231	125	348	1094	1180	2005
CDS	1441324	1441743	-	b1379	hslJ	Heat-inducible lipoprotein involved in novobiocin resistance	53	89	65	55	43	69	56	50	55	66	73	65	160	119	203	177	121	411	290	586	427	66	64	80	41	26	88	107	43	81
CDS	1441857	1442843	-	b1380	ldhA	D-lactate dehydrogenase, NAD-dependent	80	255	265	166	122	248	233	297	644	397	483	456	1768	986	2070	1033	1463	1710	484	416	820	1204	1101	929	1616	617	1178	407	400	570
CDS	1443051	1445687	+	b1381	ydbH	Function unknown	294	429	409	265	244	376	381	342	434	426	388	375	124	132	128	239	266	298	472	451	576	125	146	187	123	90	255	476	341	535
CDS	1445687	1445869	+	b1382	ynbE	Novel verified lipoprotein, function unknown	11	21	15	19	8	22	6	17	22	17	20	20	4	3	6	6	10	8	23	16	23	5	8	16	7	6	13	20	20	23
CDS	1445880	1446203	+	b1383	ydbL	Function unknown, DUF1318 family	51	98	102	57	34	72	59	77	92	103	87	85	14	14	27	45	47	50	105	107	152	45	47	53	50	23	67	69	64	96
CDS	1446381	1447283	-	b1384	feaR	Transcriptional activator for tynA and feaB, AraC family	89	118	102	45	50	96	37	23	34	33	37	38	58	55	90	87	91	117	124	73	92	70	111	139	75	47	152	45	68	107
CDS	1447519	1449015	+	b1385	feaB	Phenylacetaldehyde dehydrogenase	73	125	126	75	61	108	60	65	94	92	59	78	296	196	477	270	211	398	278	177	299	360	446	466	335	183	497	68	73	132
CDS	1449079	1451349	-	b1386	tynA	Copper amine oxidase; tyramine oxidase; Cu(II) and topaquinone cofactors; homodimer	31	35	43	30	22	31	40	38	58	44	36	53	42	42	55	42	43	68	62	31	69	54	73	81	44	17	84	35	37	78
CDS	1451600	1453642	-	b1387	paaZ	Oxepin-CoA hydrolase/3-oxo-5,6-dehydrosuberyl-CoA semialdehyde dehydrogenase; enoyl-CoA hydratase; mutants are unable to use phenylacetate as a carbon source	4	13	16	6	4	10	6	11	22	9	8	7	16	11	28	11	19	23	19	12	14	20	37	19	19	9	23	8	9	17
CDS	1453927	1454853	+	b1388	paaA	Ring 1,2-phenylacetyl-CoA epoxidase subunit; phenylacetyl-CoA oxygenase, alpha subunit; heteromultimeric diiron oxygenase component; phenylacetic acid degradation	5	3	5	5	8	7	2	3	3	1	0	4	6	5	5	4	5	3	10	3	3	4	10	10	4	4	10	4	6	2
CDS	1454868	1455152	+	b1389	paaB	Ring 1,2-phenylacetyl-CoA epoxidase subunit; phenylacetyl-CoA oxygenase, effector protein; phenylacetic acid degradation	3	3	3	1	5	1	2	5	1	0	1	0	1	2	5	2	2	4	0	1	3	0	5	5	2	2	3	1	4	3
CDS	1455164	1455907	+	b1390	paaC	Ring 1,2-phenylacetyl-CoA epoxidase subunit; phenylacetyl-CoA oxygenase, beta subunit; heteromultimeric diiron oxygenase component; phenylacetic acid degradation	6	8	6	4	5	15	1	2	2	4	9	2	3	7	11	5	4	10	6	7	7	9	10	3	14	2	9	5	3	6
CDS	1455925	1456419	+	b1391	paaD	Ring 1,2-phenylacetyl-CoA epoxidase possible subunit; phenylacetyl-CoA oxygenase, gamma subunit; heteromultimeric diiron oxygenase component; phenylacetic acid degradation	4	5	2	4	4	2	1	0	2	8	5	3	4	5	7	8	1	6	4	7	1	4	9	8	5	5	10	1	7	10
CDS	1456430	1457497	+	b1392	paaE	Ring 1,2-phenylacetyl-CoA epoxidase subunit; phenylacetyl-CoA oxygenase, NAD(P)H oxidoreductase component; phenylacetic acid degradation	7	13	13	18	9	10	8	10	13	12	13	15	10	6	12	6	9	13	9	8	21	20	20	18	18	11	26	7	12	30
CDS	1457497	1458261	+	b1393	paaF	2,3-dehydroadipyl-CoA hydratase; enoyl-CoA hydratase; phenylacetic acid degradation	6	8	6	4	4	6	5	6	9	9	4	3	5	1	2	1	2	5	8	8	8	2	10	10	7	2	14	6	9	13
CDS	1458264	1459049	+	b1394	paaG	1,2-epoxyphenylacetyl-CoA isomerase, oxepin-CoA-forming; phenylacetic acid degradation	2	3	4	2	3	6	4	3	7	7	6	4	3	7	4	5	2	2	7	1	7	1	7	3	3	1	3	0	9	5
CDS	1459054	1460478	+	b1395	paaH	3-hydroxyadipyl-CoA dehydrogenase, NAD+-dependent; phenylacetic acid degradation	12	12	28	17	5	24	19	13	22	18	19	17	22	10	32	11	18	10	20	23	31	22	32	23	16	6	19	13	20	37
CDS	1460471	1460890	+	b1396	paaI	Thioesterase in phenylacetic acid degradation operon; most active with ring-hydroxylated phenylacetyl-coenzyme A thioesters	6	7	10	3	6	9	8	6	11	11	8	8	7	7	13	8	10	12	7	7	14	22	30	31	12	7	35	8	8	13
CDS	1460893	1462095	+	b1397	paaJ	3-oxoadipyl-CoA/3-oxo-5,6-dehydrosuberyl-CoA thiolase; phenylacetic acid degradation	63	68	63	45	43	57	35	42	47	49	37	35	184	104	227	157	153	229	195	86	152	168	266	217	160	77	261	44	53	66
CDS	1462125	1463435	+	b1398	paaK	Phenylacetate-coenzyme A ligase, phenylacetic acid degradation	52	93	78	81	61	72	64	47	65	60	65	62	177	138	328	184	158	309	190	89	168	171	194	210	127	78	235	45	49	104
CDS	1463539	1464486	+	b1399	paaX	Repressor for the paa operon, phenylacetyl-CoA induced	117	177	163	141	145	189	175	172	247	209	192	186	206	152	393	236	208	384	309	159	264	214	261	193	187	104	194	167	134	276
CDS	1464471	1465058	+	b1400	paaY	Phenylacetic acid degradation, acetyltransferase homolog; possible regulator through acetylation of PaaK	139	171	148	105	91	145	144	142	195	193	203	169	97	77	134	138	146	189	380	171	308	58	70	87	69	51	101	156	108	203
CDS	1467924	1468826	-	b1402	insD4	IS2 transposase B	1	4	6	4	5	5	3	4	2	7	4	3	3	2	4	3	3	8	8	4	6	7	3	5	5	3	7	8	3	3
CDS	1468787	1469149	-	b1403	insC4	IS2 transposase A	0	0	0	0	0	0	1	1	0	0	0	0	0	0	1	1	0	0	1	0	0	1	0	1	0	0	1	0	0	0
CDS	1469358	1470506	+	b1404	insI3	IS30 transposase	0	0	0	0	0	0	1	0	0	0	0	0	0	0	0	0	0	0	0	0	1	0	0	0	0	0	0	0	0	0
CDS	1474221	1475078	+	b1406	ydbC	Predicted oxidoreductase, NAD(P)-binding, function unknown	35	59	77	49	53	82	58	95	104	124	179	140	92	67	147	83	84	119	156	90	158	82	93	93	81	41	93	64	87	140
CDS	1475144	1477447	+	b1407	ydbD	Methylglyoxal sensitivity, function unknown; PF10971 family	20	30	25	12	7	19	14	25	25	22	11	27	19	13	38	19	13	27	37	40	78	60	73	97	167	88	309	24	18	36
CDS	1477621	1478223	+	b1408	ynbA	Phosphatidylglycerophosphate synthase homolog, function unknown; inner membrane protein	0	2	1	0	0	1	0	1	1	3	1	0	1	0	2	1	2	1	5	5	4	2	1	7	7	2	14	1	0	2
CDS	1478226	1479119	+	b1409	ynbB	CDP-diglyceride synthase homolog, function unknown; predicted inner membrane protein	0	1	2	2	0	0	0	0	0	0	0	0	0	0	0	1	2	2	1	2	4	2	1	0	6	3	7	1	2	4
CDS	1479138	1480892	+	b1410	ynbC	Predicted bifunctional lysophospholipase and SAM methyltransferase, function unknown	27	41	43	18	21	22	36	29	41	36	42	41	39	23	56	44	41	65	55	41	84	55	74	65	59	28	112	44	28	63
CDS	1480909	1482198	+	b1411	ynbD	Predicted phospholipid or protein phosphatase; predicted inner membrane protein	11	38	49	27	29	41	30	45	50	44	58	44	48	24	58	38	56	58	53	53	79	36	58	65	52	31	57	55	37	75
CDS	1482258	1482860	-	b1412	azoR	NADH-azoreductase, FMN-dependent	311	327	317	339	260	379	337	353	416	534	509	492	502	463	792	492	443	862	805	570	784	799	1376	1261	609	355	1223	362	360	607
CDS	1483061	1486960	+	b1413	hrpA	Predicted ATP-dependent RNA helicase	1273	1539	1475	1397	1124	1722	1497	1301	1628	1509	1568	1434	961	842	1357	823	915	1304	1785	2053	2306	757	975	996	679	441	1225	1778	1357	2230
CDS	1487235	1488032	+	b1414	ydcF	SAM-binding protein, function unknown; low abundance protein	234	354	346	252	210	327	370	299	386	443	520	419	385	368	289	1081	979	1628	1061	502	705	569	818	876	605	315	1124	399	367	648
CDS	1488232	1489668	+	b1415	aldA	Aldehyde dehydrogenase, NAD-dependent; active on lactaldehyde, glycolaldehyde, and other aldehydes	1154	2375	2652	2051	1615	2685	953	493	812	574	451	420	339	287	822	255	315	439	153	802	505	168	238	138	107	59	100	346	1919	3400
CDS	1490902	1491429	+	b1418	cybB	Cytochrome b561	478	575	517	426	395	518	552	485	625	561	586	698	1093	916	1249	1024	1061	1397	1460	1028	1552	1259	1705	1996	1522	858	2949	894	756	1387
CDS	1491677	1491847	+	b1419	ydcA	Function unknown	119	169	136	139	107	140	157	164	192	235	310	289	129	113	180	125	123	181	329	289	427	306	462	463	345	211	698	185	181	313
CDS	1491965	1492129	-	b1420	mokB	Overlapping regulatory peptide, enables hokB expression	175	202	236	123	149	248	206	194	227	203	231	204	211	160	297	191	198	363	212	203	241	226	294	359	160	83	313	128	124	189
CDS	1492470	1494107	+	b1421	trg	Ribose, galactose chemoreceptor, methyl-accepting; MCP III; flagellar regulon	1729	2127	2086	1932	1519	2336	1941	1909	2009	1704	2258	1691	1061	853	1133	704	533	1508	287	405	513	3755	5586	5474	2107	1239	3506	363	1039	1569
CDS	1494151	1495071	-	b1422	ydcI	Predicted transcriptional regulator, function unknown	599	612	611	345	287	495	86	41	74	56	41	61	1588	1079	2936	1087	1101	1479	1869	1054	2054	1450	1909	2045	1494	835	2568	163	139	215
CDS	1495288	1496628	+	b1423	ydcJ	Predicted metalloenzyme, function unknown	27	47	43	30	23	24	21	27	29	33	25	28	90	45	137	102	88	158	161	62	142	81	112	135	104	51	161	21	17	31
CDS	1496856	1498508	+	b1424	opgD	Osmoregulated periplasmic glucan (OPG) biosynthesis; periplasmic protein	1015	1198	1152	1013	750	1151	1005	815	1017	1118	945	1051	706	723	888	1253	1143	1783	1233	1476	1798	1245	1651	1906	1120	684	2150	1327	1043	1613
CDS	1498651	1498872	+	b1426	ydcH	DUF465 family protein, function unknown	53	67	66	58	49	66	40	53	61	75	69	66	25	32	34	31	26	54	41	85	111	42	79	70	48	22	55	55	64	113
CDS	1498938	1499474	+	b1427	rimL	Ribosomal protein L7/L12 N-acetyltransferase; modification of 50S ribosomal subunit protein L7; acetylation of N-terminal serine	120	117	120	132	104	152	137	154	210	234	223	211	181	149	238	145	156	213	258	197	281	146	191	195	131	80	262	121	140	249
CDS	1499472	1500449	-	b1428	ydcK	Function unknown	19	26	27	32	21	32	49	39	51	70	83	51	74	53	79	155	126	337	436	58	257	36	40	53	48	30	88	40	25	74
CDS	1500573	1501562	+	b1429	tehA	K+-tellurite, ethidium and proflavin efflux transporter	69	128	137	107	86	123	151	118	174	156	183	177	297	159	368	298	230	413	259	181	251	365	497	414	340	187	471	136	104	244
CDS	1501562	1502152	+	b1430	tehB	Tellurite, selenium methyltransferase; tellurite, selenium resistance protein; dimeric	378	400	375	378	287	444	467	471	522	688	653	590	398	273	473	356	319	558	658	708	816	233	346	326	224	156	365	506	371	656
CDS	1502457	1503122	+	b1431	ydcL	Novel verified lipoprotein, function unknown	443	474	472	433	323	517	457	489	550	782	586	612	457	403	448	935	866	1479	1806	754	1661	583	840	954	578	317	1224	429	420	593
CDS	1503717	1504862	+	b1432	insQ	IS609 transposase B	440	489	422	521	385	531	616	523	626	715	725	641	568	422	645	655	544	827	847	536	814	787	966	1141	638	396	1308	540	408	768
CDS	1504908	1506080	-	b1433	ydcO	Inner membrane protein, predicted transporter, function unknown	70	63	58	70	59	86	56	40	47	82	51	66	131	53	176	24	24	34	62	103	162	26	31	34	21	16	41	51	39	54
CDS	1506172	1506705	+	b1434	ydcN	Predicted transcriptional regulator, function unknown	105	89	89	117	75	107	93	63	89	148	105	98	211	107	408	102	84	140	129	189	245	46	52	76	44	21	85	101	49	85
CDS	1506781	1508739	+	b1435	ydcP	Function unknown, U32 peptidase family	1287	1625	1443	1111	1031	1625	914	629	801	848	784	751	460	333	743	374	443	537	729	2102	1832	410	524	561	339	225	601	1771	884	1270
CDS	1508837	1509064	-	b1436	yncJ	Predicted secreted protein, function unknown	4	4	19	6	12	19	10	7	17	7	11	8	48	37	56	40	56	206	12	7	14	10	16	11	18	6	11	12	9	19
CDS	1509508	1509921	+	b1438	hicB	Antitoxin of HicAB TA pair; mutational suppressor of null rpoE lethality	57	73	101	73	61	77	62	76	106	110	121	138	121	80	87	127	115	203	182	141	224	132	188	238	176	101	312	102	65	130
CDS	1510003	1511406	+	b1439	ydcR	Putative HTH transcriptional regulator with aminotransferase domain; MocR family	211	315	308	184	137	268	176	155	240	238	191	240	226	197	277	322	282	437	481	421	651	255	303	359	276	181	487	313	202	359
CDS	1511654	1512796	+	b1440	ydcS	Polyhydroxybutyrate (PHB) synthase; ABC transporter periplasmic binding protein homolog; upregulated during glucose-limitation	28	34	33	33	19	32	30	25	46	76	64	56	43	36	66	51	52	137	111	81	113	51	73	68	78	45	133	20	17	38
CDS	1512817	1513827	+	b1441	ydcT	Putative ABC transporter ATP-binding protein; function unknown	8	9	13	7	10	9	5	10	20	12	18	15	10	3	15	9	15	18	37	20	48	13	16	15	20	10	29	7	8	18
CDS	1513831	1514769	+	b1442	ydcU	Putative ABC transporter permease protein; function unknown	7	22	22	10	11	19	20	16	20	11	13	25	22	10	16	11	18	29	39	32	35	13	24	19	18	3	43	8	10	29
CDS	1514762	1515553	+	b1443	ydcV	Putative ABC transporter permease protein; function unknown	6	7	7	5	10	16	4	7	20	21	14	9	11	9	12	11	11	14	24	22	46	6	6	5	6	3	6	9	14	20
CDS	1515578	1516999	+	b1444	patD	gamma-Aminobutyraldehyde dehydrogenase, NAD-dependent; ABALDH; ABDH; pyrroline dehydrogenase; also active on medium chain aldehydes	25	74	56	58	56	73	61	79	127	120	119	85	97	44	139	71	79	98	158	138	218	57	86	80	57	32	53	72	79	132
CDS	1517389	1517559	+	b1445	ydcX	Required for swarming phenotype, DUF2566 family, function unknown	42	56	70	32	18	49	30	35	29	33	35	28	40	30	57	43	37	51	71	140	187	52	71	75	45	17	71	35	11	32
CDS	1517648	1517878	+	b1446	ydcY	Function unknown	300	380	348	388	281	397	548	463	579	619	668	568	887	952	580	2061	1811	2704	1793	487	963	1735	2740	2822	1462	666	2808	422	388	781
CDS	1517885	1518331	-	b1447	ydcZ	Required for swarming phenotype, inner membrane protein, function unknown	83	110	118	85	65	87	121	96	121	117	135	123	111	83	118	109	130	133	171	135	178	220	303	279	140	91	257	102	121	178
CDS	1518331	1518846	-	b1448	mnaT	Methionine N-acyltransferase; L-amino acid N-acyltransferase	224	291	272	297	248	328	473	421	544	555	641	558	624	480	593	711	607	903	735	352	493	869	1196	1313	579	272	977	363	396	759
CDS	1519027	1520061	+	b1449	curA	Curcumin/dihydrocurcumin reductase, NADPH-dependent	29	37	56	40	42	54	44	75	105	93	118	109	65	47	113	111	110	149	251	124	303	75	101	43	73	39	59	51	75	145
CDS	1520262	1520924	+	b1450	mcbR	MqsR-controlled colanic acid and biofilm regulator; represses mcbA	9	15	19	2	4	8	3	7	13	16	15	11	20	8	29	42	53	104	287	79	233	43	57	61	145	88	332	16	11	14
CDS	1520966	1523065	-	b1451	yncD	Putative TonB-dependent outer membrane receptor	287	294	334	227	195	304	85	39	84	51	33	61	66	76	89	92	89	114	234	489	636	189	218	261	128	94	263	178	92	138
CDS	1523307	1524365	+	b1452	yncE	DNA-binding, ATP-binding periplasmic protein, function unknown	935	727	728	678	416	685	278	108	174	87	60	49	269	163	499	190	191	519	236	393	405	387	887	779	362	258	621	471	118	193
CDS	1524484	1525980	-	b1453	ansP	L-Asparagine permease	131	160	148	125	119	141	94	92	88	66	48	71	44	37	79	32	34	69	59	309	259	86	123	139	95	57	191	125	57	76
CDS	1526247	1526861	+	b1454	yncG	Function unknown, glutathione S-transferase homolog	5	10	11	8	4	8	10	9	15	24	12	15	22	16	27	45	30	64	100	38	98	12	20	16	29	9	41	11	6	14
CDS	1526940	1527149	+	b1455	yncH	Required for swarming phenotype, function unknown	0	0	0	0	0	0	0	0	0	0	0	0	0	0	0	0	2	0	4	1	0	0	1	1	1	0	1	0	0	1
CDS	1529922	1530401	+	b1457	ydcD	Function unknown	7	14	19	4	9	16	8	9	8	15	9	15	2	4	7	5	3	3	10	21	21	4	3	3	15	5	7	14	7	14
CDS	1531816	1532949	+	b1460	ydcC	H repeat-associated protein, RhsE-linked, function unknown	0	4	2	3	0	5	2	2	1	1	6	2	3	1	2	6	2	5	9	8	6	8	11	25	23	5	37	2	3	4
CDS	1533052	1533282	+	b1461	pptA	Phenylpyruvate tautomerase; other substrates are (p-hydroxyphenyl)pyruvate and 2-hydroxy-2,4-pentadienoate; homodimeric	66	57	69	56	60	83	94	96	118	135	122	136	57	39	52	60	63	105	117	132	143	180	253	298	224	138	451	92	87	144
CDS	1533285	1533851	-	b1462	yddH	Predicted FMN-binding protein, function unknown	2	9	5	6	4	8	8	7	14	17	22	15	6	8	18	11	13	21	23	2	25	10	8	8	12	6	18	6	11	17
CDS	1534024	1534866	+	b1463	nhoA	N-hydroxyarylamine O-acetyltransferase	11	35	36	20	11	32	33	40	54	38	54	50	84	52	82	110	98	131	111	73	161	65	59	71	72	29	83	32	27	70
CDS	1534968	1535858	-	b1464	yddE	Conserved predicted enzyme, PhzC-PhzF family, function unknown	276	321	267	321	217	358	402	368	452	480	454	476	386	328	535	438	492	482	894	483	804	547	787	821	552	296	953	379	311	564
CDS	1535940	1536617	-	b1465	narV	Nitrate reductase II (NRZ), gamma-subunit	8	20	10	11	16	18	19	19	24	23	33	26	14	11	23	23	14	27	43	23	56	18	43	36	26	7	34	21	19	26
CDS	1536617	1537309	-	b1466	narW	Redox enzyme maturation protein (REMP) for for NarZYV, molybdenum insertion; binds NarZ	12	10	15	10	7	16	8	14	16	24	20	19	2	5	13	5	4	7	42	20	63	11	9	8	8	6	11	12	10	12
CDS	1537312	1538853	-	b1467	narY	Nitrate reductase II (NRZ), beta subunit	23	40	32	26	16	49	26	44	55	68	69	62	12	13	31	9	12	27	159	75	147	19	27	30	15	10	25	26	35	59
CDS	1538853	1542590	-	b1468	narZ	Nitrate reductase II (NRZ), alpha subunit	50	85	81	57	53	80	72	88	133	158	176	155	28	29	46	53	68	79	532	147	408	38	51	59	44	29	78	97	93	120
CDS	1542675	1544060	-	b1469	narU	Nitrite extrusion protein 2	2	3	5	3	3	3	8	10	16	17	10	15	6	8	7	20	19	29	248	20	84	7	10	15	6	7	24	6	6	12
CDS	1546291	1547169	-	b1473	yddG	Aromatic amino acid exporter	102	129	121	106	82	145	196	168	201	219	218	187	44	56	70	106	109	140	135	172	210	72	94	109	77	61	147	210	188	291
CDS	1547401	1550445	+	b1474	fdnG	Formate dehydrogenase-N, selenopeptide, anaerobic; FDH-N; periplasmic	90	104	107	109	126	148	310	329	346	299	293	303	37	25	57	20	25	41	57	58	53	45	58	56	47	26	87	281	365	531
CDS	1550461	1551342	+	b1475	fdnH	Formate dehydrogenase-N, Fe-S subunit, anaerobic; FDH-N; periplasmic	14	16	11	6	16	14	16	23	29	10	25	27	26	19	39	18	13	27	10	13	15	23	30	23	28	10	24	19	25	45
CDS	1551338	1551988	+	b1476	fdnI	Formate dehydrogenase-N, cytochrome subunit, anaerobic; FDH-N	24	25	37	21	21	33	25	27	37	20	26	21	47	36	72	33	24	62	23	23	24	26	41	52	12	8	40	29	21	46
CDS	1552401	1552682	-	b1477	yddM	Predicted transcriptional regulator, function unknown	82	81	88	124	115	113	169	125	165	160	156	144	143	118	203	194	191	286	261	142	261	427	751	632	293	148	489	81	82	130
CDS	1552831	1553838	-	b1478	adhP	Ethanol-active dehydrogenase/acetaldehyde-active reductase	112	80	71	91	57	111	73	63	85	144	91	88	61	45	73	50	44	106	190	324	351	54	75	95	63	44	106	94	55	71
CDS	1553975	1555669	-	b1479	maeA	Malic enzyme, NAD-dependent; NAD-ME	2531	2650	2447	2778	2088	3060	2945	2300	2417	2252	2131	1869	3362	2620	4865	3414	3265	5137	2925	2995	3661	461	686	751	217	158	433	2119	2029	3209
CDS	1555829	1555963	-	b1480	sra	SRA (stationary-phase-induced ribosome-associated) protein; Protein D; present in copy number/ribosome = 0.1 (exp) to 0.4 (stat); previously called 30S ribosomal subunit protein S22, RpsV	166	149	130	182	133	187	275	373	582	1163	916	736	506	366	529	1186	994	2475	4616	1387	3286	696	916	1017	994	525	1911	454	254	536
CDS	1556068	1556280	-	b1481	bdm	Osmoresponsive gene with reduced expression in biofilms; function unknown	7	12	8	13	10	15	20	13	34	32	27	28	21	18	4	228	139	508	648	109	197	21	22	31	26	18	59	3	8	15
CDS	1556625	1557053	+	b1482	osmC	Lipoyl-dependent Cys-based peroxidase, hydroperoxide resistance; stress-induced peroxiredoxin; salt-shock inducible membrane protein; required for long-term survival in stationary phase	117	122	104	147	97	137	176	250	433	637	556	421	473	292	725	616	477	1255	2562	1067	2241	1007	1377	1527	1570	778	2917	262	153	361
CDS	1557115	1558038	-	b1483	ddpF	D,D-dipeptide permease system, ATP-binding component	15	15	22	11	19	27	21	19	20	21	14	12	19	19	28	13	13	23	38	21	43	17	25	23	9	7	35	19	17	38
CDS	1558034	1559017	-	b1484	ddpD	D,D-dipeptide permease system, ATP-binding component	17	19	13	18	14	28	15	17	19	18	21	9	28	18	26	24	18	26	29	29	31	14	20	28	18	8	32	16	24	24
CDS	1559017	1559910	-	b1485	ddpC	D,D-dipeptide permease system, membrane translocase	9	15	20	14	10	13	19	13	19	21	16	19	19	12	31	16	17	26	17	19	41	13	23	28	14	6	48	15	17	21
CDS	1559910	1560929	-	b1486	ddpB	D,D-dipeptide permease system, membrane translocase	4	3	14	13	4	13	15	6	9	4	6	5	6	6	15	5	7	12	16	17	14	17	8	8	7	3	18	12	7	11
CDS	1560934	1562481	-	b1487	ddpA	D,D-dipeptide-binding protein, periplasmic	27	36	33	22	15	39	22	13	19	17	20	18	25	18	26	16	19	38	48	41	76	24	32	21	15	7	30	17	15	32
CDS	1562498	1563076	-	b1488	ddpX	D-Ala-D-Ala dipeptidase	12	11	8	6	7	11	6	4	6	3	4	3	3	9	14	4	6	12	13	13	22	8	8	16	8	1	18	5	6	7
CDS	1563337	1565733	-	b1489	dosP	Heme-regulated oxygen sensor, c-di-GMP phosphodiesterase; biofilm regulator; may have weak cAMP PDE activity; cold- and stationary phase-inducible; dimeric; dual domain protein; defective cyclase domain	185	193	252	195	149	242	166	162	197	269	182	177	31	23	55	27	38	43	758	679	1598	42	67	81	35	33	76	222	114	197
CDS	1565761	1567140	-	b1490	dosC	Diguanylate cyclase, binds oxygen, positive biofilm regulator; cold- and stationary phase-induced	214	295	260	201	150	313	264	214	280	317	219	213	97	57	207	194	219	301	1622	743	1972	349	447	478	485	359	961	278	149	265
CDS	1567507	1568823	-	b1491	yddW	Novel verified lipoprotein, function unknown; related to glycosyl hydrolases	250	399	338	207	185	324	256	172	243	190	194	214	107	111	148	306	243	449	306	413	528	229	304	313	179	122	374	419	280	407
CDS	1568957	1570489	-	b1492	gadC	Glutamate-GABA antiporter; glutamate-dependent enzyme, may function in protection against cytoplasmic acidification	36	43	47	32	24	44	43	44	105	94	85	104	96	73	144	108	70	218	250	97	184	140	189	170	101	42	152	56	43	76
CDS	1570648	1572045	-	b1493	gadB	Glutamate decarboxylase B, vitamin B6-dependent; hexameric	7	4	6	5	4	11	5	10	20	30	23	28	18	16	33	31	21	43	66	27	63	8	9	17	5	6	15	17	10	12
CDS	1572410	1575202	-	b1494	pqqL	Putative secreted zinc protease, function unknown; induced by AI-2 pheromone	420	421	397	407	224	416	297	228	260	173	149	157	90	71	153	65	56	120	120	319	336	217	326	347	187	135	387	267	160	199
CDS	1575250	1577619	-	b1495	yddB	Putative TonB-dependent outer membrane receptor; function unknown	174	199	192	152	107	167	65	60	82	43	22	31	29	19	43	26	23	56	55	144	140	46	69	66	59	21	102	136	55	91
CDS	1577660	1579342	-	b1496	yddA	ABC-type transporter, no overexpression resistances	56	69	69	33	22	52	17	8	20	2	6	2	7	6	12	7	16	19	17	57	50	6	7	8	15	3	34	39	9	16
CDS	1579636	1580790	-	b1497	ydeM	Function unknown, Radical SAM superfamily	10	10	12	7	7	9	6	5	6	13	11	7	8	8	6	7	3	7	12	14	34	9	12	12	18	10	47	15	16	12
CDS	1580845	1582524	-	b1498	ydeN	Predicted periplasmic arylsulphatase, function unknown	57	62	71	69	67	70	89	69	80	40	78	56	23	20	37	8	7	19	24	23	28	25	28	39	17	12	46	38	47	82
CDS	1582929	1583687	-	b1499	ydeO	UV-inducible global regulator, EvgA-, GadE-dependent; transcriptional activator for mdtEF; required for acid resistance conferred by EvgA overexpression; AraC family	7	6	5	3	4	13	7	9	6	7	4	8	4	1	3	1	2	0	12	15	13	3	8	10	14	5	17	7	11	8
CDS	1583765	1583959	-	b1500	safA	Two-component system connector protein, EvgSA to PhoQP; TCS regulon connector; EvgSA-regulated membrane protein that activates the PhoQP regulon	1	1	0	1	1	0	0	0	1	1	0	0	0	0	0	0	0	0	1	0	0	1	0	0	2	0	7	1	0	1
CDS	1584210	1586486	-	b1501	ydeP	Required for acid resistance conferred by EvgA overexpression; oxidoreductase homolog	41	56	52	54	49	54	66	54	78	90	84	82	81	62	104	121	108	161	132	109	147	76	116	112	143	72	245	75	47	89
CDS	1586823	1587734	-	b1502	ydeQ	Function unknown, FimH homolog	5	16	7	12	5	9	8	3	3	11	4	9	4	3	6	11	10	23	11	16	18	9	9	15	25	8	64	10	2	12
CDS	1587796	1588296	-	b1503	ydeR	Function unknown, FimA homolog	4	0	6	4	1	4	3	0	2	2	1	5	3	5	2	11	11	19	3	10	15	6	8	18	16	21	59	0	1	6
CDS	1588312	1588839	-	b1504	ydeS	Function unknown, FimA homolog	2	1	3	2	2	3	1	0	1	3	1	1	6	9	0	8	11	33	3	3	15	2	8	13	19	24	72	3	3	3
CDS	1590857	1592176	-	b1507	hipA	EF-Tu kinase; serine protein kinase required for persister formation; toxin of HipAB TA pair	70	195	165	113	98	160	190	194	271	221	234	229	252	182	377	312	288	510	371	138	305	172	253	246	295	169	455	221	195	387
CDS	1592179	1592442	-	b1508	hipB	Antitoxin of HipAB TA pair; transcriptional repressor of the hipBA operon; role in persister formation	26	60	45	27	30	45	43	45	63	49	57	56	69	45	150	69	47	130	59	36	81	82	132	140	170	79	248	48	44	88
CDS	1598620	1600209	-	b1511	lsrK	Autoinducer-2 (AI-2) kinase; upregulated in biofilms	29	74	55	33	30	67	59	57	97	85	100	116	59	42	105	137	77	200	145	89	150	48	65	51	65	37	103	49	62	116
CDS	1600291	1601241	-	b1512	lsrR	lsrACDBFGE operon regulator for autoinducer-2 (AI-2) uptake; induced by phospho-AI-2	25	61	72	45	52	84	69	82	133	108	150	126	92	82	200	102	133	205	88	89	171	114	116	127	166	72	165	67	107	183
CDS	1601490	1603022	+	b1513	lsrA	Autoinducer 2 (AI-2) import ATP-binding protein; essential for aerobic growth; upregulated in biofilms	7	14	19	7	9	12	15	28	30	41	32	19	18	19	26	13	11	33	16	11	26	11	21	20	10	8	29	22	26	33
CDS	1603019	1604044	+	b1514	lsrC	Autoinducer 2 (AI-2) import system permease protein	10	13	6	5	10	10	13	10	13	15	11	20	9	8	16	10	8	9	11	10	7	4	13	17	8	2	15	12	10	17
CDS	1604047	1605036	+	b1515	lsrD	Autoinducer-2 (AI-2) import system permease protein	4	9	7	7	3	7	11	8	16	13	16	19	12	2	13	7	6	18	12	15	15	8	11	19	8	4	15	5	10	22
CDS	1605051	1606070	+	b1516	lsrB	Autoinducer-2 (AI-2)-binding protein	18	21	29	20	14	20	24	23	47	29	48	38	10	15	18	11	16	14	33	29	46	9	9	14	11	5	20	24	30	49
CDS	1606100	1606972	+	b1517	lsrF	Function unknown, involved in AI-2 catabolism	16	25	35	36	26	45	34	47	42	53	51	72	49	35	98	33	37	53	46	35	58	104	163	164	120	34	130	28	44	56
CDS	1606999	1607286	+	b1518	lsrG	Autoinducer 2-degrading protein; ygiN paralog	13	17	15	15	7	24	21	27	27	26	30	27	33	23	81	20	25	48	26	21	37	100	154	147	106	53	169	5	17	26
CDS	1607346	1608101	+	b1519	tam	Trans-aconitate 2-methyltransferase, SAM-dependent	32	59	44	34	36	43	45	53	68	94	86	95	100	81	143	170	118	395	379	145	322	62	130	150	88	50	169	66	36	93
CDS	1608111	1609022	-	b1520	yneE	Predicted inner membrane protein, bestrophin family; possible chloride channel; required for swarming phenotype	90	155	143	71	53	93	66	46	80	84	50	81	40	50	58	83	91	111	456	515	927	115	154	179	93	60	251	240	39	101
CDS	1609232	1610680	-	b1521	uxaB	D-Altronate oxidoreductase, NAD-dependent; galacturonate branch of hexuronate pathway	43	49	45	49	50	58	97	96	82	78	124	100	41	39	92	29	28	56	38	38	54	96	106	109	60	33	81	25	77	109
CDS	1610910	1611854	-	b1522	yneF	Predicted membrane-bound diguanylate cyclase	94	98	104	95	89	95	95	75	109	103	100	115	89	59	124	56	53	98	120	153	150	92	117	126	88	27	124	103	45	124
CDS	1611969	1612325	-	b1523	yneG	DUF4186 protein	89	126	125	64	65	97	52	46	72	70	70	60	34	40	47	37	57	55	100	171	189	37	39	62	23	24	63	126	85	102
CDS	1612328	1613251	-	b1524	glsB	Glutaminase 2; GlsA2	292	387	395	246	199	368	232	203	251	271	270	265	194	169	237	257	248	346	318	513	522	246	378	357	215	128	356	342	254	344
CDS	1613318	1614703	-	b1525	sad	Succinate semialdehyde dehydrogenase, NAD(P)(+)-dependent; SSADH; SSDH	167	253	249	191	180	275	223	275	370	381	451	406	418	302	794	297	270	380	295	285	382	272	373	326	302	131	345	287	253	510
CDS	1614804	1615682	+	b1526	yneJ	LysR-family transcriptional regulator, lamB regulator	60	103	100	45	41	94	77	66	108	103	80	94	87	57	169	95	82	146	142	115	206	78	110	132	101	67	206	101	91	143
CDS	1615763	1616875	+	b1527	yneK	Function unknown	6	18	12	2	4	5	11	10	10	11	5	5	3	5	9	3	4	5	14	20	34	5	8	8	3	3	16	15	14	20
CDS	1617028	1618215	+	b1528	ydeA	Arabinose efflux transporter, arabinose-inducible	41	68	88	53	63	95	63	48	107	76	67	88	161	123	184	275	294	343	372	312	515	177	250	237	191	105	299	216	56	145
CDS	1618246	1618908	-	b1529	marC	Inner membrane protein, function unknown; not involved in antibiotic resistance	118	125	136	129	98	149	147	133	189	176	144	150	190	149	336	138	117	227	242	155	253	583	805	810	432	185	660	120	110	207
CDS	1619120	1619551	+	b1530	marR	Transcription repressor of multiple antibiotic resistance; resistance to tetracycline, chloramphenicol, etc.; dimeric	59	50	46	30	34	45	38	22	45	36	36	34	863	591	1762	157	110	625	42	87	130	1697	2794	2597	1022	327	1483	43	38	49
CDS	1619574	1619954	+	b1531	marA	Transcriptional activator for multiple antibiotic resistance; AraC family; resistance to tetracycline, chloramphenicol	95	127	115	97	78	126	99	85	98	77	78	72	1648	1354	1835	632	495	2000	125	178	320	4698	6591	6941	2507	1057	5045	56	72	108
CDS	1619989	1620204	+	b1532	marB	Function unknown; probable periplasmic protein in marRAB multiple antibiotic resistance operon	25	56	37	31	21	34	29	24	34	20	26	24	504	383	598	180	117	577	40	53	96	1249	1844	2023	658	275	1372	31	25	34
CDS	1620241	1621137	-	b1533	eamA	Efflux pump for cysteine and O-acetyl-L-serine; part of a L-cysteine/L-cystine shuttle system confering hydrogen peroxide resistance	166	343	374	193	203	309	189	186	255	208	214	279	375	214	459	342	458	399	480	338	582	273	334	190	270	133	250	229	233	464
CDS	1621332	1622516	+	b1534	ydeE	Putative arabinose efflux transporter	63	76	66	93	79	82	127	102	146	113	101	105	266	198	321	258	215	277	401	119	491	145	173	250	125	85	269	142	76	183
CDS	1622963	1623850	-	b1535	ydeH	Diguanylate cyclase, required for pgaD induction	57	52	48	46	25	41	48	48	57	62	65	51	198	217	232	264	210	675	182	152	369	150	210	197	224	106	377	121	58	82
CDS	1624108	1624497	-	b1536	ydeI	Predicted secreted protein, function unknown	9	10	12	8	7	13	13	10	16	13	23	12	11	8	12	30	30	64	120	75	96	16	24	27	58	34	102	22	9	14
CDS	1624773	1625288	+	b1537	ydeJ	Inactive PncC domain protein, function unknown	4	9	4	4	2	7	4	4	4	12	6	3	10	16	39	29	14	64	68	26	55	24	27	49	76	51	115	15	6	11
CDS	1625338	1627380	-	b1538	dcp	Dipeptidyl carboxypeptidase II	803	1484	1430	1172	1068	1708	1351	1566	2146	1766	1936	1874	1197	789	1769	466	547	668	785	1467	1446	306	415	390	246	109	358	1462	1616	2918
CDS	1627517	1628260	+	b1539	ydfG	Malonic semialdehyde reductase, NADPH-dependent; L-allo-threonine dehydrogenase, NADP+-dependent, other in vitro substrates include L-serine, D-serine, D-threonine and 3-hydroxyisobutyrate	1473	1772	1612	1729	1366	1974	2137	2165	2255	2850	3029	2595	1255	1118	1046	1713	1555	2476	1880	1636	2125	2378	3195	3389	1621	959	3084	2149	1912	3321
CDS	1628352	1629035	+	b1540	ydfH	Predicted DNA-binding transcriptional regulator, function unknown	565	711	686	524	395	602	633	601	717	972	887	820	394	330	458	552	548	731	927	883	1177	298	394	491	269	182	529	728	501	906
CDS	1629215	1629415	+	b1541	ydfZ	Selenoprotein, function unknown	122	137	182	166	181	272	658	921	1495	1552	2076	3058	52	42	64	81	114	55	282	211	212	282	415	451	221	127	515	637	504	1333
CDS	1629456	1630913	-	b1542	ydfI	Predicted D-mannonate oxidoreductase, NAD-dependent	29	38	38	28	23	42	39	29	48	35	42	47	36	30	52	35	32	53	72	49	94	53	69	61	63	37	105	32	34	63
CDS	1633072	1633302	+	b1544	ydfK	Cold shock gene, function unknown, Qin prophage	2	3	3	4	2	0	2	3	3	3	3	1	2	0	0	0	1	0	8	9	13	5	7	5	12	4	22	2	1	6
CDS	1633622	1634209	+	b1545	pinQ	DNA invertase, site-specific recombination, Qin prophage	0	1	1	2	1	3	2	0	3	0	4	0	1	1	0	4	2	2	2	3	7	3	6	3	7	4	7	2	2	2
CDS	1634313	1634885	-	b1546	tfaQ	Phage lambda tail fiber assembly gene homolog, Qin prophage	0	0	0	0	0	0	0	0	1	0	0	0	0	0	0	0	0	0	0	1	0	0	0	1	0	0	3	1	0	0
CDS	1634888	1635847	-	b1547	stfQ	Side-tail fiber protein, Qin prophage	2	3	6	1	3	8	4	4	11	2	2	9	8	6	13	2	0	8	8	3	11	10	10	7	13	1	9	8	3	7
CDS	1637047	1637454	+	b1549	ydfO	DUF1398 family protein, function unknown, Qin prophage	11	11	9	13	10	10	12	7	24	22	14	9	3	2	3	1	1	3	10	12	10	7	8	7	4	1	10	20	4	21
CDS	1637612	1637782	-	b1550	gnsB	Multicopy suppressor of secG(Cs) and fabA6(Ts), Qin prophage; overexpression increases unsaturated fatty acid content of phospholipids; gnsA paralog	582	602	557	471	433	629	605	525	688	945	736	708	374	241	391	434	415	533	633	966	947	945	1176	1513	1204	483	2317	890	671	1281
CDS	1637957	1638109	-	b1551	ynfN	Cold shock-induced protein, function unknown, Qin prophage	1	1	0	0	0	1	2	0	1	4	2	1	1	2	1	1	1	0	1	5	7	5	2	2	1	1	4	1	3	1
CDS	1638458	1638667	-	b1552	cspI	Cold shock protein, Qin prophage; cold shock inducible	12	17	9	18	15	13	24	24	28	40	15	14	28	23	9	25	27	25	61	32	38	86	102	131	117	66	164	17	17	19
CDS	1639033	1639527	-	b1553	rzpQ	Rz-like equivalent, Qin prophage	3	1	3	1	1	1	0	0	2	1	2	3	1	0	2	1	5	5	7	3	5	2	4	7	3	3	7	1	2	2
CDS	1639527	1640057	-	b1554	rrrQ	Phage lambda lysozyme R protein homolog, Qin prophage	5	1	3	6	1	5	3	2	3	4	3	4	1	7	5	3	5	4	6	7	12	7	16	9	8	3	12	9	2	10
CDS	1640057	1640365	-	b1555	ydfR	Function unknown, Qin prophage	0	3	4	9	2	4	3	3	7	4	8	1	11	12	8	10	15	20	17	4	12	8	14	17	12	10	24	1	4	4
CDS	1640373	1640585	-	b1556	essQ	Phage lambda S lysis protein homolog, Qin prophage	2	2	2	3	2	2	1	4	1	3	1	1	2	0	2	2	4	5	5	2	5	4	5	7	12	5	6	0	1	4
CDS	1641342	1641554	-	b1557	cspB	Cold shock protein, Qin prophage; cold shock inducible	549	599	524	944	472	481	799	810	650	1045	832	432	664	588	147	595	499	313	1020	1244	725	1621	1885	2281	1280	694	2011	627	521	689
CDS	1641855	1642064	+	b1558	cspF	Cold shock protein homolog, Qin prophage; not cold-inducible	81	164	181	100	46	64	71	45	76	57	59	33	17	17	4	20	28	11	81	229	228	47	54	62	37	17	61	96	51	57
CDS	1642492	1643241	-	b1559	quuQ	Lambda Q antitermination protein homolog, Qin prophage	12	37	26	23	27	32	19	27	38	30	34	29	28	29	54	28	37	40	36	39	44	43	57	29	28	16	37	30	28	57
CDS	1643258	1644304	-	b1560	ydfU	Function unknown, Qin prophage	6	13	19	9	6	6	4	7	5	8	7	7	3	3	10	4	10	5	7	12	17	6	7	11	8	4	15	7	7	5
CDS	1644654	1644902	-	b1561	rem	Function unknown, Qin prophage; downstream of relF gene	16	29	22	15	15	17	15	15	34	32	26	16	22	18	48	14	17	24	17	22	19	22	46	28	28	22	32	22	19	32
CDS	1645122	1645274	-	b1562	hokD	Small toxic membrane polypeptide, Qin prophage; homologous to plasmid-encoded plasmid stabilization toxins regulated by antisense RNA; functional relevance of chromosomal homologs is unknown	129	201	178	140	108	178	181	161	238	221	244	214	201	165	394	165	142	276	233	250	332	313	515	485	607	461	1224	188	135	230
CDS	1645349	1645633	-	b1563	relE	Sequence-specific mRNA endoribonuclease, Qin prophage; toxin-antitoxin (TA) pair RelEB, RelE inhibitor of translation cleaves mRNA in A site; binds to its antitoxin RelB and to ribosomes; co-repressor of relB operon transcription; stress-induced	118	158	161	134	112	166	171	162	185	204	215	206	209	161	358	170	161	256	246	246	311	349	573	530	740	513	1449	177	139	212
CDS	1645636	1645872	-	b1564	relB	Antitoxin for RelE, Qin prophage; transcriptional repressor of relB operon; mutants have a delayed relaxed regulation of RNA synthesis and slow recovery from starvation	85	151	121	109	85	129	141	122	164	161	154	136	131	104	220	116	114	184	205	162	239	300	434	388	522	400	1108	119	87	179
CDS	1645897	1646199	+	b1565	ydfV	Function unknown, Qin prophage	2	10	2	10	3	2	5	6	8	13	8	4	13	9	24	4	3	9	16	5	12	14	34	19	12	8	31	4	1	8
CDS	1646405	1646734	+	b1566	flxA	Member of FliA regulon, function unknown, Qin prophage	1666	1891	1806	1668	1377	1912	1712	1617	1825	1736	1513	1310	1724	1272	2565	1501	1479	3712	668	755	1473	21658	31380	27432	19774	9246	27621	643	656	1246
CDS	1647623	1647850	-	b1569	dicC	Transcriptional repressor for dicB, Qin prophage	3	4	1	2	0	1	4	1	2	2	1	0	4	2	1	1	3	2	3	1	1	1	2	0	0	3	2	1	3	3
CDS	1647934	1648338	+	b1570	dicA	Transcriptional repressor for dicB, Qin prophage	386	462	448	362	256	419	475	381	492	603	507	514	510	380	853	502	402	767	742	643	842	1102	1425	1700	941	481	1844	524	313	649
CDS	1648508	1648660	+	b1571	ydfA	Function unknown, Qin prophage	5	11	4	3	4	3	2	5	7	3	2	1	6	2	4	2	0	2	1	5	10	3	12	8	5	1	8	0	3	3
CDS	1648665	1648790	+	b1572	ydfB	Expressed protein, function unknown, Qin prophage	5	6	4	3	4	2	2	3	2	2	0	1	1	2	2	0	1	0	2	2	7	7	10	3	2	0	5	3	1	5
CDS	1648823	1649038	+	b1573	ydfC	Conserved protein, function unknown, Qin prophage	11	13	10	7	10	13	9	5	17	14	16	6	13	5	8	9	6	10	10	9	16	22	19	26	14	6	14	6	9	7
CDS	1649609	1649794	+	b1575	dicB	Control of cell division, activates MinC, Qin prophage	1	7	2	0	0	2	0	2	1	2	2	3	1	1	2	0	2	3	3	1	2	1	5	12	10	4	13	1	1	2
CDS	1649794	1649982	+	b1576	ydfD	Function unknown, Qin prophage	0	1	0	1	1	2	0	0	0	0	2	1	0	1	1	0	2	4	2	1	5	7	7	6	12	7	13	1	1	3
CDS	1652899	1653915	-	b1580	rspB	Function unknown, transcribed with rspA, starvation induced	13	19	11	16	11	21	12	13	21	20	19	22	8	6	15	5	4	10	7	15	15	15	26	22	14	7	27	9	26	21
CDS	1653930	1655141	-	b1581	rspA	Bifunctional D-altronate/D-mannonate dehydratase; overproduction prevents homoserine lactone-induced synthesis of RpoS	17	14	14	11	13	9	10	10	9	7	21	15	5	2	8	6	6	5	4	15	8	3	5	5	7	3	2	12	17	25
CDS	1655350	1655673	-	b1582	ynfA	Inner membrane protein, UPF0060 family, function unknown	33	53	54	36	36	41	30	36	45	43	41	43	62	31	132	38	42	59	44	48	66	67	78	57	70	24	63	32	31	79
CDS	1655808	1656146	+	b1583	ynfB	Predicted secreted protein, function unknown	451	528	503	582	403	598	714	690	797	919	915	866	1860	1397	3530	1224	1138	2104	1127	807	1319	1102	1576	1607	1102	620	1977	705	498	1067
CDS	1656184	1656741	+	b1584	speG	Spermidine acetyltransferase	441	654	596	511	375	646	629	507	761	803	670	757	1925	1290	3668	948	921	1274	1023	825	1294	1012	1395	1425	971	574	1736	800	525	959
CDS	1656750	1657457	-	b1585	ynfC	Verified lipoprotein, UPF0257 family, function unknown	109	179	164	146	108	198	212	192	239	248	198	236	216	170	284	297	251	409	357	161	380	315	387	444	340	158	528	164	148	290
CDS	1657565	1657867	+	b1586	ynfD	Secreted protein, DUF1161 family, function unknown	59	45	40	59	55	65	68	81	105	129	123	81	175	132	186	211	151	448	377	135	275	45	56	54	46	25	82	72	76	102
CDS	1658069	1660492	+	b1587	ynfE	Probable selenate reductase, periplasmic	66	62	67	202	140	134	520	1039	1052	1982	2682	2157	29	16	35	40	54	42	72	40	61	44	52	53	39	22	65	195	718	898
CDS	1660556	1662976	+	b1588	ynfF	S- and N-oxide reductase, A subunit; periplasmic	180	233	227	191	214	249	462	862	1107	2156	4538	5439	62	53	108	70	75	77	255	310	368	51	59	97	36	23	80	293	986	1045
CDS	1662990	1663604	+	b1589	ynfG	S- and N-oxide reductase, apparent Fe-S binding subunit; required for swarming phenotype	40	29	41	29	25	38	80	80	124	249	606	747	17	9	40	16	16	28	30	40	70	40	42	50	24	10	48	30	80	143
CDS	1663609	1664460	+	b1590	ynfH	S- and N-oxide reductase, membrane bound anchor	87	135	120	101	70	118	131	160	219	405	854	1182	95	80	160	90	55	116	128	123	197	205	221	267	141	57	239	134	141	246
CDS	1664506	1665117	+	b1591	dmsD	Redox enzyme maturation protein (REMP) for DmsA; twin-arginine leader-binding protein; binds DmsA and TorA TAT signal peptides; required for anaerobic growth on glycerol-DMSO medium; stimulates growth on glycerol-fumarate	147	254	196	166	121	217	182	206	229	336	453	556	243	191	371	199	199	303	250	292	328	405	584	539	327	163	480	227	170	304
CDS	1665315	1666568	+	b1592	clcB	H(+)/Cl(-) exchange transporter; involved in the extreme acid response	49	80	71	40	30	43	24	23	25	21	38	39	34	28	47	20	14	31	58	122	154	17	57	58	37	16	58	55	36	66
CDS	1666527	1667219	-	b1593	ynfK	Predicted dethiobiotin synthase, function unknown	417	155	196	1060	764	702	1600	1892	2137	2730	3063	2096	75	50	136	180	234	181	236	281	167	302	364	438	325	145	531	1097	1201	2998
CDS	1667347	1668564	-	b1594	mlc	Global transcriptional repressor; regulates pts operon expression at P0; required for anaerobic growth on glucosamine, binds nagC promoters; regulates manX and malT; makes large colonies; autorepressor	274	584	518	388	362	638	595	657	845	756	947	759	418	278	679	316	320	493	364	359	494	380	515	434	401	231	533	484	857	1742
CDS	1668702	1669592	-	b1595	ynfL	Putative LysR-family transcriptional regulator, function unknown; overexpression confers sensitivity to acriflavin and trimethoprim	35	57	63	33	36	63	60	54	84	70	67	75	56	54	82	80	87	150	189	67	140	100	130	115	90	69	173	74	53	109
CDS	1669699	1670949	+	b1596	ynfM	Putative arabinose efflux transporter	280	125	108	1019	754	678	1531	1594	1143	2069	1319	701	73	87	107	216	177	268	413	306	520	200	233	286	251	150	447	194	106	193
CDS	1671376	1671681	+	b1597	asr	Acid shock-inducible periplasmic protein required for acid tolerance; expression controlled by phoBR	12	21	13	23	9	23	21	22	22	37	44	42	14	16	16	48	56	77	40	45	46	16	27	26	14	12	49	16	18	31
CDS	1671960	1672778	+	b1598	ydgD	Putative periplasmic serine protease; function unknown	131	191	188	191	130	226	246	227	302	402	390	352	606	395	903	623	497	1104	943	212	477	840	1184	1283	896	407	1534	205	194	408
CDS	1672823	1673149	-	b1599	mdtI	Multidrug resistance efflux protein, with MdtJ; overexpression resistance to deoxycholate, SDS, nalidixic acid and fosfomycin	52	51	66	34	23	54	25	15	16	7	11	10	8	19	7	58	49	67	21	36	43	56	72	90	113	69	263	29	11	12
CDS	1673139	1673501	-	b1600	mdtJ	Multidrug resistance efflux protein, with MdtI; overexpression resistance to deoxycholate, SDS, nalidixic acid and fosfomycin	164	226	185	110	71	129	61	51	68	46	25	35	37	48	9	165	130	237	63	114	158	210	219	255	393	225	820	92	53	49
CDS	1673913	1674944	+	b1601	tqsA	Pheromone AI-2 transporter; mutants have increased intracellular AI-2 and decreased extracellular AI-2; controls biofilm formation	51	53	58	65	57	75	129	132	149	151	152	106	143	120	124	214	162	436	70	56	74	87	126	125	131	74	254	63	63	136
CDS	1674975	1676360	-	b1602	pntB	Proton-translocating NAD(P) transhydrogenase, beta subunit; membrane protein	8075	13334	13290	11191	10010	15286	11788	11041	15046	11692	12412	11289	5930	4515	10109	6348	6816	7122	4590	7542	4979	3463	5066	3730	1978	999	2017	9045	13319	23244
CDS	1676374	1677903	-	b1603	pntA	Proton-translocating NAD(P) transhydrogenase, alpha subunit; membrane protein	10323	17668	16998	13799	12058	19007	15308	13050	18043	13768	13044	14034	7212	5542	11636	7851	7671	10372	5263	8602	6516	6331	9440	8396	5327	2827	7577	12365	17348	30523
CDS	1678427	1679368	+	b1604	ydgH	Predicted periplasmic protein, YhcN family, function unknown; contains 3 tandem YhcN domains	656	1634	1686	1322	1203	1907	1335	1494	1984	1429	1603	1707	570	545	583	1043	1175	1026	902	1616	1306	484	433	435	468	320	541	2066	1789	2952
CDS	1679557	1680936	+	b1605	ydgI	Predicted arginine/ornithine antiporter	134	115	119	74	70	123	62	48	57	77	84	60	44	34	56	56	65	83	133	245	408	37	57	55	25	26	73	219	58	95
CDS	1680976	1681695	+	b1606	folM	Dihydromonapterin reductase, tetrahydromonapterin synthesis; NADPH-dependent; dihydrofolate reductase isozyme	125	147	138	93	79	154	137	136	165	215	174	160	172	117	207	219	171	291	241	182	305	215	229	266	151	90	291	241	140	255
CDS	1681698	1682030	-	b1607	ydgC	Inner membrane protein, GlpM family, function unknown	120	161	199	96	94	115	98	65	88	96	98	101	207	192	338	336	322	305	538	218	380	274	415	483	328	170	501	123	80	177
CDS	1682159	1682875	+	b1608	rstA	Multicopy suppressor of yjeE, yeaZ or ygjD deletion lethality; predicted response regulator of two-component regulatory system with sensor protein RstB	441	619	624	540	402	600	717	599	770	894	885	817	1700	1560	1571	1754	1602	2922	1128	871	1554	354	538	677	426	254	926	572	512	893
CDS	1682882	1684180	+	b1609	rstB	Sensory histidine kinase in two-component regulatory system with RstA	450	566	548	406	310	531	625	492	677	702	671	639	163	232	160	380	524	389	791	863	1302	59	78	96	42	27	91	484	430	814
CDS	1684259	1685185	+	b1610	tus	DNA contrahelicase, terminus utilization substance	116	165	137	118	99	132	183	140	179	172	140	146	137	71	199	74	86	89	247	214	315	33	37	42	33	22	79	207	123	282
CDS	1685188	1686588	-	b1611	fumC	Fumarase C, aerobic	206	329	349	302	247	365	174	155	292	312	202	119	4997	2820	8190	1717	1727	2057	2021	1062	2418	273	381	327	298	161	292	168	288	526
CDS	1686734	1688377	-	b1612	fumA	Fumarase A, aerobic; negatively regulated by ryhB RNA as part of indirect positive regulation by Fur	2389	2990	2830	2640	2177	3254	2226	1564	1866	1644	942	748	2946	1982	5506	918	1006	1424	1662	2805	2913	2035	3082	2867	1736	1000	2704	1062	2270	3620
CDS	1688576	1689748	+	b1613	manA	Mannose-6-phosphate isomerase	840	976	840	1003	793	1122	1284	1292	1461	1806	2049	1834	692	617	836	632	664	892	1238	1367	1695	229	310	344	224	151	412	1620	1280	1957
CDS	1689852	1691357	+	b1614	ydgA	Required for swarming phenotype, DUF945 family; slightly upregulated by beryllium	1893	1961	1847	2086	1515	2296	2295	2134	2340	3007	2747	2375	1944	1554	2018	1936	1851	3668	5618	3347	5082	639	871	920	616	429	1086	2677	1908	3137
CDS	1691589	1692851	-	b1615	uidC	Enhances UidB-mediated glucuronide transport; putative OM porin	1	6	10	3	3	3	5	4	7	5	4	13	7	8	15	13	15	5	15	1	9	21	29	20	44	18	69	5	11	5
CDS	1692893	1694263	-	b1616	uidB	Glucuronide permease, inactive point mutant	7	16	10	12	7	16	9	10	9	15	10	7	11	9	31	8	11	25	6	6	11	19	40	34	11	4	18	12	9	14
CDS	1694263	1696071	-	b1617	uidA	beta-D-Glucuronidase	37	29	29	29	23	32	30	14	30	26	29	19	25	21	31	9	11	26	25	22	24	41	49	64	20	10	49	9	29	50
CDS	1696465	1697052	-	b1618	uidR	Transcriptional repressor for uidABC(gusABC)	256	229	264	266	229	338	346	296	347	405	431	378	373	312	675	421	379	557	556	333	448	440	603	597	399	228	720	304	268	424
CDS	1697276	1698040	-	b1619	hdhA	7-alpha-Hydroxysteroid dehydrogenase	109	270	237	166	116	201	285	346	642	628	660	662	197	187	266	360	412	561	810	288	618	968	1348	1379	1370	754	2551	347	394	756
CDS	1698155	1699180	-	b1620	malI	Maltose regulon regulatory protein	57	73	84	91	64	128	134	163	188	229	256	185	67	43	109	95	88	113	122	118	140	182	246	222	239	117	373	80	110	183
CDS	1699355	1700944	+	b1621	malX	PTS enzyme II homolog; malI regulated	83	81	71	81	67	99	82	80	49	71	135	108	49	33	75	40	40	75	75	63	58	55	72	78	81	38	155	51	179	193
CDS	1700957	1702126	+	b1622	malY	Antagonist of MalT transcriptional activator of maltose regulon, binds MalT in absence of maltotriose; cysteine desulfhydrase	199	280	252	275	173	258	362	293	324	346	382	375	334	301	534	401	351	542	495	260	414	781	1095	1138	654	391	1196	294	314	537
CDS	1702233	1703231	+	b1623	add	Adenosine deaminase	169	176	172	227	159	215	313	551	597	781	1016	686	393	186	786	73	50	214	93	397	236	247	321	331	125	115	192	206	355	637
CDS	1703271	1704308	-	b1624	ydgJ	Predicted oxidoreductase; yhhX paralog	525	701	671	532	445	766	691	641	806	841	827	742	650	552	873	1359	1532	1515	2549	1035	1939	1507	1976	1989	1688	831	2396	726	630	1154
CDS	1704949	1705161	+	b1625	cnu	OriC-binding complex H-NS/Cnu; binds 26 bp cnb site; also forms a complex with StpA; complex formation may protect HN-S and StpA from Lon degradation	55	106	94	40	37	57	55	44	66	82	84	89	99	105	45	660	495	618	289	133	198	912	1087	1495	1176	435	2336	65	29	78
CDS	1705250	1705687	+	b1626	ydgK	Inner membrane protein, DUF2569 family, function unknown	218	394	369	113	106	210	123	103	144	172	161	95	172	125	195	515	416	587	418	614	759	718	909	1156	884	506	1944	271	127	181
CDS	1705767	1706345	+	b1627	rsxA	Required for the reduction of SoxR; inner membrane protein	191	355	351	116	90	168	77	46	71	71	65	52	137	115	232	174	150	198	327	731	780	310	374	494	245	149	525	192	101	130
CDS	1706348	1706923	+	b1628	rsxB	Required for the reduction of SoxR; predicted iron-sulfur protein	293	329	344	170	135	240	110	86	113	107	80	86	184	141	239	184	201	233	309	880	730	185	238	291	144	98	318	251	126	140
CDS	1706919	1709138	+	b1629	rsxC	Electron transport complex protein required for the reduction of SoxR; predicted membrane-associated NADH oxidoreductase	790	839	742	642	533	819	388	297	293	337	260	229	123	125	149	375	445	356	730	2115	1639	89	128	114	102	84	186	827	335	445
CDS	1709142	1710197	+	b1630	rsxD	Electron transport complex protein required for the reduction of SoxR; predicted membrane protein	311	327	298	287	265	346	252	132	143	147	109	133	30	41	43	82	113	71	255	864	651	35	50	40	28	25	45	393	165	243
CDS	1710204	1710821	+	b1631	rsxG	Required for the reduction of SoxR; putative membrane protein	179	186	177	169	142	180	159	107	82	79	80	63	35	34	68	36	71	50	126	392	323	34	52	56	23	16	62	197	100	179
CDS	1710828	1711520	+	b1632	rsxE	Required for the reduction of SoxR; membrane protein	202	203	194	178	146	210	150	103	92	112	99	66	45	30	82	43	44	62	153	527	389	60	88	80	35	16	85	252	133	218
CDS	1711523	1712155	+	b1633	nth	Endonuclease III, DNA glycosylase/apyrimidinic (AP) lyase	238	211	195	189	119	206	198	150	145	125	102	90	42	35	110	67	73	49	161	453	364	24	28	29	20	14	56	230	132	221
CDS	1712769	1714268	+	b1634	dtpA	Dipeptide and tripeptide permease A	130	135	116	135	108	133	143	147	122	116	130	112	304	218	364	403	314	595	290	215	702	415	542	542	286	190	474	502	134	170
CDS	1714377	1714979	+	b1635	gstA	Glutathione S-transferase; hydrogen peroxide resistance	298	337	370	403	326	470	563	583	771	806	795	699	1306	1052	1566	2255	1964	3072	2500	602	1507	1062	1493	1344	1149	675	1728	552	537	1040
CDS	1715029	1715889	-	b1636	pdxY	Pyridoxamine kinase	364	582	535	432	346	554	386	381	401	546	638	537	139	137	231	210	379	226	698	797	1090	138	193	180	68	50	94	750	576	695
CDS	1715951	1717222	-	b1637	tyrS	Tyrosine--tRNA ligase	2255	3708	3573	3007	2523	3805	2985	2747	3600	3366	3500	3252	4227	3129	5245	3069	3905	3562	3994	4430	5818	5338	6570	6194	5257	2901	6687	4043	3267	5445
CDS	1717354	1718007	-	b1638	pdxH	Pyridoxine/pyridoxamine phosphate (PNP/PMP) oxidase; isoniazid resistance	560	645	636	566	446	748	620	644	806	825	834	811	317	292	421	448	466	580	836	818	1098	235	335	338	239	162	441	856	638	1147
CDS	1718069	1718395	-	b1639	mliC	Inhibitor of c-type lysozyme, membrane-bound; predicted lipoprotein, lipobox conserved	39	42	53	43	33	44	61	47	64	56	48	75	176	94	272	110	80	254	146	207	159	59	81	98	57	34	101	50	39	79
CDS	1718496	1719602	-	b1640	anmK	Anhydro-N-acetylmuramic acid kinase, murein recycling	163	276	262	214	209	287	315	354	401	414	445	429	1342	941	1924	688	565	908	536	367	487	581	846	827	539	292	893	288	322	573
CDS	1719876	1720340	+	b1641	slyB	Novel verified lipoprotein, function unknown	2158	2299	2344	2415	2085	2890	3125	3378	3736	3844	4023	3734	9394	6593	13180	5488	4487	10943	3116	3281	4756	3783	5339	5346	3316	1713	6214	2708	2158	4217
CDS	1720393	1720824	-	b1642	slyA	Activates crytpic hemolysin gene hlyE; global transcriptional regulator	541	684	623	689	534	740	779	694	903	978	1028	908	1021	678	1957	1080	1135	1277	2219	886	1465	779	1084	1165	553	281	1001	879	650	1314
CDS	1721025	1721258	+	b1643	ydhI	Predicted inner membrane protein; in operon with putative efflux pump YdhJK	27	47	41	22	8	24	30	26	42	43	31	39	107	69	82	80	68	96	60	50	63	64	79	109	58	28	107	38	29	48
CDS	1721264	1722118	+	b1644	ydhJ	Predicted membrane fusion protein (MFP) of YdhJK efflux pump; function unknown	52	105	90	45	41	76	55	46	65	63	71	57	100	77	82	132	155	178	156	139	164	54	72	78	62	35	110	108	57	104
CDS	1722121	1724130	+	b1645	ydhK	Efflux protein family (PET) component of predicted YdhJK efflux pump, function unknown	76	114	105	56	58	110	88	79	103	121	70	89	53	32	60	86	116	93	185	156	234	32	39	46	26	12	42	135	73	117
CDS	1724137	1724655	-	b1646	sodC	Superoxide dismutase, Cu, Zn, periplasmic; mutants are sensitive to exogenous hydrogen peroxide in early stationary phase	62	75	72	71	51	88	97	93	122	140	126	115	153	137	276	328	267	736	1087	173	635	118	123	163	194	109	331	73	69	149
CDS	1724739	1725632	-	b1647	ydhF	Predicted aldo/keto NAD(P) oxidoreductase, function unknown	265	332	252	294	271	345	373	400	456	477	545	453	199	157	327	167	149	311	472	362	554	216	243	315	199	124	356	336	371	641
CDS	1725684	1725920	-	b1648	ydhL	Function unknown	13	24	12	19	17	20	27	18	33	34	30	24	38	18	61	31	18	62	51	27	60	44	57	79	53	22	84	25	15	38
CDS	1726023	1726619	+	b1649	nemR	nem operon repressor, NEM-inactivated	50	67	64	39	48	52	42	42	51	53	36	32	2001	1226	3742	207	185	572	86	100	189	167	219	211	167	94	288	44	40	72
CDS	1726659	1727753	+	b1650	nemA	N-Ethylmaleimide reductase; old yellow enzyme	268	222	230	208	171	267	262	249	278	366	365	300	4800	3842	4761	1574	917	3064	545	377	834	565	721	607	570	321	820	280	264	435
CDS	1727837	1728241	+	b1651	gloA	Glyoxalase I, lactoylglutathione lyase, Ni(2+) cofactor; inactivated by zinc; dimeric	634	737	701	692	593	916	848	792	964	949	1004	929	3560	2309	7007	517	523	936	847	862	1205	612	876	716	619	323	882	853	694	1313
CDS	1728347	1728991	+	b1652	rnt	RNase T; RNA processing	369	386	403	239	240	390	227	191	242	236	239	209	291	232	424	327	247	368	465	771	807	126	170	185	98	68	231	433	250	357
CDS	1729087	1733700	+	b1653	lhr	Probable ATP-dependent helicase, function unknown	306	391	399	336	266	418	404	427	561	633	705	678	207	151	354	144	184	207	615	628	891	61	109	114	54	32	127	486	404	726
CDS	1733757	1734101	-	b1654	grxD	Monothiol glutaredoxin Grx4 with CGFS motif; substrate for thioredoxin reductase; mutants are hypersensitive to iron depletion	1426	1616	1450	1331	1133	1609	1476	1230	1545	1699	1404	1179	2345	1614	5036	1069	972	1758	1621	2459	2784	3926	5548	5872	3116	1685	5843	2103	1403	2437
CDS	1734435	1735247	+	b1655	ydhO	Predicted peptidase, C40 clan; putative PG hydrolase	238	445	397	180	185	283	256	203	207	199	192	197	59	67	123	84	88	89	292	403	574	96	146	165	80	67	232	360	319	535
CDS	1735378	1735956	+	b1656	sodB	Superoxide dismutase, Fe; response to oxidative stress; chromate resistance; negatively regulated by ryhB RNA as part of indirect positive regulation by Fur; acid-inducible	2996	5590	6383	5375	5891	8225	6881	8788	12842	10943	13415	10165	7604	5542	9294	2956	2855	4860	1506	3986	2612	931	997	1085	462	260	717	7086	7953	13501
CDS	1736124	1737290	-	b1657	ydhP	Predicted transporter, function unknown; membrane protein	143	226	211	143	142	160	172	135	171	245	263	219	301	234	160	275	254	363	306	423	571	206	298	301	160	107	257	225	119	200
CDS	1737844	1738866	+	b1658	purR	Purine regulon repressor	2653	3092	2996	2156	1879	2889	2123	1313	1646	1504	1311	1407	1870	1671	3359	3146	2749	1252	2577	3782	3622	4985	6536	6401	3900	2283	7659	3264	2007	2880
CDS	1738869	1739798	-	b1659	ydhB	Function unknown, LysR family of transcriptional regulators	76	111	76	96	48	106	95	105	109	72	101	102	195	165	449	166	132	323	171	122	240	249	338	348	219	116	414	100	80	162
CDS	1739911	1741119	+	b1660	ydhC	Putative arabinose efflux transporter	70	98	81	63	43	85	66	57	147	117	144	165	114	67	127	80	56	308	70	112	126	45	85	104	42	30	64	107	54	65
CDS	1741413	1742558	+	b1661	cfa	Cyclopropane fatty acid synthase; CFA lipid modification is required for acid resistance in early stationary phase	597	912	925	748	647	940	1038	1376	2251	2997	3347	3220	1956	1718	1322	5053	4259	9578	10004	2428	7132	1141	1437	1425	1955	1063	2828	1769	1211	2647
CDS	1742604	1743242	-	b1662	ribC	Riboflavin synthase; homotrimer; associated with RibE 60-mer	638	712	739	737	669	919	1002	1091	1334	1341	1429	1309	1132	923	1512	1032	966	1546	1282	926	1375	2527	3243	3189	1972	997	3040	994	856	1724
CDS	1743457	1744827	+	b1663	mdtK	Multidrug resistance efflux protein; overexpression resistance to norfloxacin, acriflavine, deoxycholate, trimethoprim	284	408	381	362	328	433	537	618	782	840	1005	714	1011	650	2424	725	648	873	589	691	627	5649	8188	6157	7482	3901	8744	647	403	925
CDS	1744874	1746127	-	b1664	ydhQ	Function unknown	170	325	322	306	265	404	407	545	849	675	778	771	2178	1575	3261	2139	2123	3005	1545	696	1743	1063	1571	1044	1633	744	1368	820	620	1217
CDS	1746700	1747002	+	b1667	ydhR	Predicted monooxygenase, function unknown; dimeric	379	508	476	431	357	498	599	588	942	1096	1018	1081	1465	1186	1813	2400	2105	3499	2777	860	2076	1967	2505	3042	2160	1166	4098	589	482	1020
CDS	1747131	1748732	+	b1668	ydhS	Predicted NAD-binding protein, function unknown	14	42	33	34	23	27	27	46	72	99	62	70	82	63	119	144	132	415	946	229	627	39	50	55	35	22	97	44	24	72
CDS	1748750	1749559	-	b1669	ydhT	Function unknown, FNR, NarL and NarP regulons	9	25	25	13	16	24	14	15	30	29	65	78	20	14	40	23	15	32	40	27	47	28	41	30	23	21	35	22	22	46
CDS	1749566	1750348	-	b1670	ydhU	Function unknown, FNR, NarL and NarP regulons; homologous to Salmonella PhsC	8	17	25	21	14	22	23	40	35	52	95	83	31	22	50	32	37	51	38	15	40	66	76	62	62	35	76	17	22	43
CDS	1750348	1751013	-	b1671	ydhX	Ferredoxin-like protein, function unknown; FNR, NarL and NarP regulons	5	14	16	8	12	9	10	26	36	56	140	140	37	25	64	49	34	71	24	17	20	77	87	90	65	23	74	14	27	46
CDS	1751080	1751724	-	b1672	ydhW	Function unknown, FNR, NarL and NarP regulons	20	23	24	12	17	17	28	44	93	104	223	216	40	30	62	24	22	29	37	19	29	35	45	39	32	10	41	18	58	63
CDS	1751731	1753830	-	b1673	ydhV	Predicted oxidoreductase, function unknown; FNR, NarL and NarP regulons	21	36	18	14	30	24	223	460	430	1266	1992	1010	26	13	43	34	46	33	67	19	55	25	31	36	37	19	63	44	296	417
CDS	1753854	1754477	-	b1674	ydhY	Ferredoxin-like protein; FNR, NarL and NarP regulons	10	8	11	44	38	33	281	596	501	1698	2328	1053	1	4	3	16	18	5	21	8	21	8	13	24	23	9	49	49	178	418
CDS	1754935	1755141	-	b1675	ydhZ	Function unknown	56	85	71	80	71	72	105	70	111	115	110	123	99	67	123	154	123	190	187	99	170	80	110	107	83	32	124	78	59	99
CDS	1755698	1757107	+	b1676	pykF	Pyruvate kinase I, fructose 1,6-bisphosphate-activated	7424	7985	7445	8249	6401	9138	8624	8189	7906	9124	10370	10372	1306	1015	3117	1500	2162	2501	6805	9981	9956	1768	2068	2152	2153	1351	3819	8768	7432	11061
CDS	1757421	1757654	+	b1677	lpp	Murein lipoprotein; Braun's lipoprotein	70002	73227	67213	63165	57893	82305	83036	78940	85079	104698	103864	86502	74181	57780	99409	65806	57085	97995	110591	82931	108605	120588	143647	171059	106713	59492	203695	82038	59333	97831
CDS	1757724	1758725	-	b1678	ynhG	Murein L,D-transpeptidase, periplasmic	104	124	105	105	87	123	135	202	313	388	335	272	636	462	1054	1176	836	3148	2507	428	1569	176	298	302	367	190	644	174	146	244
CDS	1758877	1759290	-	b1679	sufE	Binds and stimulates SufS activity; in sufABCDSE operon involved in iron-sulfur center formation of FhuF; homodimeric	29	31	33	32	18	30	20	24	32	38	46	23	41	32	92	84	55	291	156	65	177	35	34	54	33	13	50	21	19	31
CDS	1759306	1760523	-	b1680	sufS	Cysteine desulfurase, stimulated by SufE; selenocysteine lyase	127	89	114	96	63	105	66	58	85	97	58	85	229	142	416	275	193	1259	486	231	579	97	166	149	116	60	190	90	56	93
CDS	1760523	1761791	-	b1681	sufD	SufBCD Fe-S assembly scaffold, FADH2-dependent	129	100	115	118	65	123	67	64	72	92	88	52	297	297	653	593	376	2418	626	238	647	72	118	132	84	58	167	72	48	66
CDS	1761769	1762512	-	b1682	sufC	SufBCD Fe-S cluster assembly scaffold protein, ATP-binding protein	58	61	54	43	28	52	21	19	31	33	29	21	243	152	322	376	226	1165	322	119	269	41	75	69	53	27	58	39	17	25
CDS	1762525	1764009	-	b1683	sufB	SufBCD Fe-S assembly scaffold, FADH2-dependent	101	94	102	83	65	92	56	43	62	60	61	50	1050	635	1896	933	521	2903	589	193	499	57	129	97	85	46	116	68	37	50
CDS	1764021	1764386	-	b1684	sufA	Scaffold protein for assembly of iron-sulfur clusters; facilitates delivery to target proteins; Fe-S transfer protein	14	12	20	20	11	18	6	4	15	18	12	14	531	273	1088	249	146	749	152	43	127	14	29	30	29	6	37	12	5	11
CDS	1764937	1765122	-	b1685	ydiH	Function unknown	304	275	214	317	301	309	516	550	582	1263	1372	1056	322	326	284	585	442	620	1454	1391	1444	127	225	186	163	99	356	842	323	704
CDS	1765225	1765632	-	b1686	ydiI	Acyl-CoA esterase in vitro	577	711	679	687	584	907	718	662	874	985	829	882	621	396	1091	529	670	395	1077	877	966	252	352	314	137	40	203	672	674	1280
CDS	1765632	1768685	-	b1687	ydiJ	Predicted FAD-linked oxidoreductase, function unknown	4360	5820	5765	5470	4584	6824	5458	5005	6287	6309	5834	6262	2230	1947	4302	3857	4435	1944	6158	6366	7337	1095	1450	1389	926	607	1627	5543	5501	9586
CDS	1769074	1770183	+	b1688	ydiK	Inner membrane protein, UPF0118 family; has predicted PurR box	349	444	424	334	280	446	502	396	578	582	600	591	805	601	1338	882	765	1280	927	563	726	1935	2698	2815	2155	1122	3619	551	409	732
CDS	1770615	1770968	+	b1689	ydiL	Function unknown	4	4	2	2	2	4	5	6	8	7	7	6	2	0	0	3	1	2	6	5	3	6	3	2	5	1	14	1	7	9
CDS	1771071	1772282	+	b1690	ydiM	Inner membrane protein, predicted transporter, function unknown; no overexpression resistances found	2	6	4	2	0	4	3	1	4	8	8	2	3	1	1	1	1	3	7	3	19	2	2	8	9	7	33	9	5	3
CDS	1772512	1773774	+	b1691	ydiN	Predicted transporter, function unknown; inner membrane protein; upregulated in shikimate-producer during carbon starvation	4	0	2	0	0	1	2	2	1	4	4	3	2	0	4	3	3	4	7	8	9	1	5	4	11	9	32	1	4	2
CDS	1773789	1774652	+	b1692	ydiB	Quinate/shikimate dehydrogenase, NAD(P)-dependent	25	28	23	23	14	35	33	32	53	39	48	42	19	18	17	28	32	42	47	46	64	34	53	59	47	18	68	33	30	53
CDS	1774686	1775441	+	b1693	aroD	3-Dehydroquinate dehydratase	255	335	311	294	236	316	354	377	497	501	490	478	297	313	174	680	671	898	818	458	659	348	562	574	474	289	829	333	362	595
CDS	1775587	1777179	+	b1694	ydiF	Short-chain acyl-CoA transferase, in vivo function unknown	31	30	21	18	22	20	21	18	27	24	37	42	2	3	9	5	4	13	22	46	45	6	3	14	8	10	18	29	19	37
CDS	1777196	1778344	+	b1695	ydiO	Predicted acyl-CoA dehydrogenase, function unknown	14	21	26	17	22	28	26	32	27	37	35	29	12	16	21	7	5	15	17	35	45	14	20	11	17	6	33	28	28	34
CDS	1778393	1779301	-	b1696	ydiP	AraC family transcriptional activator, function unknown	17	41	62	33	23	50	60	69	85	87	87	86	23	22	43	35	56	68	162	61	160	74	106	117	134	76	217	66	83	138
CDS	1779617	1780378	+	b1697	ydiQ	Predicted electron transfer flavoprotein subunit; function unknown	5	4	3	6	9	5	11	6	8	7	12	10	12	8	25	13	8	13	11	9	9	12	13	13	7	9	30	11	4	15
CDS	1780401	1781336	+	b1698	ydiR	Predicted electron transfer flavoprotein subunit; function unknown	6	13	11	9	6	19	9	11	18	20	41	25	39	36	74	32	31	43	39	15	27	31	59	67	34	17	63	13	15	21
CDS	1781395	1782681	+	b1699	ydiS	Predicted electron transfer flavoprotein-quinone oxidoreductase; predicted FAD-binding domain; function unknown	4	16	11	9	3	15	13	10	27	16	25	30	32	21	41	30	26	41	21	20	15	44	39	40	36	11	41	9	16	28
CDS	1782681	1782971	+	b1700	ydiT	Ferredoxin-like protein, function unknown	2	4	3	4	1	2	1	1	1	6	2	5	6	5	26	6	6	14	7	4	3	6	14	15	12	5	14	0	3	4
CDS	1783031	1784674	+	b1701	fadK	Acyl-CoA synthase, anaerobic	25	22	19	25	19	21	25	21	43	30	27	39	20	17	27	21	29	32	34	38	59	29	46	66	20	13	47	19	21	40
CDS	1784737	1787112	-	b1702	ppsA	Phosphoenolpyruvate synthase; PEP synthase	3408	4786	4432	3640	3192	5181	3991	2587	4428	4208	2646	2939	10304	8399	13552	20328	18893	24220	27803	16499	31132	3057	3839	4521	3692	2200	6265	9645	3472	6075
CDS	1787445	1788275	+	b1703	ppsR	PEP synthase regulatory protein PSRP; bifunctional PEP synthase kinase, ADP-dependent, and PEP synthase pyrophosphorylase, Pi-dependent; tetrameric; DUF299 family	257	382	362	308	265	356	463	330	477	507	468	451	336	261	549	407	466	503	923	550	1008	655	916	948	699	359	1143	471	307	691
CDS	1788435	1789478	+	b1704	aroH	3-deoxy-D-arabino-heptulosonate-7-phosphate (DAHP) synthase; tryptophan repressible	912	1251	1206	638	610	1050	509	487	621	709	804	898	352	389	609	635	551	786	919	1747	1906	166	217	232	118	94	254	1853	670	883
CDS	1789613	1789801	+	b1705	ydiE	Hemin uptake protein HemP homolog; function unknown	59	35	42	33	15	21	7	10	9	3	6	3	5	4	20	2	0	8	9	17	24	6	10	15	9	1	8	22	9	6
CDS	1789811	1791244	-	b1706	ydiU	Function unknown, UPF0061 family	484	441	416	401	320	417	290	244	253	303	199	165	608	520	728	931	929	1173	2151	1539	2190	652	795	778	518	290	733	363	224	321
CDS	1791310	1792020	-	b1707	ydiV	Anti-FlhD4C2 factor, inactive EAL family phosphodiesterase; mutation decreases cAMP levels in an sdiA mutant; pheromone AI-1-responsive gene	139	221	242	130	116	191	197	207	310	444	369	449	60	56	82	148	175	159	556	334	647	199	226	316	263	143	501	216	177	346
CDS	1792270	1792731	-	b1708	nlpC	Predicted peptidase, C40 clan, lipoprotein; putative PG hydrolase	278	401	376	299	262	312	387	410	550	519	541	495	711	539	1097	1146	1021	1574	961	412	691	1830	2518	2574	1666	840	2923	349	331	735
CDS	1792812	1793558	-	b1709	btuD	Vitamin B12 ABC transporter ATP-binding protein	187	246	230	150	124	221	184	212	276	307	309	295	169	159	155	457	504	559	887	456	815	132	166	203	184	113	315	259	173	356
CDS	1793561	1794109	-	b1710	btuE	Glutathione peroxidase; non-specific peroxidase activity	190	240	208	189	168	222	275	251	291	390	362	349	286	257	328	707	572	804	951	503	811	194	271	307	234	149	422	314	251	402
CDS	1794175	1795152	-	b1711	btuC	Vitamin B12 ABC transporter permease	169	224	204	177	130	207	200	204	200	211	253	223	168	123	274	199	205	284	297	298	442	282	333	349	259	138	438	234	157	288
CDS	1795256	1795552	-	b1712	ihfA	Integration Host Factor (IHF), alpha subunit; host infection, mutant phage lambda; site-specific recombination; sequence-specific DNA-binding transcriptional activator	1991	2205	2057	2142	1690	2393	2407	2115	2428	2620	2516	2119	2163	1495	3013	1811	1603	3330	3993	3084	4001	5719	7736	7764	5934	3134	10507	2378	1874	3005
CDS	1795560	1797944	-	b1713	pheT	Phenylalanine--tRNA ligase, beta-subunit	6994	8051	7477	8101	6258	9211	7527	6147	6681	5779	5733	5160	4012	2776	8055	1544	1829	2887	3682	9097	6706	3622	5224	4987	3183	1616	5143	8664	6223	10205
CDS	1797962	1798942	-	b1714	pheS	Phenylalanine--tRNA ligase, alpha-subunit	3258	3808	3525	3339	2718	4225	2873	2224	2556	2335	2295	2160	945	803	1442	699	773	939	1192	4488	2920	761	1035	958	605	385	1077	3716	2451	3725
CDS	1799229	1799270	-	b1715	pheM	pheST operon regulatory leader peptide	76	102	111	50	49	58	61	48	57	90	102	96	23	26	34	29	27	56	85	97	144	45	45	59	32	11	60	115	51	89
CDS	1799396	1799749	-	b1716	rplT	50S ribosomal subunit protein L20	14414	14523	13706	14740	10983	15895	13141	10149	9182	8940	8250	7927	5779	4718	8259	4572	4228	6494	5831	15117	11627	9223	12751	13538	5542	3380	10960	14594	9524	13975
CDS	1799805	1799999	-	b1717	rpmI	50S ribosomal subunit protein A (L35)	14329	15825	14599	14203	11079	17205	12997	10138	10416	9065	8587	8790	5831	4767	8596	4826	5002	7174	6162	16937	12848	9083	12714	13570	5835	3381	11539	15493	9776	15756
CDS	1800099	1800638	-	b1718	infC	Protein chain initiation factor IF3; unusual AUU start codon	20914	22351	20498	20575	15987	23198	19386	15346	15986	15831	15057	14315	11762	9226	15888	9495	9049	13788	13680	27582	25440	24683	35063	36497	17881	10634	35550	22390	14974	23362
CDS	1800645	1802570	-	b1719	thrS	Threonine--tRNA ligase, autogenously regulated; binds Zn(II)	11908	13259	12493	12709	9766	14296	14308	12982	15629	15434	16274	14797	14531	10167	18847	8090	8496	12005	16961	17204	23204	21067	29484	30622	22158	12513	35774	15817	12188	20934
CDS	1805328	1806083	-	b1722	ydiY	Predicted outer membrane protein, acid-inducible; function unknow	752	928	945	416	417	676	259	167	211	267	235	209	123	141	149	293	280	370	262	1162	796	251	383	434	223	125	447	1006	369	372
CDS	1806370	1807296	+	b1723	pfkB	6-phosphofructokinase-2; homotetrameric; allosteric: inhibited by MgATP	84	99	91	70	77	84	93	109	180	169	190	167	942	782	1584	640	379	1231	857	397	827	306	541	571	477	392	1264	202	159	260
CDS	1807400	1807687	+	b1724	ydiZ	Function unknown	36	37	30	20	24	33	35	41	64	78	92	59	155	126	231	135	118	295	373	130	364	46	72	68	80	49	141	56	34	88
CDS	1807796	1808653	+	b1725	yniA	Function unknown	124	119	111	164	126	170	260	346	398	614	862	614	263	219	452	224	173	492	987	294	729	107	153	164	241	140	401	150	187	403
CDS	1808700	1809233	-	b1726	yniB	Function unknown	182	334	289	156	147	252	211	197	258	288	257	293	457	309	670	680	611	895	726	399	647	887	1327	1334	1121	483	2027	313	199	375
CDS	1809380	1810045	+	b1727	yniC	2-deoxyglucose-6-P phosphatase; mutants are hypersensitive to 2-deoxyglucose; overproduction confers 2-deoxyglucose resistance; additional in vitro substrates: mannose-6-P phosphate, 2-deoxyribose-5-P, ribose-5-P, glucose-6-P; HAD1	321	405	416	254	201	316	309	254	371	321	321	325	629	483	994	796	591	981	769	576	736	893	1200	1462	1000	614	1883	479	327	609
CDS	1810211	1810798	+	b1728	ydjM	Inner membrane protein, LexA regulated, function unknown	42	38	38	30	37	35	46	36	42	35	37	20	167	95	386	70	38	132	66	40	84	21	39	49	23	8	44	32	26	40
CDS	1810934	1812322	+	b1729	ydjN	Predicted symporter, function unknown	7998	9478	8455	8260	6720	9369	7747	5398	5170	4626	4287	4576	4225	2484	8168	579	416	1370	3974	17810	16928	630	1082	1067	168	146	322	8088	2075	2638
CDS	1812332	1813132	-	b1730	ydjO	Function unknown	8	16	23	7	11	16	3	9	6	6	4	5	0	1	7	5	2	3	15	28	50	7	2	5	1	3	5	12	6	9
CDS	1813424	1813663	-	b1731	cedA	DNA-binding protein that modulates cell division; relieves inhibition of cell division after over-replication of chromosome in dnaAcos mutants	40	39	49	51	23	55	43	29	53	51	46	48	36	30	48	45	35	67	69	83	135	45	64	72	30	17	65	55	15	41
CDS	1813867	1816125	+	b1732	katE	Catalase HPII, heme d-containing; hydroperoxidase II; response to oxidative stress; chromate resistance	47	84	95	48	53	74	66	164	318	498	348	362	87	49	130	58	60	89	1434	1747	2147	23	55	52	61	41	86	232	109	242
CDS	1816389	1817135	-	b1733	chbG	Chito-oligosaccharide deacetylase	70	85	91	50	49	75	92	99	114	121	136	83	226	176	324	281	207	378	225	90	155	296	414	321	294	150	423	82	103	139
CDS	1817151	1818500	-	b1734	chbF	N,N'-diacetylchitobiose utilization, phospho-chitobiase; can hydrolyze a variety of phospho-beta-glucosides	28	35	45	28	25	43	31	30	58	62	43	41	72	43	105	72	73	96	79	55	83	105	126	134	113	64	180	42	37	79
CDS	1818608	1819447	-	b1735	chbR	Repressor, chb operon for N,N'-diacetylchitobiose utilization; AraC family	32	42	49	28	26	61	52	49	75	73	78	67	48	39	157	55	38	71	103	68	140	125	142	145	151	70	233	60	52	110
CDS	1819458	1819805	-	b1736	chbA	PTS Enzyme IIA(Chb), N,N'-diacetylchitobiose utilization; trimeric	11	22	25	17	18	16	13	23	30	31	32	27	30	15	34	34	41	40	39	23	36	32	45	40	41	25	70	30	23	41
CDS	1819859	1821214	-	b1737	chbC	PTS Enzyme IIC(Chb) for N,N'-diacetylchitobiose utilization	28	44	45	38	21	41	36	39	41	47	40	52	30	14	31	30	32	31	76	65	112	44	74	76	75	42	176	51	39	54
CDS	1821302	1821619	-	b1738	chbB	N,N'-diacetylchitobiose utilization, enzyme IIB(Chb) of the PTS transport system	61	65	68	42	37	60	77	66	85	94	79	75	73	52	88	70	73	95	135	109	176	309	487	542	479	217	842	67	38	98
CDS	1821921	1822256	-	b1739	osmE	Osmotically inducible lipoprotein, function unknown	138	208	239	158	146	231	277	377	647	776	761	585	465	417	414	2192	1788	5180	5369	1024	3413	230	338	298	339	199	541	309	311	635
CDS	1822458	1823282	+	b1740	nadE	NAD synthase, ammonia dependent	770	1060	988	864	804	1179	1135	1186	1745	1864	1897	1779	1962	1517	2378	2239	2082	3105	2347	1693	2691	1720	2600	1953	1690	855	2178	1313	1239	2334
CDS	1823515	1824399	+	b1741	cho	Endonuclease involved in excision repair, cuts 3' of lesion; requires UvrAB	91	141	133	129	90	124	142	153	191	184	171	154	431	201	878	213	184	403	316	207	484	103	123	143	103	73	203	171	135	245
CDS	1824365	1824937	-	b1742	ves	Cold and stress-inducible protein, function unknown	807	1104	1063	526	552	948	708	495	715	503	527	532	1859	1318	3600	865	641	2526	400	417	595	4371	6887	5888	3170	1448	4650	353	358	568
CDS	1825143	1825625	-	b1743	spy	Periplasmic ATP-independent protein refolding chaperone; dimeric	61	69	57	75	76	70	78	70	89	119	100	90	228	208	195	368	380	601	281	175	280	199	281	306	225	134	473	66	53	88
CDS	1825958	1826923	-	b1744	astE	Succinylglutamate desuccinylase, arginine catabolism	10	10	12	6	10	7	14	6	14	12	6	10	9	12	12	22	35	18	157	39	182	5	7	6	17	10	19	9	6	8
CDS	1826919	1828259	-	b1745	astB	Succinylarginine dihydrolase, arginine catabolism	12	27	21	21	11	39	17	16	38	36	26	16	39	40	52	57	75	95	300	69	287	31	45	38	44	27	79	13	21	29
CDS	1828259	1829734	-	b1746	astD	Succinylglutamic semialdehyde dehydrogenase, NAD-dependent; arginine catabolism	12	16	20	20	15	31	26	15	28	26	24	19	48	66	54	105	128	193	415	63	262	62	52	63	80	44	116	21	23	26
CDS	1829734	1830765	-	b1747	astA	Arginine succinyltransferase, arginine catabolism	3	12	6	9	3	4	7	5	7	5	4	5	57	59	47	111	111	176	340	44	188	48	80	74	65	41	130	4	7	5
CDS	1830765	1831982	-	b1748	astC	Succinylornithine transaminase, mutant cannot catabolize arginine, overproduction complements argD mutants; carbon starvation protein	8	18	16	11	6	11	9	8	14	10	10	5	271	219	418	298	234	549	534	77	268	324	443	437	289	161	533	16	5	14
CDS	1832428	1833231	+	b1749	xthA	Exodeoxyribonuclease III and AP endodeoxyribonuclease VI; RNase H activity; DNA repair	408	616	578	404	407	591	421	362	503	487	494	465	6210	4351	10755	1283	952	1881	746	778	1051	593	909	930	574	332	995	735	491	832
CDS	1833401	1834108	+	b1750	ydjX	Inner membrane protein, TVP38/TMEM64 family, function unknown	133	51	71	156	120	146	237	255	263	425	421	299	17	11	23	16	23	12	35	133	54	9	12	19	4	6	21	239	176	348
CDS	1834116	1834790	+	b1751	ydjY	Probable lipoprotein, function unknown	118	85	89	209	156	208	475	496	444	673	612	503	16	14	29	17	40	51	39	94	73	26	24	25	20	11	39	304	520	846
CDS	1834808	1835512	+	b1752	ydjZ	Inner membrane protein, TVP38/TMEM64 family, function unknown	60	57	70	92	91	108	325	359	293	450	433	378	72	40	117	63	57	87	72	65	92	75	92	121	52	25	127	204	316	480
CDS	1835515	1836060	+	b1753	ynjA	Function unknown	44	85	83	39	53	84	181	205	183	293	258	241	75	73	139	105	84	120	98	90	83	85	121	134	103	49	166	116	208	267
CDS	1836073	1837236	+	b1754	ynjB	Predicted secreted protein, function unknown	154	259	220	151	147	281	386	480	536	584	717	683	101	85	94	152	142	178	280	277	324	195	253	266	242	146	434	378	563	596
CDS	1837212	1838744	+	b1755	ynjC	Predicted inner membrane ABC transporter permease, function unknown	68	113	121	65	61	106	119	158	162	181	229	283	23	19	14	31	21	32	98	131	164	27	47	48	44	28	55	132	175	251
CDS	1838747	1839397	+	b1756	ynjD	Predicted ABC transporter ATP-binding component, function unknown	54	56	61	46	38	81	54	71	94	117	145	155	29	27	32	30	37	27	58	96	108	29	27	35	25	15	46	76	85	106
CDS	1839467	1840771	+	b1757	ynjE	IscS specificity factor for molybdenum cofactor biosynthesis; probable alternate MoaD transpersulfidase; weak thiosulfate:cyanide sulfurtransferase; rhodanese-like protein	540	461	500	850	681	912	1811	2116	1942	2751	3378	2815	36	44	61	102	129	122	254	484	369	23	17	29	15	8	27	1248	2243	2971
CDS	1840786	1841403	-	b1758	ynjF	Inner membrane protein, phosphatidylglycerophosphate synthase homolog, function unknown	75	122	101	63	59	87	89	66	114	85	75	79	93	79	195	74	57	88	101	106	139	176	223	253	92	75	206	70	57	107
CDS	1841490	1841894	+	b1759	nudG	CTP pyrophosphohydrolase; also hydrolyzes 2-hydroxy-dATP, 8-hydroxy-dGTP, 5-hydroxy-CTP, dCTP and 5-methyl-dCTP	51	69	97	52	56	78	70	64	64	66	87	68	90	101	125	159	167	201	157	110	133	98	147	149	75	40	150	97	78	117
CDS	1841866	1842135	-	b1760	ynjH	Putative secreted protein, function unknown; DUF1496 family	542	788	698	461	445	704	596	603	818	546	494	527	2940	1588	8641	511	390	1782	251	272	442	7873	11119	12672	3852	1800	7026	224	251	404
CDS	1842371	1843711	+	b1761	gdhA	Glutamate dehydrogenase	21130	24210	22511	23993	18688	27358	26814	22917	25265	23999	25565	25215	20593	15303	31658	8388	7805	13881	9993	15472	11986	4807	6901	7153	3876	2498	6704	26124	28157	45899
CDS	1843834	1844871	-	b1762	ynjI	Inner membrane protein, function unknown	36	55	41	33	24	44	31	31	44	36	25	44	18	12	34	16	22	11	71	80	156	19	21	28	29	11	43	49	42	65
CDS	1845002	1846960	-	b1763	topB	Topoisomerase III; mutR phenotype is decreased deletion formation between short repeats	1037	1271	1137	1052	915	1351	1054	996	1159	1076	1039	1055	393	340	522	553	596	671	1318	1478	1786	326	413	448	374	265	637	1212	1047	1523
CDS	1846968	1848008	-	b1764	selD	Selenophosphate synthase, ATP-dependent; reduced selenium donor for selenocysteic tRNA synthesis and for the modification of several tRNAs to contain 5-methylaminomethyl-2-selenouridine	853	1294	1239	1198	1008	1444	1440	1447	1903	1715	1852	1701	1630	1266	2159	1616	1482	2443	1699	1442	1939	2108	2879	2821	1951	1170	2896	1245	1406	2469
CDS	1848128	1848676	-	b1765	ydjA	Predicted nitroreductase, function unknown, binds FMN; low abundance protein	466	560	593	654	573	784	765	686	1048	816	866	825	1750	1141	2615	1090	1078	1625	1194	853	1134	1219	1703	1694	1133	595	1620	697	738	1372
CDS	1848837	1850690	+	b1766	sppA	Protease IV, signal peptide peptidase	1142	1243	1139	1159	938	1289	1274	1133	1304	1333	1154	1179	732	705	764	1184	1190	1393	1427	1594	1969	785	1016	1037	705	534	1370	1238	1009	1655
CDS	1850860	1851873	+	b1767	ansA	L-Asparaginase I	721	856	894	602	546	826	589	474	586	617	500	523	286	262	384	327	384	418	673	1214	1053	443	530	651	351	208	613	1036	618	923
CDS	1851887	1852525	+	b1768	pncA	Pyrazinamidase/nicotinamidase	316	396	414	313	313	469	345	258	301	318	309	270	270	164	398	243	284	270	443	500	518	186	277	347	205	107	357	485	331	518
CDS	1852624	1853979	-	b1769	ydjE	Predicted transporter, function unknown; inner membrane protein	20	30	24	14	14	23	14	23	20	21	17	19	17	8	15	12	9	9	35	35	61	21	36	31	43	34	78	25	19	44
CDS	1854099	1854854	-	b1770	ydjF	Predicted transcriptional regulator, function unknown	100	137	136	108	95	123	143	140	187	162	161	170	103	78	233	108	131	150	194	147	271	135	204	228	212	140	488	209	143	264
CDS	1854994	1855971	-	b1771	ydjG	alpha-Keto reductase, NADH-dependent; can use methylglyoxal as substrate	38	50	53	44	33	48	49	45	63	58	53	48	41	34	64	31	25	45	42	48	80	65	82	78	91	49	130	58	39	73
CDS	1855984	1856928	-	b1772	ydjH	Putative sugar kinase, function unknown	20	21	26	31	16	34	24	17	28	27	12	33	2	2	11	2	6	10	2	27	38	7	13	13	11	14	13	17	31	38
CDS	1856936	1857769	-	b1773	ydjI	Putative sugar 1,6-bisphosphate aldolase, function unknown	13	36	37	21	21	35	29	27	29	37	26	25	3	2	9	2	3	6	12	22	38	7	9	15	18	17	24	26	43	58
CDS	1857793	1858833	-	b1774	ydjJ	Putative alcohol dehydrogenase, function unknown; Zn-type	15	21	17	17	11	24	22	20	32	22	35	34	7	2	6	4	9	4	11	14	23	5	11	9	22	12	50	12	28	44
CDS	1858853	1860229	-	b1775	ydjK	Putative sugar transporter, function unknown	9	11	22	10	12	19	18	22	18	22	17	25	0	3	3	4	6	3	1	5	15	8	7	10	11	6	15	13	35	42
CDS	1860259	1861332	-	b1776	ydjL	Putative alcohol dehydrogenase, function unknown; Zn-type	16	29	25	23	21	36	21	25	38	35	24	32	5	1	9	3	3	7	9	21	16	9	10	6	7	8	14	8	45	48
CDS	1861705	1861974	-	b1777	yeaC	Function unknown	223	417	444	451	403	593	383	334	562	394	405	376	2008	1319	2634	1734	1825	2350	1263	527	1032	1142	1442	1343	1158	489	1396	396	497	907
CDS	1862019	1862429	-	b1778	msrB	Methionine sulfoxide reductase B; specific for met-R-(o) diastereoisomers within proteins; mutant is cadmium sensitive; free met-R-(o) is inefficiently reduced by MsrB	694	788	864	893	797	1191	665	571	873	679	698	644	3059	2067	4342	2312	2420	2847	1776	1011	1492	1509	2068	1896	1460	609	1857	853	971	1683
CDS	1862771	1863763	+	b1779	gapA	Glyceraldehyde 3-P dehydrogenase A	49664	49875	45330	53499	42173	58771	72576	72848	76117	77783	98473	78540	24340	21933	30990	15105	15340	24945	27701	33222	34756	27701	36997	37298	20473	12513	38862	49419	60453	100781
CDS	1863850	1864731	+	b1780	yeaD	Function unknown, mutarotase homolog, low abundance protein	193	374	412	294	265	451	434	597	735	504	819	723	252	244	364	85	107	117	109	346	311	43	43	57	44	29	78	477	707	1088
CDS	1864785	1865636	-	b1781	yeaE	Aldo-keto reductase, methylglyoxal to acetol; NADPH-dependent	172	175	176	211	158	239	225	221	241	337	317	282	361	265	427	477	455	622	503	364	419	133	169	207	134	63	176	234	182	371
CDS	1865729	1866472	-	b1782	mipA	MltA-interacting protein; outer membrane; binds MrcB and MltA in a heterotrimer	2438	3102	2952	2232	2058	3217	2396	1837	2469	2532	2339	2310	723	812	512	1503	1366	1870	1407	3334	2751	664	845	885	413	278	707	4078	2685	4386
CDS	1866908	1868839	+	b1783	yeaG	Protein kinase, function unknown; autokinase	133	209	225	215	191	262	194	216	355	433	363	296	322	217	324	1049	916	2590	5138	949	3812	86	133	106	190	82	253	210	104	253
CDS	1868955	1870235	+	b1784	yeaH	UPF0229 family protein, function unknown	34	42	57	50	33	55	45	57	106	125	100	93	36	25	39	123	139	296	1294	243	991	27	44	37	32	28	55	67	31	54
CDS	1870385	1871857	+	b1785	yeaI	Predicted membrane-anchored inactive diguanylate cyclase	5	6	10	8	2	19	18	12	15	13	12	10	8	8	4	7	12	30	17	11	43	19	39	24	28	6	26	8	14	11
CDS	1872041	1873528	+	b1786	yeaJ	Predicted membrane-anchored diguanylate cyclase	73	99	134	48	34	84	55	45	48	56	46	43	61	55	92	54	53	87	135	170	226	131	187	242	118	72	284	112	82	105
CDS	1873574	1874074	+	b1787	yeaK	Function unknown, homologous to YbaK and an insertion domain in ProS; may deacylate mischarged tRNA	300	418	326	324	279	435	428	468	586	576	556	618	214	130	280	144	118	220	319	431	526	273	336	344	242	124	352	475	396	760
CDS	1874081	1874182	-	b1788	yoaI	Function unknown	6	5	5	3	1	3	4	2	4	8	5	5	3	5	4	2	4	15	7	8	17	15	29	34	60	29	111	6	6	8
CDS	1874352	1874795	+	b1789	yeaL	Predicted inner membrane protein, UPF0756 family, function unknown	60	87	95	54	42	84	80	67	79	84	67	91	33	13	27	32	37	32	58	118	138	56	82	77	64	32	94	116	80	104
CDS	1874758	1875576	-	b1790	yeaM	AraC family transcriptional activator, function unknown	61	117	101	81	76	125	117	121	153	106	125	121	180	118	292	139	139	225	253	124	231	182	298	314	213	98	374	123	79	203
CDS	1875673	1876851	+	b1791	yeaN	Putative transporter, function unknown; membrane protein	53	62	49	32	31	50	52	31	53	75	45	43	26	28	36	37	46	64	42	72	95	47	72	64	38	18	74	58	51	80
CDS	1876909	1877253	+	b1792	yeaO	Function unknown	61	73	58	91	77	113	127	138	212	232	238	228	275	195	320	267	211	420	255	87	197	286	454	428	280	150	403	110	107	206
CDS	1877281	1877532	-	b1793	yoaF	Novel verified lipoprotein, function unknown	73	115	123	84	62	109	109	98	112	153	169	134	205	136	349	152	165	228	171	119	149	249	361	349	222	106	369	100	91	166
CDS	1877715	1878737	+	b1794	yeaP	Diguanylate cyclase	837	990	924	666	544	939	781	681	829	934	866	862	300	313	336	643	665	725	1519	1727	2063	755	983	1200	768	527	1618	1063	729	1184
CDS	1879010	1879255	-	b1795	yeaQ	Function unknown, UPF0410 family	98	150	143	116	98	167	164	240	434	633	553	423	408	242	533	772	782	1898	3258	1590	3330	453	658	582	1008	454	1244	363	189	399
CDS	1879406	1879585	-	b1796	yoaG	Stress-induced protein, function unknown; involved in cadmium and peroxide resistance	1	1	2	2	2	2	0	0	0	3	2	0	7	2	8	6	2	11	8	5	16	9	17	11	16	5	20	3	0	5
CDS	1879592	1879948	-	b1797	yeaR	Stress-induced protein, function unknown; DUF1971 family; involved in cadmium and peroxide resistance	5	3	1	1	1	8	2	2	4	1	3	1	3	1	5	8	9	24	21	9	41	10	9	16	20	8	38	3	4	6
CDS	1880124	1880759	-	b1798	leuE	Amino acid exporter; overexpression causes leucine excretion; confers resistance to a number of amino acids and analogs, including glycyl-l-leucine, norleucine, threonine, homoserine lactone, alpha-aminobutyric acid, histidine, and homoserine	26	44	37	34	22	35	36	48	49	63	68	46	62	82	53	101	96	107	156	73	222	240	298	257	290	190	418	103	46	69
CDS	1880889	1881809	-	b1799	dmlR	Transcriptional activator for dmlA, autorepressor	124	174	171	150	121	175	235	232	241	390	403	346	130	80	166	173	140	271	261	136	208	151	184	230	154	83	298	140	266	397
CDS	1881912	1882994	+	b1800	dmlA	D-malate oxidase, NAD(+)-dependent	37	58	57	46	51	71	64	71	99	103	114	104	130	84	138	63	81	119	143	55	82	104	146	161	153	82	244	45	69	103
CDS	1883188	1884630	+	b1801	yeaV	Putative transporter, function unknown	5	3	5	3	1	4	5	6	8	2	7	2	2	1	3	2	2	5	6	8	8	11	9	12	18	7	39	6	8	5
CDS	1884665	1885786	+	b1802	yeaW	Putative oxygenase alpha subunit, function unknown	18	12	9	12	10	17	15	9	9	7	10	13	30	20	46	13	14	32	24	8	17	43	59	61	47	12	47	7	6	19
CDS	1885845	1886807	+	b1803	yeaX	Putative oxygenase reductase component, function unknown	7	33	24	19	12	25	17	22	26	19	27	25	50	46	104	32	27	64	43	18	36	103	117	115	87	50	93	21	13	28
CDS	1886867	1887991	-	b1804	rnd	RNase D, processes tRNA precursors	617	578	586	522	475	650	455	380	451	473	497	457	365	339	328	451	456	578	548	895	774	533	636	682	423	290	767	615	344	538
CDS	1888064	1889746	-	b1805	fadD	Acyl-CoA synthase	544	548	578	519	419	548	324	189	227	273	225	207	357	261	626	448	408	639	473	859	706	396	631	580	384	227	646	528	283	384
CDS	1889954	1890532	-	b1806	yeaY	RpoE-regulated lipoprotein, function unknown	397	422	412	416	359	459	314	188	262	309	261	219	159	134	322	162	140	201	226	656	676	479	735	653	287	196	568	471	302	370
CDS	1890575	1891267	-	b1807	tsaB	tRNA(NNU) t(6)A37 threonylcarbamoyladenosine modification; binding partner and protease for TsaD	496	649	701	397	338	622	297	225	284	300	228	240	114	131	154	196	206	205	312	1040	924	391	535	464	227	154	410	694	384	491
CDS	1891328	1893235	-	b1808	yoaA	Predicted ATP-dependent helicase, function unknown	378	464	463	338	349	477	365	313	377	348	335	284	268	252	308	270	330	364	492	686	873	201	249	230	191	119	255	450	338	499
CDS	1893367	1893708	+	b1809	yoaB	Putative reactive intermediate deaminase, UPF0076 family; reaction intermediate detoxification	663	1004	873	685	691	967	908	824	995	953	954	965	844	629	1123	844	830	1245	680	996	1138	627	912	895	493	243	824	1047	896	1655
CDS	1894133	1894429	+	b1810	yoaC	Conserved protein, DUF1889 family, function unknown	83	88	75	71	72	99	79	116	167	196	199	183	71	46	93	96	94	203	270	185	401	283	450	392	538	212	792	123	106	207
CDS	1894555	1894731	-	b1811	yoaH	Function unknown	98	114	121	101	80	130	129	129	157	158	178	125	170	146	171	257	237	345	297	182	322	371	511	560	286	159	559	147	87	173
CDS	1894805	1896163	+	b1812	pabB	Sulfonamide resistance; p-aminobenzoate biosynthesis	134	275	273	133	159	296	170	127	189	135	144	169	57	60	98	115	145	149	193	357	398	85	132	135	84	51	152	321	233	227
CDS	1896170	1896745	+	b1813	nudL	Predicted CoA pyrophosphohydrolase, function unknown	123	146	145	123	105	150	191	142	212	188	196	189	182	158	172	231	177	322	293	194	293	154	259	252	152	104	291	170	117	206
CDS	1896932	1898293	+	b1814	sdaA	L-Serine deaminase I; L-SD2	219	250	230	237	168	243	217	208	289	312	321	254	2050	1543	3288	1054	730	2125	929	485	948	1078	1595	1641	529	361	1071	365	212	324
CDS	1898427	1900022	+	b1815	yoaD	Predicted membrane-anchored cyclic-di-GMP phosphodiesterase; regulation of cellulose production	20	19	30	16	10	23	21	23	32	54	31	21	36	33	34	50	48	107	148	36	100	41	38	40	24	21	76	19	17	38
CDS	1900032	1901585	-	b1816	yoaE	Function unknown	643	755	691	494	468	744	628	548	752	694	635	637	241	220	394	522	575	581	1012	930	1562	426	531	608	492	302	869	606	642	881
CDS	1902048	1903016	+	b1817	manX	Mannose permease, EIIAB component; phosphotransferase system	4734	4403	4251	6399	4672	6489	7050	8477	8049	9501	14035	11700	629	509	1000	483	488	950	860	1839	1072	2079	2950	2882	886	451	1268	2244	8504	12665
CDS	1903082	1903879	+	b1818	manY	Mannose permease, EIIC component; phosphotransferase system	3418	3906	3909	3943	2838	4512	4691	5252	5016	5004	8243	7352	1094	815	1822	468	504	902	933	1524	1184	1986	2709	2622	711	405	1207	1486	6020	8671
CDS	1903895	1904743	+	b1819	manZ	Mannose permease, EIID component; phosphotransferase system	3428	3667	3687	3568	2823	4194	4213	4241	4437	3855	6203	6178	1546	1129	2671	691	657	1213	1064	1458	1123	2939	3764	3764	1049	530	1675	1331	5000	7036
CDS	1904801	1905256	+	b1820	yobD	Inner membrane protein, UPF0266 family, function unknown	92	126	150	120	81	117	108	90	94	63	142	141	20	20	23	32	33	47	52	97	78	26	34	44	27	25	62	72	129	166
CDS	1905688	1906251	+	b1821	mntP	Probable Mn(2+) efflux pump, mntR-regulated	61	89	95	25	32	58	44	62	79	75	104	78	50	44	42	124	97	149	70	178	179	81	163	202	71	41	137	128	85	95
CDS	1906254	1907060	-	b1822	rlmA	23S rRNA m(1)G745 methyltransferase, SAM-dependent; mutant has slow growth rate, slow chain elongation rate, and viomycin resistance	379	400	424	274	265	424	245	171	238	266	229	208	143	150	177	251	250	285	563	778	898	272	385	361	196	105	386	507	253	357
CDS	1907229	1907435	-	b1823	cspC	Multicopy suppressor of mukB; cold shock protein homolog constitutively expressed at 37C; affects rpoS and uspA expression	3552	3864	3650	3679	3016	4253	4477	3792	3221	4732	4873	4187	883	759	869	1101	1244	1263	1801	3076	2419	3251	4184	4795	1941	1414	3722	3730	3181	5234
CDS	1907451	1907591	-	b1824	yobF	Expressed protein, function unknown, in cspC operon	1990	2051	1939	2171	1674	2359	2386	2002	1647	2653	2483	2244	483	401	380	594	642	584	994	1664	1171	1664	2156	2324	1002	688	1925	1856	1787	2642
CDS	1908264	1908548	-	b1825	yebO	Predicted inner membrane protein, function unknown	307	471	501	324	261	397	360	327	347	327	287	321	2523	1311	3364	765	676	1699	372	672	838	707	1096	874	645	305	850	403	270	390
CDS	1908626	1908766	-	b1826	mgrB	Negative feedback regulator for PhoPQ regulon, membrane-bound	129	163	142	125	124	207	184	178	211	146	116	159	1193	722	1799	422	386	1011	180	218	353	145	244	236	159	76	225	117	88	198
CDS	1909311	1910099	-	b1827	kdgR	Regulator of kdgK, kdgT, eda; possibly regulates several other genes, e.g. yjgK	332	519	615	435	387	655	441	425	689	526	568	585	451	344	739	815	821	897	513	617	769	410	574	550	566	246	729	671	541	827
CDS	1910276	1911646	+	b1828	yebQ	Predicted transporter, function unknown; no overexpression resistances found	38	39	36	30	28	35	38	16	37	28	33	34	26	20	26	20	17	33	53	116	116	29	34	29	28	14	51	61	27	54
CDS	1911698	1912576	-	b1829	htpX	Zinc metalloprotease HtpX, membrane-bound; cleaves SecY in vivo and in vitro; self-cleaves; M48 family	1797	2051	1861	1673	1330	1956	1817	1531	1858	1733	1599	1323	7155	6631	5970	9700	6806	18521	3625	3121	5193	4402	6166	6380	3677	2209	7427	1931	1726	2836
CDS	1912771	1914816	-	b1830	prc	Periplasmic carboxy-terminal protease with specificity for non-polar C-termini	4584	4664	4539	4054	3118	4886	3591	2778	3673	3710	2888	3246	1098	1079	1030	1805	2050	2165	4752	7292	7843	1330	1671	2006	1314	1108	2592	4378	3176	4507
CDS	1914839	1915534	-	b1831	proQ	RNA chaperone, probable regulator of ProP translation	4234	4728	4602	3350	2865	4636	3147	2473	3078	3062	2687	2666	2613	2308	3208	3777	3765	5061	4704	6928	7052	5976	8652	9164	5024	3160	9674	4226	3081	4480
CDS	1915634	1916128	-	b1832	msrC	Free methionine-(R)-sulfoxide reductase	1197	1624	1452	1085	1028	1589	1441	1317	1582	1600	1508	1342	1939	1619	2990	2164	2048	3117	2360	1755	2227	3600	4904	5168	3349	1906	5521	1327	1266	2331
CDS	1916258	1917538	+	b1833	yebS	Inner membrane protein, function unknown	170	203	170	147	112	148	149	138	175	217	223	177	233	149	292	242	223	362	451	316	437	242	322	351	242	123	434	181	139	218
CDS	1917510	1920140	+	b1834	yebT	Function unknown; upregulated by beryllium	461	586	539	476	355	605	486	442	522	636	519	537	182	173	160	336	347	412	1101	1037	1414	179	237	255	183	132	366	617	422	617
CDS	1920223	1921659	+	b1835	rsmF	16S rRNA m(5)C1407 methyltransferase, SAM-dependent	458	456	417	336	259	474	278	187	239	256	235	234	116	98	137	154	134	195	303	917	735	155	193	278	114	86	257	511	261	325
CDS	1921780	1922013	+	b1836	yebV	Function unknown	52	43	54	47	30	59	50	38	72	130	94	92	41	29	62	113	100	210	767	447	795	43	81	67	130	79	245	82	35	48
CDS	1922121	1922309	+	b1837	yebW	Function unknown	45	54	48	51	42	72	70	65	93	78	60	86	62	57	148	66	55	130	157	88	150	46	78	85	56	24	103	68	37	90
CDS	1922316	1922969	-	b1838	pphA	Ser/Thr protein phosphatase 1; signals periplasmic protein misfolding; heat shock regulon	10	19	16	8	12	17	21	24	25	30	23	23	76	28	90	49	42	82	77	45	82	39	50	76	32	20	90	18	12	39
CDS	1923368	1923706	-	b1839	yebY	DUF2511 family protein, function unknown,	515	527	497	450	351	543	450	333	389	362	233	288	834	476	1885	168	213	308	374	751	786	447	569	588	330	171	552	514	322	565
CDS	1923722	1924591	-	b1840	yebZ	Inner membrane protein, function unknown	592	680	638	552	470	745	633	474	572	492	420	355	1108	697	1595	419	423	663	792	872	1100	409	577	524	377	233	608	637	407	804
CDS	1924598	1924969	-	b1841	yobA	CopC family protein, function unknown	538	519	478	576	483	610	669	513	601	628	545	455	1381	1052	1157	840	769	1368	936	720	852	600	867	882	538	341	1031	535	405	820
CDS	1925108	1925335	+	b1842	holE	DNA polymerase III, theta subunit	107	198	182	88	67	145	88	72	107	96	94	95	31	39	42	56	55	80	91	168	230	99	186	176	91	39	176	189	77	159
CDS	1925440	1926093	+	b1843	yobB	Function unknown	93	165	161	122	107	124	134	104	136	144	125	126	80	105	100	125	89	316	167	175	262	63	91	114	59	33	136	163	122	196
CDS	1926120	1926779	+	b1844	exoX	Exodeoxyribonuclease 10, Exonuclease X; 3'-5' DNase; confers UV sensitivity in recJ, xseAB, sbcB background	228	389	304	235	175	310	390	333	438	482	521	400	857	679	1409	952	775	1205	953	426	658	1060	1423	1571	798	425	1520	396	334	617
CDS	1926782	1928839	-	b1845	ptrB	Protease II; oligopeptidase B	189	198	221	196	161	209	216	213	272	237	294	255	123	97	228	102	113	136	495	342	533	79	101	118	73	39	134	251	192	346
CDS	1929051	1929707	-	b1846	yebE	Inner membrane protein, DUF533 family, function unknown	65	55	66	83	66	85	108	110	134	180	176	128	630	475	622	637	395	1497	124	99	175	202	230	275	139	67	239	94	86	175
CDS	1930037	1930390	-	b1847	yebF	Extracellular Colicin M immunity family protein; function unknown	157	188	171	178	118	185	182	169	178	234	226	178	1034	649	1691	763	537	1844	1196	710	1409	219	276	309	272	158	456	253	151	247
CDS	1930460	1930747	-	b1848	yebG	DNA damage-inducible gene, SOS regulon; requires H-NS and cAMP for induction	221	248	217	224	210	260	233	220	248	247	257	221	1544	829	2510	780	417	1872	505	405	958	410	616	580	474	261	779	287	202	309
CDS	1930881	1932056	+	b1849	purT	Glycinamide ribonucleotide transformylase (GART) 2, non-folate-requiring, purine synthesis	578	958	1101	669	796	1133	667	597	736	464	620	656	193	187	371	461	723	131	1041	1806	2283	308	382	375	199	125	316	1819	905	1331
CDS	1932118	1932756	-	b1850	eda	KHG/KDPG aldolase; 2-keto-4-hydroxyglutarate aldolase and 2-keto-3-deoxy-6-phosphogluconate aldolase activities; homotrimeric; 2-keto-4-hydroxyglutarate aldolase is also known as 4-hydroxy-2-oxoglutarate aldolase. 2-keto-3-deoxy-6-phosphogluconate aldolas	771	1049	988	935	794	1067	1012	914	1228	1210	1373	1210	1054	799	2118	604	596	770	757	965	1091	1232	1888	1503	946	569	1408	1356	1065	1634
CDS	1932796	1934604	-	b1851	edd	Phosphogluconate dehydratase; growth on gluconate	506	663	585	599	498	731	719	737	827	755	836	792	537	355	976	281	300	390	299	458	488	587	808	676	418	223	569	708	643	1118
CDS	1934842	1936314	-	b1852	zwf	Glucose-6-phosphate 1-dehydrogenase	3053	3507	3229	3285	2448	3844	3717	3615	4493	4570	4746	4335	3105	2869	2894	4083	4000	4907	5214	4747	5524	2340	3163	3361	2572	1583	4391	3380	3337	5549
CDS	1936652	1937518	+	b1853	yebK	Function unknown; P. aeruginosa homolog represses zwf transcription	458	577	499	546	436	616	693	892	864	1127	1432	1119	186	132	324	151	158	201	262	371	311	305	352	428	235	147	408	375	795	1228
CDS	1937649	1939088	+	b1854	pykA	Pyruvate kinase II, minor	3053	3316	3331	3626	3019	4404	6248	7385	8460	9056	13565	11864	2502	1900	4491	2428	2381	3286	4619	3457	4535	2840	4027	3967	2086	1338	3716	3620	6626	10392
CDS	1939225	1940193	-	b1855	waaN	Lipid A synthesis, KDO2-lauroyl-lipid IVA myristoyl-ACP acyltransferase	456	536	493	321	303	518	346	255	328	295	247	330	789	595	986	660	525	999	553	854	809	812	1187	1193	649	344	1202	537	360	611
CDS	1940316	1941635	-	b1856	yebA	Septation protein, ampicillin sensitivity	649	730	671	489	437	671	493	409	471	429	440	474	210	183	225	337	368	449	1120	1853	1704	488	686	781	360	213	704	762	636	863
CDS	1941654	1942583	-	b1857	znuA	Zinc periplasmic binding protein, ABC transporter	636	789	736	627	499	776	707	589	647	587	571	747	286	245	532	483	656	1010	2490	3867	3370	820	1155	1110	383	206	640	1261	977	1489
CDS	1942662	1943414	+	b1858	znuC	High-affinity ABC transport system for zinc	332	385	353	292	235	365	392	363	391	432	429	449	444	362	739	512	482	802	822	947	1016	485	597	684	414	191	698	430	274	488
CDS	1943414	1944196	+	b1859	znuB	High-affinity ABC transport system for zinc	149	166	180	117	112	160	157	107	137	150	137	139	152	79	255	149	161	218	345	392	447	168	179	195	122	99	285	169	153	235
CDS	1944349	1945356	-	b1860	ruvB	DNA helicase driving branch migration during recombination; hexameric ring	295	444	415	302	258	390	409	391	506	421	469	451	782	613	861	1152	857	1724	1005	536	970	897	1422	1321	874	490	1514	449	390	671
CDS	1945368	1945976	-	b1861	ruvA	Holliday junction recognition factor, recruits RuvB; works in conjunction with RuvB helicase to drive branch migration during recombination	254	286	263	255	224	319	310	293	350	340	332	318	915	606	1777	696	515	1133	511	416	708	650	900	854	654	318	1015	319	251	488
CDS	1946251	1946850	+	b1862	yebB	DUF830 family protein, function unknown	3	12	6	3	4	9	2	6	5	8	3	6	3	4	8	9	9	6	8	11	18	10	18	9	19	6	34	12	6	16
CDS	1946858	1947376	-	b1863	ruvC	RuvC endonuclease, Holliday structure resolvase; not SOS regulated	843	1028	1020	946	755	1157	853	742	841	761	789	750	254	176	480	130	156	200	305	1296	908	262	362	368	291	157	370	1184	803	1293
CDS	1947414	1948151	-	b1864	yebC	Function unknown, expressed protein, UPF0082 family	1822	2325	2323	2326	1793	2746	2008	1879	2210	2071	1916	2056	748	558	1561	527	596	715	855	2538	1976	867	1283	1119	983	519	1190	2562	2098	3145
CDS	1948183	1948632	-	b1865	nudB	Dihydroneopterin triphosphate pyrophosphohydrolase; early step in folate synthesis	763	1035	1049	929	806	1228	789	808	951	929	986	980	360	316	464	464	484	579	559	1298	1134	410	560	494	465	249	489	1224	871	1387
CDS	1948753	1950522	-	b1866	aspS	Aspartate--tRNA ligase	3951	5222	5025	4680	3736	5670	4130	4001	4796	5049	5160	4579	2338	2046	2006	2969	2897	3961	3311	6569	6143	3324	4356	4173	3346	1806	4612	6231	4749	6882
CDS	1950832	1951395	+	b1867	yecD	Isochorismatase family protein, function unknown	164	266	260	160	122	194	211	173	227	258	270	247	385	340	586	375	327	498	332	244	348	304	443	458	224	142	461	224	198	326
CDS	1951395	1952210	+	b1868	yecE	DUF72 family protein, function unknown	138	216	193	80	96	160	121	100	151	147	123	124	57	61	49	101	113	92	251	219	248	39	44	51	34	31	69	148	134	222
CDS	1952266	1952658	+	b1869	yecN	Inner membrane protein, MAPEG family, function unknown	207	268	243	212	183	284	294	244	327	287	301	305	424	307	706	520	369	688	552	336	460	398	572	694	402	213	705	298	148	332
CDS	1952702	1953442	+	b1870	cmoA	tRNA cmo(5)U34 methyltransferase, SAM-dependent	360	466	469	252	228	452	239	235	328	303	349	290	350	317	505	418	434	550	708	718	812	398	521	498	351	203	660	557	270	424
CDS	1953442	1954410	+	b1871	cmoB	tRNA mo(5)U34 methyltransferase, SAM-dependent	316	466	452	360	328	492	298	248	328	294	326	306	219	159	268	344	423	359	747	745	852	294	336	357	286	207	548	580	325	483
CDS	1954581	1957007	-	b1872	torZ	Periplasmic trimethylamine oxide (TMAO) reductase; also has biotin sulfoxide and DMSO reductase activities; respiratory system	56	91	105	74	61	95	89	88	134	123	97	102	161	88	279	72	75	157	87	93	127	198	302	267	216	107	267	88	75	151
CDS	1957035	1958132	-	b1873	torY	Cytochrome c homolog required for periplasmic reduction of TMAO by TorZ; respiratory system	2	3	3	3	5	11	10	10	12	8	11	4	5	4	7	10	7	16	8	9	16	24	45	31	41	26	41	8	10	18
CDS	1958523	1959266	-	b1874	cutC	Copper homeostasis protein	338	465	387	333	287	420	427	404	512	678	495	533	616	511	668	1166	1043	1326	1394	755	1040	1416	1974	2137	1296	777	2432	569	329	623
CDS	1959283	1959846	-	b1875	yecM	Function unknown, low abundance protein; structure suggests YecM is a metal-dependent enzyme	157	225	228	132	129	198	201	198	249	245	270	235	614	488	750	846	757	941	760	313	503	1001	1478	1603	837	498	1614	232	191	385
CDS	1960062	1961792	+	b1876	argS	Arginine--tRNA ligase	1993	2348	2231	1944	1602	2414	1428	1061	1344	1466	1183	1323	972	960	1416	1445	1524	2009	1388	3641	2988	1087	1560	1448	999	644	1680	2760	1717	2269
CDS	1961972	1962457	+	b1877	yecT	Function unknown, possible secreted protein or lipoprotein	34	59	63	26	20	40	21	18	20	16	4	10	2	1	3	6	3	8	15	58	54	18	16	30	16	8	31	37	10	17
CDS	1962583	1962972	-	b1878	flhE	Proton seal during flagellar secretion; periplasmic; bound to flagellar basal body; required for full swarming motility	319	338	347	280	211	335	285	194	188	133	121	137	18	11	41	13	25	17	14	57	39	7	6	15	4	2	9	132	177	306
CDS	1962975	1965050	-	b1879	flhA	Flagellar export pore protein, integral membrane protein	2306	2627	2619	2073	1787	2712	2280	1794	1681	1155	1273	1241	123	119	224	298	359	358	173	710	378	178	241	281	53	30	104	987	1604	2554
CDS	1965046	1966191	-	b1880	flhB	Flagellin export apparatus, substrate specificity protein; determines the order of subunit export	1111	1727	1809	1125	1022	1645	1267	1056	1089	649	798	785	204	137	231	215	184	257	93	394	212	304	526	599	19	9	39	624	825	1617
CDS	1966396	1967037	-	b1881	cheZ	CheY-P phosphatase	2605	3907	4027	3508	2920	4337	3513	3809	4770	4663	4787	4149	2147	1520	2556	447	671	1024	998	1847	2033	772	1239	1106	195	87	195	1809	2198	3800
CDS	1967051	1967437	-	b1882	cheY	Response regulator for chemotactic signal transduction; single-domain response regulator lacking an output domain; CheA is the cognate sensor protein; autoacetylase	1589	2425	2609	2224	1940	3060	2226	2316	3261	2766	2725	2585	1224	811	1706	242	394	543	543	1259	1322	319	479	381	96	42	91	1131	1524	2692
CDS	1967455	1968501	-	b1883	cheB	Chemotaxis MCP protein-glutamate methylesterase; reverses CheR methylation at specific MCP glutamates	922	1612	1907	1341	1357	2058	1253	1399	2211	1489	1732	1612	1049	621	1715	227	433	308	415	802	765	46	112	71	78	33	48	791	1029	1490
CDS	1968507	1969364	-	b1884	cheR	Chemotaxis MCP protein methyltransferase, SAM-dependent; binds C-terminus of chemoreceptors; makes glutamate methyl esters	1968	2793	2818	1884	1689	2852	2190	2367	3007	2772	2864	2831	1789	1068	2777	423	593	661	957	1209	1413	30	59	54	90	69	127	1034	1390	2015
CDS	1969386	1970984	-	b1885	tap	Dipeptide chemoreceptor, methyl-accepting; MCP IV; flagellar regulon	8066	10861	10139	8485	7145	11097	10381	10746	12694	11772	11946	11135	7987	4600	16225	2066	2463	3197	2793	3769	4776	322	377	346	569	475	843	4103	5673	9232
CDS	1971033	1972691	-	b1886	tar	Aspartate, maltose chemoreceptor, methyl-accepting; MCP II; also senses repellents cobalt and nickel; flagellar regulon	13345	17433	16171	14648	12017	18304	18754	18109	21233	19283	20291	18828	14363	9445	26229	5027	4530	10290	3876	5714	7571	12712	18085	20820	10522	6604	20067	6904	9739	16998
CDS	1972839	1973339	-	b1887	cheW	Chemotaxis signal transducer; bridges CheA to chemoreceptors to regulate phophotransfer to CheY and CheB	4918	5809	5960	5181	4333	6667	5939	5533	7812	6931	6092	6167	1073	1084	1031	1616	1913	2295	2369	2772	3552	1582	2201	1933	710	324	826	2752	2959	5194
CDS	1973363	1975324	-	b1888	cheA	Histidine protein kinase sensor of chemotactic response; CheY is cognate response regulator; autophosphorylating; CheAS is a short form produced by an internal start at codon 98	13802	16677	15879	14163	11431	17902	15520	14296	19775	16512	16321	15385	8703	7715	10315	9332	9422	14367	8324	7267	10023	5034	7334	6364	4592	2998	6890	7030	8379	13087
CDS	1975332	1976255	-	b1889	motB	H+-driven stator protein of flagellar rotation	3409	4519	4341	3126	2506	4047	4129	3644	4836	4155	4060	3664	3730	2935	5259	2957	2515	5218	1611	1973	2476	4664	6186	6183	4065	2451	6649	1695	1910	3486
CDS	1976255	1977139	-	b1890	motA	H+-driven stator protein of flagellar rotation	5099	6592	6543	4467	3642	5367	5829	5514	6411	6027	5706	5191	6202	4780	7782	4893	3533	9774	2324	2822	3773	15954	21394	23876	12445	7056	23224	2252	2494	4531
CDS	1977269	1977844	-	b1891	flhC	Transcriptional activator of flagellar class II operons; forms heterotetramer with FlhD; CsrA regulon; may be allosteric effector of FlhD	1252	1704	1685	1089	895	1588	1084	963	1169	1006	991	1208	434	306	735	271	267	581	233	800	570	998	1132	1314	772	331	1277	1192	1322	2023
CDS	1977850	1978197	-	b1892	flhD	Transcriptional activator of flagellar class II operons; forms heterotetramer with FlhC; possible role in regulation of cell division; can function in vivo independently of FlhC, but does not bind DNA by itself; contains HTH motif	830	1115	1053	609	541	895	579	509	650	568	676	767	97	96	215	81	104	178	100	500	283	82	140	160	96	54	168	789	1000	1224
CDS	1978521	1979021	-	b1893	insB8	IS1 transposase B	0	1	0	0	0	0	0	1	1	1	1	1	3	0	1	1	0	0	3	1	5	0	2	4	0	1	1	2	0	0
CDS	1978943	1979215	-	b1894	insA8	IS1 transposase A	2	0	1	0	0	2	2	2	2	2	1	0	0	1	1	0	0	0	3	0	1	0	1	1	0	0	1	3	1	3
CDS	1979753	1980178	+	b1895	uspC	Stress-induced protein; UV-resistance	40	33	28	71	33	61	69	87	113	131	149	128	119	80	133	164	131	252	157	34	70	136	174	224	141	70	285	52	49	92
CDS	1980191	1981612	-	b1896	otsA	Trehalose phosphate synthase; cold- and heat- induced; required for viability at 4C; rpoS regulon	110	97	91	95	60	106	123	140	257	399	298	234	182	119	251	359	375	961	4794	1275	3326	33	46	63	44	38	115	166	123	217
CDS	1981590	1982387	-	b1897	otsB	Trehalose phosphate phosphatase; cold- and heat- induced; required for viability at 4C; rpoS regulon; HAD17	13	29	24	25	21	21	21	26	84	126	104	64	138	92	196	477	427	1143	1970	315	870	16	37	32	66	26	96	26	22	51
CDS	1983558	1985069	-	b1900	araG	Arabinose ABC transporter ATP-binding protein	49	72	52	48	44	72	58	87	117	69	86	60	136	102	161	88	70	181	62	36	79	206	276	306	207	121	354	17	32	57
CDS	1985142	1986128	-	b1901	araF	L-Arabinose-binding protein, periplasmic	45	80	68	63	44	67	81	91	117	68	66	74	253	172	469	69	72	173	38	28	50	659	1050	1016	363	209	534	19	51	65
CDS	1986925	1987425	+	b1902	ftnB	Ferritin B, probable ferrous iron reservoir; ferritin-like protein; required for oxidatively damaged aconitase iron-sulfur cluster repair and virulence in Salmonella; apparently missing an active ferroxidase center	166	129	128	265	195	269	348	363	442	543	458	373	621	475	670	1645	1101	2274	554	146	338	155	192	248	208	152	436	163	165	354
CDS	1988222	1988542	+	b1904	yecR	Required for phage lambda growth and antibiotic resistance; verified lipoprotein, function unknown	891	996	921	807	738	1067	1106	795	771	467	487	545	42	52	119	106	116	143	67	161	120	78	149	204	22	11	56	302	436	908
CDS	1988716	1989210	+	b1905	ftnA	Ferritin, major cytoplasmic iron storage protein	1215	1799	1594	1314	1362	1750	3043	3449	4173	6381	7251	7157	1130	1510	738	2460	3308	915	5188	5072	7069	2813	2740	3575	2535	1826	6183	3712	4819	9388
CDS	1989254	1989490	-	b1906	yecH	DUF2492 family protein, function unknown	67	36	34	109	91	107	205	269	279	324	381	341	34	13	52	27	20	45	33	44	31	44	57	67	19	11	42	111	150	267
CDS	1989681	1990889	+	b1907	tyrP	Tyrosine:H+ symport permease	205	278	242	134	121	202	108	61	117	91	77	94	34	31	58	49	58	113	145	575	664	36	47	46	25	22	57	521	128	178
CDS	1990957	1991619	-	b1908	yecA	UPF0149 family protein, function unknown,	148	315	332	304	283	390	323	512	691	619	712	536	1381	852	2251	1388	1296	1446	830	413	688	911	1298	990	805	406	932	442	450	808
CDS	1992272	1992817	-	b1912	pgsA	Phosphatidylglycerophosphate synthase	400	451	427	466	354	510	628	520	637	695	668	715	418	342	555	518	470	791	730	449	701	898	1260	1419	824	436	1657	480	377	781
CDS	1992877	1994706	-	b1913	uvrC	Excision nuclease subunit C; repair of UV damage to DNA; multicopy causes mucoidy	750	952	917	776	716	1069	1014	1083	1436	1433	1429	1327	550	533	662	1081	1136	1279	2010	1491	2418	746	916	999	782	565	1572	1050	850	1562
CDS	1994706	1995359	-	b1914	uvrY	Response regulator, pleiotropic; controls the expression of csrB/C sRNAs; hydrogen peroxide resistance; cognate sensor regulator is BarA	457	659	654	500	422	691	606	731	924	965	985	888	632	492	912	861	883	1054	1055	810	1199	1072	1248	1511	1354	725	2305	751	598	1038
CDS	1995818	1996039	+	b1915	yecF	DUF2594 family protein, function unknown,	111	139	132	83	87	114	91	51	58	42	37	42	27	25	45	37	36	33	84	248	233	287	384	426	370	227	864	278	107	175
CDS	1996113	1996832	-	b1916	sdiA	Quorum-sensing ftsQAZ-P2, acrABCDE transcriptional activator; fluoroquinolone resistance; overproduction confers drug resistance by stimulating the acr genes; SdiA senses exogenous N-acyl homoserine lactones	189	221	229	207	182	231	255	191	245	195	171	175	274	182	547	241	201	385	493	436	634	363	557	565	630	290	1084	306	190	336
CDS	1997065	1997814	-	b1917	yecC	Predicted ABC transport ATP-binding protein, function unknown	676	716	659	699	560	798	659	630	591	510	543	509	159	129	211	110	103	174	336	1349	1026	95	127	120	79	41	117	887	432	638
CDS	1997814	1998479	-	b1918	yecS	Predicted amino acid ABC permease, inner membrane protein; function unknown	547	571	581	548	450	655	607	522	618	454	525	474	176	136	215	112	103	162	313	1200	1009	86	107	103	75	52	139	785	345	542
CDS	1998497	1999480	-	b1919	dcyD	D-cysteine desulfhydrase; needed for protection from, and utilization of, D-cysteine	1385	1437	1527	1586	1223	1873	1489	1415	1619	1311	1448	1401	930	604	1738	448	422	700	924	2939	2774	523	609	665	455	274	742	1777	910	1493
CDS	1999588	2000385	-	b1920	fliY	Cystine-binding protein, periplasmic; part of a L-cysteine/L-cystine shuttle system confering hydrogen peroxide resistance; not required for motility; may regulate FliA (sigma 28)	2765	5084	5260	6144	5682	7864	5220	5724	6392	4958	4943	4877	1818	1032	3177	694	818	1063	2040	7924	8893	1108	1522	1041	1103	609	1052	5944	2896	5349
CDS	2000476	2001024	-	b1921	fliZ	DNA-binding RpoS antagonist; transiently inhibits RpoS in post-exponential phase; timing factor allowing motility to continue for a while during starvation; not required for normal motility	2764	3638	3941	3224	2670	4203	4217	3912	4448	3482	3113	3300	2495	1422	4918	964	759	2070	618	1034	1015	3766	4947	5754	2851	1454	4972	1535	2506	4859
CDS	2001073	2001789	-	b1922	fliA	Transcription factor sigma 28 for class III flagellar operons	6485	7455	7659	7964	6297	9235	10162	8728	9601	7542	6675	7013	7664	4565	14575	2774	1995	6577	1312	1794	1976	11853	15008	18224	7386	3362	13042	3155	4794	9685
CDS	2002113	2003606	-	b1923	fliC	Flagellin, structural gene, H-antigen	291955	306487	292137	307856	240015	341358	348912	315176	402328	335357	327683	295199	355791	286238	413116	216213	164575	410826	112342	120771	157230	216781	317649	326161	177413	99854	308909	103694	130995	219763
CDS	2003872	2005275	+	b1924	fliD	Hook-associated protein 2, axial family	8824	12092	11657	9543	9008	14010	11697	11197	14423	8759	9486	9717	10386	7979	12561	5084	4130	10372	2086	4031	4503	1521	1940	2218	1001	882	2168	4301	5638	9783
CDS	2005303	2005710	+	b1925	fliS	Flagellar chaperone, inhibits premature FliC assembly; cytosolic	1677	2248	2164	1747	1455	2358	2139	2086	2566	1683	1773	1873	1508	1168	2328	655	515	1252	330	644	769	40	74	57	25	14	35	721	1030	1633
CDS	2005713	2006075	+	b1926	fliT	Flagellar synthesis, predicted chaperone, role unknown	1226	1625	1546	1176	956	1606	1487	1348	1681	1208	1244	1244	1104	749	1763	397	323	687	198	472	484	19	44	26	20	11	36	499	633	976
CDS	2006156	2007640	+	b1927	amyA	alpha-Amylase, cytoplasmic	1188	1664	1651	1013	848	1433	1075	1082	1484	1267	1278	1218	1662	912	2678	661	609	1405	1490	976	1758	142	195	178	210	118	302	555	612	957
CDS	2007680	2008090	-	b1928	yedD	Novel verified lipoprotein, function unknown	387	446	416	373	295	473	488	357	479	506	429	448	497	313	960	296	268	403	487	490	622	831	1115	1202	591	346	1115	559	376	733
CDS	2008277	2009479	+	b1929	yedE	Inner membrane protein, UPF0394 family, function unknown	1156	1246	1243	1123	1102	1484	1466	1166	1245	1259	1635	1514	355	303	851	262	300	383	345	1308	832	661	995	1032	486	282	912	1673	1941	2622
CDS	2009479	2009709	+	b1930	yedF	Predicted sulfurtransferase, function unknown; TusA family	183	251	188	195	172	239	280	209	210	236	238	274	82	52	178	55	48	61	70	206	133	159	238	265	109	51	223	289	297	477
CDS	2009821	2010486	+	b1931	yedK	DUF159 family protein, function unknown	14	19	19	22	7	14	26	14	25	39	33	27	16	16	30	26	32	70	92	38	83	24	32	30	22	15	60	30	29	34
CDS	2010600	2011076	+	b1932	yedL	Predicted acetyltransferase	20	49	37	44	39	48	73	58	37	32	31	39	22	12	26	20	35	29	60	43	77	47	79	105	39	31	129	99	32	75
CDS	2012703	2013014	-	b1937	fliE	Flagellar synthesis; basal body component	666	1578	1647	522	519	955	620	456	602	244	246	269	36	43	93	54	83	129	12	161	95	118	186	194	13	4	4	467	659	1370
CDS	2013229	2014884	+	b1938	fliF	Flagellar basal body M-ring protein	5941	6488	6133	5227	4594	6960	6043	4072	4524	2638	2796	2881	186	214	346	561	622	734	278	1363	720	495	735	987	28	15	46	2523	3441	6133
CDS	2014880	2015872	+	b1939	fliG	Rotor protein for flagellar motor switching and energizing; role in flagellar assembly	3700	4055	3927	3760	3013	4077	3826	2994	3155	2090	2225	2190	129	118	235	241	404	373	194	863	449	106	185	205	16	14	41	1540	2480	3845
CDS	2015868	2016551	+	b1940	fliH	Negative regulator of FliI ATPase activity; involved in flagellar assembly and export	1904	2210	2124	1744	1444	2192	1935	1608	1576	1194	1235	1103	99	79	344	142	225	217	100	456	233	17	35	36	7	7	14	779	1288	2155
CDS	2016554	2017924	+	b1941	fliI	Cytoplasmic membrane ATPase involved in flagellar assembly; involved in export of flagellar axial protein subunits	2380	2793	2701	2158	1995	3204	2426	1830	1983	1288	1313	1362	95	90	287	124	203	192	118	513	344	9	16	27	6	1	6	1009	1535	2569
CDS	2017946	2018386	+	b1942	fliJ	Flagellin export apparatus soluble chaperone	590	744	650	683	532	750	686	441	456	350	374	363	18	17	46	21	61	60	33	123	87	6	5	5	3	4	6	259	398	656
CDS	2018386	2019510	+	b1943	fliK	Hook filament junction; controls hook length	2021	2171	2175	1965	1694	2578	2159	1740	1536	1363	1454	1432	78	69	149	94	188	153	123	500	331	7	14	13	6	4	18	960	1401	2437
CDS	2019618	2020079	+	b1944	fliL	Affects rotational direction of flagella during chemotaxis	2333	2844	2869	2056	1756	2705	2170	1848	1867	1422	1548	1468	163	138	250	508	450	774	186	620	351	405	597	791	97	41	174	1202	1672	2926
CDS	2020087	2021088	+	b1945	fliM	Flagellar synthesis, motor switching and energizing	3205	4702	4547	2721	2570	4334	3219	2572	2788	1913	2063	1970	171	186	279	629	759	748	266	1082	674	247	404	463	82	52	172	1960	2899	4851
CDS	2021088	2021498	+	b1946	fliN	Flagellar switch protein	910	1140	1067	973	794	1134	880	638	662	421	425	453	55	45	94	109	113	141	71	274	167	90	182	184	47	29	92	421	696	1099
CDS	2021504	2021866	+	b1947	fliO	Flagellin export apparatus, integral membrane protein	507	693	743	443	379	636	477	341	375	267	196	269	20	24	51	39	70	59	32	173	99	54	106	88	41	12	60	245	387	496
CDS	2021869	2022603	+	b1948	fliP	Flagellin export apparatus, integral membrane protein	974	1302	1295	687	636	940	723	466	600	385	355	363	34	29	57	57	72	82	55	328	158	64	80	81	29	10	61	439	616	894
CDS	2022616	2022882	+	b1949	fliQ	Flagellin export apparatus, integral membrane protein	250	355	348	215	172	324	229	138	168	108	78	118	7	9	19	10	17	26	15	78	50	7	12	13	5	4	10	126	117	188
CDS	2022893	2023675	+	b1950	fliR	Flagellin export apparatus, integral membrane protein	356	460	561	232	202	370	265	163	233	170	160	176	19	23	24	18	28	26	27	122	67	5	16	9	3	4	8	163	166	264
CDS	2023968	2024588	+	b1951	rcsA	Positive regulatory gene for capsule (colanic acid) synthesis; two regulatory proteins are derived from the same gene	154	188	227	163	130	233	150	102	92	92	77	74	14	9	20	78	93	108	107	121	116	5	11	13	20	5	23	85	104	141
CDS	2024638	2024823	-	b1952	dsrB	Function unknown, regulated by DsrA, H-NS, and RpoS	56	66	68	59	51	89	77	65	108	87	85	99	111	73	102	176	150	269	139	79	163	412	643	520	423	193	520	74	88	140
CDS	2024986	2025210	+	b1953	yodD	Peroxide and acid resistance protein, stress-induced	3	7	9	8	4	14	17	21	36	58	49	27	68	60	87	453	350	1031	1547	57	621	33	40	45	66	39	121	24	7	26
CDS	2025511	2026323	+	b1955	yedP	Predicted mannosyl-3-phosphoglycerate phosphatase; function unknown; HAD19	24	32	35	27	33	37	45	41	67	87	95	65	111	97	225	257	202	626	956	132	606	43	55	57	72	35	102	51	31	75
CDS	2026326	2028017	-	b1956	yedQ	Predicted membrane-anchored diguanylate cyclase	115	210	207	180	128	222	201	182	300	257	257	256	187	135	238	176	226	215	528	292	485	148	180	220	162	69	219	222	183	324
CDS	2028191	2028370	-	b1957	yodC	Function unknown	0	35	44	31	33	23	9	44	58	33	44	30	29	21	48	56	119	60	24	36	26	36	32	12	58	17	7	29	49	78
CDS	2028452	2029366	-	b1958	yedI	Function unknown; homolog of V. cholerae mutK	61	174	208	148	140	215	137	232	331	264	315	319	264	170	339	379	533	454	278	207	298	290	302	204	269	119	201	233	224	413
CDS	2029539	2030456	+	b1959	yedA	Amino acid exporter for phenylalanine, threonine	8	29	24	16	12	28	15	13	26	25	17	20	26	14	38	15	19	27	21	39	42	280	306	356	231	99	284	37	33	39
CDS	2030451	2030918	-	b1960	vsr	Mismatch nicking endonuclease, helps repair TG mismatches	91	118	96	82	66	99	103	85	76	86	92	71	21	24	33	18	31	25	123	137	196	23	23	41	20	19	62	110	67	117
CDS	2030902	2032317	-	b1961	dcm	DNA cytosine methyltransferase; internal cytosine methylated	550	609	603	432	417	641	505	430	558	561	540	509	395	300	542	362	430	499	1012	983	1447	453	614	632	405	262	802	673	540	815
CDS	2032387	2033079	-	b1962	yedJ	Predicted hydrolase, HD superfamily, function unknown	95	175	181	109	95	141	141	133	211	182	152	142	600	373	1273	514	492	762	756	294	729	669	1000	928	812	415	1135	268	156	270
CDS	2033122	2033484	-	b1963	yedR	Inner membrane protein, function unknown	17	57	48	20	32	51	34	33	69	45	35	55	265	156	592	226	192	303	296	107	300	249	413	390	360	153	456	93	23	72
CDS	2035835	2036683	+	b1967	hchA	Glyoxalase III and molecular chaperone Hsp31, heat-inducible; weak aminopeptidase activity; homodimeric	36	84	91	55	35	61	73	128	375	238	193	146	458	381	703	366	345	641	1742	467	1442	344	528	525	950	538	1889	134	114	277
CDS	2036797	2038152	-	b1968	yedV	Predicted histidine protein kinase sensor, function unknown	133	225	214	98	79	142	158	177	214	214	204	206	29	27	50	59	81	64	272	308	529	44	45	53	107	77	315	151	131	168
CDS	2038155	2038823	-	b1969	yedW	Putative response regulator, function unknown	106	161	157	145	101	183	224	225	265	287	282	318	127	92	155	136	162	213	249	150	284	242	294	354	400	220	800	151	101	187
CDS	2038956	2039366	+	b1970	hiuH	Hydroxyisourate hydrolase; HIU hydrolase, HIUHase; periplasmic transthyretin-like protein (TLP); EcTRP; tetrameric, metal-binding; unrelated to soybean HIUHase	13	10	16	15	11	17	14	18	30	34	33	25	23	18	28	41	38	46	56	30	60	23	46	35	42	24	102	17	10	11
CDS	2039478	2040479	+	b1971	yedY	Membrane-anchored, periplasmic TMAO, DMSO reductase; activity shown in vitro; Mo-MPT form of the molybdenum cofactor; tungsten cofactor	55	66	72	51	51	69	107	83	110	128	122	106	136	104	210	99	103	221	301	114	247	104	133	144	126	75	223	66	64	119
CDS	2040483	2041115	+	b1972	yedZ	Inner membrane heme subunit for periplasmic YedYZ reductase	17	24	29	11	15	22	28	23	26	27	37	33	28	27	52	52	26	53	118	43	95	33	58	49	47	25	100	24	19	30
CDS	2041375	2042022	+	b1973	zinT	Periplasmic zinc and cadmium binding protein; induced by zinc, cadmium or peroxide; Zur, SoxS and Fur regulated	39	39	53	53	38	40	55	33	57	44	60	59	14	7	52	29	64	109	261	588	371	141	289	242	33	13	50	100	77	121
CDS	2042368	2042895	+	b1974	yodB	Cytochrome b561 homolog, function unknown	53	41	55	43	35	50	57	46	71	72	38	62	68	54	82	101	139	104	169	151	237	92	98	117	160	87	298	71	59	106
CDS	2043651	2044445	+	b1976	mtfA	Mlc anti-repressor; binds Mlc and blocks its repression of ptsG; cytoplasmic	372	643	591	458	407	582	703	797	885	1267	1457	1185	370	249	555	392	375	597	568	335	527	342	432	519	332	159	628	374	741	1233
CDS	2044938	2052011	+	b1978	yeeJ	Overexpression increases adhesion and biofilm formation; probable adhesin, function unknown; intimin/invasin homolog	202	324	266	238	172	273	283	290	383	389	373	386	348	237	510	309	331	493	597	403	783	355	530	485	313	155	582	252	231	473
CDS	2053643	2054956	+	b1981	shiA	Shikimate and dehydroshikimate permease	344	505	494	337	303	485	574	588	806	727	776	750	909	622	943	980	987	1218	866	455	651	550	662	733	535	307	866	522	563	1110
CDS	2055061	2056512	+	b1982	amn	AMP nucleosidase	962	1316	1151	926	786	1249	1662	1631	2369	2495	2340	2060	1619	1259	2599	745	728	975	3033	2070	3453	171	278	292	144	119	321	1377	1300	2664
CDS	2056858	2057571	+	b1983	yeeN	Function unknown, UPF0082 family	1222	1317	1248	1164	907	1309	1334	1065	1141	1335	1151	1123	298	270	294	266	277	325	605	1669	1415	347	507	477	386	253	645	1421	1151	1770
CDS	2058206	2059690	-	b1985	yeeO	Predicted multdrug exporter, MATE family, function unknown	38	68	78	51	44	72	58	77	155	93	90	93	63	45	86	77	126	96	100	122	187	72	100	91	144	53	129	87	67	101
CDS	2059967	2060914	-	b1987	cbl	Transcriptional activator for ssuEADCB and tauABCD	386	476	462	679	587	628	561	392	318	316	204	220	144	83	314	39	39	106	345	1380	2024	40	56	59	26	20	82	528	77	149
CDS	2061019	2061933	-	b1988	nac	Repressor of gdhA transcription; RpoN, GlnG(NtrC) regulons; pleiotropic effects	91	84	99	88	56	118	103	74	81	71	59	80	44	31	83	49	65	75	114	124	177	49	87	89	72	30	99	80	40	67
CDS	2062394	2063323	-	b1990	erfK	L,D-transpeptidase linking Lpp to murein, periplasmic	137	189	190	118	109	180	165	185	288	308	294	271	278	187	433	446	397	865	994	304	682	197	215	222	253	147	390	182	133	278
CDS	2063391	2064467	-	b1991	cobT	Nicotinate-nucleotide--dimethylbenzimidazole phosphoribosyltransferase; partial cobalamin biosynthesis pathway present in E. coli	73	273	279	150	138	290	157	235	396	285	259	319	252	125	295	242	454	255	230	204	283	291	177	163	454	157	191	216	214	423
CDS	2064482	2065222	-	b1992	cobS	Cobalamin synthase; partial cobalamin biosynthesis pathway present in E. coli	8	139	152	59	43	106	60	101	187	92	117	131	236	111	415	172	380	243	84	79	94	294	241	138	482	134	117	106	103	192
CDS	2065222	2065764	-	b1993	cobU	Partial cobalamin biosynthesis pathway present in E. coli	49	107	120	80	71	110	105	139	164	135	156	151	272	177	502	304	374	401	179	97	155	355	493	355	415	159	352	103	104	224
CDS	2066308	2067321	-	b1994	insH8	IS5 transposase	9	14	11	10	10	20	8	9	24	9	18	13	9	9	22	12	22	22	27	20	25	22	29	32	19	10	50	9	6	15
CDS	2068955	2069857	-	b1996	insD6	IS2 transposase B	8	9	3	9	7	10	13	5	9	6	10	8	15	8	19	15	10	22	20	9	20	15	22	20	13	4	27	6	7	23
CDS	2069818	2070180	-	b1997	insC6	IS2 transposase A	0	1	0	0	0	0	0	0	0	1	2	0	0	1	1	0	0	0	0	0	0	0	3	1	0	0	0	0	0	0
CDS	2071539	2074655	+	b2000	flu	Antigen 43, phase-variable bipartite outer membrane protein; Ag43; CP4-44 defective prophage; affects surface properties, piliation, colonial morphology	774	1347	413	1013	1110	475	1018	1364	513	1110	1720	499	349	417	164	105	164	94	213	1128	232	385	668	199	124	75	102	919	1300	640
CDS	2074779	2076308	+	b2001	yeeR	Function unknown, CP4-44 putative defective prophage	39	97	57	62	64	41	88	77	52	103	145	56	80	64	76	34	39	47	51	141	68	57	74	54	35	16	72	99	114	68
CDS	2076308	2076751	+	b2002	yeeS	Function unknown, CP4-44 putative defective prophage	9	14	2	13	11	6	11	7	9	9	12	6	13	9	12	5	4	17	10	12	17	8	10	10	7	2	14	8	9	9
CDS	2076817	2077035	+	b2003	yeeT	Function unknown, CP4-44 putative defective prophage	2	1	0	0	0	1	0	1	1	1	1	0	1	0	2	0	2	1	1	0	1	1	3	3	1	1	0	1	1	1
CDS	2077112	2077477	+	b2004	cbeA	Cytoskeleton bundling-enhancing factor A, CbtA antitoxin; CP4-44 putative defective prophage	0	0	2	1	0	1	0	1	2	0	2	2	0	0	3	2	0	3	1	1	2	2	1	0	0	1	0	3	0	0
CDS	2077569	2077940	+	b2005	cbtA	Cytoskeleton binding toxin; toxin component of toxin-antitoxin protein pair CbtA-CbeA; CP4-44 putative defective prophage	1	0	3	1	1	1	3	2	2	2	2	1	5	1	1	4	1	3	1	2	3	4	6	1	5	1	6	1	1	3
CDS	2079035	2079361	-	b2007	yeeX	Function unknown, UPF0265 family	1923	1804	1791	2240	1765	2394	2847	3006	3303	3772	3831	3535	1238	1030	1771	1515	1395	2216	2539	2253	3087	3717	4876	5235	3479	1823	6112	2454	2110	3958
CDS	2079536	2080591	-	b2008	yeeA	Inner membrane protein, FUSC family, function unknown	153	211	185	147	103	184	149	155	228	216	203	229	272	166	412	136	128	297	303	261	407	427	583	594	353	213	581	188	166	231
CDS	2080792	2081262	-	b2009	sbmC	DNA gyrase inhibitor; in high copy protects cells from replication inhibitor MccB17; SOS induced; blocks MccB17 export	49	92	79	79	67	94	86	141	205	201	246	205	470	262	977	214	199	466	230	90	199	231	335	241	306	123	255	87	113	254
CDS	2081384	2082547	-	b2010	dacD	D-alanine D-alanine carboxypeptidase PBP6b; penicillin-binding protein 6b	39	90	85	51	50	71	69	77	106	102	91	105	88	70	139	117	123	134	113	79	118	126	143	96	141	47	73	78	60	131
CDS	2082756	2084180	+	b2011	sbcB	Exonuclease I; suppresses recB recC mutations	561	646	618	670	575	769	850	811	951	895	956	852	567	456	735	544	562	752	897	711	1010	1048	1498	1394	945	515	1555	670	595	1074
CDS	2084229	2084453	-	b2012	yeeD	Predicted sulfurtransferase, function unknown; TusA family	479	659	597	550	427	647	508	568	532	505	610	561	2254	1137	6284	101	75	242	480	1635	1807	83	150	134	34	14	44	952	184	334
CDS	2084470	2085525	-	b2013	yeeE	Inner membrane protein, UPF0394 family, function unknown	1113	1589	1532	1415	1255	1847	1318	1229	1152	1351	1386	1443	4829	2151	14605	121	108	363	895	3591	4611	117	165	120	58	60	81	2103	537	707
CDS	2085707	2087062	-	b2014	plaP	Putrescine importer, low affinity; possible cell density sensor	2912	3171	3040	2200	2023	3144	1152	366	510	464	292	352	368	350	702	355	401	528	441	4839	2591	2096	2643	2554	890	499	1493	3504	871	972
CDS	2087332	2088258	-	b2015	yeeY	Function unknown, LysR family of transcriptional regulators	53	98	106	103	75	102	141	109	158	179	162	145	322	182	552	303	238	469	350	125	292	71	87	98	112	90	166	94	68	167
CDS	2088307	2089128	-	b2016	yeeZ	Function unknown; predicted enzyme with a nucleoside diphosphate sugar substrate and an NAD(P) cofactor	665	675	661	795	675	895	1128	1048	1413	1403	1587	1345	2047	1527	3425	2045	1585	2964	2176	1056	1901	984	1534	1386	1418	1069	2642	930	739	1510
CDS	2089465	2089713	-	b2017	yefM	Antitoxin for YoeB toxin; binds YoeB RNase-like domain	156	155	142	162	152	183	191	188	211	210	210	183	352	278	786	298	232	496	291	252	365	587	886	827	1061	675	1953	184	105	205
CDS	2089996	2090043	+	b2018	hisL	his operon leader peptide	520	639	534	399	428	718	570	696	727	1094	1384	1051	1616	1387	648	2538	1945	3787	1835	551	926	704	665	965	548	217	1142	711	363	739
CDS	2090192	2091088	+	b2019	hisG	ATP-phosphoribosyltransferase	999	1392	1333	1309	1191	1689	1370	3592	3091	6251	13293	6686	10825	11364	1342	31311	31796	41037	38596	1540	17337	299	441	404	169	101	280	2035	1336	1791
CDS	2091097	2092398	+	b2020	hisD	Histidinol dehydrogenase	1413	1823	1648	1707	1461	2108	1601	1550	1416	1619	4954	1869	6795	9055	1634	33973	31975	48034	54248	2241	28532	287	535	437	81	55	145	2384	1604	2456
[truncated: 2,645 more rows]
