# Supplementary material for: Transcriptional responses of Escherichia coli during recovery from inorganic or organic mercury exposure
Source: BMC Genomics. 2018 Jan 16;19:52. doi: 10.1186/s12864-017-4413-z (PMC5769350; doi:10.1186/s12864-017-4413-z)
Supplement: Supplementary file 3 — Contains fold-change, log2 fold-change, and false discovery rate values for significantly differentially expressed genes (≤ 1% FDR and ≥ 2 fold-change) for mercury exposed conditions as determined by baySeq analysis and “n.s.” designates expression that was not significantly different from unexposed culture at the same time point. (XLSX 1966 kb) [file 12864_2017_4413_MOESM3_ESM.xlsx]

## Sheet: fold-change
TABLE S5: DEGs observed in mercury-exposed cells
Values are absolute fold-changes of DEGs and FDR for each condition. Table ordered by gene_id.
feature	start	end	strand	gene_id	gene_name	protein_description	Hg_t10	Hg_t30	Hg_t60	PMA_t10	PMA_t30	PMA_t60	Hg_t10_FDR	Hg_t30_FDR	Hg_t60_FDR	PMA_t10_FDR	PMA_t30_FDR	PMA_t60_FDR
CDS	190	252	+	b0001	thrL	Regulatory leader peptide for thrABC operon	n.s.	n.s.	n.s.	n.s.	n.s.	n.s.	0.135821	0.154361	0.378404	0.0102244	0.274718	0.762379
CDS	337	2796	+	b0002	thrA	Aspartokinase I and homoserine dehydrogenase I, bifunctional	-4.91966	-7.55287	n.s.	-11.2295	-24.8996	n.s.	3.60163e-06	1.6021e-07	0.0683382	6.2214e-11	2.8637e-08	0.824811
CDS	2801	3730	+	b0003	thrB	Homoserine kinase	-3.69774	-8.03601	n.s.	-8.27053	-23.8726	n.s.	0.000317419	1.51695e-06	0.0225544	2.63826e-08	3.34384e-07	0.823008
CDS	3734	5017	+	b0004	thrC	Threonine synthase	-3.40759	-7.83983	n.s.	-5.60862	-15.912	n.s.	0.000285221	8.77191e-07	0.0500591	3.0226e-08	3.03689e-07	0.817316
CDS	5234	5527	+	b0005	yaaX	Predicted secreted protein, DUF2502 family, function unknown	-5.18129	n.s.	n.s.	-3.93574	-3.45763	n.s.	4.65445e-07	0.134255	0.425144	1.65869e-07	3.30648e-05	0.536708
CDS	5686	6459	-	b0006	yaaA	Peroxide resistance protein, lowers intracellular iron	23.9933	4.65678	n.s.	n.s.	n.s.	n.s.	4.39345e-08	6.31019e-05	0.308143	1.96213e-06	0.000491265	0.688222
CDS	6532	7959	-	b0007	yaaJ	Predicted transporter, sodium:alanine (SAF) symporter family; function unknown	n.s.	-2.73623	-3.78231	-3.25926	-4.75145	n.s.	0.0767472	0.000190184	0.000928806	1.19938e-05	3.75462e-07	0.0217933
CDS	8238	9188	+	b0008	talB	Transaldolase B	2.09708	n.s.	n.s.	n.s.	n.s.	n.s.	0.00215039	0.378914	0.631336	0.000234919	0.124769	0.817812
CDS	9306	9890	+	b0009	mog	Molybdochelatase incorporating molybdenum into molybdopterin; chlorate resistance	n.s.	n.s.	n.s.	n.s.	n.s.	n.s.	0.00602013	0.381776	0.618101	0.178473	0.204142	0.808622
CDS	9931	10494	-	b0010	satP	Inner membrane protein, Grp1_Fun34_YaaH family; function unknown	n.s.	n.s.	n.s.	2.76324	2.71123	n.s.	0.240246	0.34358	0.458212	3.35234e-07	1.63521e-05	0.636251
CDS	10646	11356	-	b0011	yaaW	UPF0174 family, function unknown	2.55556	n.s.	n.s.	3.9	n.s.	n.s.	0.00906292	0.295061	0.455059	0.000161943	0.0144384	0.766407
CDS	11385	11786	-	b0013	yaaI	Predicted secreted protein, UPF0412 family, function unknown	n.s.	n.s.	n.s.	n.s.	n.s.	n.s.	0.25333	0.286284	0.5379	0.151828	0.126475	0.728188
CDS	12163	14076	+	b0014	dnaK	Hsp70 molecular chaperone, heat-inducible; bichaperone with ClpB for protein disaggregation	5.02825	n.s.	n.s.	n.s.	n.s.	n.s.	4.23813e-06	0.0128383	0.604382	0.213973	0.280922	0.126241
CDS	14168	15295	+	b0015	dnaJ	DnaK co-chaperone HSP40; DNA-binding protein; stress-related DNA biosynthesis, responsive to heat shock; binds Zn(II)	5.62444	n.s.	n.s.	n.s.	n.s.	n.s.	1.17489e-07	0.0230108	0.476805	0.000177752	0.00122813	0.106135
CDS	15445	16554	+	b0016	insL1	IS186 transposase	3.11348	n.s.	n.s.	n.s.	n.s.	n.s.	2.08381e-05	0.0999508	0.321581	0.134098	0.00887152	0.0306644
CDS	16754	16960	-	b0018	mokC	Overlapping regulatory peptide, enables hokC expression	n.s.	n.s.	n.s.	n.s.	n.s.	n.s.	0.0636043	0.0345523	0.0133207	0.0685354	0.227857	0.666992
CDS	17489	18652	+	b0019	nhaA	Na+/H+ antiporter 1, strongly pH-dependent; helps regulate intracellular pH and extrude lithium; nhaA_P1 activated by NhaR, repressed by H-NS and stimulated by Na(+)	4.1039	n.s.	n.s.	n.s.	2.16743	n.s.	2.00434e-05	0.00221098	0.00173511	0.000554336	2.22338e-05	0.816984
CDS	18715	19617	+	b0020	nhaR	Positive regulator of nhaA, Na(+)-dependent	2.35632	n.s.	n.s.	2.3057	2.34759	n.s.	0.000120732	0.0167545	0.10319	6.98829e-06	7.68486e-05	0.814506
CDS	19814	20314	-	b0021	insB1	IS1 transposase B	n.s.	n.s.	n.s.	n.s.	n.s.	n.s.	0.152054	0.281909	0.589663	0.123581	0.211664	0.778967
CDS	20236	20508	-	b0022	insA	IS1 transposase A	n.s.	n.s.	n.s.	n.s.	n.s.	n.s.	0.217364	0.174157	0.381489	0.165417	0.169127	0.778553
CDS	20818	21078	-	b0023	rpsT	30S ribosomal subunit protein S20	-3.10857	n.s.	n.s.	n.s.	n.s.	n.s.	0.00282343	0.0685777	0.21334	0.199684	0.275826	0.385791
CDS	21181	21396	+	b0024	yaaY	Function unknown	2.04918	n.s.	n.s.	n.s.	n.s.	n.s.	0.00504833	0.356478	0.148132	0.0199345	0.0991991	0.273675
CDS	21407	22345	+	b0025	ribF	Riboflavin kinase and FAD synthase, riboflavin biosynthesis	n.s.	n.s.	n.s.	2.36364	n.s.	n.s.	0.0128755	0.00335212	0.572448	1.32122e-06	4.59779e-05	0.806589
CDS	22391	25204	+	b0026	ileS	Isoleucine--tRNA ligase	n.s.	n.s.	n.s.	n.s.	n.s.	n.s.	0.290968	0.410486	0.610161	0.046838	0.274876	0.689486
CDS	25207	25698	+	b0027	lspA	Prolipoprotein signal peptidase, signal peptidase II; SPII	n.s.	n.s.	n.s.	n.s.	n.s.	n.s.	0.307524	0.0149906	0.110385	0.000268084	0.00243631	0.181261
CDS	25826	26272	+	b0028	fkpB	FKBP-type peptidyl-prolyl cis-trans isomerase	n.s.	n.s.	n.s.	n.s.	n.s.	n.s.	0.00144465	0.0404117	0.516266	1.88184e-05	0.0544164	0.515849
CDS	26277	27224	+	b0029	ispH	4-hydroxy-3-methylbut-2-enyl diphosphate reductase; last, branched, step of isopentenyl diphosphate (IPP) and dimethylallyl diphosphate (DMAPP) synthesis from 1-hydroxy-2-methyl-2-(E)-butenyl 4-diphosphate; alternative nonmevalonate (DXP) pathway for terp	n.s.	n.s.	n.s.	n.s.	n.s.	n.s.	7.76112e-05	0.00831657	0.401714	1.7148e-05	0.0728779	0.807271
CDS	27293	28204	+	b0030	rihC	Ribonucleoside hydrolase	n.s.	-2.64286	n.s.	-2.12016	-2.57754	n.s.	0.0384868	0.00025226	0.0369015	4.56997e-05	6.42454e-05	0.792556
CDS	28374	29192	+	b0031	dapB	Dihydrodipicolinate reductase	-2.42732	-2.04603	n.s.	-2.00602	n.s.	n.s.	0.000193984	0.00200433	0.0189018	1.40598e-05	0.000860405	0.34856
CDS	29651	30796	+	b0032	carA	Carbamoyl phosphate synthase, small subunit; glutamine-hydrolyzing, tetramer of heterodimers	-4.6384	n.s.	n.s.	-34.5798	-15.75	n.s.	5.19738e-05	0.0630001	0.537419	5.58784e-08	9.08569e-07	0.818634
CDS	30817	34035	+	b0033	carB	Carbamoyl phosphate synthase, ammonia, large subunit; tetramer of heterodimers	-3.77944	-4.63386	n.s.	-13.1504	-15.4752	n.s.	0.000721305	9.59887e-05	0.380912	1.45032e-07	1.51897e-06	0.814336
CDS	34300	34692	+	b0034	caiF	Transcriptional activator of cai operon	n.s.	n.s.	n.s.	2.86735	2.625	n.s.	0.099281	0.0526001	0.0951797	8.33072e-06	0.000439197	0.49526
CDS	34784	35371	-	b0035	caiE	Stimulates activities of CaiD and CaiB	n.s.	n.s.	n.s.	n.s.	n.s.	n.s.	0.0587724	0.273198	0.434328	0.114791	0.1782	0.772014
CDS	35380	36162	-	b0036	caiD	Carnitinyl-CoA dehydratase	n.s.	n.s.	n.s.	n.s.	n.s.	n.s.	0.230199	0.327682	0.607955	0.0649214	0.0283215	0.765545
CDS	36274	37824	-	b0037	caiC	Crotonobetain/carnitine-CoA ligase	n.s.	-2.22449	n.s.	n.s.	n.s.	n.s.	0.291118	0.0019035	0.557306	0.168482	0.247467	0.812276
CDS	37901	39115	-	b0038	caiB	Carnitine dehydratase; crotonobetaine reductase, CI component	2.38095	n.s.	n.s.	n.s.	n.s.	n.s.	0.000309294	0.238417	0.194139	0.141518	0.236012	0.586357
CDS	39247	40386	-	b0039	caiA	Crotonobetaine reductase, CII component	n.s.	n.s.	-2.14286	n.s.	n.s.	n.s.	0.0066707	0.0515581	0.00794973	0.185716	0.0448227	0.565947
CDS	40420	41931	-	b0040	caiT	L-carnitine/gamma-butyrobetaine antiporter; trimeric; BCCT family	n.s.	n.s.	n.s.	n.s.	n.s.	n.s.	0.126159	0.0851622	0.0970966	0.0283346	0.198782	0.642903
CDS	42403	43170	+	b0041	fixA	Required for anaerobic carnitine reduction	n.s.	n.s.	n.s.	n.s.	n.s.	n.s.	0.200372	0.116642	0.180451	0.0804352	0.188236	0.588461
CDS	43188	44126	+	b0042	fixB	Required for anaerobic carnitine reduction	n.s.	n.s.	n.s.	2.41379	2.82353	n.s.	0.259095	0.318505	0.495928	0.000582844	0.00123297	0.773824
CDS	44180	45463	+	b0043	fixC	Predicted flavoprotein oxidoreductase; may be involved in anaerobic carnitine reduction; predicted FAD-binding domain; function unknown	2.92632	n.s.	n.s.	10.0096	5.08257	n.s.	0.000123203	0.0613898	0.0388835	2.49103e-08	2.06259e-07	0.0354158
CDS	45463	45747	+	b0044	fixX	Related to carnitine metabolism	3.83333	n.s.	n.s.	6.21429	10.2	n.s.	0.00644488	0.0938899	0.516915	6.56639e-06	9.38723e-05	0.756504
CDS	45807	47135	+	b0045	yaaU	Predicted transporter, MFS family, function unknown; membrane protein	n.s.	n.s.	n.s.	2.81818	n.s.	n.s.	0.139126	0.346406	0.441985	7.78043e-05	0.0134621	0.658446
CDS	47246	47773	+	b0046	kefF	Potassium-efflux system ancillary protein for KefC; glutathione-regulated; quinone oxidoreductase, FMN-dependent	n.s.	n.s.	n.s.	n.s.	n.s.	n.s.	0.0194645	0.0124439	0.560831	0.00500623	0.028415	0.679463
CDS	47769	49628	+	b0047	kefC	NEM-activatable K+/H+ antiporter	n.s.	-2.94301	n.s.	n.s.	n.s.	n.s.	0.0205476	2.89574e-05	0.620888	2.49198e-05	0.0088026	0.724412
CDS	49823	50299	+	b0048	folA	Dihydrofolate reductase; trimethoprim resistance	n.s.	2.5766	n.s.	n.s.	n.s.	n.s.	0.278093	0.000550467	0.0664943	0.122327	0.230314	0.354264
CDS	50383	51222	-	b0049	apaH	Dinucleoside tetraphosphatase, symmetrical; diadenosine tetraphosphatase; bis(5'-nucleosyl)-tetraphosphatase, symmetrical	-3.5291	n.s.	n.s.	-3.32883	-2.51293	n.s.	2.54872e-05	0.0488897	0.00768603	3.84172e-08	3.90195e-05	0.798777
CDS	51232	51606	-	b0050	apaG	Expressed as part of complex ksgA operon, function unknown; Salmonella ortholog involved in Co2+ and Mg2+ efflux; upstream of apaH	n.s.	n.s.	n.s.	n.s.	n.s.	n.s.	0.000240445	0.127358	0.0705702	0.00693554	0.246345	0.561525
CDS	51612	52430	-	b0051	rsmA	16S rRNA m(6)A1518, m(6)A1519 dimethyltransferase, SAM-dependent; mutant is kasugamycin resistant; multicopy suppressor of era(Cs)	-2.39982	n.s.	n.s.	-2.0122	n.s.	n.s.	2.84352e-05	0.00196794	0.0939101	3.86185e-07	0.000202904	0.720156
CDS	52430	53416	-	b0052	pdxA	4-hydroxythreonine-4-phosphate dehydrogenase; fourth step in pyridoxal 5-phosphate biosynthesis; isoniazid resistance; requires divalent cations and NAD(P)+	-4.34362	n.s.	n.s.	-6.6119	-5.2426	n.s.	1.6035e-06	0.00281577	0.304175	7.09056e-09	4.60409e-07	0.794414
CDS	53419	54702	-	b0053	surA	Periplasmic OM porin chaperone, has PPIase activity; required for stationary-phase survival	-2.62789	n.s.	n.s.	-2.59938	n.s.	n.s.	0.000707603	0.0115415	0.631661	5.92992e-07	0.000137266	0.701392
CDS	54758	57109	-	b0054	lptD	LPS assembly OM complex LptDE, beta-barrel component	n.s.	n.s.	n.s.	n.s.	n.s.	n.s.	0.0123663	0.410746	0.597797	0.206199	0.276142	0.819369
CDS	57364	58176	+	b0055	djlA	DnaK co-chaperone, membrane-asssociated, DNA-binding; mutants rapidly accumulate suppressors	n.s.	n.s.	n.s.	n.s.	n.s.	n.s.	0.00254414	0.0437593	0.621476	1.06659e-05	0.0952207	0.265817
CDS	59690	60346	-	b0058	rluA	23S rRNA pseudouridine(746), tRNA pseudouridine(32) synthase; dual specificity	n.s.	n.s.	n.s.	-4.689	-2.74576	n.s.	0.000675966	0.389987	0.0118102	2.78497e-08	0.000244519	0.419462
CDS	60361	63264	-	b0059	rapA	RNA polymerase binding protein; mutants are UV-S; mutant biofilms have less polysaccharide and are antibiotic sensitive; ATPase and putative helicase	n.s.	n.s.	3.25342	-3.37282	n.s.	n.s.	0.307224	0.0675086	0.00627775	2.60204e-07	0.107042	0.390064
CDS	63432	65780	-	b0060	polB	DNA polymerase II, capable of translesion synthesis; role in the resumption of DNA synthesis after UV irradiation	3.21429	2.1345	n.s.	n.s.	n.s.	n.s.	4.88754e-05	0.00402565	0.016776	0.100449	0.109069	0.821861
CDS	65858	66550	-	b0061	araD	L-ribulose-5-phosphate 4-epimerase	n.s.	n.s.	n.s.	n.s.	n.s.	n.s.	0.170513	0.219524	0.397859	0.114611	0.0229168	0.607465
CDS	66838	68337	-	b0062	araA	L-Arabinose isomerase; first step in arabinose catabolism; converts L-arabinose to L-ribulose	n.s.	n.s.	n.s.	n.s.	n.s.	n.s.	0.247978	0.272479	0.0818036	0.0970457	0.234386	0.509053
CDS	68351	70048	-	b0063	araB	Ribulokinase	n.s.	n.s.	n.s.	n.s.	n.s.	n.s.	0.0833133	0.305969	0.206496	0.137641	0.196516	0.664893
CDS	70387	71262	+	b0064	araC	Transcriptional activator for the ara regulon; autorepressor in the absence of arabinose co-activator	14.6895	n.s.	n.s.	n.s.	n.s.	n.s.	3.00031e-07	0.0958891	0.0790255	0.0954399	0.181621	0.701286
CDS	71351	72112	+	b0065	yabI	Inner membrane protein, DedA family, function unknown	3.66052	n.s.	n.s.	n.s.	n.s.	n.s.	0.000111435	0.108491	0.615628	0.087802	0.0538391	0.700113
CDS	72232	72927	-	b0066	thiQ	ABC transporter ATPase for thiamine, thiamine pyrophosphate	-3.18	n.s.	n.s.	-4.78378	-4.75	n.s.	0.000490915	0.00982531	0.443791	1.54708e-06	1.55469e-05	0.782286
CDS	72914	74521	-	b0067	thiP	ABC transporter permease for thiamine, thiamine pyrophosphate	-3.98333	-2	n.s.	-10.52	-8.78947	n.s.	3.10851e-05	0.0023166	0.521167	4.00004e-07	2.7918e-06	0.308531
CDS	74500	75480	-	b0068	thiB	Periplasmic thiamin binding protein; TBP; monomeric	n.s.	n.s.	n.s.	n.s.	n.s.	n.s.	0.00927429	0.00934223	0.207232	0.0407629	0.232271	0.0330197
CDS	75647	77299	-	b0069	sgrR	Transcriptional activator of sgrS sRNA; sgrS destabilizes ptsG mRNA	2.49802	n.s.	n.s.	n.s.	n.s.	n.s.	2.39784e-05	0.231792	0.443463	0.044452	0.151195	0.7737
CDS	77621	78796	+	b0070	setA	Broad specificity sugar efflux transporter	n.s.	n.s.	n.s.	n.s.	n.s.	n.s.	0.0123209	0.398335	0.441325	0.000717617	0.0574784	0.789278
CDS	78851	79453	-	b0071	leuD	3-isopropylmalate dehydratase small subunit; also called alpha-Isopropylmalate isomerase	-2.17359	-5.66885	n.s.	n.s.	3.21317	n.s.	0.000167669	2.87749e-05	0.046844	0.000859806	6.04895e-07	0.824538
CDS	79467	80864	-	b0072	leuC	3-isopropylmalate dehydratase large subunit; also called alpha-isopropylmalate isomerase	-2.53552	-4.86353	n.s.	n.s.	3.113	n.s.	9.26594e-05	3.49333e-05	0.0425852	6.47887e-05	3.92977e-06	0.822969
CDS	80870	81958	-	b0073	leuB	3-isopropylmalate dehydrogenase, NAD(+)-dependent	-2.77668	-2.97843	n.s.	2.18463	3.38905	n.s.	8.95838e-05	0.000911747	0.053539	1.03521e-07	2.45358e-06	0.620268
CDS	81961	83529	-	b0074	leuA	alpha-Isopropylmalate synthase	-2.33668	n.s.	n.s.	6.66938	6.90701	n.s.	0.00543157	0.384216	0.0998899	1.79006e-12	8.34594e-07	0.56025
CDS	83625	83708	-	b0075	leuL	leu operon leader peptide	n.s.	n.s.	n.s.	3.79991	3.24681	n.s.	0.0413299	0.290094	0.0237188	1.30103e-07	1.08599e-06	0.230398
CDS	84368	85309	+	b0076	leuO	Pleiotropic transcriptional regulator; regulates dsrA; relieves bgl silencing, multi-copy represses cadC	2.06897	n.s.	n.s.	3.96923	6.2459	n.s.	0.00820169	0.0888573	0.393404	8.4029e-07	2.79631e-07	0.778136
CDS	85630	87351	+	b0077	ilvI	Acetohydroxy acid synthase III (AHAS-III); acetolactate synthase III (ALS-III); valine sensitive; large subunit	-2.4309	-2.20428	-2.30309	n.s.	n.s.	n.s.	0.000325796	0.00256034	0.00691897	0.000439155	0.0171368	0.654575
CDS	87357	87845	+	b0078	ilvH	Acetohydroxy acid synthase III (AHAS-III) regulatory subunit; acetolactate synthase III (ALS-III); valine sensitive; small subunit	-4.90789	-4.76147	-2.27686	-2.28278	n.s.	n.s.	7.80193e-06	0.000389335	0.00346185	1.03017e-05	0.0075155	0.494993
CDS	88028	89029	+	b0080	cra	Catabolite repressor-activator	n.s.	n.s.	-2.17239	n.s.	n.s.	n.s.	0.303783	0.100698	0.00170215	0.21293	0.255459	0.279711
CDS	89634	90089	+	b0081	mraZ	Inhibitor of RsmH methyltransferase activity; expressed gene in dcw (division, cell wall) gene cluster	n.s.	n.s.	n.s.	2.33202	n.s.	n.s.	0.0257809	0.138344	0.633124	3.64026e-06	0.00132347	0.798334
CDS	90094	91032	+	b0082	rsmH	16S rRNA m(4)C1402 methyltransferase, SAM-dependent; membrane-associated. expressed gene in dcw gene cluster; non-essential	n.s.	n.s.	n.s.	3.29268	2.65898	n.s.	0.118588	0.263004	0.58132	1.37581e-08	1.21397e-05	0.779498
CDS	91032	91394	+	b0083	ftsL	Cell division and growth, membrane protein	n.s.	n.s.	n.s.	n.s.	n.s.	n.s.	0.0328538	0.162256	0.552711	8.37372e-05	0.043925	0.272374
CDS	91413	93176	+	b0084	ftsI	Transpetidase, PBP3; penicillin-binding protein 3 involved in septal peptidoglycan synthesis	n.s.	n.s.	n.s.	n.s.	n.s.	n.s.	0.31465	0.00170998	0.331813	5.13638e-05	9.30912e-05	0.185276
CDS	93166	94650	+	b0085	murE	meso-diaminopimelate adding enzyme; UDP-N-acetylmuramoyl-L-alanyl-D-glutamate:meso-diaminopimelate ligase	n.s.	n.s.	n.s.	-12.4339	-4.9384	n.s.	0.00117997	0.289058	0.610336	1.78117e-08	2.8382e-06	0.104335
CDS	94650	96005	+	b0086	murF	D-alanyl:D-alanine adding enzyme; UDP-N-acetylmuramoyl-tripeptide:D-alanyl-D-alanine ligase	-4.57781	-3.0322	n.s.	-39.9545	-10.3669	n.s.	4.31216e-05	0.000940671	0.626156	1.00676e-08	2.22622e-08	0.204869
CDS	96002	97081	+	b0087	mraY	UDP-N-acetylmuramoyl-pentapeptide:undecaprenyl-PO4 phosphatase	-4.31002	-3.35556	n.s.	-21.766	-15.5182	n.s.	1.47961e-06	0.000520294	0.485002	8.07276e-09	4.23058e-08	0.0225589
CDS	97087	98400	+	b0088	murD	D-glutamic acid adding enzyme; UDP-N-acetylmuramoyl-L-alanine:D-glutamate ligase	-2.6635	-3.07427	n.s.	-10.5075	-7.6497	n.s.	5.42213e-05	0.000717417	0.579512	8.11385e-08	2.71006e-08	0.179477
CDS	98403	99644	+	b0089	ftsW	Lipid II flippase; divisome protein recruiting FtsI; SEDS protein	-3.14453	-3.62678	n.s.	-8.66909	-7.60825	n.s.	8.38289e-07	0.000163834	0.613648	2.50265e-08	1.80157e-08	0.361842
CDS	99644	100708	+	b0090	murG	N-acetylglucosaminyl transferase; UDP-N-acetylglucosamine:N-acetylmuramyl-(pentapeptide) pyrophosphoryl-undecaprenol N-acetylglucosamine transferase; murein synthesis peripheral membrane protein interacting with cardiolipin	-3.10201	-2.87117	n.s.	-3.35498	-4.27511	n.s.	3.18825e-05	0.000578208	0.428403	2.7853e-07	3.53125e-07	0.0776965
CDS	100765	102237	+	b0091	murC	UDP-N-acetylmuramate:L-alanine ligase; L-alanine adding enzyme	-2.4922	-3.17235	n.s.	-2.883	-3.71429	n.s.	1.30123e-05	2.85931e-05	0.564087	1.07071e-07	4.6227e-08	0.225529
CDS	102233	103150	+	b0092	ddlB	D-alanine:D-alanine ligase B, ADP-forming	n.s.	-3.06262	n.s.	n.s.	n.s.	n.s.	0.000583309	1.58e-05	0.392097	2.46786e-05	2.07928e-05	0.0867841
CDS	103155	103982	+	b0093	ftsQ	Divisome assembly protein; cell division and growth of wall at septum	n.s.	n.s.	n.s.	n.s.	n.s.	n.s.	0.0410051	0.00653996	0.293719	0.198305	0.00310469	0.0710741
CDS	103982	105241	+	b0094	ftsA	Cell division and septation protein, specific role unknown; recruited to FtsZ ring	n.s.	n.s.	n.s.	n.s.	n.s.	n.s.	0.316719	0.343729	0.186179	0.00763652	0.276459	0.557898
CDS	105305	106453	+	b0095	ftsZ	Septal ring GTPase required for cell division and growth; initiation of septation; tubulin-like protein	n.s.	n.s.	n.s.	n.s.	n.s.	n.s.	0.0147945	0.0318885	0.472179	0.0001119	0.0184063	0.496854
CDS	106557	107471	+	b0096	lpxC	Lipid A synthesis, UDP-3-O-(R-3-hydroxymyristoyl)-N-acetylglucosamine deacetylase; zinc metalloamidase; cell envelope and cell separation	6.08046	3.35503	n.s.	6.09434	4.57768	n.s.	8.46312e-08	1.36194e-05	0.624239	2.93454e-13	9.42599e-08	0.450946
CDS	107705	108214	+	b0097	secM	Secretion monitor controlling secA expression	n.s.	n.s.	n.s.	n.s.	n.s.	n.s.	0.160563	0.409442	0.344397	0.0535081	0.177479	0.719874
CDS	108279	110981	+	b0098	secA	Preprotein translocase secAYEG receptor/ATPase subunit; autogenous translational repressor; ATP-dependent helicase activity on secMA mRNA; homodimeric/monomeric	n.s.	-2.3639	n.s.	-9.38352	-5.50765	n.s.	0.0168253	0.000622222	0.462575	1.85191e-07	9.12123e-06	0.804887
CDS	111044	111430	+	b0099	mutT	8-oxo-dGTPase, antimutator; prevents AT-to-GC transversions; dGTP pyrophosphohydrolase	-2.86869	-2.66667	n.s.	-3.9375	-2.52778	n.s.	5.29806e-05	0.00014825	0.26632	4.12703e-07	6.09729e-05	0.451561
CDS	111652	111846	-	b0101	yacG	DNA gyrase inhibitor; Zn(2+)-binding protein	n.s.	-2.40455	n.s.	-2.83333	-2.14953	n.s.	0.0160759	7.07613e-05	0.571511	8.47227e-07	0.000110843	0.81773
CDS	111859	112599	-	b0102	zapD	FtsZ stabilizer	n.s.	n.s.	n.s.	n.s.	n.s.	n.s.	0.106678	0.0501483	0.570044	0.177631	0.19213	0.710163
CDS	112602	113219	-	b0103	coaE	Dephospho-CoA kinase; final step in CoA synthesis	n.s.	n.s.	n.s.	3.8481	2.71293	n.s.	0.074015	0.00845204	0.50715	3.89558e-07	2.69204e-05	0.0482817
CDS	113444	114484	+	b0104	guaC	GMP reductase	2.12999	3.5455	n.s.	n.s.	n.s.	n.s.	0.000134658	0.000607252	0.0123762	0.0536593	0.0621321	0.569261
CDS	114525	115724	-	b0106	hofC	Homologous to PilC of P. aeruginosa; function not established, insertion mutation gives no phenotype	n.s.	n.s.	n.s.	n.s.	n.s.	n.s.	0.279928	0.295231	0.308582	0.0200165	0.23341	0.700327
CDS	115717	117099	-	b0107	hofB	Homologous to PilB of Pseudomonas aeruginosa; function not established, insertion mutation gives no phenotype	n.s.	n.s.	n.s.	n.s.	n.s.	n.s.	0.0400462	0.12958	0.0564618	0.172048	0.178381	0.553351
CDS	117112	117549	-	b0108	ppdD	Type IV pilin; function unknown; first 6 residues may be cleaved by prepilin peptidase to leave an N-terminal methylphenylalanine	n.s.	n.s.	n.s.	n.s.	n.s.	n.s.	0.104386	0.0643339	0.590048	0.144501	0.14256	0.653454
CDS	117755	118645	-	b0109	nadC	Quinolinate phosphoribosyl transferase	n.s.	n.s.	n.s.	2.08342	n.s.	n.s.	0.0278517	0.00361544	0.538859	4.63637e-07	0.000256535	0.662235
CDS	118733	119281	+	b0110	ampD	1,6-anhydro-N-acetylmuramyl-L-alanine amidase, Zn-dependent; murein amidase	2.69512	2.20601	n.s.	3.05286	n.s.	n.s.	6.42258e-06	0.000210032	0.327573	9.21554e-08	0.00120411	0.365236
CDS	119281	120132	+	b0111	ampE	Ampicillin resistance; membrane protein	2.49221	2.4544	n.s.	2.76966	n.s.	n.s.	0.000483684	4.30551e-05	0.114079	2.99571e-07	0.00296825	0.225973
CDS	120181	121551	-	b0112	aroP	General aromatic amino acid transport permease	-2.18771	-5.38723	n.s.	-6.52993	-5.7288	n.s.	0.00115301	1.17916e-06	0.447212	6.68179e-09	5.43875e-08	0.818429
CDS	122092	122853	+	b0113	pdhR	Pyruvate dehydrogenase operon (pdhR-aceEF-lpd) repressor; autoregulatory; pyruvate relieves repression; monomeric	2.35536	n.s.	n.s.	2.54737	4.30447	n.s.	0.000192377	0.142838	0.121114	1.02644e-07	1.00937e-05	0.649476
CDS	123017	125677	+	b0114	aceE	Pyruvate dehydrogenase, decarboxylase component E1; acetate requirement	n.s.	-2.31376	n.s.	n.s.	-2.16064	n.s.	0.0156377	0.00234117	0.60555	5.27304e-08	0.000435581	0.824264
CDS	125695	127584	+	b0115	aceF	Pyruvate dehydrogenase, dihydrolipoamide acetyltransferase E2; acetate requirement	n.s.	-3.27511	n.s.	-3.12971	-4.20287	n.s.	0.126522	8.85869e-05	0.384551	1.67999e-08	1.14778e-05	0.779851
CDS	127912	129333	+	b0116	lpd	Lipoamide dehydrogenase, NADH-dependent; E3 component of pyruvate and 2-oxoglutarate dehydrogenase complexes; also functions as glycine cleavage system L protein; binds Zn(II)	n.s.	2.34018	n.s.	n.s.	n.s.	n.s.	0.190191	0.000155982	0.631743	0.0186469	0.277889	0.822416
CDS	129410	131260	-	b0117	yacH	Function unknown	n.s.	n.s.	n.s.	n.s.	n.s.	n.s.	0.0729032	0.0348462	0.391723	0.0131817	0.103013	0.675778
CDS	131615	134209	+	b0118	acnB	Aconitase B; 2-methylaconitate hydratase; apo-enzyme binds mRNA for negative translational autoregulation; iron-sulfur cluster; monomeric	2.48664	2.31801	n.s.	-6.21971	-7.23053	n.s.	1.75711e-05	0.00138449	0.20132	4.55364e-11	8.25584e-07	0.82289
CDS	134388	134747	+	b0119	yacL	Function unknown	2.97851	4.38177	n.s.	3.58549	3.14164	n.s.	9.93092e-05	1.97194e-06	0.191905	0.000144978	4.67373e-05	0.599974
CDS	134791	135582	-	b0120	speD	S-adenosylmethionine decarboxylase, spermidine biosynthesis; two subunits by cleavage: residues 1-111 are the beta chain and 112-264 are the alpha chain (153 aa)	-3.20052	-5.67544	n.s.	-2.01705	-9.73113	n.s.	5.41707e-06	9.42698e-06	0.396934	4.63923e-06	1.45281e-07	0.587315
CDS	135601	136464	-	b0121	speE	Spermidine synthase	-2.05693	-3.64906	n.s.	-2.09958	-3.38756	n.s.	0.000452578	2.914e-05	0.355431	4.95639e-07	7.30589e-06	0.41204
CDS	136573	136917	-	b0122	yacC	Expressed protein, function unknown, PulS_OutS family	n.s.	-2.03826	n.s.	2.82604	n.s.	n.s.	0.0668001	0.000880139	0.589084	4.83952e-06	0.000756665	0.598703
CDS	137083	138630	+	b0123	cueO	Multicopper oxidase (laccase), confers copper tolerance; oxidizes model substrate dimethoxyphenol; in vitro ferroxidase and phenoloxidase activities; regulated by copper-responsive CueR activator	20.729	17.823	n.s.	5.48522	n.s.	-5.88323	1.55145e-11	1.59076e-05	0.407155	5.07086e-05	0.159009	3.16647e-05
CDS	138838	141225	-	b0124	gcd	Glucose dehydrogenase (pyrroloquinoline-quinone) quinoprotein; inner membrane protein	3.67109	5.19783	6.89541	n.s.	3.10878	n.s.	1.02809e-05	9.21643e-06	0.00249382	0.000252899	1.79541e-05	0.794465
CDS	141431	141964	+	b0125	hpt	Hypoxanthine-guanine phosphoribosyltransferase	n.s.	n.s.	n.s.	2.77205	2.18762	n.s.	0.00508714	0.393839	0.608044	3.57771e-08	2.66968e-05	0.791825
CDS	142011	142670	-	b0126	can	Carbonic anhydrase, beta class	2.28661	3.56689	2.57565	n.s.	n.s.	n.s.	0.000110562	1.32725e-05	0.00476192	0.206884	0.266639	0.0522816
CDS	142779	143702	+	b0127	yadG	ABC family transporter ATPase, function unknown	2.52648	n.s.	n.s.	n.s.	n.s.	n.s.	3.04328e-05	0.19326	0.0745525	0.00404968	0.265999	0.356917
CDS	143702	144469	+	b0128	yadH	Predicted ABC transporter permease, function unknown	2.53826	n.s.	n.s.	n.s.	n.s.	n.s.	0.000364907	0.36149	0.0378159	0.00143571	0.000455728	0.474795
CDS	144577	145014	+	b0129	yadI	Predicted PTS Enzyme IIA, sugar specificity unknown	n.s.	-3.24265	-5.00741	-4.54688	-5.89231	n.s.	0.197527	4.57345e-05	8.64032e-05	5.06663e-07	4.44529e-07	0.0439378
CDS	145081	146307	+	b0130	yadE	Polysaccharide deacetylase-like protein, function unknown	n.s.	n.s.	n.s.	n.s.	n.s.	n.s.	0.0708442	0.381232	0.575341	0.059083	0.235687	0.198649
CDS	146317	146694	-	b0131	panD	Aspartate 1-decarboxylase; pantothenate biosynthesis; residues 1-24 constitute the beta chain; C-terminal 102 residues constitute the alpha chain	n.s.	2.61077	n.s.	2.71498	2.60949	n.s.	0.00476598	9.34645e-05	0.00812763	5.77648e-07	1.78815e-05	0.312303
CDS	146968	147867	+	b0132	yadD	Putative transposase, function unknown	n.s.	n.s.	n.s.	n.s.	n.s.	n.s.	0.0770721	0.357342	0.098596	0.00582933	0.206032	0.809336
CDS	147947	148795	-	b0133	panC	Pantothenate synthase, dimeric	n.s.	n.s.	n.s.	n.s.	n.s.	n.s.	0.103683	0.0764665	0.164087	8.2102e-05	0.00966884	0.815268
CDS	148810	149601	-	b0134	panB	Ketopantoate hydroxymethyltransferase	n.s.	n.s.	n.s.	n.s.	n.s.	n.s.	0.175289	0.0917276	0.0820037	0.155984	0.0163513	0.552695
CDS	149718	150953	-	b0135	yadC	Hyperlethality gene, FimA homolog	n.s.	n.s.	n.s.	3.57447	5.57143	n.s.	0.247815	0.194703	0.447536	2.24798e-05	3.2591e-06	0.749431
CDS	151006	151599	-	b0136	yadK	Function unknown, FimA homolog	n.s.	n.s.	n.s.	3.58333	8.38889	n.s.	0.223732	0.218121	0.58142	0.000703911	1.33244e-06	0.656244
CDS	151629	152231	-	b0137	yadL	Predicted minor fimbrial gene, function unknown	n.s.	n.s.	n.s.	3.18182	6.03571	n.s.	0.227655	0.301141	0.593579	0.000883936	4.62095e-06	0.729863
CDS	152246	152812	-	b0138	yadM	Function unknown, FimA homolog	n.s.	n.s.	n.s.	4.35714	11.0625	n.s.	0.260048	0.30696	0.369804	6.15932e-05	1.58476e-06	0.75528
CDS	152832	155426	-	b0139	htrE	Putative outer membrane fimbrial subunit export usher protein; required for growth at high temperature; induced by heat shock	n.s.	n.s.	n.s.	3.06452	4.49315	n.s.	0.282517	0.0219753	0.484713	1.79162e-05	1.89253e-06	0.771319
CDS	155464	156201	-	b0140	yadV	Predicted periplasmic pilus chaperone, function unknown	n.s.	n.s.	n.s.	n.s.	n.s.	n.s.	0.116434	0.318826	0.438175	0.148171	0.0179539	0.793644
CDS	156302	156883	-	b0141	yadN	Function unknown, FimA homolog	n.s.	n.s.	n.s.	n.s.	n.s.	n.s.	0.270856	0.329243	0.377824	0.146426	0.205173	0.800145
CDS	157256	157732	-	b0142	folK	6-Hydroxymethyl-7,8-dihydropterin pyrophosphokinase; monomeric	-6.01111	n.s.	n.s.	-8.79412	-6.93103	n.s.	3.70034e-05	0.0447979	0.511544	6.57538e-07	1.94139e-06	0.669069
CDS	157732	159126	-	b0143	pcnB	Poly(A) polymerase; controls plasmid copy number; rare AUU start codon, growth-rate regulated; monomeric; degradosome component in stationary phase	-2.76841	n.s.	n.s.	-2.35399	n.s.	n.s.	0.000999452	0.151054	0.313161	3.29316e-06	0.00745694	0.534616
CDS	159189	160112	-	b0144	gluQ	Glutamyl-queuosine tRNA(Asp) synthase	-3.27941	n.s.	n.s.	-3.4069	n.s.	n.s.	1.91122e-05	0.152087	0.0129034	1.97097e-06	0.116516	0.454318
CDS	160152	160604	-	b0145	dksA	RNAP-binding protein modulating ppGpp and iNTP regulation; reduces open complex half-life on rRNA promoters; removes transcriptional roadblocks to replication	2.40113	3.77044	n.s.	3.68638	4.97691	n.s.	0.000139672	1.28531e-05	0.0788288	1.12181e-08	5.04886e-07	0.454929
CDS	160785	161486	-	b0146	sfsA	Overexpression increases maltose utilization; stimulates MalQ	2.08845	n.s.	n.s.	n.s.	n.s.	n.s.	0.000476621	0.0222951	0.539338	0.0122483	0.272668	0.678855
CDS	161504	162031	-	b0147	ligT	2'-5' RNA ligase	n.s.	n.s.	n.s.	2.24107	n.s.	n.s.	0.0483753	0.0911879	0.609016	1.43092e-06	0.00268816	0.79467
CDS	162105	164531	+	b0148	hrpB	Predicted ATP-dependent helicase, function unknown	n.s.	n.s.	n.s.	n.s.	n.s.	n.s.	0.172903	0.363621	0.47961	0.000238434	0.0124357	0.720718
CDS	164730	167261	+	b0149	mrcB	Murein polymerase, PBP1B; bifunctional murein transglycosylase and transpeptidase; penicillin-binding protein 1B; dimeric	n.s.	n.s.	n.s.	n.s.	n.s.	n.s.	0.0214031	0.285064	0.554964	0.0521609	0.279006	0.797541
CDS	167484	169724	+	b0150	fhuA	Outer membrane transporter for ferrichrome-iron; interacts with TonB; receptor for microcin J25, colicin M, and phages T1, T5, phi80; transports albomycin and rifamycin	n.s.	n.s.	n.s.	-4.57312	n.s.	n.s.	0.0546	0.380824	0.40208	0.000292175	0.0683534	0.109262
CDS	169778	170572	+	b0151	fhuC	ABC transporter ATPase, Fe(3+)-ferrichrome uptake	-2.23776	n.s.	n.s.	n.s.	2.48936	n.s.	0.00199115	0.00284659	0.432139	0.0203461	0.000115652	0.770493
CDS	170575	171462	+	b0152	fhuD	Ferric hydroxamate-binding protein, periplasmic; fhuD mutants are albomycin resistant	-5	-2.06818	n.s.	-2.81481	n.s.	n.s.	3.83281e-06	0.00748828	0.482827	6.92101e-06	0.208088	0.580914
CDS	171462	173441	+	b0153	fhuB	Fe(3+)-ferrichrome ABC transporter permease	-3.53521	-2.04615	n.s.	-4.02899	-2.3	n.s.	1.56217e-05	0.00303579	0.218957	1.13537e-06	0.000730627	0.705479
CDS	173605	174882	-	b0154	hemL	Glutamate-1-semialdehyde aminomutase	3.33575	n.s.	n.s.	3.05235	2.9907	n.s.	1.70231e-05	0.000275754	0.620215	7.93225e-09	1.51099e-06	0.815184
CDS	175107	176525	+	b0155	clcA	H(+)/Cl(-) exchange transporter; involved in the extreme acid response	2.94306	2.09741	n.s.	2.35867	2.01085	n.s.	4.92556e-05	0.000175226	0.441655	3.79541e-07	2.9937e-05	0.185728
CDS	176610	176951	+	b0156	erpA	Iron-sulfur cluster insertion protein; A-type Fe-S protein; essential for respiratory growth	8.02378	3.01145	n.s.	2.85016	3.16109	n.s.	4.32924e-05	1.20352e-05	0.0100508	7.23299e-07	3.53272e-06	0.807949
CDS	177004	177624	-	b0157	yadS	Inner membrane protein, UPF0126 family, function unknown	n.s.	n.s.	n.s.	n.s.	n.s.	n.s.	0.111445	0.25576	0.390599	0.047966	0.139923	0.47651
CDS	177665	178462	-	b0158	btuF	Vitamin B12-binding protein, periplasmic	-2.98485	n.s.	n.s.	-4.84444	-3.75269	n.s.	0.000507881	0.00271448	0.429256	1.1818e-07	2.20292e-06	0.815015
CDS	178458	179153	-	b0159	mtn	5'-Methylthioadenosine nucleosidase; S-adenosylhomocysteine and 5'-deoxyadenosine are also substrates	n.s.	n.s.	n.s.	n.s.	n.s.	n.s.	0.000702251	0.0664421	0.307484	5.72611e-07	0.00021203	0.417446
CDS	179237	180751	+	b0160	dgt	Deoxyguanosine 5'-triphosphate triphosphohydrolase; dGTPase	n.s.	n.s.	n.s.	3.09532	n.s.	n.s.	0.000351755	0.361206	0.216276	8.48022e-08	9.36285e-06	0.572122
CDS	180884	182305	+	b0161	degP	Periplasmic, membrane-associated serine endoprotease; protease Do, required for high-temperature growth and the degradation of damaged proteins	n.s.	-2.01666	n.s.	n.s.	n.s.	n.s.	0.0251059	0.00045106	0.497737	0.0163686	0.272825	0.818388
CDS	182463	183617	+	b0162	cdaR	Transcriptional regulator for gar and gud operons	n.s.	n.s.	n.s.	n.s.	-3.10811	n.s.	0.033972	0.00145137	0.0256481	0.00704199	5.23252e-05	0.669713
CDS	183712	184095	-	b0163	yaeH	Function unknown, UPF0325 family	4.91798	3.14372	n.s.	6.30327	3.98929	n.s.	1.94587e-06	3.51523e-05	0.205512	1.42643e-07	5.19537e-07	0.0990255
CDS	184260	185069	-	b0164	yaeI	Phosphodiesterase, function unknown; has activity on model substrate bis-pNPP	-2.11321	-2.89109	n.s.	-2.92941	-3.84848	n.s.	0.000413782	4.38476e-05	0.557195	3.8412e-05	3.51213e-06	0.806498
CDS	185126	185947	-	b0166	dapD	2,3,4,5-tetrahydropyridine-2-carboxylate N-succinyltransferase; mutations suppress growth defects of strains lacking superoxide dismutase	n.s.	n.s.	n.s.	n.s.	n.s.	n.s.	0.193419	0.000863408	0.021906	0.000591503	0.272353	0.725863
CDS	185981	188650	-	b0167	glnD	Bifunctional uridylyltransferase/uridylyl-removing enzyme; (UTase/UR); controls uridylylation state and activity of PII(GlnB)	n.s.	n.s.	n.s.	n.s.	n.s.	n.s.	0.307374	0.175823	0.415552	0.000562845	0.00731134	0.389709
CDS	188715	189506	-	b0168	map	Methionine aminopeptidase	n.s.	n.s.	n.s.	n.s.	n.s.	n.s.	0.00584146	0.072631	0.624656	1.46319e-05	0.000481187	0.78809
CDS	189874	190596	+	b0169	rpsB	30S ribosomal subunit protein S2; binds Zn(II)	n.s.	n.s.	n.s.	n.s.	n.s.	n.s.	0.320158	0.250869	0.555076	3.00696e-11	0.0132143	0.380022
CDS	190857	191705	+	b0170	tsf	EF-Ts, Elongation Factor-Translation, stable; exchanges GDP for GTP in EF-Tu-GDP complex; binds Zn(II); subunit of RNA phage Q beta replicase	n.s.	n.s.	n.s.	n.s.	n.s.	n.s.	0.206558	0.0419594	0.359862	0.0839255	0.120433	0.174176
CDS	191855	192577	+	b0171	pyrH	Uridylate kinase; hexameric	-2.18137	n.s.	n.s.	n.s.	n.s.	n.s.	0.000283082	0.113715	0.58341	0.0814791	0.277571	0.431352
CDS	192872	193426	+	b0172	frr	Ribosome recycling factor (RRF); dissociates ribosomes from mRNA after termination of translation; tRNA mimic	n.s.	n.s.	n.s.	3.40374	2.54231	n.s.	0.299464	0.40801	0.506075	1.60852e-09	3.73864e-06	0.329222
CDS	193521	194714	+	b0173	dxr	1-deoxy-D-xylulose 5-phosphate (DXP) reductoisomerase, NAPDH-dependent; also called 2-C-methyl-D-erythritol 4-phosphate (MEP) synthase; alternative nonmevalonate (DXP) pathway for terpenoid biosynthesis; dimeric	-2.48057	n.s.	n.s.	n.s.	n.s.	n.s.	0.000143691	0.106182	0.416787	4.50996e-05	0.0504665	0.777719
CDS	194903	195661	+	b0174	ispU	Undecaprenyl pyrophosphate synthase; dimeric	n.s.	n.s.	n.s.	n.s.	n.s.	n.s.	0.000638539	0.38597	0.29237	0.197444	0.00521745	0.441915
CDS	195677	196531	+	b0175	cdsA	CDP-diglyceride synthase, integral membrane protein with eight transmembrane helices; also known as phosphatidate cytidylyltransferase	n.s.	n.s.	n.s.	n.s.	n.s.	n.s.	0.00092132	0.394632	0.485435	0.00978967	0.225222	0.698931
CDS	196546	197895	+	b0176	rseP	Inner membrane zinc RIP metalloprotease; activates RpoE by degrading RseA; multicopy rpoE suppresses rseP mutation	n.s.	n.s.	n.s.	n.s.	n.s.	n.s.	0.00083741	0.0172124	0.484423	0.000287992	0.00151879	0.632845
CDS	197928	200357	+	b0177	bamA	Outer membrane protein required for OM biogenesis; in BamABCDE complex; forms pores; PORTA repeats	-2.08345	n.s.	n.s.	-3.40721	-3.09424	n.s.	0.000346687	0.00329106	0.44149	9.85627e-09	5.98089e-07	0.82442
CDS	200482	200964	+	b0178	skp	Periplasmic molecular chaperone for outer membrane proteins; trimeric	n.s.	-2.03174	n.s.	n.s.	n.s.	n.s.	0.000349209	0.0010202	0.310985	0.00111358	0.264881	0.740896
CDS	200971	201993	+	b0179	lpxD	Lipid A synthesis, UDP-3-O-(R-3-hydroxymyristoyl)-glucosamine N-acyltransferase	n.s.	n.s.	n.s.	-3.13213	-2.66526	n.s.	0.045492	0.00973351	0.507419	1.57529e-08	5.11672e-06	0.823284
CDS	202101	202553	+	b0180	fabZ	3R-hydroxymyristoyl acyl carrier protein (ACP) dehydratase	n.s.	n.s.	n.s.	n.s.	n.s.	n.s.	0.147602	0.408401	0.517305	0.016585	0.216225	0.812622
CDS	202560	203345	+	b0181	lpxA	Lipid A synthesis, UDP-N-acetylglucosamine acyltransferase	n.s.	n.s.	n.s.	n.s.	n.s.	n.s.	0.10862	0.0414033	0.585087	0.174422	0.248907	0.764477
CDS	203348	204493	+	b0182	lpxB	Lipid A disaccharide synthase	n.s.	n.s.	n.s.	n.s.	n.s.	n.s.	0.0010431	0.00122194	0.426349	0.199857	0.167479	0.813654
CDS	204493	205086	+	b0183	rnhB	Degrades RNA of DNA-RNA hybrids; RNase HII; nicks DNA 5' to misincorporated ribonucleotides	-2.28219	n.s.	n.s.	n.s.	n.s.	n.s.	3.38112e-05	0.00773794	0.142483	4.63035e-05	0.0210054	0.67615
CDS	205126	208605	+	b0184	dnaE	DNA polymerase III, alpha subunit; suppressor of dnaG-Ts	-2.33434	n.s.	n.s.	n.s.	n.s.	n.s.	0.00016041	0.130593	0.237687	5.70801e-05	0.145192	0.529441
CDS	208621	209577	+	b0185	accA	Acetyl-CoA carboxylase, carboxyltransferase alpha subunit	n.s.	n.s.	n.s.	n.s.	n.s.	n.s.	0.135269	0.0228144	0.469312	7.62468e-07	6.36901e-05	0.480188
CDS	209679	211817	+	b0186	ldcC	Lysine decarboxylase, constitutive	n.s.	n.s.	n.s.	n.s.	n.s.	n.s.	0.115185	0.00967243	0.0118652	0.185548	0.125338	0.175057
CDS	211877	212263	+	b0187	yaeR	Function unknown	3.29299	2.90173	n.s.	4.96552	4.46358	n.s.	3.22848e-05	2.51404e-05	0.0174403	9.09514e-09	2.04853e-07	0.809469
CDS	212331	213626	+	b0188	tilS	tRNA(Ile) lysidine (L34) synthase, ATP-dependent; solely responsible for tRNA(Ile) lysidine 34 (L34) formation	n.s.	n.s.	n.s.	n.s.	n.s.	n.s.	0.193956	0.0953418	0.0203022	0.0431979	0.00164429	0.221122
CDS	213681	213932	-	b0189	rof	anti-Rho (termination factor); pleiotropic multicopy suppressor of Ts mutations; ribosome-associated; growth-rate regulated	5.40547	3.86435	n.s.	11.2784	5.50207	n.s.	1.83026e-06	2.01634e-05	0.20231	1.54178e-07	3.24036e-08	0.0859466
CDS	214291	214833	+	b0190	yaeQ	Multi-copy suppressor of E. coli rfaH anti-termination defect responsible for reduced hlyCABD expression	n.s.	n.s.	n.s.	n.s.	n.s.	n.s.	0.00804519	0.333113	0.626405	0.00100973	0.118377	0.818018
CDS	214833	215252	+	b0191	arfB	Alternative stalled-ribosome rescue factor B; peptidyl-tRNA hydrolase, ribosome-attached	2.15063	n.s.	n.s.	n.s.	n.s.	n.s.	0.00210332	0.252944	0.452833	0.0153834	0.0261299	0.809957
CDS	215269	215976	+	b0192	nlpE	Lipoprotein activating Cpx in response to adhesion; copper resistance; outer membrane protein	2.66821	n.s.	n.s.	n.s.	n.s.	n.s.	8.18584e-05	0.0126009	0.568675	0.000342846	0.00427591	0.658719
CDS	216182	217003	-	b0193	yaeF	Predicted lipoprotein, function unknown; Cys conserved	n.s.	n.s.	n.s.	n.s.	n.s.	n.s.	0.0844776	0.070434	0.605011	0.0252411	0.0185377	0.750337
CDS	217060	218775	-	b0194	proS	Proline--tRNA ligase	-3.12323	n.s.	n.s.	n.s.	n.s.	n.s.	0.000144857	0.023475	0.508088	0.0496869	0.275035	0.608342
CDS	218890	219594	-	b0195	tsaA	tRNA-Thr(GGU) m(6)t(6)A37 methyltransferase, SAM-dependent	n.s.	n.s.	2.08021	-3.97126	-2.45249	n.s.	0.0350139	0.000993109	0.00511415	1.48046e-07	0.000127977	0.59224
CDS	219594	219995	-	b0196	rcsF	Lipoprotein that signals increased capsule synthesis; upstream of RcsCDB phoshorelay; overexpression confers mucoid phenotype and increases colanic acid capsule synthesis; restores colony formation of ftsZ84 mutants on low salt	n.s.	2.70792	n.s.	n.s.	n.s.	n.s.	0.245524	3.06142e-05	0.116879	0.0022416	0.0151995	0.805442
CDS	220116	220928	-	b0197	metQ	Periplasmic methionine binding lipoprotein; methionine sulfoximine sensitivity	n.s.	n.s.	n.s.	-2.23282	-2.56539	n.s.	0.299018	0.114883	0.422551	4.20032e-07	8.25183e-05	0.279281
CDS	220971	221621	-	b0198	metI	ABC transporter permease, L,D-methionine uptake; methionine sulfoximine sensitivity	n.s.	n.s.	n.s.	-5.36058	-2.50192	n.s.	0.0184257	0.399128	0.28105	1.09274e-08	0.00161842	0.66035
CDS	221617	222645	-	b0199	metN	ABC transporter ATPase, L,D-methionine uptake; methionine sulfoximine sensitivity	4.77364	6.0257	n.s.	-5.51053	n.s.	n.s.	0.00260199	0.00193205	0.146172	2.06115e-06	0.107962	0.718931
CDS	222833	223405	+	b0200	gmhB	Heptose 1,7-bisphosphate phosphatase; LPS biosynthesis; HAD20	2.22857	n.s.	n.s.	n.s.	n.s.	n.s.	0.000282016	0.264293	0.0212704	0.128761	0.0397597	0.36973
rRNA	223771	225312	+	b0201	rrsH	16S rRNA of rrnH operon	n.s.	n.s.	n.s.	n.s.	n.s.	n.s.	0.317611	0.412573	9.3227e-06	0.208947	0.280284	0.825356
tRNA	225381	225457	+	b0202	ileV	Isoleucine tRNA(GAU) 1, triplicate	n.s.	n.s.	n.s.	n.s.	n.s.	n.s.	0.308123	0.298451	0.627318	0.200029	0.200518	0.819572
tRNA	225500	225575	+	b0203	alaV	Alanine tRNA(UGC) 1B	n.s.	n.s.	n.s.	n.s.	n.s.	n.s.	0.0577785	0.401107	0.596213	0.113894	0.266799	0.794209
rRNA	225759	228662	+	b0204	rrlH	23S rRNA of rrnH operon	n.s.	n.s.	n.s.	n.s.	n.s.	n.s.	0.305277	0.411268	0.00017687	0.20981	0.279645	0.824928
rRNA	228756	228875	+	b0205	rrfH	5S rRNA of rrnH operon	n.s.	n.s.	n.s.	n.s.	n.s.	n.s.	0.16167	0.388519	0.479463	0.0749231	0.200692	0.803909
tRNA	228928	229004	+	b0206	aspU	Aspartate tRNA(GUC) 1 triplicated gene	-4.12245	-3.23729	n.s.	-6.96875	-7.26087	n.s.	7.82586e-05	0.000951765	0.549865	4.06883e-06	1.11746e-05	0.807089
CDS	229167	229967	+	b0207	dkgB	2,5-diketo-D-gluconate reductase B	n.s.	n.s.	n.s.	-2.64953	-2.92222	n.s.	0.0619759	0.305638	0.622232	6.16672e-07	2.3422e-06	0.474508
CDS	229970	230881	-	b0208	yafC	Putative LysR-family transcriptional regulator, function unknown	4.3984	2.33283	n.s.	2.15942	n.s.	n.s.	3.2792e-06	0.000511929	0.496486	1.27999e-06	0.00230241	0.807723
CDS	231122	231919	+	b0209	yafD	Predicted hydrolase, UPF0294 family, function unknown	5.35476	2.42623	n.s.	4.6317	2.8324	n.s.	3.40563e-07	8.38506e-05	0.326723	9.16364e-09	1.26433e-06	0.468118
CDS	231926	232546	+	b0210	yafE	Predicted SAM-dependent methyltransferase, function unknown	2.31056	n.s.	n.s.	3.26197	n.s.	n.s.	8.45661e-05	0.376311	0.433656	7.42926e-08	0.000130649	0.0295377
CDS	232600	233955	-	b0211	mltD	Membrane-bound lytic transglycosylase D, murein hydrolase; periplasmic OM-attached lipoprotein	-2.07523	n.s.	n.s.	n.s.	n.s.	n.s.	0.00236003	0.00306911	0.348524	0.000670801	0.0366503	0.554657
CDS	234030	234782	-	b0212	gloB	Glyoxalase II, hydroxyacylglutathione hydrolase, Zn(2+) cofactor	n.s.	-2.42202	n.s.	n.s.	n.s.	n.s.	0.165169	0.000176072	0.150578	0.153736	0.100652	0.722484
CDS	234816	235535	+	b0213	yafS	Predicted SAM-dependent methyltransferase, function unknown	n.s.	n.s.	n.s.	2.60641	n.s.	n.s.	0.0100903	0.00262649	0.288538	1.20204e-06	9.08087e-05	0.417783
CDS	235538	236002	-	b0214	rnhA	RNase HI; participates in DNA replication	n.s.	n.s.	n.s.	n.s.	n.s.	n.s.	0.0628622	0.000401245	0.556973	0.000196041	0.262807	0.570287
CDS	236067	236795	+	b0215	dnaQ	DNA polymerase III epsilon subunit; streptomycin, azaserine resistant; 3' to 5' proofreading, lexA regulon	2.21538	n.s.	n.s.	4.08592	2.91597	n.s.	0.000648294	0.00598062	0.509688	1.47442e-07	3.49174e-06	0.793179
tRNA	236931	237007	+	b0216	aspV	Aspartate tRNA(GUC) 1 triplicated gene	n.s.	-2.06807	n.s.	n.s.	n.s.	n.s.	0.0237873	0.000177765	0.1447	0.0155213	0.000362506	0.457365
CDS	237335	238117	+	b0217	yafT	Novel verified lipoprotein, function unknown	n.s.	n.s.	n.s.	n.s.	n.s.	n.s.	0.0418744	0.115859	0.0126101	0.0915226	0.124959	0.692433
pseudogene	238746	239102	-	b0218	yafU	Pseudogene, C-terminal fragment; overexpressed fragment localized to inner membrane	n.s.	n.s.	n.s.	n.s.	n.s.	n.s.	0.267905	0.366446	0.271887	0.134985	0.0704441	0.795281
CDS	239422	240189	-	b0219	yafV	Amidase/nitrilase superfamily, function unknown	3.84289	2.87265	n.s.	3.6833	2.7005	n.s.	1.12067e-05	1.29374e-05	0.428744	1.0396e-07	2.35426e-06	0.493122
CDS	240343	240813	+	b0220	ivy	Inhibitor of c-type lysozyme, periplasmic	3.57589	5.5087	3.69017	3.70766	2.90923	n.s.	7.81273e-07	5.57195e-05	0.00195293	3.36681e-07	3.347e-05	0.144912
CDS	240862	243303	-	b0221	fadE	Medium-long-chain fatty acyl-CoA dehydrogenase	2.57317	5.9805	5.0479	3.21547	6.79487	n.s.	4.01701e-06	1.11749e-06	0.00859111	3.71714e-08	2.17617e-08	0.75729
CDS	243543	244118	+	b0222	gmhA	Phosphoheptose isomerase; D-sedoheptulose 7-phosphate isomerase; GDP-heptose biosynthesis; T-phage resistance	2.171	n.s.	n.s.	n.s.	n.s.	n.s.	0.000107955	0.0106851	0.238408	0.00492791	0.115398	0.667383
CDS	244327	245091	+	b0223	yafJ	Predicted amidotransferase, function unknown	n.s.	n.s.	n.s.	n.s.	n.s.	n.s.	0.00143936	0.0892157	0.408414	0.000145712	0.0250827	0.710963
CDS	245068	245805	-	b0224	yafK	Required for biofilm production in enteroaggregative E. coli	n.s.	2.33243	n.s.	2.56617	2.75211	n.s.	0.0102872	0.000445475	0.136842	2.77374e-07	1.58805e-05	0.712156
CDS	245964	246239	-	b0225	yafQ	Translation inhibitor toxin of TA pair YafQ/DinJ	n.s.	n.s.	n.s.	n.s.	n.s.	n.s.	0.29381	0.00407028	0.205758	0.00457376	0.0675574	0.725048
CDS	246245	246502	-	b0226	dinJ	Antitoxin of TA pair YafQ/DinJ	n.s.	n.s.	n.s.	2.1583	n.s.	n.s.	0.00271026	0.04107	0.310112	1.30895e-05	0.000341586	0.0370296
CDS	246712	247458	+	b0227	yafL	Predicted peptidase, C40 clan; probable lipoprotein, Cys conserved; putative PG hydrolase	n.s.	n.s.	n.s.	2.18	n.s.	n.s.	0.275946	0.207807	0.29841	0.000537601	0.00443476	0.754773
CDS	247637	248131	+	b0228	rayT	RAYT REP element-mobilizing transposase; TnpA(REP)	2.2028	n.s.	n.s.	n.s.	n.s.	n.s.	0.000371603	0.0165082	0.0713175	0.000935805	0.233573	0.679949
pseudogene	248358	250070	-	b0229	lfhA	Pseudogene, lateral flagellar assembly protein fragment	n.s.	n.s.	n.s.	2.94444	n.s.	n.s.	0.168855	0.169985	0.586167	6.78677e-05	0.0725508	0.794516
pseudogene	250072	250827	+	b0230	lafU	Pseudogene, lateral flagellar motor protein fragment	n.s.	n.s.	n.s.	n.s.	n.s.	n.s.	0.205151	0.233163	0.541479	0.0128814	0.0552861	0.767589
CDS	250898	251950	+	b0231	dinB	DNA polymerase IV, capable of translesion synthesis; overexpression enhances mutagenesis; mediates targeted mutagenesis by 4-NQO; intrinsic AP lyase activity	4.06319	n.s.	n.s.	n.s.	n.s.	n.s.	3.21506e-05	0.0219115	0.232614	0.0445919	0.170222	0.814124
CDS	252005	252295	+	b0232	yafN	Antitoxin for YafO toxin	n.s.	n.s.	n.s.	n.s.	n.s.	n.s.	0.296938	0.322331	0.123002	0.0448721	0.0039423	0.741702
CDS	252301	252696	+	b0233	yafO	mRNA interferase, toxin-antitoxin pair YafNO	n.s.	n.s.	n.s.	n.s.	n.s.	n.s.	0.215112	0.371616	0.12371	0.0710267	0.160118	0.715678
CDS	252709	253158	+	b0234	yafP	Predicted acetyltransferase; antimutator activity towards 4-nitroquinoline-1-oxide; lexA regulon	n.s.	-2.41379	3.11429	n.s.	n.s.	n.s.	0.154651	0.00254165	0.00554892	0.0299308	0.00322221	0.709157
pseudogene	253479	253685	+	b0235	ykfJ	Pseudogene, N-terminal fragment	n.s.	n.s.	n.s.	n.s.	14.5	n.s.	0.262579	0.290438	0.278543	0.0370433	0.000387652	0.694555
pseudogene	253702	254202	+	b0236	prfH	Pseudogene, protein release factor homolog	n.s.	n.s.	n.s.	n.s.	5.33333	n.s.	0.118768	0.357486	0.570988	0.0434747	0.000759633	0.74867
CDS	254262	255716	-	b0237	pepD	Peptidase D, Xaa-His dipeptidase	n.s.	n.s.	n.s.	n.s.	n.s.	n.s.	0.298127	0.410877	0.43967	0.198133	0.0109081	0.227749
CDS	255977	256432	+	b0238	gpt	Guanine-xanthine phosphoribosyltransferase phosphotransferase	n.s.	n.s.	n.s.	n.s.	2.01362	n.s.	0.00599755	0.00649391	0.143717	3.10799e-05	2.95784e-05	0.588651
CDS	256527	257768	+	b0239	frsA	Fermentation-respiration switch protein; PTS Enzyme IIAGlc-binding protein, binds unphosphorylated form; has pNP-butyrate esterase activity in vitro	2.16679	n.s.	n.s.	n.s.	n.s.	n.s.	0.000163008	0.0476584	0.621308	1.64623e-06	0.00156792	0.757005
pseudogene	257829	257899	+	b0240	crl	Sigma factor-binding protein, stimulates RNAP holoenzyme formation; stimulates RpoS activity during stationary phase; mutants display rpoS mutant phenocopy; mutant does not have reduced amount of RpoS protein	2.46598	3.28989	2.73932	3.06605	3.1315	n.s.	1.77282e-05	1.47602e-05	0.00671602	6.68569e-07	1.03294e-05	0.296773
CDS	259048	260100	-	b0241	phoE	Outer membrane phosphoporin protein E; trimeric	n.s.	n.s.	n.s.	10.9655	132.532	n.s.	0.224758	0.277844	0.58548	1.5544e-07	9.68165e-07	0.0192273
CDS	260388	261488	+	b0242	proB	Glutamate 5-kinase, proline biosynthesis; dimeric; feedback inhibition by proline	n.s.	n.s.	n.s.	n.s.	n.s.	n.s.	0.0985794	0.288193	0.162845	3.02075e-06	0.000783838	0.759477
CDS	261503	262753	+	b0243	proA	gamma-Glutamyl phosphate reductase, proline biosynthesis	n.s.	n.s.	n.s.	n.s.	n.s.	n.s.	0.000869768	0.0434195	0.278771	5.11444e-05	0.00217956	0.524658
tRNA	262871	262946	+	b0244	thrW	Threonine tRNA(CGU) 2	n.s.	n.s.	n.s.	n.s.	n.s.	n.s.	0.286605	0.149402	0.545242	0.0324789	0.0670827	0.747752
CDS	263331	263669	-	b0245	ykfI	Toxin component of toxin-antitoxin protein pair YkfI-YafW; CP4-6 prophage	n.s.	n.s.	n.s.	n.s.	n.s.	n.s.	0.0471583	0.349796	0.574002	0.0705256	0.101923	0.800097
CDS	263693	264007	-	b0246	yafW	Antitoxin component of toxin-antitoxin protein pair YkfI-YafW; CP4-6 putative prophage remnant	n.s.	n.s.	n.s.	n.s.	n.s.	n.s.	0.062714	0.290266	0.553163	0.0927688	0.18699	0.789707
CDS	264259	264732	-	b0247	ykfG	Function unknown, CP4-6 putative prophage remnant	n.s.	n.s.	n.s.	n.s.	n.s.	n.s.	0.188213	0.0583414	0.606711	0.104397	0.191954	0.536245
CDS	264751	265206	-	b0248	yafX	Function unknown, CP4-6 putative prophage remnant	n.s.	n.s.	n.s.	n.s.	n.s.	n.s.	0.26431	0.260973	0.55597	0.162513	0.193889	0.797043
CDS	265307	265543	-	b0249	ykfF	Function unknown, CP4-6 putative prophage remnant	n.s.	n.s.	n.s.	3.33333	n.s.	n.s.	0.255902	0.25068	0.580719	0.000132442	0.017075	0.756648
CDS	265623	266087	-	b0250	ykfB	Function unknown, CP4-6 putative prophage remnant	4.66261	3.00556	n.s.	10.5652	4.29154	n.s.	1.42835e-07	0.000546051	0.202558	2.13956e-09	8.70206e-08	0.176385
CDS	266113	266553	-	b0251	yafY	Inner membrane lipoprotein, function unknown; overproduction stimulates degP expression; CP4-6; putative prophage remnant	4.07643	2.01304	n.s.	9.88473	3.615	n.s.	2.0929e-05	0.0062008	0.0398224	1.82025e-08	7.12829e-06	0.153134
CDS	267187	268005	-	b0252	yafZ	Function unknown, CP4-6 putative prophage remnant	n.s.	n.s.	n.s.	n.s.	n.s.	n.s.	0.0725866	0.248593	0.412891	0.0167307	0.148386	0.512849
CDS	268100	268960	-	b0253	ykfA	Putative GTP-binding protein, function unknown, CP4-6; putative prophage remnant	n.s.	n.s.	n.s.	n.s.	2.07143	n.s.	0.179136	0.278199	0.534149	0.00032329	0.000147558	0.7525
CDS	269292	270182	-	b0254	perR	Regulatory gene for peroxide resistance in stationary phase; CP4-6 putative defective prophage	n.s.	n.s.	n.s.	n.s.	n.s.	n.s.	0.158717	0.387582	0.458055	0.00998126	0.17277	0.806086
CDS	270603	271751	+	b0256	insI1	IS30 transposase	n.s.	n.s.	n.s.	n.s.	n.s.	n.s.	0.0994564	0.114104	0.440498	0.136403	0.209624	0.778908
pseudogene	272847	273954	+	b0258	ykfC	Pseudogene, retron-type reverse transcriptase family, CP4-6; putative defective prophage; N-terminal fragment	2.80292	n.s.	n.s.	4.55776	3.96622	n.s.	8.32023e-05	0.0165572	0.623154	2.77092e-08	3.47414e-07	0.609216
CDS	274104	275117	-	b0259	insH1	IS5 transposase	n.s.	n.s.	n.s.	n.s.	n.s.	n.s.	0.222018	0.326587	0.593484	0.116227	0.0907648	0.780202
CDS	275325	276725	+	b0260	mmuP	S-methylmethionine permease, CP4-6 putative prophage remnant	16.2589	8.99422	8.03158	-4.81395	2.96644	n.s.	6.60386e-05	0.000364346	0.00062444	2.86869e-07	0.00028832	0.196867
CDS	276715	277644	+	b0261	mmuM	S-methylmethionine:(seleno)homocysteine methyltransferase; CP4-6 putative prophage remnant	6.06031	4.81299	2.70262	n.s.	n.s.	n.s.	4.59795e-07	0.000192055	0.00202189	0.0016836	0.0872534	0.396107
CDS	277759	278802	-	b0262	afuC	Predicted ferric iron ABC transporter ATP-binding protein; orphan; part of a defective ABC transporter, probably silent; CP4-6 prophage remnant; missing its promoter and co-functional components; homologous to an iron-uptake system gene in Actinobacillus	4.62162	2.25532	n.s.	3.09756	2.5122	n.s.	5.21301e-06	0.0046964	0.531333	1.06125e-05	0.000590141	0.557037
pseudogene	278814	279161	-	b0263	afuB	Pseudogene, ferric ABC transporter permease; C-terminal fragment; CP4-6 putative prophage remnant	4.77778	n.s.	n.s.	3.33333	n.s.	n.s.	0.00114858	0.107913	0.450436	0.000603182	0.0149249	0.734688
CDS	279181	279681	-	b0264	insB1	IS1 transposase B	n.s.	n.s.	n.s.	n.s.	n.s.	n.s.	0.308272	0.401238	0.627401	0.200202	0.266959	0.819613
CDS	279603	279875	-	b0265	insA	IS1 transposase A	n.s.	n.s.	n.s.	n.s.	n.s.	n.s.	0.256063	0.211057	0.458682	0.0454327	0.164541	0.755858
pseudogene	280427	280735	-	b0266	yagB	Pseudogene, antitoxin-related, defective prophage CP4-6; N-terminal fragment	n.s.	n.s.	n.s.	2.26335	n.s.	n.s.	0.00261164	0.0186185	0.615199	1.38152e-06	0.031715	0.698607
CDS	280832	281983	-	b0267	yagA	Function unknown, CP4-6 putative prophage remnant	4.14286	n.s.	n.s.	4.6	n.s.	n.s.	0.000547634	0.083781	0.556416	0.000534843	0.0988353	0.738447
CDS	282278	283183	+	b0268	yagE	2-keto-3-deoxy gluconate (KDG) aldolase, tetrameric; CP4-6 putative prophage remnant	-3.31579	-3.94118	-6.3125	-2.69231	-8.28571	n.s.	0.00131717	0.000422007	0.000586199	0.000864578	0.000140649	0.599248
CDS	283201	285165	+	b0269	yagF	Predicted dehydratase, function unknown, CP4-6 prophage; thymol sensitivity determinant	n.s.	n.s.	n.s.	n.s.	n.s.	n.s.	0.271785	0.0236763	0.0903482	0.10009	0.10356	0.721464
CDS	285395	286774	+	b0270	yagG	Putative sugar symporter, function unknown, CP4-6; putative prophage remnant	n.s.	n.s.	n.s.	n.s.	n.s.	n.s.	0.0432025	0.159969	0.374712	0.0111313	0.0350804	0.230838
CDS	286789	288396	+	b0271	yagH	Putative beta-xylosidase, function unknown, CP4-6; putative prophage remnant	n.s.	n.s.	n.s.	n.s.	n.s.	n.s.	0.167566	0.199434	0.510352	0.00110729	0.0984719	0.461585
CDS	288407	289162	-	b0272	yagI	Function unknown, CP4-6 putative prophage remnant	-3.08462	n.s.	n.s.	n.s.	n.s.	n.s.	1.90283e-05	0.20271	0.152042	0.0429211	0.0790522	0.776031
CDS	289304	290305	-	b0273	argF	Ornithine carbamoyltransferase; ornithine transcarbamylase; OTCase; CP4-6 putative prophage remnant	-3.71523	n.s.	n.s.	-12.1843	-6.26879	n.s.	2.16875e-05	0.0117574	0.254395	2.18478e-08	4.36798e-06	0.731172
CDS	290652	291152	-	b0274	insB1	IS1 transposase B	n.s.	n.s.	n.s.	n.s.	n.s.	n.s.	0.00214246	0.311881	0.613042	0.00262223	0.176215	0.756862
CDS	291074	291346	-	b0275	insA	IS1 transposase A	n.s.	n.s.	n.s.	n.s.	n.s.	n.s.	0.297384	0.40137	0.627484	0.189928	0.267118	0.819654
pseudogene	291404	292231	+	b0276	yagJ	Pseudogene, helicase superfamily II related; CP4-6 putative prophage remnant	2.12037	n.s.	n.s.	2.01255	n.s.	n.s.	0.000147779	0.332651	0.132746	2.28086e-05	0.0155943	0.163207
CDS	292325	292948	-	b0277	yagK	Function unknown, CP4-6 putative prophage remnant	n.s.	n.s.	n.s.	4.03797	5.34177	n.s.	0.00156562	0.202505	0.493125	3.90066e-06	7.55839e-06	0.806634
CDS	293223	293918	-	b0278	yagL	Function unknown, CP4-6 putative prophage remnant	n.s.	n.s.	n.s.	n.s.	n.s.	n.s.	0.0791941	0.0767909	0.55775	0.169842	0.0106575	0.747368
CDS	293948	294799	-	b0279	yagM	Function unknown, CP4-6 putative prophage remnant	n.s.	n.s.	n.s.	n.s.	n.s.	n.s.	0.17877	0.347294	0.356439	0.137111	0.229005	0.71265
CDS	295142	295579	-	b0280	yagN	Function unknown, CP4-6 putative prophage remnant	n.s.	n.s.	n.s.	n.s.	n.s.	n.s.	0.00375307	0.0182866	0.409133	0.000131788	0.00804211	0.729776
CDS	295699	297096	-	b0281	intF	Putative integrase gene, CP4-6 putative prophage remnant	2.58221	n.s.	n.s.	n.s.	n.s.	n.s.	7.3496e-05	0.0290882	0.396007	0.000300756	0.00263361	0.618769
CDS	297773	298726	-	b0283	paoD	Moco insertion factor for PaoABC aldehyde oxidoreductase	n.s.	n.s.	n.s.	n.s.	n.s.	n.s.	0.0336894	0.0723154	0.221888	0.062794	0.131782	0.569055
CDS	298739	300934	-	b0284	paoC	PaoABC aldehyde oxidoreductase, Moco-containing subunit; periplasmic	n.s.	n.s.	n.s.	n.s.	n.s.	n.s.	0.100335	0.119396	0.0782408	0.142045	0.212851	0.628579
CDS	300934	301887	-	b0285	paoB	PaoABC aldehyde oxidoreductase, FAD-containing subunit; periplasmic	n.s.	n.s.	n.s.	n.s.	n.s.	n.s.	0.0403634	0.172906	0.0366443	0.0403686	0.121373	0.754846
CDS	301887	302573	-	b0286	paoA	PaoABC aldehyde oxidoreductase, 2Fe-2S subunit; periplasmic	n.s.	2.72727	n.s.	n.s.	n.s.	n.s.	0.0382815	0.00873158	0.276713	0.0325919	0.0134124	0.689828
CDS	302991	303602	+	b0287	yagU	Required for acid resistance, inner membrane protein, DUF1440 family	-2.69675	n.s.	n.s.	2.47119	3.81803	-2.19861	7.22177e-06	0.0352401	0.544658	1.75881e-07	1.41889e-06	0.00751729
CDS	303856	304182	-	b0288	ykgJ	UPF0153 cysteine cluster protein, function unknown	n.s.	2.33333	n.s.	6.98214	4.3375	n.s.	0.0202224	0.000936994	0.321366	1.07269e-06	2.98444e-06	0.723497
CDS	304498	305205	-	b0289	ecpE	Pilus chaperone required for ECP formation	n.s.	n.s.	n.s.	n.s.	n.s.	n.s.	0.17327	0.393707	0.514308	0.0162968	0.124391	0.778255
CDS	305177	306817	-	b0290	ecpD	Polymerized tip adhesin of ECP fibers	n.s.	n.s.	n.s.	n.s.	n.s.	n.s.	0.0613858	0.209636	0.621896	0.00185766	0.00694224	0.248206
CDS	306810	309332	-	b0291	ecpC	Outer membrane protein required for ECP formation	n.s.	n.s.	n.s.	n.s.	n.s.	n.s.	0.0795213	0.228651	0.45363	0.15339	0.141054	0.771572
CDS	309361	310026	-	b0292	ecpB	Pilus chaperone required for ECP formation	n.s.	n.s.	n.s.	-2.8	n.s.	n.s.	0.0488694	0.313183	0.571197	0.00818612	0.201384	0.795483
CDS	310087	310671	-	b0293	ecpA	ECP pilin	n.s.	n.s.	n.s.	n.s.	n.s.	n.s.	0.109325	0.147963	0.389285	0.178642	0.209794	0.747983
CDS	310749	311336	-	b0294	ecpR	Putative transcriptional regulator for ecp operon	n.s.	3.16667	n.s.	n.s.	4.81818	n.s.	0.226974	0.00925298	0.583013	0.138524	0.000239694	0.637782
CDS	312112	312336	+	b0295	ykgL	Function unknown	n.s.	n.s.	n.s.	n.s.	n.s.	n.s.	0.0643579	0.0547321	0.588891	0.0180916	0.015939	0.775971
CDS	312517	312777	-	b0296	ykgM	50S ribosomal protein L31 type B; alternative L31 utilized during zinc limitation	n.s.	4.41935	5.12821	12.8298	5.51852	n.s.	0.253491	0.000548258	0.00128316	1.85928e-08	2.13766e-06	0.785784
pseudogene	314357	315228	+	b0297	eaeH	Pseudogene, intimin homolog; N-terminal fragment, interrupted/deleted by IS3A	n.s.	n.s.	n.s.	n.s.	n.s.	n.s.	0.287209	0.344475	0.574415	0.172726	0.109623	0.804702
CDS	315291	315587	+	b0298	insE1	IS3 transposase A	n.s.	n.s.	n.s.	n.s.	n.s.	n.s.	0.308422	0.401501	0.627566	0.200375	0.267278	0.819694
CDS	315587	316450	+	b0299	insF1	IS3 transposase B	n.s.	n.s.	n.s.	n.s.	n.s.	n.s.	0.239914	0.314642	0.395265	0.0986544	0.048675	0.782516
pseudogene	316486	317169	-	b0300	ykgA	Pseudogene, N-terminal fragment, AraC family; interrupted/deleted by IS3A	n.s.	n.s.	n.s.	n.s.	n.s.	n.s.	0.291717	0.327526	0.219935	0.0041341	0.0028847	0.81031
CDS	317729	318319	-	b0301	rclC	Inner membrane protein, DUF417 family, function unknown	n.s.	n.s.	n.s.	n.s.	4.14286	n.s.	0.0814956	0.317543	0.256039	0.13321	5.46286e-05	0.773576
CDS	318334	318567	-	b0303	rclB	Predicted periplasmic protein, YhcN family, function unknown	n.s.	n.s.	n.s.	n.s.	3.1	n.s.	0.198773	0.281381	0.449472	0.151654	0.00613785	0.713339
CDS	318679	320001	-	b0304	rclA	Predicted pyridine nucleotide-disulfide oxidoreductase	n.s.	n.s.	n.s.	n.s.	2.63934	n.s.	0.232561	0.0430812	0.328211	0.0111829	0.00011418	0.801495
CDS	320227	321078	+	b0305	rclR	AraC family transcriptional activator, function unknown	2.82051	2.90566	n.s.	4.93023	7.91304	n.s.	0.000665749	0.000585361	0.383597	3.0483e-06	7.22623e-07	0.771509
CDS	321608	322324	+	b0306	ykgE	Cysteine-rich protein, predicted lactate-related catabolism; function unknown	n.s.	-2.71795	-8.71795	n.s.	n.s.	n.s.	0.151868	0.000647666	0.000138709	0.157019	0.189656	0.298455
CDS	322338	323762	+	b0307	ykgF	Electron transport protein with ferridoxin-like domain; predicted lactate-related catabolism; function unknown	n.s.	n.s.	n.s.	n.s.	n.s.	n.s.	0.0630104	0.169567	0.212606	0.00123904	0.000912577	0.746363
CDS	323758	324450	+	b0308	ykgG	DUF162 protein, predicted lactate-related catabolism; function unknown	n.s.	n.s.	n.s.	n.s.	n.s.	n.s.	0.129606	0.379324	0.609545	0.0210127	0.0732059	0.734009
CDS	324699	325364	-	b0310	ykgH	Function unknown	n.s.	n.s.	n.s.	n.s.	4.25	n.s.	0.151126	0.178318	0.0107763	0.140991	0.000930785	0.789546
CDS	325580	327247	-	b0311	betA	Choline dehydrogenase, oxygen-dependent; bet genes confer protection against osmotic stress by making the osmoprotectant glycine betaine from choline	2.21372	4.24645	n.s.	n.s.	3.07104	n.s.	0.000156059	2.70891e-06	0.140517	0.000836791	7.9975e-06	0.49339
CDS	327264	328733	-	b0312	betB	Betaine aldehyde dehydrogenase, NAD-dependent; bet genes confer protection against osmotic stress by making the osmoprotectant glycine betaine from choline; tetrameric	4.87983	5.76497	4.45846	4.7965	8.36224	n.s.	1.67502e-06	4.43136e-06	0.00404451	3.18188e-08	3.96739e-08	0.460684
CDS	328750	329334	-	b0313	betI	Repressor for the betIBA betT divergon, choline-sensing; bet genes confer protection against osmotic stress by making the osmoprotectant glycine betaine from choline	3.90395	7.77914	4.26277	6.01531	11.617	n.s.	1.38213e-06	6.14926e-06	0.00276756	2.21805e-08	1.46418e-07	0.329626
CDS	329463	331493	+	b0314	betT	High-affinity choline transporter; BCCT family; bet genes confer protection against osmotic stress by making the osmoprotectant glycine betaine from choline	3.32831	5.65074	4.57971	2.26839	5.65401	n.s.	8.30132e-07	1.7397e-05	5.84413e-05	4.10878e-07	8.03457e-07	0.26233
CDS	332371	333456	+	b0315	yahA	c-di-GMP-specific phosphodiesterase, PDE-A; reaction product is 5'pGpG; dependent on Mg+2 or Mn+2, Ca+2 inhibitory; optimum pH 9.35; monomeric	-3.3188	n.s.	n.s.	n.s.	3.2	n.s.	5.04e-05	0.392514	0.0293845	0.0616565	2.61496e-05	0.108373
CDS	333504	334433	-	b0316	yahB	LysR family of transcriptional regulators, function unknown	n.s.	n.s.	n.s.	2.1135	n.s.	n.s.	0.0354977	0.0324227	0.364259	5.95733e-06	0.00180424	0.555091
CDS	334528	335022	-	b0317	yahC	Predicted inner membrane protein, function unknown	n.s.	n.s.	n.s.	3.2	n.s.	n.s.	0.132704	0.206994	0.533662	0.00697065	0.139545	0.774009
CDS	335280	335882	+	b0318	yahD	Ankyrin repeat protein, function unknown	n.s.	n.s.	n.s.	n.s.	n.s.	n.s.	0.132338	0.0879641	0.115011	0.0846294	0.205689	0.50236
CDS	335925	336785	+	b0319	yahE	Function unknown	n.s.	n.s.	n.s.	n.s.	n.s.	n.s.	0.262736	0.0992058	0.553615	0.089746	0.214203	0.777539
CDS	336778	338322	+	b0320	yahF	Function unknown	n.s.	n.s.	n.s.	n.s.	n.s.	n.s.	0.158532	0.305473	0.398781	0.0328206	0.0757022	0.49446
CDS	338325	339740	+	b0321	yahG	Function unknown	n.s.	n.s.	n.s.	2.22727	n.s.	n.s.	0.0213364	0.255947	0.537298	0.00490209	0.185384	0.727388
CDS	340165	341112	+	b0323	yahI	Carbonate kinase homolog, function unknown	4.53333	n.s.	n.s.	4.6875	2.7619	n.s.	7.02374e-05	0.118608	0.46211	1.98417e-05	0.00125258	0.765678
CDS	341125	342504	+	b0324	yahJ	Function unknown, related to cytosine deaminase	n.s.	n.s.	n.s.	2.60239	n.s.	n.s.	0.00682545	0.400712	0.608486	1.68363e-06	7.74855e-05	0.808667
CDS	342884	343930	+	b0325	yahK	Predicted oxidoreductase, function unknown	2.46485	n.s.	n.s.	6.375	3.49498	n.s.	9.3048e-05	0.115664	0.026601	3.54387e-08	2.28892e-05	0.0150222
CDS	344176	344988	+	b0326	yahL	Function unknown	n.s.	n.s.	n.s.	n.s.	5	n.s.	0.243387	0.335569	0.0636354	0.0300393	0.00235781	0.796592
CDS	345404	345646	+	b0327	yahM	Function unknown	n.s.	n.s.	n.s.	2.03922	n.s.	n.s.	0.267594	0.351697	0.103857	0.00049732	0.0937861	0.661967
CDS	345669	346337	-	b0328	yahN	Amino acid exporter for proline, lysine, glutamate, homoserine	-2.67647	-4.36364	-4.7	n.s.	n.s.	n.s.	0.000432804	0.00028474	0.000114906	0.137288	0.0198743	0.595584
CDS	346484	346756	+	b0329	yahO	Periplasmic protein, YhcN family, function unknown	2.7069	5.21429	5.0944	2.60465	3.23377	n.s.	9.69478e-05	0.000140061	0.0024048	5.00138e-06	0.000121197	0.379296
CDS	346860	348443	-	b0330	prpR	Transcriptional regulator of prp operon; propionate catabolism via 2-methlycitrate cycle, characterized primarily in Salmonella	n.s.	3.95	11.9091	n.s.	n.s.	n.s.	0.0532592	0.000671239	0.000172638	0.0136709	0.0307682	0.62209
CDS	348682	349569	+	b0331	prpB	2-Methylisocitrate lyase; propionate catabolism via 2-methlycitrate cycle, characterized primarily in Salmonella	n.s.	n.s.	n.s.	n.s.	n.s.	n.s.	0.0209404	0.0506586	0.36763	0.0171004	0.0360854	0.761763
CDS	350012	351178	+	b0333	prpC	2-Methylcitrate synthase; propionate catabolism via 2-methlycitrate cycle, characterized primarily in Salmonella	n.s.	n.s.	n.s.	n.s.	n.s.	n.s.	0.0528622	0.162048	0.555635	0.016952	0.150634	0.788361
CDS	351215	352663	+	b0334	prpD	2-Methylcitrate dehydratase, 2-methylisocitrate hydratase; propionate catabolism via 2-methlycitrate cycle; active on citrate and isocitrate; responsible for residual apparent aconitase activity in acnAB double mutant; monomeric iron-sulfur protein	n.s.	n.s.	n.s.	n.s.	n.s.	n.s.	0.0631587	0.337703	0.567934	0.0844534	0.198086	0.788198
CDS	352706	354589	+	b0335	prpE	Propionate--CoA ligase; propionate catabolism via 2-methlycitrate cycle, characterized primarily in Salmonella	n.s.	n.s.	n.s.	n.s.	n.s.	n.s.	0.0694286	0.176446	0.4433	0.0197707	0.169309	0.675156
CDS	354922	356178	+	b0336	codB	Cytosine transport	-5.04276	-2.3781	n.s.	-5.41853	-5.95833	n.s.	2.72763e-06	0.00288758	0.478432	2.97002e-07	2.96636e-07	0.373075
CDS	356171	357451	+	b0337	codA	Cytosine/isoguanine deaminase	-2.39165	n.s.	n.s.	-2.46202	-2.20677	n.s.	7.72872e-05	0.0152206	0.544424	6.78308e-08	6.17738e-05	0.515351
CDS	357794	358690	-	b0338	cynR	Transcriptional activator for the cyn operon; autorepressor	n.s.	-2.24	n.s.	n.s.	n.s.	n.s.	0.0871859	0.000473895	0.198602	0.0520126	0.0407088	0.718552
CDS	358799	359455	+	b0339	cynT	Carbonic anhydrase, beta class	n.s.	n.s.	n.s.	n.s.	n.s.	n.s.	0.220471	0.334343	0.563979	0.0922349	0.208259	0.616587
CDS	359489	359956	+	b0340	cynS	Cyanate aminohydrolase	n.s.	n.s.	n.s.	n.s.	n.s.	n.s.	0.0648131	0.110228	0.605101	0.119456	0.145381	0.647601
CDS	359992	361143	+	b0341	cynX	Putative transporter, function unknown, cyn operon	n.s.	n.s.	n.s.	n.s.	n.s.	n.s.	0.129787	0.28226	0.606265	0.148345	0.214541	0.795635
CDS	361252	361860	-	b0342	lacA	Thiogalactoside acetyltransferase	2.6875	n.s.	n.s.	2.21053	2.86957	n.s.	0.00651901	0.184765	0.147397	0.0054751	0.00101035	0.780085
CDS	361929	363179	-	b0343	lacY	Lactose permease; galactoside permease	n.s.	n.s.	n.s.	n.s.	2.83333	n.s.	0.250742	0.281557	0.491997	0.0594026	0.00040412	0.789117
CDS	363234	366305	-	b0344	lacZ	beta-D-Galactosidase	-2.1375	-3.93333	n.s.	-3.13333	-2.85185	n.s.	0.00478397	3.19961e-05	0.0538599	4.88504e-06	5.63383e-05	0.726582
CDS	366431	367510	-	b0345	lacI	Transcriptional repressor of lac operon	n.s.	2.22799	2.16134	2.00601	2.15552	n.s.	0.00164659	0.00109649	0.00790574	3.04915e-05	0.000100848	0.0399266
CDS	367590	368420	-	b0346	mhpR	Transcriptional activator, mhp operon; utilizes MHP	6.04727	21.6837	13	4.89145	16.2791	n.s.	3.63708e-07	5.02225e-07	6.14295e-05	2.11981e-07	4.07163e-09	0.505983
CDS	368611	370272	+	b0347	mhpA	3-(3-Hydroxyphenyl)propionate 2-hydroxylase; utilizes MHP	4.11111	5.27778	n.s.	4.26667	7.17647	n.s.	2.45009e-05	6.72111e-05	0.0205638	3.82915e-06	5.29065e-06	0.788739
CDS	370277	371218	+	b0348	mhpB	3-(2,3-Dihydroxyphenyl)propionate dioxygenase; utilizes MHP	8.09524	n.s.	n.s.	7.875	4.82609	n.s.	1.9627e-06	0.0206079	0.413958	4.65696e-07	4.75294e-06	0.645414
CDS	371239	372102	+	b0349	mhpC	Dihydroxyphenylpropionate-ring-fission-product hydrolase; 2-hydroxy-6-ketonona-2,4-dienedioic acid hydrolase; utilizes MHP	3.53571	n.s.	n.s.	6.95082	5.125	n.s.	9.22726e-05	0.0174222	0.526611	2.61332e-07	2.27142e-06	0.586741
CDS	372115	372921	+	b0350	mhpD	2-keto-4-pentenoate hydratase; utilizes MHP	2.14894	n.s.	n.s.	3.65385	2.82143	n.s.	0.0061812	0.0984648	0.592726	5.6077e-05	0.000175353	0.479343
CDS	372921	373868	+	b0351	mhpF	Acetaldehyde dehydrogenase, acylating; utilizes MHP	2.65909	n.s.	n.s.	4.35417	2.03191	n.s.	0.000910707	0.353877	0.561268	1.01015e-05	0.00377007	0.538326
CDS	373868	374878	+	b0352	mhpE	4-Hydroxy-2-oxovalerate aldolase; utilizes MHP	2.45614	n.s.	n.s.	3.88889	3.25	n.s.	0.000581147	0.126149	0.619202	3.60764e-06	0.000799272	0.291274
CDS	375459	376667	+	b0353	mhpT	Predicted 3-hydroxyphenylpropionic acid import transporter	2.42857	n.s.	n.s.	3.50588	2.54808	n.s.	0.00194814	0.373693	0.18568	1.30225e-05	0.00110875	0.682234
CDS	376772	377308	+	b0354	yaiL	Function unknown	n.s.	n.s.	n.s.	n.s.	n.s.	n.s.	0.00129751	0.0436458	0.0576408	0.193155	0.0898816	0.739022
CDS	377538	378368	-	b0355	frmB	S-formylglutathione hydrolase, formaldehyde degradation	n.s.	n.s.	n.s.	n.s.	-2.46104	n.s.	0.145749	0.00345123	0.208457	0.18824	2.58306e-05	0.76634
CDS	378465	379571	-	b0356	frmA	Glutathione-dependent formaldehyde dehydrogenase	3.41785	n.s.	n.s.	n.s.	n.s.	n.s.	9.81227e-05	0.345813	0.180949	0.0236537	0.000123784	0.129294
CDS	379609	379881	-	b0357	frmR	Negative regulator of the frmRAB operon	3.792	n.s.	n.s.	n.s.	n.s.	n.s.	6.91618e-06	0.245158	0.195381	5.48531e-06	0.108331	0.256617
CDS	380072	380842	-	b0358	yaiO	Outer membrane protein, function unknown	n.s.	n.s.	n.s.	4.72727	5.71111	n.s.	0.0487452	0.0980959	0.460245	1.03296e-06	4.41713e-06	0.778493
CDS	381351	381713	+	b0360	insC1	IS2 transposase A	n.s.	n.s.	n.s.	n.s.	n.s.	n.s.	0.20814	0.401633	0.47858	0.190604	0.138601	0.721557
CDS	381674	382576	+	b0361	insD1	IS2 transposase B	n.s.	n.s.	n.s.	n.s.	n.s.	n.s.	0.0622709	0.305307	0.552937	0.000354885	0.0297578	0.740328
CDS	382742	383935	-	b0363	yaiP	Function unknown, related to intercellular adhesion proteins and glucosyltransferases	n.s.	n.s.	n.s.	4	5.17857	n.s.	0.165722	0.145501	0.0737852	2.92086e-05	2.00008e-05	0.751833
CDS	384062	384616	-	b0364	yaiS	Predicted deacetylase; N-acetylglucosaminyl phosphatidylinositol deacetylase family	n.s.	n.s.	n.s.	n.s.	n.s.	n.s.	0.263366	0.266492	0.301296	0.161658	0.0522778	0.792816
CDS	385232	386191	+	b0365	tauA	Periplasmic taurine binding protein, TauABC transporter	n.s.	-3.67857	n.s.	-7.20833	-3.66667	n.s.	0.236752	0.000107204	0.0110447	5.29427e-07	0.000253413	0.725411
CDS	386207	386971	+	b0366	tauB	ABC transporter ATPase, TauABC transporter	n.s.	n.s.	n.s.	n.s.	n.s.	n.s.	0.0385897	0.0394383	0.0168479	0.167972	0.0162327	0.544029
CDS	386971	387795	+	b0367	tauC	Taurine permease, TauABC ABC transporter	n.s.	n.s.	n.s.	2.25926	n.s.	n.s.	0.0669539	0.282436	0.115945	0.00214043	0.17766	0.719214
CDS	387795	388643	+	b0368	tauD	Taurine/alpha-ketoglutarate dioxygenase	n.s.	n.s.	n.s.	n.s.	n.s.	n.s.	0.00250607	0.0294182	0.159365	0.00063605	0.00970683	0.696539
CDS	388756	389727	-	b0369	hemB	5-Aminolevulinate dehydratase; also known as porphobilinogen synthase; binds Zn(II)	2.80731	n.s.	n.s.	n.s.	n.s.	n.s.	3.05624e-05	0.373969	0.334137	0.0013489	0.256738	0.801734
CDS	391742	392605	-	b0372	insF1	IS3 transposase B	n.s.	n.s.	n.s.	n.s.	n.s.	n.s.	0.204445	0.260047	0.504047	0.00810658	0.026485	0.752056
CDS	392605	392901	-	b0373	insE1	IS3 transposase A	n.s.	n.s.	n.s.	n.s.	n.s.	n.s.	0.169408	0.189949	0.236241	0.0573443	0.018998	0.406916
CDS	394506	395126	+	b0375	yaiV	Predicted transcriptional regulator, function unknown	n.s.	-7.85714	-7.66667	n.s.	n.s.	n.s.	0.159824	0.000362735	0.00328624	0.11533	0.0876009	0.105231
CDS	395133	396287	-	b0376	ampH	Probable role in peptidoglycan, cell wall synthesis, and cell morphology; penicillin-binding protein; beta-lactamase homolog with no beta-lactamase activity	-2.22634	n.s.	n.s.	n.s.	n.s.	n.s.	0.000549691	0.316739	0.58122	0.0058593	0.0964833	0.274971
CDS	396639	397856	+	b0377	sbmA	Microcin B17 transporter	n.s.	n.s.	n.s.	n.s.	n.s.	n.s.	0.00611132	0.00279538	0.329693	1.85443e-05	0.000291851	0.445371
CDS	397872	398963	+	b0378	yaiW	Required for swarming phenotype, probable lipoprotein; Cys conserved	n.s.	n.s.	n.s.	n.s.	n.s.	n.s.	0.305576	0.258001	0.609985	1.99381e-05	0.108884	0.823637
CDS	399028	399333	-	b0379	yaiY	Inner membrane protein, DUF2755 family, function unknown	10.125	34.9259	5.75556	3.89474	3.56522	n.s.	2.29917e-06	1.60155e-05	0.00446573	4.67108e-05	0.000475177	0.52151
CDS	399593	399802	+	b0380	yaiZ	Predicted inner membrane protein, DUF2754 family; function unknown	-2.38889	-2.61935	-3.76429	-2.20619	-2.05233	n.s.	0.000155457	0.000230299	9.61875e-05	1.76577e-05	0.00159921	0.420797
CDS	399832	400923	-	b0381	ddlA	D-alanine:D-alanine ligase A, ADP-forming	2.90114	n.s.	n.s.	3.94073	2.21099	n.s.	1.07539e-06	0.00347611	0.444446	1.21102e-08	2.70467e-06	0.644384
CDS	401386	401643	+	b0382	iraP	Anti-RssB factor, RpoS stabilzer during Pi starvation; anti-adapter protein	2.48046	n.s.	n.s.	8.5447	8.21895	n.s.	0.000445938	0.000237054	0.0806076	1.9487e-08	2.56968e-08	0.0178136
CDS	401747	403159	+	b0383	phoA	Alkaline phosphatase, periplasmic; binds Zn(II); dimeric	2.20393	6.97576	n.s.	5.78714	15.4477	n.s.	5.5083e-05	7.62226e-05	0.201073	7.22244e-08	2.27316e-07	0.0382745
CDS	403281	403598	+	b0384	psiF	Predicted exported protein, phosphate starvation inducible, function unknown	3.08824	3.44737	n.s.	3.31579	4.59091	n.s.	0.000149535	0.000124581	0.0483691	2.07205e-05	1.40396e-06	0.203541
CDS	403703	404815	+	b0385	yaiC	Cellulose, biofilm, motility regulator, diguanylate cyclase; CsgD-regulated; membrane sensor protein	n.s.	n.s.	n.s.	n.s.	n.s.	n.s.	0.23273	0.167477	0.401897	0.116406	0.149511	0.785451
CDS	404838	405644	-	b0386	proC	Pyrroline-5-carboxylate reductase, proline biosynthesis	n.s.	n.s.	n.s.	n.s.	n.s.	n.s.	0.072745	0.350821	0.462265	0.208429	0.00397442	0.814294
CDS	405764	406219	+	b0387	yaiI	Downregulated by beryllium, UPF0178 family, function unknown	n.s.	n.s.	n.s.	1.99498	n.s.	n.s.	0.314945	0.119002	0.491432	7.63108e-06	0.00223161	0.333241
CDS	406405	406926	+	b0388	aroL	Shikimate kinase II	-2.41341	-2.97147	n.s.	-2.17666	-2.34628	n.s.	1.80467e-05	1.53716e-05	0.546986	7.93188e-06	6.37535e-06	0.757219
CDS	406979	407167	+	b0389	yaiA	OxyR-regulated protein	n.s.	n.s.	n.s.	n.s.	n.s.	n.s.	0.000264268	0.213286	0.150822	1.23063e-05	0.000901949	0.707737
CDS	407428	408102	+	b0390	aroM	Function unknown	-2.37113	n.s.	n.s.	n.s.	n.s.	n.s.	3.14825e-05	0.0167046	0.125131	9.74029e-05	0.106858	0.653594
CDS	408177	408458	+	b0391	yaiE	Function unknown, UPF0345 family	2.57364	n.s.	n.s.	5.54283	3.62161	n.s.	3.52665e-06	0.00964189	0.370986	7.28112e-08	7.47698e-07	0.421796
pseudogene	408609	408950	+	b0392	ykiA	Pseudogene reconstruction, C-terminal fragment, PF10971 family	7.6391	2.18478	n.s.	7.54795	8.33125	n.s.	2.70755e-06	0.000215222	0.480784	3.08609e-08	1.24898e-07	0.513852
CDS	409111	410019	-	b0393	rdgC	Competitive inhibitor of RecA function; nucleoid-associated ssDNA and dsDNA binding protein; synthetic lethal with priA	n.s.	n.s.	n.s.	n.s.	n.s.	n.s.	0.00204257	0.206791	0.255804	0.00250984	0.223735	0.150051
CDS	410144	411049	+	b0394	mak	Cryptic manno(fructo)kinase	2.0804	n.s.	n.s.	n.s.	n.s.	n.s.	0.000397183	0.313832	0.0124347	0.00361137	0.156229	0.669584
CDS	411300	412481	-	b0396	araJ	Arabinose-inducible MFS family transporter, function unknown; not involved in arabinose uptake or utilization	n.s.	n.s.	n.s.	n.s.	n.s.	n.s.	0.0713188	0.300806	0.626737	1.12176e-05	0.0019405	0.49015
CDS	412610	415753	-	b0397	sbcC	DNA hairpin dsDNA 3'-exonuclease SbcCD, Mn(2+), ATP-dependent; ATP-independent 5' ssDNA endonuclease; required for recombinational repair of dsDNA breaks; cosuppressor with sbcB of recB recC mutations; heterodimeric	-4.56334	-3.01997	n.s.	-4.7204	-3.53244	n.s.	2.57769e-07	9.91092e-05	0.375882	1.03512e-08	8.57328e-07	0.791982
CDS	415753	416952	-	b0398	sbcD	DNA hairpin dsDNA 3'-exonuclease SbcCD, Mn(2+), ATP-dependent; ATP-independent 5' ssDNA endonuclease; cosuppressor with sbcB of recB recC mutations; heterodimeric	n.s.	n.s.	n.s.	n.s.	n.s.	n.s.	0.00882405	0.324544	0.187177	0.18959	0.165644	0.519062
CDS	417142	417828	+	b0399	phoB	Positive response regulator for pho regulon, two-component system	4.16964	22.1526	3.45697	50.6356	105.487	n.s.	1.74146e-05	2.29707e-07	0.00382842	6.61429e-09	5.92374e-08	0.70465
CDS	417889	419181	+	b0400	phoR	Sensor histidine kinase/phosphatase for pho regulon; cognate to phoB	2.25664	15.2393	3.70573	14.4599	34.5368	n.s.	0.00817026	2.29723e-06	0.00508167	6.11791e-08	6.70261e-07	0.718076
CDS	419591	420907	+	b0401	brnQ	Branched-chain amino acid transport system 2 carrier protein; LIV-II transport system for Ile, Leu, and Val; mutants are valine and o-methylthreonine resistant, glycylvaline sensitive	n.s.	n.s.	n.s.	3.24585	3.23503	n.s.	0.0031382	0.00719631	0.543485	4.69838e-07	9.03838e-07	0.562584
CDS	420986	422356	+	b0402	proY	Probable histidine or proline permease	n.s.	n.s.	n.s.	-2.82239	-2.25597	n.s.	0.00297233	0.261713	0.217738	1.06622e-07	1.69676e-05	0.512598
CDS	422518	424329	+	b0403	malZ	Maltodextrin glucosidase	n.s.	n.s.	n.s.	n.s.	n.s.	n.s.	0.0714774	0.00305792	0.0271403	8.16874e-06	0.0750337	0.140625
CDS	424340	424918	-	b0404	acpH	Acyl carrier protein (ACP) phosphodiesterase; ACP hydrolyase	n.s.	2.46829	2.94712	2.02404	n.s.	n.s.	0.290818	0.000918915	0.0027214	1.18089e-05	0.0175106	0.704754
CDS	425011	426078	+	b0405	queA	S-adenosylmethionine:tRNA ribosyltransferase-isomerase; queuosine biosynthesis	-3.696	n.s.	n.s.	-2.17891	n.s.	n.s.	9.85478e-06	0.13344	0.0132604	2.34275e-06	0.0101333	0.157936
CDS	426137	427261	+	b0406	tgt	tRNA-guanine transglycosylase; queuosine biosynthesis; zinc metalloprotein	-2.61513	n.s.	n.s.	n.s.	n.s.	n.s.	4.94458e-05	0.362344	0.246808	2.34948e-05	0.0819214	0.118402
CDS	427287	427616	+	b0407	yajC	SecDFyajC membrane secretion complex subunit; assists the SecYE translocon to interact with SecA and export proteins	n.s.	n.s.	n.s.	n.s.	n.s.	n.s.	0.0131112	0.148991	0.377243	6.5359e-06	0.00183924	0.654715
CDS	427647	429491	+	b0408	secD	SecDFyajC inner membrane secretion protein complex subunit; assists the SecYEG translocon to interact with SecA and export proteins	-2.28372	n.s.	n.s.	n.s.	n.s.	n.s.	0.000137418	0.0580561	0.506209	6.65889e-06	0.167296	0.60939
CDS	429505	430473	+	b0409	secF	SecDFyajC inner membrane secretion protein complex subunit; assists the SecYE core translocon to interact with SecA and export proteins	-3.03825	n.s.	n.s.	-3.65261	-2.79507	n.s.	2.47026e-06	0.0134437	0.261885	1.01783e-07	3.67642e-06	0.80898
CDS	430605	430949	+	b0410	yajD	Function unknown, HNH family	4.4581	2.16592	n.s.	2.88015	n.s.	n.s.	2.41286e-06	0.000137188	0.203299	8.68314e-07	0.00541579	0.624548
CDS	431132	432013	-	b0411	tsx	Outer membrane channel for nucleosides; receptor for phage T6 and colicin K	-8.50445	-3.43922	n.s.	-3.65179	-4.23505	n.s.	8.13774e-07	0.000887078	0.199097	3.47716e-08	5.44829e-07	0.672139
CDS	432315	432851	-	b0412	yajI	Probable lipoprotein, function unknown; Cys conserved	n.s.	2.56911	n.s.	2.95868	2.78505	n.s.	0.00244054	0.00219493	0.0336129	2.99418e-06	3.47124e-05	0.804423
CDS	433002	433448	+	b0413	nrdR	Nrd regulon repressor	n.s.	n.s.	n.s.	2.0367	n.s.	n.s.	0.0866763	0.0339828	0.617506	1.35658e-05	0.000354929	0.804143
CDS	433455	434555	+	b0414	ribD	Bifunctional enzyme for second and third steps in riboflavin biosynthesis; 2,5-diamino-6-ribosylamino-4(3H)-pyrimidinone 5'-phosphate deaminase; ribosyl reductase	n.s.	n.s.	n.s.	n.s.	n.s.	n.s.	0.257342	0.0543288	0.618948	1.40605e-06	5.39233e-05	0.822337
CDS	434647	435114	+	b0415	ribE	Lumazine (6,7-dimethyl-8-ribityllumazine) synthase; 60-mer capsid; penultimate step in the biosynthesis of riboflavin; binds RibC homotrimer	n.s.	n.s.	n.s.	n.s.	n.s.	n.s.	0.00581954	0.367569	0.387966	0.105653	0.250187	0.606761
CDS	435137	435553	+	b0416	nusB	Transcription termination/antitermination factor; mutant survives lambda induction	n.s.	n.s.	n.s.	n.s.	n.s.	n.s.	0.016419	0.0647831	0.280594	0.207055	0.0206464	0.617429
CDS	435634	436608	+	b0417	thiL	Thiamine monophosphate kinase, involved in thiamine salvage	-3.7875	n.s.	n.s.	-6.64356	-3.508	n.s.	0.000178357	0.281733	0.230913	3.43992e-07	7.31037e-05	0.377112
CDS	436589	437104	+	b0418	pgpA	Phosphatidylglycerophosphatase A, membrane bound	n.s.	n.s.	n.s.	n.s.	n.s.	n.s.	0.236251	0.000530862	0.048979	0.00312572	0.000348941	0.443176
CDS	437164	438135	-	b0419	yajO	2-carboxybenzaldehyde reductase	n.s.	n.s.	n.s.	-2.31971	n.s.	n.s.	0.197883	0.203733	0.32115	1.35725e-06	0.000386041	0.0943921
CDS	438318	440177	-	b0420	dxs	DXP synthase; DXP is precursor to isoprenoids, thiamin, pyridoxol	-2.28857	n.s.	n.s.	-2.53105	n.s.	n.s.	8.25275e-05	0.248974	0.458839	1.25486e-07	0.000945678	0.751311
CDS	440205	441101	-	b0421	ispA	Farnesyl diphosphate synthase, isoprenoid biosynthesis	n.s.	n.s.	n.s.	n.s.	n.s.	n.s.	0.00672222	0.130188	0.304839	0.00279869	0.209113	0.713241
CDS	441104	441343	-	b0422	xseB	Exonuclease VII, small subunit	n.s.	n.s.	n.s.	n.s.	2.05271	n.s.	0.00750366	0.37987	0.434496	3.97457e-06	0.000125345	0.576754
CDS	441549	442994	+	b0423	thiI	tRNA s(4)U8 sulfurtransferase, activated by IscS; ThiS-thiocarboxylate (ThiS-COSH) synthesis; mutant is near-UV resistant	-3.53189	n.s.	n.s.	n.s.	n.s.	n.s.	1.09298e-05	0.0108841	0.105426	1.13043e-06	0.164725	0.242567
CDS	443054	443641	-	b0424	yajL	Covalent chaperone for sulfenylated thiol proteins; confers resistance to oxidative stress, chaperone activity; mutant accumulates protein aggregates	n.s.	2.01103	n.s.	n.s.	n.s.	n.s.	0.00862339	0.000160685	0.361665	0.0498314	0.111105	0.564482
CDS	443607	444515	-	b0425	panE	2-dehydropantoate 2-reductase, NADPH-dependent; also known as ketopantoate reductase (KPR)	n.s.	n.s.	n.s.	n.s.	n.s.	n.s.	5.98819e-05	0.00269465	0.392844	0.00107614	0.262488	0.524899
CDS	444683	445171	+	b0426	yajQ	Cell survival gene, function unknown, UPF0234 family; binds tRNA, ATP and GTP; activator of phage Phi6 L segment transcription; Phi6 host factor; low abundance protein	n.s.	n.s.	n.s.	n.s.	-2.57346	n.s.	0.0122759	0.397542	0.203792	9.33222e-06	1.20359e-05	0.823755
CDS	445305	446666	-	b0427	yajR	Putative transporter, function unknown; no overexpression resistances found	n.s.	n.s.	n.s.	n.s.	2.42081	n.s.	0.000292738	0.375761	0.363462	3.11893e-06	0.000199691	0.371221
CDS	446818	447705	-	b0428	cyoE	Cytochrome o oxidase protoheme IX farnesyltransferase subunit	n.s.	-6.6727	n.s.	-2.76697	-16.0936	n.s.	0.0141343	6.54015e-06	0.624072	8.92923e-06	9.47982e-07	0.520533
CDS	447720	448046	-	b0429	cyoD	Cytochrome o oxidase subunit IV; cytochrome bo(3) ubiquinol oxidase subunit IV	n.s.	-5.95385	n.s.	-2.45362	-14.676	n.s.	0.00441893	1.13532e-05	0.619033	5.6029e-07	4.56665e-08	0.340789
CDS	448049	448660	-	b0430	cyoC	Cytochrome o oxidase subunit III; cytochrome bo(3) ubiquinol oxidase subunit III	-2.79769	-5.6273	n.s.	-3.96913	-19.0973	n.s.	0.000161705	3.74094e-05	0.624156	7.79432e-08	1.88284e-06	0.36222
CDS	448653	450641	-	b0431	cyoB	Cytochrome o oxidase subunit I, quinone-binding domain; cytochrome bo(3) ubiquinol oxidase subunit I	-4.4495	-4.39772	n.s.	-6.54624	-8.1987	n.s.	1.01861e-06	9.75387e-05	0.630277	1.46993e-10	2.26991e-05	0.359566
CDS	450666	451610	-	b0432	cyoA	Cytochrome o oxidase subunit II, lipoprotein; also called cytochrome bo(3) ubiquinol oxidase subunit II	-5.28451	n.s.	n.s.	-3.10507	n.s.	n.s.	2.24442e-06	0.0435326	0.544189	3.61196e-08	0.0846613	0.173296
CDS	452073	453545	-	b0433	ampG	Muropeptide permease, imports GlcNAc-anhMurNAc-peptides; required for cloned Citrobacter freundii AmpR-regulated beta-lactamase induction and murein recycling	-5.71585	-2.48148	n.s.	-20.8468	-12.7091	n.s.	2.9171e-05	0.00174337	0.243693	4.89063e-07	6.3853e-08	0.514602
CDS	453592	454167	-	b0434	yajG	Probable lipoprotein, function unknown; Cys conserved	-2.75562	n.s.	n.s.	n.s.	n.s.	n.s.	0.000100908	0.188914	0.170039	0.00645972	0.240875	0.00995066
CDS	454472	454786	+	b0435	bolA	Stationary-phase morphogene, transcriptional repressor; predicted reductase; regulates mreB, dacA, dacC, and ampC transcription; shape determinant; FtsZ dependent; induced by AI-2 pheromone	7.4053	12.3547	n.s.	10.0297	8.82504	n.s.	6.45223e-08	4.04453e-07	0.0101526	1.34565e-08	3.60883e-07	0.590169
CDS	455133	456428	+	b0436	tig	Trigger factor, protein folding chaperone; also peptidyl-prolyl cis-trans isomerase; interacts with nascent polypeptide chains	-4.29623	n.s.	n.s.	-2.2532	-2.48885	n.s.	2.3572e-05	0.00562495	0.519243	1.08877e-07	2.42742e-05	0.43395
CDS	456677	457297	+	b0437	clpP	Proteolytic subunit of ClpXP and ClpAP ATP-dependent proteases; protease Ti	5.39795	n.s.	n.s.	3.13499	2.52747	n.s.	7.17757e-06	0.125145	0.619371	2.60065e-09	1.57621e-06	0.824498
CDS	457426	458697	+	b0438	clpX	ATPase subunit of ClpXP protease; ClpXP degrades ssrA-tagged proteins; molecular chaperone	3.51295	n.s.	n.s.	2.80183	2.6623	n.s.	1.81386e-06	0.19594	0.633287	9.30056e-09	1.8345e-07	0.825084
CDS	458888	461239	+	b0439	lon	DNA-binding, ATP-dependent protease LA; lon mutants form long cells	5.90533	2.88776	n.s.	2.72705	2.7102	n.s.	1.22339e-07	0.000125841	0.507285	5.92027e-09	1.97907e-07	0.284851
CDS	461451	461720	+	b0440	hupB	Histone-like protein HU-beta, HU-1	n.s.	-2.32554	n.s.	n.s.	n.s.	n.s.	0.000791042	0.000133665	0.0201283	0.00248225	0.280444	0.70245
CDS	461915	463783	+	b0441	ppiD	Periplasmic folding chaperone, has an inactive PPIase domain	n.s.	n.s.	n.s.	n.s.	n.s.	n.s.	0.0183656	0.409052	0.625656	0.00205689	0.0398772	0.823598
CDS	463937	464305	+	b0442	ybaV	Competence protein ComEA homolog, function unknown	n.s.	n.s.	n.s.	2.85827	3.02857	n.s.	0.0215371	0.0628532	0.48093	1.11046e-05	1.78096e-05	0.771698
CDS	464402	464797	+	b0443	fadM	long-chain acyl-CoA thioesterase III	2.09375	n.s.	n.s.	2.86111	2.65079	n.s.	0.00562365	0.0133616	0.0703835	1.08275e-05	7.55923e-05	0.793127
CDS	464855	465547	-	b0444	queC	7-cyano-7-deazaguanine (preQ0) synthase; queuosine biosynthesis	n.s.	n.s.	n.s.	2.12157	n.s.	n.s.	0.23441	0.0640355	0.370593	4.17647e-05	0.00338763	0.81806
CDS	465615	467312	-	b0445	ybaE	Predicted ABC transporter periplasmic-binding protein, function unknown	-3.14773	-5.56627	-7.6087	-3.85	-5.58333	n.s.	4.60978e-05	1.42363e-06	1.3567e-05	4.14531e-07	1.70863e-07	0.571512
CDS	467412	468227	+	b0446	cof	HMP-PP phosphatase; catalyzes hydrolysis of 4-amino-2-methyl-5-hydroxymethylpyrimidine pyrophosphate (HMP-PP); MeO-HMP-PP and CF3-HMP-PP also serve as substrates for Cof; HAD18	2.70085	n.s.	n.s.	5.44977	4.17684	n.s.	0.000118763	0.0151743	0.173747	1.01355e-07	2.07658e-07	0.0366287
CDS	468383	468838	+	b0447	ybaO	Function unknown, predicted transcriptional regulator; Lrp family	3.58667	n.s.	2.30882	3.07784	2.125	n.s.	1.4309e-06	0.00124122	0.00191919	1.05875e-06	0.000198107	0.646584
CDS	468871	470640	+	b0448	mdlA	ABC exporter permease-ATPase, function unknown	n.s.	2.12034	n.s.	n.s.	2.13861	n.s.	0.00305999	0.00115708	0.0185081	1.28903e-05	0.000166166	0.69588
CDS	470636	472414	+	b0449	mdlB	ABC exporter permease-ATPase, function unknown	n.s.	n.s.	n.s.	n.s.	n.s.	n.s.	0.11251	0.329554	0.0130208	0.000149424	0.160303	0.821184
CDS	472598	472933	+	b0450	glnK	Potent activator of NRII(GlnL/NtrB) phosphatase; trimeric; regulated through NRI/NRII two-component regulatory system; binds to membrane when inhibiting AmtB	-5.1	-3.77778	n.s.	-11.2	-14.5	n.s.	0.000541509	0.00700517	0.43197	2.8934e-05	0.000637736	0.589031
CDS	472966	474249	+	b0451	amtB	Ammonia gas channel; sequesters GlnK, a negative regulator of AmtB activity, to the inner membrane; bi-directional facilitated diffusion	n.s.	n.s.	n.s.	n.s.	n.s.	n.s.	0.246671	0.0257602	0.556194	0.00632847	0.0112965	0.752722
CDS	474304	475161	-	b0452	tesB	Acyl-CoA thioesterase II	3.05405	3.82204	n.s.	n.s.	n.s.	n.s.	1.25888e-05	6.31577e-06	0.151066	0.12662	0.244902	0.680312
CDS	475379	475948	+	b0453	ybaY	Novel verified lipoprotein, function unknown	4.52055	6.94554	7.96258	6.66667	8.87179	n.s.	6.02776e-07	0.000105523	0.00299897	8.7525e-08	5.6709e-08	0.7296
CDS	475985	476371	-	b0454	ybaZ	Excision repair protein; alkyltransferase-like protein ATL; binds and enhances nucleotide excision repair of O(6)-alkylguanine; DNA-binding protein; degenerate Ada/Ogt cysteine methyltransferase paralog	n.s.	n.s.	n.s.	3.48276	n.s.	n.s.	0.0624186	0.374107	0.0945439	1.57431e-06	0.00144057	0.179921
ncRNA	476448	476561	+	b0455	ffs	4.5S sRNA component of Signal Recognition Particle (SRP); works with the Ffh protein; involved in co-translational protein translocation into and possibly through membranes	n.s.	n.s.	n.s.	n.s.	n.s.	n.s.	0.174739	0.19202	0.634098	0.192302	0.0918259	0.628419
CDS	476672	477022	+	b0456	ybaA	Function unknown, DUF1428 family	n.s.	n.s.	5.875	2	n.s.	n.s.	0.159455	0.103142	0.00265263	0.00955235	0.0116961	0.76979
CDS	477070	478617	-	b0457	ylaB	Predicted membrane-anchored cyclic-di-GMP phosphodiesterase	n.s.	n.s.	n.s.	n.s.	n.s.	n.s.	0.00346179	0.0197054	0.17251	0.0993724	0.179642	0.742902
CDS	478784	479251	-	b0458	ylaC	Inner membrane protein, DUF1449 family, function unknown	n.s.	4.58382	3.4898	4.02281	7.98451	n.s.	0.00606549	3.55953e-05	0.00118364	2.26656e-07	1.74569e-07	0.120562
CDS	479370	479918	-	b0459	maa	Maltose O-acetyltransferase	n.s.	n.s.	n.s.	n.s.	n.s.	n.s.	0.0189101	0.157265	0.00901669	0.088155	0.00155557	0.708144
CDS	480093	480308	-	b0460	hha	Modulates hemolysin expression, in complex with H-NS; stimulates transposition events; induced by AI-2 pheromone; promotes conjugation and conjugation-induced biofilms	n.s.	n.s.	n.s.	n.s.	2.22355	n.s.	0.0603596	0.0218481	0.0854127	0.0629574	9.7072e-05	0.735532
CDS	480337	480708	-	b0461	tomB	Attenuates Hha toxicity, possibly by blocking activation of prophage lytic genes; promotes conjugation and conjugation-induced biofilms; deceases motility in presence of a conjugative plasmid (R1drd19)	n.s.	2.22643	n.s.	n.s.	2.5355	n.s.	0.00122122	0.00198249	0.570674	0.00137206	8.03449e-06	0.378569
CDS	481257	484403	-	b0462	acrB	AcrAB-TolC multidrug efflux pump; additionally dye, detergent and solvent resistance; RND-type transporter	n.s.	n.s.	n.s.	-2.19471	-2.23018	n.s.	0.0391059	0.37946	0.504724	1.40289e-07	2.60423e-05	0.817977
CDS	484429	485619	-	b0463	acrA	AcrAB-TolC multidrug efflux pump; additionally dye, detergent, solvent resistance; membrane-fusion lipoprotein	n.s.	n.s.	n.s.	n.s.	n.s.	n.s.	0.196457	0.210245	0.611824	0.206713	0.077374	0.624873
CDS	485761	486405	+	b0464	acrR	Transcriptional repressor for acrAB	2.96552	n.s.	n.s.	2.11161	n.s.	n.s.	0.000601151	0.298113	0.171027	2.866e-05	0.00176309	0.0629244
CDS	486536	489895	+	b0465	mscK	Mechanosensitive channel protein, intermediate (smaller, MscS-like) conductance, K+ regulated; regulation of ion balance and turgor pressure at high osmolarity; also may affect activity of mechanosensitive channel MscS	-2.23208	n.s.	n.s.	n.s.	n.s.	n.s.	8.84634e-05	0.0139463	0.42789	5.56014e-06	0.00772758	0.809558
CDS	490113	490271	-	b0466	ybaM	Function unknown, DUF2496 family	2.31818	2.43919	n.s.	4.58235	5.35659	n.s.	0.000128287	0.000185571	0.330542	8.41743e-09	8.48673e-08	0.812233
CDS	490288	490812	-	b0467	priC	Primosomal protein n	3.8764	2.68663	n.s.	6.86514	4.97248	n.s.	1.87914e-06	5.07809e-05	0.520527	5.40712e-09	5.49657e-08	0.810133
CDS	490882	491256	+	b0468	ybaN	Inner membrane protein, DUF454 family, function unknown	-2.08247	n.s.	n.s.	n.s.	n.s.	n.s.	0.00101914	0.380279	0.229938	0.0209283	0.0402321	0.690057
CDS	491412	491960	+	b0469	apt	Adenine phosphoribosyltransferase; adenine salvage, AMP from PRPP + Ade	-6.56016	n.s.	n.s.	n.s.	n.s.	n.s.	4.29493e-06	0.000757492	0.318998	0.00217791	0.274402	0.290421
CDS	492092	494020	+	b0470	dnaX	DNA polymerase III holoenzyme, tau and gamma ATPase subunits; gamma chain (aa 1-431) is main subunit of the clamp loader complex	n.s.	n.s.	n.s.	n.s.	n.s.	n.s.	0.000504038	0.241508	0.374517	0.0195264	0.00279109	0.79961
CDS	494076	494402	+	b0471	ybaB	DNA-binding protein, function unknown; homodimer; in recR operon; may be involved in DNA repair	-2.24661	-2.37178	n.s.	-2.84474	-2.50469	n.s.	3.24203e-05	0.000129007	0.328847	3.19802e-08	3.15288e-06	0.33763
CDS	494405	495007	+	b0472	recR	Recombination and DNA repair	-2.78335	-2.63893	n.s.	-4.13341	-3.19213	n.s.	1.88613e-05	0.000489583	0.328635	4.2742e-08	1.83222e-05	0.600517
CDS	495120	496991	+	b0473	htpG	Protein refolding molecular co-chaperone Hsp90, Hsp70-dependent; heat-shock protein; ATPase; dimeric	5.58108	n.s.	n.s.	-2.89984	-2.72828	n.s.	3.23074e-06	0.291814	0.589374	2.37188e-09	9.32249e-06	0.124053
CDS	497175	497816	+	b0474	adk	Adenylate kinase; weak nucleoside diphosphate kinase activity; pleiotropic effects on glycerol-3-phosphate acyltransferase activity; monomeric	n.s.	n.s.	n.s.	2.08466	n.s.	n.s.	0.287963	0.0117208	0.630603	1.57349e-07	0.000111788	0.469291
CDS	498055	499014	+	b0475	hemH	Ferrochelatase	72.1873	7.49346	n.s.	2.35082	2.69361	n.s.	3.21213e-12	2.02847e-05	0.0508389	5.5788e-07	8.07161e-06	0.818101
CDS	499017	499973	-	b0476	aes	Short acyl chain and triacetyl glycerol esterase; affects maltose gene expression	2.15294	n.s.	n.s.	n.s.	n.s.	n.s.	0.00298323	0.33511	0.278999	0.0562522	0.0763707	0.682354
CDS	500125	501426	+	b0477	gsk	Inosine-guanosine kinase	-4.42389	n.s.	n.s.	-2.56566	n.s.	n.s.	1.72055e-06	0.025328	0.0474531	1.29055e-07	0.0263063	0.243436
CDS	501565	503238	-	b0478	ybaL	Potassium transporter homolog, function unknown	n.s.	-2.56582	n.s.	n.s.	n.s.	n.s.	0.214245	9.14613e-06	0.235999	0.170351	0.247146	0.746673
CDS	503479	504696	-	b0479	fsr	Probable fosmidomycin exporter, membrane protein; overexpression confers fosmidomycin resistance	n.s.	n.s.	n.s.	n.s.	n.s.	n.s.	0.0702135	0.0207302	0.424109	0.0888609	0.0641204	0.806223
CDS	504914	506563	+	b0480	ushA	UDP-glucose hydrolase, 5'-nucleotidase, CDP-alcohol hydrolase; also has dinucleoside-polyphosphate hydrolase activity; periplasmic and exported enzyme; monomeric	n.s.	n.s.	n.s.	n.s.	n.s.	n.s.	0.173454	0.00278522	0.022088	0.0856855	0.0499138	0.663436
CDS	506606	507082	-	b0481	ybaK	Cys-tRNAPro and Cys-tRNACys deacylase, tRNA editing	n.s.	n.s.	n.s.	2.56672	2.56508	n.s.	0.290518	0.200459	0.600382	1.12068e-06	2.57264e-05	0.773016
CDS	507289	508080	-	b0482	ybaP	conserved protein, TraB family	2.18885	n.s.	n.s.	n.s.	n.s.	n.s.	8.05393e-05	0.018177	0.368026	0.0476835	0.246024	0.620766
CDS	508218	508556	+	b0483	ybaQ	Predicted transcriptional regulator, function unknown	n.s.	n.s.	n.s.	5.99253	4.72973	n.s.	0.0911175	0.00454303	0.362664	3.34541e-08	7.69445e-08	0.796943
CDS	508878	511379	-	b0484	copA	Copper-, silver-translocating P-type ATPase efflux pump; involved in copper resistance; copper- and silver-inducible; regulated by copper-responsive CueR activator	25.0066	20.4084	n.s.	4.50396	n.s.	-10.2209	0	3.84747e-06	0.623906	5.903e-06	0.183595	1.51212e-05
CDS	511641	512570	+	b0485	glsA	Glutaminase 1, GlsA1	3.42857	2.67568	n.s.	2.22727	n.s.	n.s.	0.000143114	0.000612199	0.52611	0.00430999	0.144816	0.672012
CDS	512576	513865	+	b0486	ybaT	Predicted amino acid transporter	2.92157	n.s.	n.s.	2.29825	n.s.	n.s.	0.000148364	0.158513	0.517823	9.83502e-05	0.227693	0.792452
CDS	513993	514397	+	b0487	cueR	Activator of copper-responsive regulon genes cueO and copA; MerR homolog	3.41144	n.s.	n.s.	2.58735	n.s.	n.s.	4.18207e-06	0.00976404	0.232371	3.04734e-07	0.000207859	0.210644
CDS	514404	514859	-	b0488	ybbJ	Inner membrane protein stimulating the ftsH htpX mutant suppressor activity of QmcA	2.37234	n.s.	n.s.	n.s.	n.s.	n.s.	0.000114097	0.0122876	0.593105	0.182182	0.10429	0.703082
CDS	514859	515773	-	b0489	qmcA	Multicopy suppressor of ftsH htpX double mutant; membrane-anchored predicted protease with C-terminal cytoplasmic PHB domain	1.99881	n.s.	n.s.	n.s.	2.04748	n.s.	0.00153738	0.0695029	0.60084	0.00113256	1.70361e-05	0.631905
CDS	515919	516593	+	b0490	fetA	Function unknown	n.s.	n.s.	n.s.	-2.15284	n.s.	n.s.	0.300209	0.384081	0.0311165	1.65612e-05	0.00675197	0.366361
CDS	516583	517359	+	b0491	fetB	Inner membrane protein, UPF0014 family, function unknown	n.s.	n.s.	n.s.	-3.90789	-3.21429	n.s.	0.0486212	0.00217905	0.0583142	7.74279e-05	1.59476e-05	0.81847
CDS	517428	518279	-	b0492	ybbN	DnaK co-chaperone, thioredoxin-like protein; probable DNA replicase folding chaperone; has SXXC not CXXC motif	4.84024	2.16512	n.s.	n.s.	2.59224	n.s.	9.0419e-07	0.00222711	0.303733	1.0287e-06	4.46732e-06	0.538787
CDS	518343	519149	-	b0493	ybbO	Predicted oxidoreductase, COG1028 family; function unknown	n.s.	n.s.	n.s.	3.5407	2.89789	n.s.	0.0984043	0.387716	0.327786	5.098e-08	7.34156e-06	0.744801
CDS	519142	519765	-	b0494	tesA	Acyl-CoA thioesterase I; also protease I; also lysophospholipase L1; monomeric	n.s.	n.s.	n.s.	5.56036	3.66854	n.s.	0.00902832	0.369946	0.308362	1.62511e-07	5.87907e-07	0.638694
CDS	519733	520416	+	b0495	ybbA	Function unknown	4.22115	2.19649	n.s.	3.04783	2.25806	n.s.	3.58205e-05	0.00183941	0.360664	2.66472e-06	0.000188746	0.758
CDS	520416	522827	+	b0496	ybbP	Predicted ABC transporter permease, function unknown	2.24207	-2.29565	n.s.	-3.45946	-3.55814	n.s.	0.00154296	0.00425203	0.324588	1.19664e-06	5.30046e-05	0.810882
CDS	523261	527538	+	b0497	rhsD	Function unknown, encoded within RhsD repeat; hotspot for chromosomal duplication formation	n.s.	n.s.	n.s.	2.51471	n.s.	n.s.	0.0094525	0.214094	0.226761	5.95581e-07	0.00200842	0.723955
CDS	527581	527946	+	b0498	ybbC	Function unknown, downstream of rhsD	n.s.	n.s.	n.s.	2.21569	2.83636	n.s.	0.228504	0.276955	0.511676	0.00172316	0.00420727	0.683307
pseudogene	527952	528659	+	b0499	rhsH	Pseudogene, copy of Rhs core with unique extension; function unknown; rhsC-linked; C-terminal fragment	n.s.	n.s.	n.s.	n.s.	n.s.	n.s.	0.093188	0.364895	0.245613	0.144151	0.10649	0.782744
pseudogene	528640	529130	+	b0501	ybbD	Pseudogene reconstruction, novel conserved family	n.s.	n.s.	n.s.	n.s.	n.s.	n.s.	0.0522026	0.208417	0.512204	0.125907	0.060463	0.787981
pseudogene	529595	529657	-	b0502	ylbG	Pseudogene reconstruction, discontinuous N-terminal fragment	n.s.	n.s.	n.s.	n.s.	n.s.	n.s.	0.00538984	0.389853	0.295512	0.000387424	0.0175735	0.793024
CDS	530135	531226	-	b0503	mnmH	tRNA 2-selenouridine synthase, selenophosphate-dependent; replaces a sulfur atom in 2-thiouridine in tRNA with selenium; required for 5-methylaminomethyl-2-selenouridine synthesis	n.s.	n.s.	n.s.	n.s.	n.s.	n.s.	0.0472789	0.0731054	0.421857	0.0119742	0.20586	0.810045
CDS	531298	532221	-	b0504	allS	Transcriptional activator for the allD operon	n.s.	n.s.	n.s.	n.s.	n.s.	n.s.	0.268994	0.219324	0.214566	0.153909	0.196341	0.710663
CDS	532451	532930	+	b0505	allA	Ureidoglycolate hydrolase: allantoin for anaerobic nitrogen	n.s.	n.s.	n.s.	n.s.	2.24324	n.s.	0.108443	0.237254	0.15253	0.00536056	0.00298034	0.767458
CDS	533011	533823	+	b0506	allR	Repressor for all (allantoin) and gcl (glyoxylate) operons; glyoxylate-induced	2.85268	2.51767	n.s.	4.63388	4.16126	n.s.	0.000305872	0.00144571	0.465653	7.13475e-08	1.36754e-06	0.801877
CDS	533916	535694	+	b0507	gcl	Glyoxylate carboligase, glyoxylate-inducible	n.s.	n.s.	n.s.	n.s.	n.s.	n.s.	0.077561	0.201074	0.415375	0.0502661	0.234061	0.795736
CDS	535710	536483	+	b0508	hyi	Hydroxypyruvate isomerase, glyoxylate-inducible; product is tartronate semialdehyde	n.s.	n.s.	n.s.	n.s.	2.375	n.s.	0.238752	0.207401	0.595182	0.128226	0.008434	0.656659
CDS	536586	537461	+	b0509	glxR	Tartronate semialdehyde reductase, glyoxylate-inducible, NADH-dependent	n.s.	n.s.	n.s.	n.s.	3.79167	n.s.	0.253974	0.0860325	0.297743	0.122506	9.0058e-05	0.75419
CDS	537633	539084	+	b0511	ybbW	Probable allantoin permease, glyoxylate-inducible or allantoin-inducible (anaerobic)	n.s.	n.s.	n.s.	n.s.	5	n.s.	0.087016	0.341933	0.48239	0.011548	0.00246639	0.756791
CDS	539147	540505	+	b0512	allB	Allantoinase: allantoin for anaerobic nitrogen; tetrameric	n.s.	n.s.	n.s.	n.s.	n.s.	n.s.	0.0276935	0.173532	0.476062	0.00464817	0.00863304	0.703292
CDS	540565	541863	+	b0513	ybbY	Predicted xanthine/uracil permease, function unknown; glyoxylate-inducible	n.s.	n.s.	n.s.	n.s.	n.s.	n.s.	0.205855	0.0745343	0.46381	0.0788757	0.158639	0.672392
CDS	541888	543030	+	b0514	glxK	Glycerate 3-kinase, glyoxylate-inducible; GKII; produces 3-phospho-glycerate	n.s.	n.s.	n.s.	n.s.	n.s.	n.s.	0.250904	0.202915	0.486011	0.167802	0.121185	0.776213
CDS	543264	544046	-	b0515	allE	Function unknown, allantoin- and glyoxylate-inducible anaerobically	2.61397	n.s.	n.s.	5.54485	6.41685	n.s.	1.92803e-05	0.114688	0.380719	8.75615e-09	3.71102e-07	0.0543001
CDS	544060	545292	-	b0516	allC	Allantoate amidohydrolase: allantoin for anaerobic nitrogen	n.s.	n.s.	n.s.	3.91447	4.7305	n.s.	0.015108	0.183729	0.322012	3.37845e-08	6.86046e-07	0.799902
CDS	545317	546363	-	b0517	allD	Ureidoglycolate dehydrogenase: allantoin for anaerobic nitrogen	n.s.	n.s.	n.s.	2.2	n.s.	n.s.	0.234913	0.128367	0.541242	0.00913356	0.111664	0.629058
CDS	546680	548344	+	b0518	fdrA	Multicopy suppressor of dominant negative ftsH mutations	n.s.	n.s.	n.s.	n.s.	n.s.	n.s.	0.166275	0.349062	0.599462	0.0118121	0.163805	0.676274
CDS	549627	550439	+	b0520	ylbF	DUF2877 family protein, function unknown	n.s.	n.s.	n.s.	n.s.	n.s.	n.s.	0.219092	0.240158	0.16185	0.145726	0.140111	0.574748
CDS	550439	551329	+	b0521	ybcF	Predicted carbonate kinase	n.s.	n.s.	n.s.	n.s.	n.s.	n.s.	0.257502	0.297775	0.481807	0.127691	0.122691	0.497382
CDS	551530	552594	-	b0522	purK	N5-carboxyaminoimidazole ribonucleotide (N-CAIR) synthase; purine synthesis	-5.93608	n.s.	2.37168	-4.02256	n.s.	n.s.	8.07977e-06	0.15602	0.00517951	4.4825e-08	0.0312927	0.241696
CDS	552594	553100	-	b0523	purE	N5-carboxyaminoimidazole ribonucleotide (N-CAIR) mutase; purine synthesis	-6.72334	n.s.	4.55382	n.s.	n.s.	3.16848	0.000217457	0.0780966	6.88075e-05	0.000308126	0.0215905	0.00720706
CDS	553221	553940	-	b0524	lpxH	Lipid A synthesis, UDP-2,3-diacylglucosamine pyrophosphatase	-5.73575	-4.35681	n.s.	-3.16839	-2.35673	n.s.	2.29773e-07	0.000154429	0.177964	4.49302e-07	0.000497362	0.53694
CDS	553946	554437	-	b0525	ppiB	Periplasmic peptidylprolyl-cis-trans-isomerase B, rotamase	n.s.	-3.03821	n.s.	n.s.	n.s.	n.s.	0.000749783	1.78733e-05	0.458995	1.02021e-06	0.0780442	0.825434
CDS	554611	555993	+	b0526	cysS	Cysteine--tRNA ligase; binds Zn(II)	n.s.	n.s.	n.s.	n.s.	n.s.	n.s.	0.187131	0.022554	0.243452	0.000361979	0.24136	0.353507
CDS	556035	556553	-	b0527	ybcI	Inner membrane protein, DUF457 family, function unknown	n.s.	n.s.	n.s.	n.s.	n.s.	n.s.	0.188574	0.353297	0.0264949	0.121251	0.135574	0.745036
CDS	556664	556873	-	b0528	ybcJ	Ribosome-associated protein, function unknown; predicted RNA binding protein	n.s.	n.s.	n.s.	n.s.	n.s.	n.s.	0.287661	0.223312	0.576058	0.000161137	0.000585272	0.81686
CDS	556878	557741	-	b0529	folD	Methenyltetrahydrofolate dehydrogenase/cyclohydrolase	n.s.	n.s.	n.s.	n.s.	2.0845	n.s.	0.0675695	0.201483	0.247046	2.01313e-05	8.53425e-05	0.613874
CDS	558212	558751	+	b0530	sfmA	Function unknown, FimA homolog	n.s.	n.s.	n.s.	n.s.	n.s.	n.s.	0.171248	0.313994	0.561486	0.158224	0.20843	0.736372
CDS	558974	559663	+	b0531	sfmC	Periplasmic pilus chaperone	n.s.	n.s.	n.s.	n.s.	n.s.	n.s.	0.308572	0.238998	0.610073	0.137818	0.0946814	0.726762
CDS	559697	562297	+	b0532	sfmD	Putative outer membrane fimbrial subunit export usher protein; function unknown	n.s.	n.s.	n.s.	3.51923	4.65574	n.s.	0.0145892	0.160176	0.318353	4.55226e-06	6.32363e-07	0.683188
CDS	562336	563316	+	b0533	sfmH	Function unknown, FimA homolog	n.s.	n.s.	n.s.	16	8.66667	n.s.	0.0370715	0.318024	0.444772	0.00166428	7.97719e-05	0.573942
CDS	563330	563842	+	b0534	sfmF	Function unknown, FimA homolog	n.s.	n.s.	n.s.	n.s.	n.s.	n.s.	0.243716	0.347146	0.574724	0.156674	0.0333232	0.714513
CDS	563851	564480	-	b0535	sfmZ	Predicted fimbriae protein synthesis regulator	n.s.	n.s.	n.s.	2.5	5	n.s.	0.115541	0.216513	0.157886	0.0022159	1.25685e-05	0.781017
tRNA	564723	564799	+	b0536	argU	Arginine tRNA(UCU) 4	n.s.	n.s.	n.s.	n.s.	n.s.	n.s.	0.0559672	0.302646	0.418719	0.145901	0.184133	0.810266
CDS	564818	565978	-	b0537	intD	Integrase gene within defective prophage DLP12	n.s.	n.s.	n.s.	n.s.	n.s.	n.s.	0.0323047	0.0766285	0.134422	7.07874e-05	0.0812445	0.49791
pseudogene	566098	566376	-	b0539	exoD	Pseudogene, C-terminal exonuclease fragment, DLP12 prophage	n.s.	n.s.	n.s.	3.14286	n.s.	n.s.	0.0279309	0.294721	0.576569	0.00806698	0.0108237	0.636405
CDS	566842	567138	+	b0540	insE1	IS3 transposase A	n.s.	n.s.	n.s.	n.s.	n.s.	n.s.	0.308721	0.401764	0.627649	0.200547	0.267438	0.819735
CDS	567138	568001	+	b0541	insF1	IS3 transposase B	n.s.	n.s.	n.s.	n.s.	n.s.	n.s.	0.308871	0.29862	0.627732	0.200719	0.200865	0.819775
pseudogene	566684	566776	+	b0542	renD	Pseudogene reconstruction, DLP12 prophage; lambda ren homolog, interrupted by IS3C; putative activator of lit transcription	n.s.	n.s.	n.s.	n.s.	n.s.	n.s.	0.177488	0.324859	0.579411	0.0354458	0.0526995	0.7753
CDS	568315	568644	+	b0543	emrE	Multidrug resistance pump, DLP12 prophage; methylviologen sensitivity	n.s.	n.s.	n.s.	n.s.	n.s.	n.s.	0.0115692	0.0603692	0.0968827	0.0120831	0.00116183	0.486043
CDS	568902	570425	+	b0544	ybcK	Function unknown, DLP12 prophage	n.s.	n.s.	n.s.	n.s.	n.s.	n.s.	0.0242243	0.23531	0.0190595	0.159943	0.0746996	0.51857
CDS	570893	571441	+	b0545	ybcL	Raf kinase inhibitor RKIP homolog, function unknown; UPF0098 family; periplasmic; DLP12 prophage	n.s.	n.s.	n.s.	3.45946	5.06667	n.s.	0.0919793	0.306795	0.592155	5.9845e-06	8.80088e-06	0.780319
CDS	571454	572248	+	b0546	ybcM	Hyperlethality gene, predicted transcriptional activator; DLP12 prophage; AraC family	n.s.	n.s.	n.s.	4.94828	6.92444	n.s.	0.0405762	0.373002	0.494669	7.51231e-09	5.51244e-07	0.719025
CDS	572466	572918	+	b0547	ybcN	Function unknown, DLP12 prophage, binds G:T-mismatch	n.s.	n.s.	n.s.	n.s.	n.s.	n.s.	0.255421	0.355758	0.622986	0.0853334	0.215047	0.804516
CDS	572921	573088	+	b0548	ninE	Homolog of phage lamdba nin, DLP12 prophage	n.s.	n.s.	n.s.	n.s.	n.s.	n.s.	0.0938801	0.332034	0.559406	0.0641033	0.13879	0.812752
CDS	573084	573371	+	b0549	ybcO	Function unknown, DLP12 prophage	n.s.	n.s.	n.s.	n.s.	n.s.	n.s.	0.131241	0.367148	0.61408	0.0292848	0.197214	0.739595
CDS	573371	573730	+	b0550	rusA	Endonuclease, Holliday structure resolvase, DLP12 prophage	n.s.	n.s.	n.s.	10	n.s.	n.s.	0.125978	0.139161	0.599646	0.00125295	0.0707665	0.777179
CDS	573956	574336	+	b0551	quuD	Q-like transcriptional regulator, DLP12 prophage; up-regulator of essD; QDLP12; capable of substituting for lambda Q protein	2.8125	n.s.	n.s.	4.77778	4.59091	n.s.	0.00579761	0.245924	0.576671	5.31909e-05	1.0187e-05	0.772829
CDS	574740	575753	-	b0552	insH1	IS5 transposase	n.s.	n.s.	n.s.	n.s.	n.s.	n.s.	0.0796854	0.113132	0.611737	0.0273069	0.0706053	0.805581
pseudogene	574529	574586	-	b0553	nmpC	Pseudogene reconstruction, OM porin, DLP12 prophage; interrupted by IS5B	-14.0284	-16.923	n.s.	-94.6458	-131.792	n.s.	1.22844e-08	2.91899e-06	0.024118	9.70155e-11	1.11871e-07	0.822456
CDS	577398	577610	+	b0554	essD	Phage lambda S lysis protein homolog, DLP12 prophage	n.s.	n.s.	n.s.	n.s.	n.s.	n.s.	0.106149	0.0309313	0.469009	0.0455729	0.203453	0.521753
CDS	577613	578107	+	b0555	rrrD	Phage lambda lysozyme R protein homolog, DLP12 prophage	n.s.	n.s.	n.s.	n.s.	n.s.	n.s.	0.277787	0.230223	0.41661	0.0950834	0.0541277	0.776576
CDS	578107	578565	+	b0556	rzpD	Rz homolog, DLP12 prophage	n.s.	n.s.	n.s.	n.s.	n.s.	n.s.	0.163513	0.273557	0.527612	0.1182	0.179102	0.651333
CDS	578603	578893	-	b0557	borD	Lipoprotein in DLP12 prophage; possibly involved in bacterial virulence	-4.30585	-2.76817	n.s.	-8.69143	-7.8836	n.s.	5.90804e-06	0.000271943	0.119932	2.79902e-08	1.21846e-06	0.135806
CDS	579187	579594	-	b0558	ybcV	DUF1398 family protein, function unknown, DLP12 prophage	n.s.	-9.5	n.s.	n.s.	n.s.	n.s.	0.189114	0.00804848	0.0382155	0.0722034	0.136709	0.348944
CDS	579880	580083	+	b0559	ybcW	Function unknown, DLP12 prophage	3.17073	n.s.	n.s.	3.57778	n.s.	n.s.	0.00140279	0.253132	0.0124932	3.19737e-05	0.00169651	0.0559023
CDS	580834	581376	+	b0560	nohD	Phage lambda Nu1 homolog, DLP12 prophage, terminase family; small subunit, putative DNA packaging protein	n.s.	n.s.	n.s.	n.s.	n.s.	n.s.	0.0752966	0.300638	0.578401	0.10691	0.172042	0.709358
pseudogene	581660	582097	+	b0561	tfaD	Pseudogene, tail fiber assembly gene, DLP12 prophage; C-terminal fragment	n.s.	n.s.	n.s.	n.s.	n.s.	n.s.	0.18278	0.300974	0.499534	0.172217	0.0380147	0.763128
pseudogene	582152	582802	-	b0562	ybcY	Pseudogene reconstruction, predicted methyltransferase, DLP12	n.s.	n.s.	n.s.	2.98649	2.63551	n.s.	0.00227329	0.376036	0.607156	3.65674e-06	0.000110372	0.804655
pseudogene	582953	583135	+	b0563	tfaX	Pseudogene reconstruction, tail fiber assembly gene, DLP12 prophage; C-terminal fragment	n.s.	n.s.	n.s.	n.s.	n.s.	n.s.	0.0525979	0.343878	0.50513	0.0869198	0.0548503	0.797292
CDS	583681	584427	+	b0564	appY	Global transcription regulator, AraC family, DLP12 prophage	n.s.	n.s.	n.s.	n.s.	n.s.	n.s.	0.228165	0.242086	0.601023	0.0304742	0.0916485	0.673528
CDS	584683	585633	-	b0565	ompT	Outer membrane protease VII, DLP12 prophage; OM protein a (3b); omptin	n.s.	n.s.	n.s.	-2.95644	-2.38653	n.s.	0.00193402	0.412964	0.607867	3.62425e-09	3.17202e-05	0.825395
CDS	586150	586908	-	b0566	envY	Thermoregulatory activator of porin expression, AraC family	n.s.	n.s.	n.s.	2.27778	n.s.	n.s.	0.155947	0.354312	0.507016	0.000505022	0.0173225	0.792764
CDS	587094	587981	-	b0567	ybcH	Function unknown, PRK09936 family	n.s.	n.s.	n.s.	n.s.	n.s.	n.s.	0.219609	0.0226188	0.597146	0.0125282	0.135952	0.788307
CDS	587985	590954	-	b0568	nfrA	Bacteriophage N4 adsorption protein A, outer membrane protein; TPR repeat protein	n.s.	n.s.	n.s.	n.s.	n.s.	n.s.	0.00813894	0.082083	0.569834	1.68945e-05	0.000898446	0.767327
CDS	590944	593178	-	b0569	nfrB	Phage N4 susceptibility; membrane protein	n.s.	n.s.	n.s.	n.s.	n.s.	n.s.	0.284942	0.0997644	0.0331263	0.181171	0.0831137	0.0518728
CDS	593331	594770	-	b0570	cusS	Copper ion sensor regulating cusCFBA expression; may also sense silver	-4.54202	-5.57556	-3.78108	-5.50691	-9.18902	-5.49763	5.32866e-06	8.02331e-07	0.00283676	8.51384e-08	7.23969e-08	0.000622298
CDS	594763	595443	-	b0571	cusR	Response regulator of the cusCFBA-cusRS divergon; cusS sensor and cusR mediate copper induction	-3.0828	-2.49755	-6.94891	n.s.	-2.8259	-9.0728	0.000523452	0.00221904	5.27674e-05	0.002307	4.00212e-05	2.22367e-05
CDS	595600	596970	+	b0572	cusC	Silver and copper efflux, OMF lipoprotein component; outer membrane factor (OMF) of a tripartate efflux pump; confers copper and silver resistance; required for invasion of brain microvascular endothelial cells in strain K1	-16.6278	-68.9361	-206.261	-51.9451	-739.364	-619.861	1.37562e-07	0.000443632	1.31325e-06	1.14363e-07	2.23065e-07	1.15539e-05
CDS	597131	597460	+	b0573	cusF	Silver- and cuprous copper-binding protein, periplasmic; efflux metallochaperone; confers copper and silver resistance; CusF binds both Cu(I) and Ag(I) with high affinity, but does not bind Cu(II)	-21.2722	-61.981	-147.561	-9.78291	-63.0815	-318.444	3.57672e-06	0.00126091	6.42764e-06	0.00129621	1.03655e-06	5.50547e-06
CDS	597479	598699	+	b0574	cusB	Silver and copper efflux, membrane fusion protein; confers copper and silver resistance	-19.4673	-50.4307	-115.572	-11	-49.2167	-273.338	1.71009e-05	0.00103203	1.10084e-05	0.000499869	1.44537e-05	1.16481e-06
CDS	598714	601854	+	b0575	cusA	Silver and copper efflux, membrane transporter; overexpression confers low level fosfomycin resistance; confers copper and silver resistance	-9.63592	-25.8795	-52.7185	-16.3271	-38.5155	-84.1977	4.52083e-05	7.79434e-05	8.98275e-06	7.81709e-06	1.12648e-06	2.35963e-06
CDS	601959	603332	+	b0576	pheP	Phenylalanine-specific permease	-4.08121	-3.12941	n.s.	n.s.	n.s.	n.s.	3.73567e-07	2.09015e-05	0.340225	1.93707e-05	0.0401138	0.649045
CDS	603419	604663	-	b0577	ybdG	Mechanosensitive channel protein, MscM-like; heptameric	n.s.	n.s.	n.s.	2.8018	4.05812	n.s.	0.307823	0.0193538	0.288312	7.92091e-08	8.77492e-08	0.82194
CDS	604774	605424	-	b0578	nfsB	Nitroreductase B, oxygen-insensitive, NAD(P)H, FMN-dependent; minor; reduces a variety of nitroaromatics, e.g. dihydropteridine, nitrofurantoin, nitrofurazone, quinones; monomeric or homodimeric	n.s.	n.s.	n.s.	n.s.	n.s.	n.s.	0.305726	0.406583	0.192153	0.0385555	0.25482	0.811101
CDS	605521	605886	-	b0579	ybdF	DUF419 family protein, function unknown	1.99642	2.0545	n.s.	2.09355	n.s.	n.s.	0.000423152	0.000679221	0.324159	2.19458e-05	0.0173848	0.709962
CDS	605954	606199	-	b0580	ybdJ	DUF1158 protein, function unknown	2.48667	n.s.	n.s.	4.31928	4.68504	n.s.	0.000866443	0.0271792	0.0213608	1.22596e-08	2.95135e-06	0.784556
CDS	606268	607383	-	b0581	ybdK	Weak gamma-glutamyl:cysteine ligase activity	3.75342	4.41722	n.s.	2	2.12121	n.s.	1.68675e-05	0.00056636	0.0273567	0.000218459	0.00126746	0.0338205
CDS	608065	609174	+	b0582	insL1	IS186 transposase	n.s.	n.s.	n.s.	n.s.	n.s.	n.s.	0.226634	0.338766	0.546173	0.180666	0.142184	0.683425
CDS	609462	610079	-	b0583	entD	Enterochelin synthase, component D; EntB(ArCP)/EntF-CoA phosphopantetheinyltransferase; facilitates secretion of enterobactin peptide	n.s.	n.s.	n.s.	2.74419	2.64286	n.s.	0.0377732	0.178942	0.569413	3.91417e-05	0.00117092	0.76667
CDS	610257	612494	-	b0584	fepA	Ferrienterobactin outer membrane receptor	n.s.	n.s.	n.s.	n.s.	n.s.	n.s.	0.163697	0.202301	0.604832	0.042645	0.0125317	0.603392
CDS	612737	613936	+	b0585	fes	Enterochelin esterase	-3.625	n.s.	n.s.	-6.04762	n.s.	n.s.	0.00326403	0.133643	0.346879	1.00019e-05	0.226376	0.493658
CDS	614157	618035	+	b0586	entF	Enterochelin synthase, component F; multifunctional: holo-EntF(PCP), primed by EntD; seryl-AMP, seryl-S-EntF synthase; DHB-Ser-S-EntF intermediate formation	n.s.	n.s.	n.s.	n.s.	n.s.	n.s.	0.0996319	0.192847	0.614425	0.00783094	0.0576256	0.627618
CDS	618254	619384	+	b0587	fepE	Ferrienterobactin transport, membrane protein; regulator of length of O-antigen component of lipopolysaccharide chains	n.s.	n.s.	n.s.	n.s.	n.s.	n.s.	0.128335	0.343431	0.319429	0.169672	0.0233231	0.79426
CDS	619387	620199	-	b0588	fepC	Ferrienterobactin transporter, membrane ATP protein	-3.75758	3.05556	n.s.	-5.30769	n.s.	n.s.	0.00139766	0.00137363	0.317707	1.25633e-05	0.18788	0.652608
CDS	620199	621188	-	b0589	fepG	Ferrienterobactin transporter, membrane permease	-3.16667	n.s.	n.s.	-4.25	n.s.	n.s.	0.00102709	0.130796	0.33287	5.53468e-05	0.170768	0.598338
CDS	621188	622189	-	b0590	fepD	Ferrienterobactin transporter, membrane permease	-2.75309	n.s.	10.8	-2.92857	2.35484	n.s.	0.0096353	0.135686	0.000735704	0.000147188	0.00222287	0.0451216
CDS	622300	623547	+	b0591	entS	Enterobactin exporter, iron-regulated; hyperlethality gene	-4.7	n.s.	n.s.	-5	n.s.	n.s.	0.000715782	0.209433	0.100327	3.62797e-05	0.120809	0.532272
CDS	623557	624510	-	b0592	fepB	Ferrienterobactin-binding protein, periplasmic	-2.33333	n.s.	n.s.	-3.44444	n.s.	n.s.	0.000251207	0.0303343	0.0354983	1.21807e-05	0.119871	0.551819
CDS	624885	626057	+	b0593	entC	Isochorismate synthase	-3.60714	7.25	n.s.	-16	n.s.	n.s.	0.0012493	0.00244298	0.0596661	0.000101691	0.208771	0.59943
CDS	626070	627677	+	b0594	entE	Enterochelin synthase, component E; 2,3-dihydroxybenzoate (DHB)-AMP ligase; holo-EntB(ArCP)-S-DHB formation	n.s.	n.s.	n.s.	-3.31579	n.s.	n.s.	0.0561052	0.150847	0.503368	0.000568539	0.179462	0.167622
CDS	627694	628548	+	b0595	entB	Isochorismatase, aryl carrier protein (ArCP); also called 2,3-dihydro-2,3-dihydroxybenzoate synthase	n.s.	n.s.	n.s.	n.s.	n.s.	n.s.	0.250418	0.158097	0.503911	0.0129412	0.0230791	0.6594
CDS	628551	629294	+	b0596	entA	2,3-Dihydro-2,3-dihydroxybenzoate dehydrogenase	n.s.	n.s.	n.s.	n.s.	n.s.	n.s.	0.284639	0.295571	0.449794	0.0243001	0.0122475	0.761144
CDS	629300	629710	+	b0597	entH	Thioesterase required for efficient enterobactin production; may correct misacylation of the aryl carrier protein domain of EntB	n.s.	n.s.	n.s.	n.s.	n.s.	n.s.	0.041656	0.36277	0.544774	0.0148444	0.183954	0.745662
CDS	629894	631996	+	b0598	cstA	Starvation-induced protein involved in peptide utilization during carbon starvation	n.s.	n.s.	n.s.	n.s.	n.s.	n.s.	0.315092	0.187876	0.211872	0.0160816	0.0770393	0.127542
CDS	632392	633477	-	b0599	ybdH	Required for swarming phenotype, function unknown; alcohol dehydrogenase homolog	7.86616	4.68082	n.s.	-3.95652	n.s.	n.s.	3.89819e-05	0.00714813	0.0132001	1.04398e-07	0.135005	0.522968
CDS	633586	634743	+	b0600	ybdL	Methionine aminotransferase, PLP-dependent	13.5034	8.92774	3.78868	-3.69349	n.s.	n.s.	1.81266e-05	0.000387659	0.00826509	7.41086e-07	0.0624372	0.507008
CDS	634750	635376	-	b0601	ybdM	Function unknown	2.66176	2.3937	n.s.	2.89333	n.s.	n.s.	0.000300338	0.000219408	0.51352	8.04955e-06	0.00337364	0.647166
CDS	635352	636569	-	b0602	ybdN	Function unknown	n.s.	n.s.	n.s.	n.s.	2.34783	n.s.	0.258777	0.023542	0.0221802	0.00407068	0.00641333	0.657348
CDS	636719	637618	-	b0603	ybdO	Required for swarming phenotype, function unknown; probable LysR-family transcriptional regulator	n.s.	n.s.	n.s.	n.s.	n.s.	n.s.	0.126703	0.262636	0.420117	0.142748	0.166011	0.69632
CDS	637830	638573	-	b0604	dsbG	Thiol:disulfide interchange protein, periplasmic; molecular chaperone; multicopy resistance to DTT; mutants accumulate reduced proteins	n.s.	n.s.	n.s.	n.s.	n.s.	n.s.	0.0367729	0.0371385	0.526235	0.0230191	0.0912946	0.596321
CDS	638945	639505	+	b0605	ahpC	Alkyl hydroperoxide reductase, subunit C; reduced by the AhpF subunit	14.6924	2.79208	n.s.	3.13978	2.4946	n.s.	0	0.00501504	0.192402	2.62569e-12	4.54142e-05	0.575351
CDS	639753	641315	+	b0606	ahpF	Alkyl hydroperoxide reductase, subunit F; NAD(P)H:peroxiredoxin oxidoreductase, reduces AhpC; contains one FAD/monomer	78.3816	11.2448	n.s.	n.s.	n.s.	n.s.	0	1.70423e-05	0.631011	0.0632846	0.248747	0.7357
CDS	641442	641867	-	b0607	uspG	Stress protein, induced in stationary phase; native GroEL substrate; heat shock; mutant sensitive to CCCP; dimeric	4.37542	5.17604	n.s.	7.08517	5.25552	n.s.	1.66404e-05	5.71751e-06	0.268182	7.16077e-09	3.36206e-07	0.0727141
CDS	642088	643323	+	b0608	ybdR	Function unknown	n.s.	n.s.	n.s.	n.s.	n.s.	n.s.	0.0836437	0.199024	0.0218152	0.000410343	0.0258673	0.623077
CDS	643560	643967	-	b0610	rnk	Regulator of nucleoside diphosphate kinase; suppresses Pseudomonas algR2	n.s.	n.s.	n.s.	n.s.	n.s.	n.s.	0.0573564	0.0262007	0.451237	6.53936e-05	0.00218818	0.795888
CDS	644200	645003	-	b0611	rna	RNase I, periplasmic; endoribonuclease; RNase A; RNase M; RNase T2	n.s.	n.s.	n.s.	n.s.	n.s.	n.s.	0.00459041	0.100885	0.582815	1.54525e-05	0.00513208	0.723038
CDS	645120	646580	-	b0612	citT	Citrate/succinate antiporter	2.10638	n.s.	n.s.	n.s.	n.s.	n.s.	0.00530745	0.377546	0.56203	0.141167	0.191424	0.782801
CDS	646634	647509	-	b0613	citG	2-(5''-triphosphoribosyl)-3'-dephosphocoenzyme-A synthase	20	n.s.	n.s.	16	n.s.	n.s.	0.00320609	0.35806	0.496903	0.00317447	0.0492244	0.802163
CDS	647487	648035	-	b0614	citX	Apo-citrate lyase phosphoribosyl-dephospho-CoA transferase	n.s.	n.s.	n.s.	6.25	n.s.	n.s.	0.0315914	0.337855	0.325871	0.00106994	0.0426586	0.780959
CDS	648042	649571	-	b0615	citF	Citrate lyase alpha chain	n.s.	n.s.	n.s.	n.s.	n.s.	n.s.	0.257183	0.28419	0.364458	0.0127618	0.136898	0.644679
CDS	649585	650490	-	b0616	citE	Citrate lyase beta chain	n.s.	n.s.	n.s.	n.s.	n.s.	n.s.	0.261947	0.344177	0.471578	0.162855	0.161595	0.732296
CDS	650490	650783	-	b0617	citD	Citrate lyase acyl carrier protein	n.s.	n.s.	n.s.	n.s.	n.s.	n.s.	0.288866	0.330486	0.559516	0.102962	0.239257	0.812795
CDS	650801	651856	-	b0618	citC	[Citrate [pro-3S]-lyase] ligase	n.s.	n.s.	n.s.	n.s.	n.s.	n.s.	0.208315	0.387447	0.61226	0.172556	0.254181	0.80311
CDS	652235	653890	+	b0619	citA	Two-component system histidine protein kinase; DpiA is cognate sensor; regulates citCDEFXGT operon; represses appY; periplasmic domain functions as a high-affinity citrate receptor; destabilizes plasmid inheritance	2.22794	n.s.	n.s.	3.32558	2.06567	n.s.	0.000631375	0.22589	0.561922	1.32721e-06	0.000242578	0.811013
CDS	653862	654539	+	b0620	citB	Two-component system sensor protein; cognate histidine protein kinase is DpiB; regulates citCDEFXGT operon; represses appY; destabilizes plasmid inheritance	3.08876	2.37811	n.s.	3.39037	3.67816	n.s.	1.50024e-05	0.00309158	0.468553	1.50461e-07	1.47062e-05	0.774071
CDS	654586	655968	-	b0621	dcuC	C4-dicarboxylate carrier, anaerobic; W3110 has an IS5 insertion	-3.25	-25.0758	-38.507	-3.5	-27.1509	n.s.	0.00105124	7.05627e-06	3.37294e-06	0.000216326	8.9444e-07	0.0690498
CDS	656557	657114	+	b0622	pagP	Phospholipid:lipid A palmitoyltransferase; confers resistance to cationic antimicrobial peptides; multicopy suppressor of camphor-induced or mukB mutant chromosome condensation	2.36364	n.s.	n.s.	3.86111	n.s.	n.s.	0.0023778	0.0881418	0.503232	2.31461e-05	0.014279	0.125367
CDS	657292	657498	+	b0623	cspE	Binds and melts RNA, involved in cold acclimation; binds ssDNA; antitermination protein; confers camphor sensitvity in a crcB mutant; dimeric	-4.5255	n.s.	n.s.	2.01343	2.26009	n.s.	3.47683e-06	0.0552734	0.623822	4.37307e-13	0.00109595	0.825511
CDS	657558	657938	-	b0624	flc	Probable fluoride exporter; inner membrane protein involved with chromosome condensation; confers camphor sensitvity in a cspE mutant; multicopy suppressor of chromosome condensation defects	n.s.	n.s.	n.s.	3.26266	2.82334	n.s.	0.00526645	0.00149165	0.501457	5.72387e-08	1.26237e-05	0.665814
CDS	658947	659147	+	b0627	tatE	Protein translocase, Sec-independent; mediates export of folded and ligand-bound proteins	-2.19699	n.s.	n.s.	n.s.	n.s.	n.s.	0.000226429	0.132625	0.203052	0.000899003	0.00144652	0.504436
CDS	659254	660216	-	b0628	lipA	Lipoyl synthase, iron-sulfur protein; SAM-dependent chemistry	6.52741	3.57251	n.s.	6.79966	4.52869	n.s.	2.0492e-06	1.26844e-05	0.333293	7.37208e-09	1.78304e-07	0.634554
CDS	660428	661378	-	b0629	ybeF	Putative LysR-family transcriptional regulator, function unknown LysR-family transcriptional regulator, function unknown	n.s.	n.s.	n.s.	n.s.	n.s.	n.s.	0.26572	0.221721	0.172015	0.00839039	0.0102126	0.699899
CDS	661640	662278	-	b0630	lipB	Octanoyltransferase; octanoyl-[ACP]:protein N-octanoyltransferase	n.s.	n.s.	n.s.	n.s.	n.s.	n.s.	0.288415	0.146731	0.0620728	0.0104208	0.000103487	0.527776
CDS	662382	662642	-	b0631	ybeD	Required for swarming and phage lambda growth; UPF0250 family, function unknown; structural similarity to the regulatory domain from d-3-phosphoglycerate dehydrogenase	7.78466	8.94864	3.04425	2.45556	2.82278	n.s.	2.69907e-05	7.66306e-07	0.00979748	7.11544e-07	8.52775e-07	0.61216
CDS	662755	663963	-	b0632	dacA	D-alanine D-alanine carboxypeptidase PBP5, cell morphology; penicillin-binding protein 5; beta-lactamase activity	-3.36749	n.s.	n.s.	n.s.	n.s.	n.s.	1.45315e-05	0.0317122	0.376077	2.97697e-05	0.032997	0.391127
CDS	664105	665190	-	b0633	rlpA	Septal ring protein, suppressor of prc, minor lipoprotein	n.s.	n.s.	n.s.	n.s.	n.s.	n.s.	0.0037811	0.163297	0.189415	0.191281	0.0782118	0.022939
CDS	665204	666313	-	b0634	mrdB	Affects cell shape, mecillinam sensitivity; recruits cognate transpetidase MrdA; SEDS protein	-2.73271	-2.16291	n.s.	-3.00186	-2.18548	n.s.	5.63582e-06	0.00550473	0.307044	9.71489e-08	0.00040578	0.372335
CDS	666319	668217	-	b0635	mrdA	Penicillin-binding protein PBP2; transpeptidase recruited by cognate SEDS protein MrdB; mecillinam resistance	-3.73872	n.s.	n.s.	-7.47191	-3.90667	n.s.	7.69631e-05	0.0387953	0.0459345	1.10693e-07	2.07037e-05	0.393622
CDS	668251	668715	-	b0636	rlmH	23S rRNA m(3)Psi1915 pseudouridine methyltransferase; SAM-dependent	n.s.	n.s.	n.s.	n.s.	n.s.	n.s.	0.134169	0.00771268	0.0371606	0.00541756	0.00351551	0.627457
CDS	668722	669036	-	b0637	rsfS	Ribosomal silencing factor	n.s.	n.s.	n.s.	n.s.	n.s.	n.s.	0.0317683	0.00140085	0.096669	0.000171772	0.000655776	0.652749
CDS	669299	669907	-	b0638	cobC	Probable alpha-ribazole-5'-phosphate phosphatase; potential partial cobalamin biosynthesis pathway	-2.91406	n.s.	n.s.	-5.64384	-3.52941	n.s.	5.97801e-06	0.109648	0.0834077	4.92861e-08	1.53513e-05	0.730737
CDS	669934	670572	-	b0639	nadD	Nicotinate mononucleotide adenylyltransferase, NAD(P) biosynthesis	n.s.	n.s.	n.s.	-4.38367	-2.71042	n.s.	0.00382382	0.390386	0.0301919	1.00764e-06	8.22088e-06	0.607816
CDS	670577	671605	-	b0640	holA	DNA polymerase III, delta subunit; part of the DnaX clamp loader complex; acts as a wrench to open the sliding clamp	n.s.	n.s.	n.s.	-3.67312	n.s.	n.s.	0.00500974	0.359063	0.184182	1.01181e-06	4.46687e-05	0.661295
CDS	671608	672186	-	b0641	lptE	LPS assembly OM complex LptDE, LPS-binding lipoprotein component	-2.05275	n.s.	n.s.	n.s.	n.s.	n.s.	0.000103745	0.102953	0.500909	1.86355e-05	0.0353025	0.675902
CDS	672204	674783	-	b0642	leuS	Leucine--tRNA ligase	n.s.	n.s.	n.s.	n.s.	n.s.	n.s.	0.0110605	0.412312	0.611999	0.163026	0.125717	0.682831
CDS	675018	675497	+	b0643	ybeL	Function unknown, DUF1451 family	4.56322	3.96719	n.s.	4.43568	2.98305	n.s.	7.04002e-07	0.000582965	0.273498	2.57957e-07	1.52863e-05	0.289993
CDS	675573	676547	-	b0644	ybeQ	Function unknown, TPR-like repeats, Sel1 family	n.s.	n.s.	n.s.	3.2973	4.46667	n.s.	0.0243704	0.0131984	0.430106	4.96303e-05	2.65011e-06	0.700967
CDS	676711	677415	+	b0645	ybeR	Function unknown	n.s.	n.s.	n.s.	n.s.	4	n.s.	0.272095	0.359206	0.534514	0.0570309	0.00856647	0.797442
CDS	677415	678839	+	b0646	djlB	DnaJ homolog near hscC; not cognate to HscC	n.s.	n.s.	n.s.	n.s.	n.s.	n.s.	0.178038	0.325174	0.502004	0.0145134	0.0411889	0.762515
CDS	678855	679406	-	b0647	ybeT	Function unknown, TPR-like repeats, Sel1 family	n.s.	n.s.	n.s.	4.78947	7.92857	n.s.	0.237586	0.20618	0.554178	1.51473e-05	4.83413e-06	0.743697
CDS	679508	680212	+	b0648	ybeU	Function unknown, DUF1266 family	n.s.	n.s.	n.s.	n.s.	4.11111	n.s.	0.0823218	0.138548	0.577181	0.0508467	0.00191104	0.763331
CDS	680212	681660	+	b0649	djlC	Hsc56, DnaJ-like co-chaperone of HscC; stimulates the ATPase activity of HscC(Hsc62), which binds to and inhibits RpoD	n.s.	n.s.	n.s.	n.s.	n.s.	n.s.	0.0297946	0.129783	0.615885	0.00137982	0.0107817	0.806178
CDS	681726	683393	-	b0650	hscC	Hsc62, DnaK-like chaperone; binds to RpoD and inhibits transcription; inhibits growth when overexpressed; Hsc56(DjlC) is DnaJ-like co-chaperone; ATPase activity is stimulated by GrpE, DjlC; mutant grows slow and is hypersensitive to Cd(II) and UV	n.s.	n.s.	n.s.	n.s.	n.s.	n.s.	0.254457	0.0870824	0.469767	0.020678	0.181081	0.780494
CDS	683480	684412	-	b0651	rihA	Ribonucleoside hydrolase, pyrimidine specific	-11.053	-9.77922	-3.72608	-11.7737	-13.9468	n.s.	1.52903e-08	8.38961e-07	0.00269846	2.40997e-08	5.61295e-08	0.540392
CDS	684533	685255	-	b0652	gltL	Glutamate, aspartate ABC transporter ATP-binding protein	n.s.	-2.16598	n.s.	n.s.	n.s.	n.s.	0.0191548	0.000737255	0.604742	2.74544e-05	0.000934491	0.623732
CDS	685258	685929	-	b0653	gltK	Glutamate, aspartate ABC transporter permease	-2.2943	-3.34884	n.s.	-4.36957	-2.66383	n.s.	5.17733e-05	0.000173549	0.53354	4.55608e-09	0.000223226	0.549615
CDS	685932	686669	-	b0654	gltJ	Glutamate, aspartate ABC transporter permease	n.s.	-3.42857	n.s.	-2.4717	n.s.	n.s.	0.00105942	1.84745e-05	0.416258	3.6338e-07	0.00408955	0.178152
CDS	686842	687747	-	b0655	gltI	Glutamate, aspartate binding protein, periplasmic; DEBP; part of GltJKLI ABC transporter	n.s.	-2.44997	n.s.	-2.49205	n.s.	n.s.	0.142988	4.68937e-05	0.613994	5.82722e-07	6.97748e-05	0.815815
CDS	688000	689013	-	b0656	insH1	IS5 transposase	-3.52381	-2.58824	n.s.	-4.40541	n.s.	n.s.	0.00017987	0.0011616	0.490298	2.09219e-05	0.00434562	0.774256
CDS	689346	690881	-	b0657	lnt	Apolipoprotein N-acyltransferase; copper sensitivity	-2.68525	-2.08194	n.s.	-2.00231	n.s.	n.s.	0.000189212	0.000379284	0.165825	1.44979e-06	0.115584	0.6666
CDS	690909	691784	-	b0658	ybeX	Heat shock protein, putative Co2+ and Mg2+ efflux protein; contains two CBS domains; integral membrane protein; possible hemolysin (by homology)	n.s.	n.s.	n.s.	n.s.	n.s.	n.s.	0.120564	0.161632	0.382449	0.161487	0.016952	0.668423
CDS	691877	692341	-	b0659	ybeY	rRNA maturation factor; metal-binding heat shock protein needed for 42C translation; UPF0054 family; required for optimal 30S subunit activity	2.60542	2.29412	n.s.	n.s.	n.s.	n.s.	0.00142358	0.000901102	0.429936	0.061171	0.263765	0.571919
CDS	692341	693378	-	b0660	ybeZ	Heat shock protein, PhoH paralog, function unknown	3.45978	n.s.	n.s.	n.s.	n.s.	n.s.	4.14314e-05	0.00499702	0.428915	0.0255287	0.0672405	0.212849
CDS	693534	694955	-	b0661	miaB	tRNA-i(6)A37 methylthiotransferase; contains an iron-sulfur center, SAM-dependent	-2.09076	n.s.	n.s.	n.s.	n.s.	n.s.	0.000437705	0.0562314	0.113149	0.00314197	0.00138863	0.157065
CDS	695101	696273	+	b0662	ubiF	2-octaprenyl-3-methyl-6-methoxy-1,4-benzoquinol hydroxylase; produces 2-octaprenyl-3-methyl-5-hydroxy-6-methoxy-1,4-benzoquinol; required for ubiquinone synthesis; mutation confers resistance to bleomycin, phleomycin and heat	2.62452	n.s.	n.s.	2.15758	n.s.	n.s.	1.6489e-05	0.00275483	0.454901	1.67607e-06	0.000353424	0.803299
tRNA	696430	696504	-	b0664	glnX	Glutamine tRNA(CUG) 2	n.s.	n.s.	n.s.	n.s.	n.s.	n.s.	0.0876968	0.158722	0.131308	0.0730498	0.0343078	0.496589
tRNA	696542	696616	-	b0665	glnV	Glutamine tRNA(CUG) 2	n.s.	n.s.	n.s.	n.s.	n.s.	n.s.	0.0376724	0.0343623	0.0627667	0.00487648	0.00370936	0.394333
tRNA	696664	696740	-	b0666	metU	Methionine tRNA(CAU) m; duplicate gene	-3.33333	n.s.	n.s.	-3.4375	n.s.	n.s.	0.00181159	0.322964	0.0530585	0.0003378	0.110364	0.190648
tRNA	696756	696830	-	b0668	glnW	Glutamine tRNA(UUG) 1	-4.625	n.s.	n.s.	-3.20312	-4.17391	n.s.	4.01184e-05	0.0566465	0.0480638	1.44168e-05	0.000155456	0.432654
tRNA	696865	696939	-	b0670	glnU	Glutamine tRNA(UUG) 1	-3.89071	-2.25806	n.s.	-4.06701	-3.01653	n.s.	4.55609e-05	0.000894076	0.0399582	4.48844e-06	1.90937e-05	0.251714
tRNA	696963	697047	-	b0672	leuW	Leucine tRNA(CAA) 3; anticodon has cmo(5)U	n.s.	n.s.	n.s.	n.s.	n.s.	n.s.	0.0041705	0.354601	0.291469	0.0028438	0.192482	0.694444
tRNA	697057	697133	-	b0673	metT	Methionine tRNA(CAU) m; duplicate gene	-4.91304	-2.91667	n.s.	-3.20513	-3.38889	n.s.	1.28909e-05	0.00660914	0.104304	1.5606e-05	0.00304174	0.468412
CDS	697516	699177	-	b0674	asnB	Asparagine synthase B [glutamine-hydrolyzing]	-2.16176	n.s.	n.s.	n.s.	n.s.	n.s.	0.00173021	0.0928066	0.111302	9.80517e-06	6.888e-05	0.734857
CDS	699577	700326	-	b0675	umpH	UMP phosphatase; HAD23	n.s.	n.s.	n.s.	n.s.	n.s.	n.s.	0.00547377	0.373279	0.536212	3.49463e-05	0.252422	0.737538
CDS	700377	701594	-	b0676	nagC	Transcriptional regulator of nag operon	n.s.	n.s.	n.s.	-3.17344	-3.22308	n.s.	0.00147134	0.227272	0.378791	1.64509e-07	9.82269e-06	0.239091
CDS	701606	702751	-	b0677	nagA	N-acetylglucosamine-6-phosphate deacetylase	n.s.	n.s.	n.s.	n.s.	n.s.	n.s.	0.00112687	0.365036	0.0562954	0.0945492	0.0972057	0.684961
CDS	702814	703611	-	b0678	nagB	Glucosamine-6-phosphate deaminase; hexameric trimer of dimers	n.s.	n.s.	n.s.	n.s.	n.s.	n.s.	0.114115	0.000627278	0.399149	0.187904	0.00206391	0.562795
CDS	703944	705887	+	b0679	nagE	PTS system EIIABC(Nag) component; N-acetylglucosamine transport	n.s.	n.s.	-2.74221	-2.59824	-2.6438	n.s.	0.305876	0.000663312	0.0093019	6.98828e-08	1.47966e-06	0.812103
CDS	706093	707754	+	b0680	glnS	Glutamine--tRNA ligase	n.s.	n.s.	n.s.	n.s.	n.s.	n.s.	0.221159	0.0145034	0.54768	0.00127409	0.133489	0.822258
CDS	708334	709737	+	b0681	chiP	Chitoporin, uptake of chitosugars; repressed by chiX(micM) sRNA	-3.71429	-3.61905	-3.34146	-3.78947	-3.77143	n.s.	0.00130241	0.000143736	0.000975396	0.00211608	5.32322e-05	0.78595
CDS	709790	710113	+	b0682	chiQ	Novel verified lipoprotein, function unknown; induced by chitosugars	n.s.	n.s.	n.s.	n.s.	n.s.	n.s.	0.0201576	0.225296	0.383788	0.0294993	0.206203	0.739268
CDS	710203	710646	-	b0683	fur	Ferric iron uptake global transcriptional repressor; activated by Fe+2; zinc metalloprotein	12.7476	8.70841	n.s.	n.s.	n.s.	n.s.	4.70849e-08	1.0986e-06	0.110614	2.71933e-05	0.000300242	0.731778
CDS	710938	711465	-	b0684	fldA	Flavodoxin I	3.15951	n.s.	n.s.	2.06942	n.s.	n.s.	4.26634e-06	0.000602341	0.473826	8.64745e-07	0.00160557	0.817067
CDS	711608	711898	-	b0685	ybfE	LexA-regulated protein, function unknown	n.s.	n.s.	n.s.	4.41718	3.2	n.s.	0.206207	0.379187	0.129876	8.2781e-08	7.41339e-06	0.66143
CDS	712041	712802	-	b0686	ybfF	Acyl-CoA esterase in vitro, function unknown; low abundance protein	n.s.	2.53854	n.s.	3.17503	2.41705	n.s.	0.0666462	2.75191e-05	0.339807	7.7319e-08	6.27635e-06	0.811319
CDS	712987	713529	+	b0687	seqA	Sequesters newly replicated hemimethylated oriC origins to prevent re-initiation; binds hemimethylated GATC sequences; SeqA foci required for chromosome segregation; binds and stimulates Topo IV	n.s.	n.s.	n.s.	2.13112	n.s.	n.s.	0.00176732	0.00189635	0.576876	1.52927e-07	6.68318e-05	0.821383
CDS	713558	715195	+	b0688	pgm	Phosphoglucomutase	n.s.	2.51599	n.s.	2.48786	2.27125	n.s.	0.000166313	0.000343933	0.272578	1.51438e-09	1.64877e-05	0.824186
CDS	715412	715903	+	b0689	ybfP	Novel verified lipoprotein, function unknown	-4.08696	-2.42424	n.s.	-2.64103	n.s.	n.s.	0.000274646	0.00177696	0.266086	0.000428676	0.104838	0.691079
pseudogene	715947	716597	-	b0691	ybfG	Pseudogene reconstruction, novel conserved family; downregulated by beryllium	n.s.	n.s.	n.s.	7.45455	24.9	n.s.	0.220643	0.23375	0.24057	2.19357e-06	4.52484e-07	0.776697
CDS	716949	718265	-	b0692	potE	Putrescine-lyase antiporter	2.67347	n.s.	n.s.	2.95413	2.57463	n.s.	0.000377032	0.0194116	0.521806	7.3015e-06	3.98516e-05	0.798383
CDS	718265	720460	-	b0693	speF	Ornthine decarboxylase, inducible	n.s.	n.s.	n.s.	n.s.	n.s.	n.s.	0.0146916	0.32643	0.445099	0.0205948	0.143501	0.767523
CDS	721059	721733	-	b0694	kdpE	Response regulator of kdp operon; two-component system phosphorylation state and activity modulated by sensor kinase KdpD; responds to ionic strength, ATP and potassium	n.s.	n.s.	n.s.	n.s.	n.s.	n.s.	0.241405	0.0369366	0.5949	0.000597324	0.00329035	0.634709
CDS	721733	724414	-	b0695	kdpD	Sensor kinase for the kdp operon; two-component system; has autokinase activity and KdpE-directed phosphotransferase and phosphatase activities; responds to ionic strength, ATP and potassium; dimeric	n.s.	n.s.	n.s.	2.24935	2.07491	n.s.	0.00199841	0.0560942	0.504589	3.98245e-07	0.000205368	0.696758
CDS	724410	724979	-	b0696	kdpC	Potassium-translocating ATPase, C subunit; high-affinity potassium transport	2.02703	n.s.	n.s.	4.325	3	n.s.	0.00747521	0.018507	0.585186	5.43552e-06	0.000164106	0.791299
CDS	724991	727036	-	b0697	kdpB	Potassium-translocating ATPase, B subunit; high-affinity potassium transport	n.s.	n.s.	n.s.	2.79032	n.s.	n.s.	0.0076483	0.312207	0.483989	3.80501e-05	0.134247	0.650621
CDS	727062	728732	-	b0698	kdpA	Potassium-translocating ATPase, A subunit; high-affinity potassium transport	n.s.	n.s.	n.s.	n.s.	n.s.	n.s.	0.202855	0.0496418	0.576977	0.138877	0.0318209	0.787108
CDS	729134	729337	+	b0699	ybfA	Function unknown, DUF2517 family	n.s.	2.01079	n.s.	2.91763	2.66645	-2.33586	0.144828	0.000460492	0.107888	4.95416e-06	2.05262e-05	0.00873801
CDS	729583	733773	+	b0700	rhsC	Function unknown, encoded within RhsC repeat; hotspot for chromosomal duplication formation	n.s.	n.s.	n.s.	n.s.	n.s.	n.s.	0.283124	0.0179585	0.128453	0.181677	0.0667682	0.292973
CDS	733776	734099	+	b0702	ybfB	Predicted membrane protein, function unknown	n.s.	n.s.	n.s.	n.s.	n.s.	n.s.	0.171983	0.357054	0.431801	0.150089	0.136141	0.724685
pseudogene	734133	735653	+	b0703	rhsO	Pseudogene, copy of Rhs core with unique extension; function unknown; RhsC-linked; C-terminal fragment	5.71429	n.s.	n.s.	9.77778	4.24	n.s.	0.000767243	0.303313	0.568463	7.447e-06	0.000251395	0.777479
CDS	735650	736216	+	b0704	ybfC	Function unknown	n.s.	n.s.	n.s.	9.14286	4.29167	n.s.	0.0262353	0.334036	0.485146	6.59704e-06	7.40299e-05	0.756074
pseudogene	736825	737961	+	b0705	ybfL	Pseudogene reconstruction, H repeat-associated protein; RhsC-linked,	n.s.	n.s.	n.s.	n.s.	n.s.	n.s.	0.263209	0.324071	0.598168	0.0688661	0.220412	0.769918
CDS	738092	738850	+	b0706	ybfD	H repeat-associated protein, RhsC-linked, function unknown	n.s.	n.s.	n.s.	n.s.	4.16667	n.s.	0.138574	0.312533	0.595276	0.051428	0.00974491	0.730301
CDS	739001	739507	+	b0707	ybgA	Function unknown, DUF1722 family	n.s.	n.s.	5.94531	-3.71429	-2.65	n.s.	0.113401	0.274812	0.00764193	0.00390397	0.00797819	0.58827
CDS	739507	740922	+	b0708	phr	Deoxyribodipyrimidine photolyase; DNA photolyase; monomeric	n.s.	n.s.	3.17164	n.s.	n.s.	n.s.	0.123086	0.028436	0.00683776	0.070193	0.00564274	0.720344
CDS	741078	742556	-	b0709	dtpD	Dipeptide and tripeptide permease D	-3.31522	n.s.	n.s.	-6.61765	-2.14912	n.s.	6.23518e-05	0.0204253	0.133702	2.4794e-08	0.0067787	0.363731
CDS	742827	743567	+	b0710	ybgI	Conserved metal-binding protein, NIF3 family, function unknown	3.00424	n.s.	n.s.	2.78294	n.s.	n.s.	4.9806e-06	0.00471364	0.0625935	7.563e-07	0.0246508	0.606937
CDS	743593	744246	+	b0711	ybgJ	Predicted allophanate hydrolase, subunit 1	2.49247	2.08976	n.s.	2.94705	2.05245	n.s.	3.85895e-06	0.000559406	0.15715	4.97776e-06	0.00188919	0.511843
CDS	744243	745172	+	b0712	ybgK	Predicted allophanate hydrolase, subunit 2	n.s.	2.08009	n.s.	n.s.	n.s.	n.s.	4.29504e-05	0.00101242	0.167065	1.34272e-05	0.00307944	0.364107
CDS	745165	745896	+	b0713	ybgL	Function unknown, low abundance protein, UPF0271 family	n.s.	n.s.	n.s.	n.s.	n.s.	n.s.	0.110031	0.00433104	0.374126	0.16678	0.257217	0.385434
CDS	745935	746723	+	b0714	nei	DNA glycosylase/apurinic lyase, deoxyinosine-specific; endonuclease VIII	n.s.	n.s.	n.s.	n.s.	n.s.	n.s.	0.300357	0.107142	0.411107	0.0026078	0.239743	0.292124
CDS	746726	747769	-	b0715	abrB	Regulator of aidB expression; inner membrane protein	-6.21667	-7.25	-8.40404	-9.2809	-14.7143	n.s.	4.26631e-07	7.65395e-06	4.59837e-05	1.01384e-08	1.39847e-07	0.107483
CDS	747924	748982	-	b0716	ybgO	Fimbrial protein, function unknown	n.s.	n.s.	n.s.	2.19048	n.s.	n.s.	0.181872	0.328931	0.517175	0.00601182	0.0413091	0.66277
CDS	748982	749707	-	b0717	ybgP	Predicted periplasmic pilus chaperone, function unknown	n.s.	n.s.	n.s.	n.s.	n.s.	n.s.	0.0848145	0.253885	0.606622	0.0165128	0.0904112	0.771129
CDS	749725	752169	-	b0718	ybgQ	Putative outer membrane fimbrial subunit export usher protein; function unknown	n.s.	n.s.	n.s.	2.9375	n.s.	n.s.	0.144644	0.311065	0.576773	0.000742079	0.151007	0.777659
CDS	752232	752795	-	b0719	ybgD	Function unknown, FimA homolog	n.s.	n.s.	n.s.	4.4	4	n.s.	0.277021	0.229241	0.280366	0.0053043	0.00937078	0.771256
CDS	753188	754468	-	b0720	gltA	Citrate synthase; hexameric	n.s.	n.s.	n.s.	-2.73705	n.s.	n.s.	0.155577	0.254635	0.0981664	8.21144e-09	0.275351	0.328818
CDS	755177	755563	+	b0721	sdhC	Succinate dehydrogenase (SQR) cytochrome b556; membrane anchor; succinate:ubiquinone oxidoreductase (SQR); complex II of aerobic respiration	-3.34298	n.s.	4.98087	-3.5175	n.s.	n.s.	1.22333e-05	0.0252571	0.00117316	6.28803e-08	0.104107	0.0160567
CDS	755560	755904	+	b0722	sdhD	Succinate dehydrogenase (SQR) hydrophobic subunit; succinate:ubiquinone oxidoreductase (SQR); complex II of aerobic respiration	-3.14701	n.s.	n.s.	-7.25688	-2.11136	n.s.	7.98599e-06	0.0330543	0.0115357	1.34536e-07	0.0028259	0.0956565
CDS	755907	757670	+	b0723	sdhA	Succinate dehydrogenase (SQR) flavoprotein subunit; succinate:ubiquinone oxidoreductase (SQR); complex II of aerobic respiration	n.s.	n.s.	n.s.	-7.63155	-4.9904	n.s.	0.0287287	0.15188	0.178711	5.14685e-09	5.51119e-05	0.55639
CDS	757689	758402	+	b0724	sdhB	Succinate dehydrogenase (SQR) iron-sulfur protein; succinate:ubiquinone oxidoreductase (SQR); complex II of aerobic respiration	n.s.	n.s.	n.s.	-5.84701	-8.92396	n.s.	0.284488	0.0135264	0.379177	1.46031e-08	1.3777e-05	0.66997
CDS	758706	761504	+	b0726	sucA	2-oxoglutarate dehydrogenase, E1 component; yields succinyl-CoA and CO(2); also knwon as alpha-ketoglutarate dehydrogenase	-3.1696	n.s.	n.s.	-5.70731	-5.21699	n.s.	6.37888e-07	0.0183416	0.546754	3.41553e-10	1.75798e-07	0.814209
CDS	761522	762736	+	b0727	sucB	2-oxoglutarate dehydrogenase, E2 component; dihydrolipoamide succinyltransferase; acid-inducible; yields succinyl-CoA and CO(2); also knwon as alpha-ketoglutarate dehydrogenase	-4.40908	-3.64176	n.s.	-2.69261	-6.04269	n.s.	1.28551e-06	0.000282165	0.615113	1.98969e-08	1.36771e-07	0.819288
CDS	763014	764177	+	b0728	sucC	Succinyl CoA synthase beta-subunit; acid-inducible	-3.5779	-4.19183	n.s.	-4.63875	-8.98993	n.s.	1.51391e-05	5.81073e-05	0.609633	2.56284e-08	3.14561e-07	0.817895
CDS	764180	765046	+	b0729	sucD	Succinyl CoA synthase alpha-subunit	-2.79301	-4.28319	n.s.	-3.21239	-9.53433	n.s.	0.000124713	9.54751e-05	0.602754	3.31243e-08	4.68431e-07	0.821781
CDS	765156	765875	-	b0730	mngR	mngAB operon repressor, mannosyl glycerate utilization	n.s.	n.s.	n.s.	3.05357	2.1543	n.s.	0.246835	0.189535	0.302847	1.72914e-07	6.25872e-05	0.750937
CDS	765984	767957	+	b0731	mngA	2-O-alpha-mannosyl-D-glycerate transport, EIIABC component; PTS system; overproduction suppresses the defective ompC thermoresponse of a micF mutant	n.s.	n.s.	n.s.	n.s.	n.s.	n.s.	0.0672615	0.325959	0.542189	0.0366709	0.0130172	0.757645
CDS	767978	770608	+	b0732	mngB	alpha-Mannosidase, 2-O-alpha-mannosyl-D-glycerate catabolism	n.s.	n.s.	n.s.	n.s.	n.s.	n.s.	0.24618	0.115468	0.309894	5.46222e-05	0.00628696	0.685313
CDS	771458	773023	+	b0733	cydA	Cytochrome d (bd-I) terminal oxidase subunit I; upregulated in biofilms and microaerobic conditions; aerobically repressed by H-NS; anaerobically repressed by Fnr	n.s.	-10.1763	-14.0853	n.s.	-4.12515	n.s.	0.0330381	2.46485e-06	0.000655386	0.000219525	1.07226e-05	0.568643
CDS	773042	774178	+	b0734	cydB	Cytochrome d (bd-I) terminal oxidase subunit II; upregulated in biofilms and microaerobic conditions; aerobically repressed by H-NS; anaerobically repressed by Fnr	n.s.	-5.59602	-11.538	n.s.	-2.79378	n.s.	0.14354	3.60425e-05	0.00102346	0.207741	0.000191804	0.757148
CDS	774309	774599	+	b0735	ybgE	Function unknown, cydAB operon, expressed in minicells	n.s.	-4.52738	-7.01889	n.s.	-2.43929	n.s.	0.292765	0.00013507	0.00531336	0.000230375	0.00355984	0.692658
CDS	774752	775153	+	b0736	ybgC	Acyl-CoA thioesterase, involved in phospholipid metabolism; binds ACP; acyl-ACP could be native substrate	n.s.	n.s.	n.s.	2.16916	2.12922	n.s.	0.0198393	0.0021171	0.0106714	2.36323e-06	0.000119147	0.409319
CDS	775153	775842	+	b0737	tolQ	Tolerance to group A colicins and ssDNA filamentous phage; cell envelope integrity; inner membrane protein	n.s.	2.49523	n.s.	n.s.	2.13254	n.s.	0.00350026	0.000324527	0.0188229	0.000282556	4.31916e-05	0.478213
CDS	775849	776274	+	b0738	tolR	Colicin import; Tolerance to group A colicins, single-stranded DNA filamentous phage; cell envelope integrity; inner membrane protein;	-3.24615	n.s.	n.s.	n.s.	n.s.	n.s.	5.46506e-05	0.389587	0.124184	4.00691e-05	0.253862	0.558756
CDS	776342	777604	+	b0739	tolA	Tolerance to group A colicins, single-stranded filamentous DNA phage; required for OM integrity; membrane protein; bacteriocin tolerant	-2.89918	n.s.	n.s.	n.s.	n.s.	n.s.	4.57952e-06	0.12315	0.235517	8.79472e-05	0.170039	0.52586
CDS	777740	779029	+	b0740	tolB	Uptake of group A colicins, mutants are tolerant to colicins E1-3, A, and K	n.s.	n.s.	n.s.	n.s.	n.s.	n.s.	0.0118747	0.409833	0.619455	0.00374495	0.137844	0.713927
CDS	779067	779585	+	b0741	pal	Lipoprotein associated with peptidoglycan; involved in maintaining cell membrane integrity	n.s.	n.s.	n.s.	n.s.	n.s.	n.s.	0.260523	0.408271	0.63353	0.206541	0.275984	0.823676
CDS	779598	780386	+	b0742	ybgF	TolA-binding protein, periplasmic, function unknown; TPR domain; trimeric; last gene in tolB-pal operon; secAB-dependent cleavage/secretion; no phenotype of kan insertion	-3.03061	-2.72621	n.s.	-2.97578	-2.17907	n.s.	3.78055e-06	0.000336285	0.474125	1.32327e-08	0.000282598	0.627136
tRNA	780554	780629	+	b0743	lysT	Lysine tRNA(UUU)	-5.46677	-2.28475	n.s.	-5.14286	-2.39792	n.s.	9.69554e-06	0.000184681	0.0739764	3.56042e-05	0.000272614	0.381109
tRNA	780765	780840	+	b0744	valT	Valine tRNA(UAC) 1; duplicate gene with triplicated valUXY	-5.13092	-2.27139	n.s.	-4.88729	-2.12929	n.s.	1.45977e-05	7.11731e-05	0.0141934	2.85231e-05	4.08702e-05	0.151808
tRNA	780843	780918	+	b0745	lysW	Lysine tRNA(UUU)	-3.03374	-2.08667	n.s.	-2.88158	n.s.	n.s.	0.000313887	0.00376033	0.0466913	7.89294e-06	0.00104604	0.292548
tRNA	781068	781143	+	b0746	valZ	Valine tRNA(UAC) 1	-2.37576	n.s.	n.s.	-2.31083	n.s.	n.s.	0.000850149	0.00554458	0.015177	0.000173439	0.00669876	0.0801812
tRNA	781147	781222	+	b0747	lysY	Lysine tRNA(UUU)	-4.58947	n.s.	n.s.	-4.23684	n.s.	n.s.	4.46832e-05	0.0463303	0.0215422	8.75405e-06	0.0195999	0.190204
tRNA	781369	781444	+	b0748	lysZ	Lysine tRNA(UUU)	-4.75845	-2.06034	n.s.	-4.364	n.s.	n.s.	2.33727e-05	0.00286709	0.0411909	9.75676e-06	0.00601743	0.323508
tRNA	781577	781652	+	b0749	lysQ	Lysine tRNA(UUU)	-5.62069	n.s.	n.s.	-4.06818	n.s.	n.s.	2.53757e-05	0.101259	0.011317	8.00966e-05	0.0863872	0.148323
CDS	782085	783125	+	b0750	nadA	Quinolinate synthase, [4Fe-4S] cluster subunit, A protein	n.s.	-2.5721	-3.74485	n.s.	-5.3371	n.s.	0.115898	0.00439533	0.0021292	0.128048	4.07131e-08	0.056729
CDS	783166	783882	+	b0751	pnuC	Nicotinamide riboside uptake permease	n.s.	-2.93884	-3.01804	n.s.	-2.23896	-3.60694	0.184052	0.000552676	0.000471853	0.00113893	1.87783e-05	0.00250461
CDS	783885	784823	-	b0752	zitB	Zn(II) efflux transporter; zinc-inducible	2.55181	n.s.	n.s.	n.s.	n.s.	n.s.	0.00200569	0.000827634	0.221644	0.00917935	0.256259	0.331638
CDS	784940	785317	-	b0753	ybgS	Function unknown	16	34.7018	17.648	14.9302	13.4898	n.s.	1.03027e-07	1.04554e-05	0.000246292	1.28568e-08	1.06089e-07	0.361464
CDS	785633	786682	+	b0754	aroG	3-deoxy-D-arabino-heptulosonate-7-phosphate (DAHP) synthase; phenylalanine repressible; TyrR regulon	n.s.	n.s.	n.s.	n.s.	n.s.	n.s.	0.318506	0.411138	0.617251	0.188577	0.276617	0.824459
CDS	786846	787595	-	b0755	gpmA	Phosphoglycerate mutase, 2,3-bisphosphoglycerate-dependent; dPGM; Fur regulon; dimeric	n.s.	n.s.	n.s.	n.s.	n.s.	n.s.	0.300506	0.0635904	0.555859	0.000657897	0.0116071	0.822811
CDS	787800	788837	-	b0756	galM	Galactose mutarotase, aldose-1-epimerase; monomeric	2.83127	2.10995	n.s.	2.6025	2.26717	n.s.	6.46254e-06	0.000340852	0.342107	1.45634e-07	1.66246e-05	0.69555
CDS	788834	789979	-	b0757	galK	Galactokinase	n.s.	n.s.	n.s.	3.14152	n.s.	n.s.	0.00160004	0.111388	0.0252338	7.25156e-08	4.22778e-05	0.701074
CDS	789986	791029	-	b0758	galT	Galactose-1-phosphate uridylyltransferase; Rob regulon, repressed	-3.82533	-8.81148	n.s.	-4.99485	-4.24545	n.s.	1.24106e-05	1.13701e-06	0.0909702	1.30083e-08	1.25109e-06	0.653875
CDS	791042	792055	-	b0759	galE	UDP-galactose 4-epimerase; hexose-1-phosphate uridylyltransferase	-4.28213	-3.94676	n.s.	-3.9555	-3.8822	n.s.	9.46965e-07	1.46616e-05	0.153748	3.0215e-07	6.98124e-07	0.798531
CDS	792319	793788	-	b0760	modF	Molybdate uptake	n.s.	n.s.	n.s.	n.s.	n.s.	n.s.	0.154095	0.362486	0.617166	4.41042e-05	0.000412624	0.365611
CDS	793859	794644	-	b0761	modE	Repressor of the modABC operon for molybdenum transport; secondary activator of hyc and nar operons; dimeric	n.s.	n.s.	n.s.	n.s.	n.s.	n.s.	0.00270015	0.389186	0.166817	0.065904	0.055869	0.817689
CDS	794773	794919	+	b0762	acrZ	AcrAB-TolC efflux pump accessory protein, membrane-associated	n.s.	n.s.	n.s.	4.06504	2.05519	n.s.	0.0671077	0.231204	0.597333	5.53459e-08	0.000255482	0.658582
CDS	795089	795859	+	b0763	modA	Molybdate-binding protein, periplasmic; chlorate resistance	3.38462	n.s.	-2.29474	16.1778	6.50463	n.s.	2.62859e-05	0.114493	0.00274452	8.00277e-09	9.27918e-07	0.0910113
CDS	795862	796548	+	b0764	modB	Molybdate uptake; chlorate resistance; membrane-spanning ABC protein	3.17547	n.s.	-2.83308	8.15279	4.38424	n.s.	9.23242e-06	0.246306	0.00224182	1.04838e-07	1.69798e-06	0.328413
CDS	796554	797609	+	b0765	modC	Molybdate uptake; chlorate resistance	n.s.	n.s.	-3.09159	n.s.	n.s.	n.s.	0.0152657	0.293356	0.000678683	0.000648337	0.0257801	0.403452
CDS	797616	798431	-	b0766	ybhA	Pyridoxal phosphate (PLP) phosphatase; phosphoramidase; physiological role unknown; HAD14	n.s.	n.s.	n.s.	n.s.	n.s.	n.s.	0.000883198	0.0125615	0.191158	3.69738e-05	0.169492	0.261453
CDS	798586	799578	+	b0767	pgl	6-phosphogluconolactonase, pentose phosphate shunt	3.7121	n.s.	n.s.	2.89177	n.s.	n.s.	1.6915e-07	0.0469292	0.432813	1.84945e-08	0.00042663	0.378933
CDS	799625	800575	-	b0768	ybhD	Putative LysR-family transcriptional regulator, function unknown	n.s.	n.s.	n.s.	2.875	2.84375	n.s.	0.170329	0.278908	0.346466	0.00043705	0.00033166	0.734518
CDS	800759	801808	+	b0769	ybhH	Function unknown	n.s.	n.s.	n.s.	n.s.	5.6	n.s.	0.22527	0.311555	0.528858	0.0188859	0.00225793	0.806953
CDS	801887	803317	+	b0770	ybhI	Putative transporter, function unknown	2.84615	n.s.	n.s.	n.s.	4.33333	n.s.	0.00967209	0.256508	0.567828	0.0305836	0.00174297	0.78992
CDS	803503	805761	+	b0771	ybhJ	AcnA homolog, function unknown; not responsible for the residual aconitase activity in acnAB double mutants	n.s.	n.s.	n.s.	n.s.	n.s.	n.s.	0.270236	0.0592041	0.493406	0.167461	0.0247371	0.807994
CDS	806001	807281	-	b0772	ybhC	Acyl-CoA thioesterase, verified lipoprotein; physiological role unknown	-4.14758	n.s.	n.s.	-3.44527	-2.00968	n.s.	7.89297e-06	0.0354382	0.394148	7.35107e-07	0.000224988	0.0206719
CDS	807436	807909	-	b0773	ybhB	Raf kinase inhibitor RKIP homolog, function unknown; UPF0098 family; cytoplasmic protein	n.s.	n.s.	n.s.	n.s.	n.s.	n.s.	0.306476	0.241316	0.0128447	0.000140655	0.00649003	0.643051
CDS	807971	809257	-	b0774	bioA	7,8-diaminopelargonic acid aminotransferase	n.s.	n.s.	5.2426	-6.91908	-9.39683	8.76429	0.0045559	0.0565072	0.000884054	2.74166e-09	4.12714e-06	6.37767e-05
CDS	809344	810381	+	b0775	bioB	Biotin synthase; dethiobiotin to biotin pathway; iron-sulfur enzyme	n.s.	n.s.	5.1399	-2.18217	-3.65844	15.4717	0.00450421	0.324386	0.0011113	3.27282e-05	3.96836e-05	2.71061e-07
CDS	810381	811532	+	b0776	bioF	7-keto-8-amino pelargonic acid synthase	n.s.	-2.09244	n.s.	-4.9187	-7.47126	10.2308	0.00139253	0.00624552	0.0709435	2.67654e-08	1.84446e-06	1.83217e-05
CDS	811522	812274	+	b0777	bioC	Malonyl-CoA methyltransferase, SAM-dependent; biotin synthesis blocked prior to pimeloyl CoA formation	-2.08714	-2.26437	n.s.	-7.73611	-6.125	9.59211	0.000127262	0.00251394	0.0153758	2.0213e-08	1.76984e-06	1.80922e-06
CDS	812270	812944	+	b0778	bioD	Dethiobiotin synthase	-2.53333	-2.37097	n.s.	-3.80402	-4.22314	7.91489	0.000184521	0.0036413	0.0764787	1.07971e-07	1.37163e-05	8.32839e-06
CDS	813526	815544	+	b0779	uvrB	Excision nuclease subunit B, ATPase I and helicase II; repair of UV damage to DNA	4.92214	2.67869	n.s.	n.s.	n.s.	n.s.	1.18214e-05	0.000592606	0.156419	0.0793942	0.0525589	0.815563
CDS	815742	816647	-	b0780	ybhK	Complements B. subtilis yvcK mutant, function unknown; Yvck, and perhaps YbhK, has a role in carbon metabolism	n.s.	n.s.	n.s.	n.s.	n.s.	n.s.	0.243057	0.0344571	0.598446	3.319e-05	0.00148241	0.689371
CDS	817044	818030	+	b0781	moaA	MPT synthesis; chlorate resistance protein A	n.s.	n.s.	n.s.	2.07349	n.s.	n.s.	0.00309344	0.374245	0.507821	6.78763e-06	0.00626198	0.759407
CDS	818055	818564	+	b0782	moaB	MPT synthesis; chlorate resistance protein B	2.45075	n.s.	n.s.	2.16869	n.s.	n.s.	0.000213153	0.255572	0.234793	8.43757e-07	0.0118311	0.597057
CDS	818570	819052	+	b0783	moaC	MPT (molybdopterin ) biosynthesis; chlorate resistance protein C	n.s.	n.s.	n.s.	n.s.	n.s.	n.s.	0.000746887	0.129378	0.0838086	2.75853e-05	0.101741	0.31939
CDS	819048	819290	+	b0784	moaD	Molybdopterin (MPT) synthase, small subunit; chlorate resistance; dimer of dimers with MoaE	n.s.	n.s.	n.s.	n.s.	n.s.	n.s.	0.0249584	0.0523381	0.112684	0.055333	0.19704	0.172856
CDS	819295	819744	+	b0785	moaE	Molybdopterin (MPT) synthase, large subunit; chlorate resistance; dimer of dimers with MoaD	n.s.	n.s.	n.s.	n.s.	n.s.	n.s.	0.134352	0.0528642	0.226516	0.000274601	0.137466	0.321868
CDS	819884	820585	+	b0786	ybhL	Inner membrane protein, UPF0005 family, function unknown	n.s.	n.s.	n.s.	2.61009	n.s.	n.s.	0.000291663	0.20801	0.28786	3.72977e-07	3.09278e-05	0.267126
CDS	820793	821503	+	b0787	ybhM	Inner membrane protein, UPF0005 family, function unknown	2.17391	n.s.	n.s.	2.32	3.85455	n.s.	0.0021664	0.0175287	0.368224	0.000199954	5.49758e-06	0.581503
CDS	821545	822498	-	b0788	ybhN	Function unknown	n.s.	n.s.	6.71667	n.s.	n.s.	n.s.	0.184778	0.128771	0.00772997	0.107089	0.0454701	0.58808
CDS	822501	823739	-	b0789	clsB	Cardiolipin synthase 2	3.2	7.71698	8.60741	n.s.	3.67391	n.s.	0.000972687	0.000117773	0.000892982	0.120174	1.51569e-05	0.111026
CDS	823739	824497	-	b0790	ybhP	Endo/exonuclease/phosphatase family protein, function unknown	9.08696	17.7917	7.97037	3.44	7.63415	n.s.	5.95828e-07	0.000114165	0.00746666	9.50562e-05	3.06761e-06	0.193303
CDS	824630	825037	+	b0791	ybhQ	Inner membrane protein, function unknown	n.s.	n.s.	n.s.	n.s.	n.s.	n.s.	0.111977	0.232184	0.0135013	3.73287e-05	0.031609	0.578348
CDS	825005	826108	-	b0792	ybhR	Predicted ABC transporter permease, function unknown; probable exporter YbhGFSR	-3.04819	n.s.	n.s.	-3.92958	-5.88889	n.s.	0.000101714	0.00116612	0.580919	1.86743e-06	1.66071e-07	0.300144
CDS	826122	827252	-	b0793	ybhS	Predicted ABC transporter permease, function unknown; probable exporter YbhGFSR	-2.25806	n.s.	n.s.	-4.18919	-3.67416	n.s.	0.000176878	0.00236604	0.536816	8.16948e-07	1.85453e-05	0.313982
CDS	827248	828981	-	b0794	ybhF	Predicted ABC transporter ATP-binding protein, function unknown; probable exporter YbhGFSR	n.s.	n.s.	n.s.	-2.78929	-2.70707	n.s.	0.199129	0.275885	0.176722	1.82832e-07	9.1565e-05	0.168494
CDS	828977	829972	-	b0795	ybhG	Predicted membrane fusion protein (MFP), function unknown; probable exporter YbhGFSR; signal anchor	n.s.	n.s.	n.s.	n.s.	n.s.	n.s.	0.00795232	0.0116127	0.402992	0.0207614	0.113156	0.712946
CDS	829975	830643	-	b0796	ybiH	Predicted transcriptional regulator of the ybiHybhGFSR operon; function unknown	2.81671	n.s.	n.s.	2.29684	n.s.	n.s.	1.94487e-05	0.0874339	0.0451832	1.56831e-05	0.00306683	0.0752113
CDS	830872	832233	+	b0797	rhlE	ATP-dependent RNA helicase, in RNA degradasome	-4.04167	n.s.	n.s.	-2.6785	n.s.	n.s.	0.000421566	0.114298	0.220912	3.33867e-06	0.0188662	0.672519
CDS	832471	832950	-	b0798	ybiA	Putative component of NAD-utilizing pathway; may operate on ADP-ribose derivatives; required for swarming phenotype	n.s.	2.06122	n.s.	3.25333	2.14706	n.s.	0.00630005	0.00159361	0.0330059	6.38317e-07	0.000612452	0.286992
CDS	833070	835217	+	b0799	dinG	ATP-dependent DNA helicase; putative repair and recombination enzyme, monomeric	n.s.	n.s.	n.s.	n.s.	n.s.	n.s.	0.00132214	0.0625598	0.57224	0.000389266	0.00989875	0.769662
CDS	835248	836207	+	b0800	ybiB	Predicted family 3 glycosyltransferase, function unknown	3.06723	n.s.	n.s.	2.3651	2.1212	n.s.	4.35182e-06	0.00176346	0.281278	7.94329e-07	4.52266e-05	0.433627
CDS	836351	837433	+	b0801	ybiC	Function unknown, lactate, malate dehydrogenase family	n.s.	-3.04217	n.s.	n.s.	n.s.	n.s.	0.00317194	0.000258234	0.187675	8.75148e-05	0.255939	0.813311
CDS	837668	837925	-	b0802	ybiJ	Predicted periplasmic protein, YhcN family, function unknown	10.6604	3.68539	3.6962	6.01136	4.67532	n.s.	9.28217e-06	0.00319495	0.00151856	1.21849e-08	1.02343e-05	0.71978
CDS	838193	838456	-	b0803	ybiI	Function unknown, DksA-type zinc finger protein	3.95238	3.96667	n.s.	n.s.	n.s.	n.s.	0.000598876	0.000769336	0.542661	0.0145792	0.0337595	0.540621
CDS	838533	839207	-	b0804	ybiX	Function unknown; Fe(II)-dependent oxygenase superfamily	n.s.	n.s.	n.s.	2.41667	2.07895	n.s.	0.0887199	0.206587	0.557528	0.000687183	0.00403971	0.793798
CDS	839252	841531	-	b0805	fiu	TonB-dependent ferric iron outer membrane transporter; siderophore receptor for ferri-dihydroxybenzoylserine, ferri-dihydroxybenzoate and other catecholate siderophores; surface receptor for colicins G, H, and E492	-6.53191	n.s.	n.s.	-6.2963	n.s.	n.s.	7.25817e-05	0.210448	0.0169954	2.43177e-05	0.0532678	0.12493
CDS	841799	842056	-	b0806	mcbA	Stimulates colanic acid mucoidy, YhcN family, periplasmic; suppresses biofilm formation; repressed by McbR	3.03125	n.s.	n.s.	6.31429	4.95349	n.s.	0.000157872	0.0224243	0.186429	1.19633e-07	1.81738e-05	0.740166
CDS	842332	843255	+	b0807	rlmF	23S rRNA m(6)A1618 methyltransferase, SAM-dependent	n.s.	n.s.	n.s.	n.s.	n.s.	n.s.	0.0388989	0.00118437	0.303954	0.0310229	0.159194	0.454012
CDS	843258	845480	-	b0808	ybiO	Mechanosensitive channel protein, intermediate (MscS-like) conductance	n.s.	2.22917	n.s.	n.s.	n.s.	n.s.	0.0214701	0.00198975	0.0497497	0.0461345	0.236987	0.55094
CDS	845744	846463	-	b0809	glnQ	Glutamine high-affinity transport system, ATP-binding protein	-3.7173	-2.12694	n.s.	n.s.	n.s.	n.s.	3.36068e-07	0.000314612	0.506613	5.65767e-05	0.0389419	0.801782
CDS	846463	847119	-	b0810	glnP	Glutamine transport system permease protein GlnP	-3.9577	-2.94821	n.s.	n.s.	n.s.	n.s.	9.64169e-07	3.4294e-05	0.512072	0.000165182	0.0124837	0.799999
CDS	847261	848004	-	b0811	glnH	Glutamine-binding protein, periplasmic	-3.01387	-2.32764	n.s.	n.s.	n.s.	n.s.	0.000258202	0.000265663	0.326297	0.212061	0.0597119	0.795938
CDS	848411	848911	-	b0812	dps	Stress-induced Fe-binding and storage protein; forms biocrystals with DNA; copper homeostatsis	339.46	51.8258	n.s.	4.22106	2.18895	n.s.	0	1.3981e-05	0.0842085	7.98465e-08	0.00150054	0.0616822
CDS	849213	850097	-	b0813	rhtA	Transporter involved in threonine and homoserine efflux; overproduction confers resistance to elevated levels of exogenous L-threonine and L-homoserine	n.s.	n.s.	n.s.	2.40444	2.5848	n.s.	0.0502552	0.366305	0.532684	3.32339e-06	1.21919e-05	0.740734
CDS	850450	850962	+	b0814	ompX	Outer membrane protein X; role in inducing RNAP-sigma E production	2.47753	4.61004	n.s.	n.s.	n.s.	n.s.	0.000323379	6.43135e-07	0.21285	4.87785e-05	0.0036491	0.801973
CDS	851017	852597	-	b0815	opgE	Function unknown, EptAB family	-4.37968	n.s.	n.s.	-2.99669	n.s.	n.s.	1.56112e-06	0.00672443	0.0612093	8.41292e-08	0.0800626	0.305186
CDS	853183	853647	+	b0817	mntR	Mn(2+)-responsive transcriptional repressor of mntH	n.s.	2.61787	n.s.	n.s.	2.2779	n.s.	0.137472	1.87147e-05	0.134902	5.39019e-05	0.000217168	0.382193
CDS	853647	854762	+	b0818	ybiR	Putative transporter, function unknown	n.s.	n.s.	n.s.	n.s.	n.s.	n.s.	0.13931	0.292843	0.35664	0.190097	0.0311874	0.546055
CDS	854827	855744	-	b0819	ldtB	L,D-transpeptidase linking Lpp to murein, periplasmic	n.s.	2.34531	n.s.	3.83698	4.48433	n.s.	0.19717	0.000246348	0.0274652	4.23454e-08	1.05825e-06	0.462782
CDS	855963	857552	+	b0820	ybiT	Function unknown, ABC transporter family	-2.30872	n.s.	n.s.	-2.59297	n.s.	n.s.	7.66405e-05	0.0418477	0.360464	5.45534e-08	0.000614956	0.42113
CDS	857799	859061	-	b0821	ybiU	DUF1479 family protein, function unknown	n.s.	n.s.	n.s.	n.s.	n.s.	n.s.	0.0700558	0.232576	0.34315	0.0975807	0.00193309	0.659808
CDS	859216	860028	-	b0822	ybiV	Sugar phosphatase; preference for fructose-1-P, ribose-5-P and glucose-6-P; phosphoramidase and acetyl phosphatase; HAD12	2.1113	4.03892	2.43511	3.36078	4.03899	n.s.	0.00128773	6.70862e-06	0.00896921	1.43236e-07	2.86225e-07	0.569467
CDS	860177	862606	-	b0823	ybiW	Pyruvate formate-lyase homolog, function unknown	n.s.	n.s.	n.s.	n.s.	n.s.	n.s.	0.208841	0.108298	0.147887	0.0618186	0.139734	0.625846
CDS	862615	863511	-	b0824	ybiY	Pyruvate formate-lyase activase homolog, function unknown	n.s.	n.s.	n.s.	n.s.	n.s.	n.s.	0.195742	0.0118316	0.352601	0.15512	0.216057	0.76837
CDS	863642	864301	+	b0825	fsaA	Fructose-6-phosphate aldolase A	2.23	n.s.	n.s.	n.s.	n.s.	n.s.	0.00110545	0.301476	0.167313	0.00519463	0.186812	0.785172
CDS	864383	865129	-	b0826	moeB	Molybdopterin-synthase sulfurylase; adenylation of MoaD C-terminus; chlorate resistance; zinc-containing enyzyme	n.s.	n.s.	n.s.	-2.08123	-2.1134	n.s.	0.174923	0.391318	0.251563	3.19082e-06	0.000245492	0.755353
CDS	865132	866364	-	b0827	moeA	Molybdopterin molybdenumtransferase; molybdopterin (MPT) synthesis; incorporation of molybdenum into MPT; chlorate resistance	n.s.	n.s.	n.s.	n.s.	n.s.	n.s.	0.00119367	0.146321	0.0117002	0.125728	0.259293	0.807452
CDS	866568	867530	+	b0828	iaaA	isoAsp aminopeptidase, cleaves isoAsp-X dipeptides; Ntn hydrolase; glutathione utilization; weak L-asparaginase activity in vitro (EcAIII); precursor is cleaved into an alpha and beta subunit; heterotetrameric	n.s.	n.s.	n.s.	n.s.	n.s.	n.s.	0.0950907	0.00106808	0.224081	0.0102732	0.00341573	0.0240679
CDS	867520	869388	+	b0829	gsiA	Glutathione transporter ATP-binding protein; GsiABCD is an ABC transporter system	n.s.	-2.5564	n.s.	-3.92735	-4.2738	n.s.	0.0299611	5.26972e-05	0.622316	7.30172e-09	5.28732e-07	0.114515
CDS	869411	870946	+	b0830	gsiB	Glutathione-binding protein, periplasmic; GsiABCD constitutes an ABC transporter	-3.84463	-3.47322	n.s.	-10.8837	-7.63376	n.s.	9.81595e-07	0.000279595	0.411285	1.31583e-08	5.13622e-07	0.233906
CDS	870967	871884	+	b0831	gsiC	Glutathione ABC transporter permease	-4.69456	-2.96193	n.s.	-8.33557	-7.19858	n.s.	2.26164e-07	3.17926e-05	0.401531	9.50859e-09	1.05293e-07	0.491235
CDS	871890	872798	+	b0832	gsiD	Glutathione ABC transporter permease	-6.35333	-3.91954	n.s.	-27.7368	-17.1154	n.s.	1.97389e-07	7.92612e-05	0.22945	1.16271e-07	1.84729e-07	0.614385
CDS	872979	875324	+	b0833	yliE	Predicted membrane-anchored cyclic-di-GMP phosphodiesterase	-11.3981	-10.0101	n.s.	-29.587	-9.69663	n.s.	1.19733e-06	5.2846e-07	0.0383491	8.04903e-08	7.04663e-08	0.612847
CDS	875335	876660	+	b0834	yliF	Predicted membrane-anchored diguanylate cyclase	-9.0375	-6.1	n.s.	-6.71429	n.s.	n.s.	4.04783e-07	3.76793e-06	0.112917	4.25401e-08	0.000719187	0.646
CDS	876713	878035	-	b0835	rimO	Ribosomal protein S12 methylthiotransferase; radical SAM superfamily	-3.95206	n.s.	n.s.	-3.66816	n.s.	n.s.	5.24589e-07	0.175407	0.0344862	2.38697e-08	0.0218924	0.15225
CDS	878248	878628	+	b0836	bssR	Repressor of biofilm formation by indole transport regulation; global regulator. e.g. of AI-2 transport and motility genes	-6.78509	-5.58113	-5.06208	-2.09291	-2.58011	n.s.	3.16007e-06	7.88207e-05	0.00188534	8.25091e-05	8.56993e-05	0.0478894
CDS	878742	879854	+	b0837	yliI	Soluble aldose sugar dehydrogenase; Asd; binds PQQ; outer membrane protein	n.s.	n.s.	-2.45631	n.s.	n.s.	n.s.	0.299613	0.0136929	0.00619926	0.000210021	0.0478584	0.041967
CDS	879857	880480	-	b0838	gstB	Glutathione transferase, iodoacetate-, bromoacetate-specific; natural substrate unknown	3.1144	2.12211	n.s.	2.75401	n.s.	n.s.	2.31731e-05	0.00191064	0.339388	4.75316e-05	0.0182106	0.689027
CDS	880727	881926	+	b0839	dacC	D-alanine D-alanine carboxypeptidase PBP6; penicillin-binding protein 6	4.51667	6.30017	n.s.	n.s.	n.s.	n.s.	1.48317e-07	4.73477e-06	0.168304	0.0022939	0.000235891	0.383998
CDS	881979	882734	-	b0840	deoR	Repressor for deo operon, nupG and tsx; binds deoxyribose-5-phosphate inducer	3.24683	3.17262	n.s.	2.46167	2.56255	n.s.	1.33799e-05	1.6082e-06	0.061552	7.5938e-07	2.44099e-06	0.724503
CDS	882795	883388	-	b0841	ybjG	Undecaprenyl pyrophosphate phosphatase YbjG(UppP), minor	5.90199	16.1703	3.22722	4.78979	7.63406	n.s.	6.31171e-05	4.30058e-08	0.000632095	1.88336e-07	1.07576e-08	0.530387
CDS	883673	884902	+	b0842	mdfA	Transmembrane multidrug efflux transporter; confers alkaline pH tolerence	n.s.	n.s.	n.s.	n.s.	3.01294	n.s.	0.0248847	0.00828955	0.0262822	6.94777e-05	8.10885e-06	0.429717
CDS	884949	885230	-	b0843	ybjH	Predicted periplasmic protein, function unknown	n.s.	1.99468	n.s.	3.12698	2.15244	n.s.	0.147788	0.000808786	0.59339	4.7277e-06	0.000167555	0.368232
CDS	885319	886131	-	b0844	ybjI	FMN and erythrose-4-P phosphatase; physiological role unknown; HAD15	n.s.	n.s.	n.s.	2.28159	n.s.	n.s.	0.10245	0.00300314	0.449633	1.25706e-06	0.000437385	0.471622
CDS	886134	887339	-	b0845	ybjJ	Predicted transporter, function unknown	n.s.	n.s.	n.s.	3.96414	3.1	n.s.	0.0281697	0.0883202	0.6113	1.43716e-08	3.23565e-07	0.628099
CDS	887423	887956	+	b0846	rcdA	Transcriptional regulator of csgD and ybiJI; autoregulator	n.s.	n.s.	n.s.	3.4878	n.s.	n.s.	0.295897	0.166849	0.243933	2.05955e-07	0.000535379	0.812406
CDS	888137	889819	-	b0847	ybjL	Putative AAE family transporter, function unknown	n.s.	n.s.	n.s.	2.00069	2.41284	n.s.	8.92069e-05	0.0112244	0.305722	9.61164e-06	4.49268e-06	0.457061
CDS	890089	890463	+	b0848	ybjM	Inner membrane protein, function unknown	n.s.	n.s.	-5.29496	6.05233	4.24528	-3.43258	0.113044	0.0364363	0.000382421	3.84514e-07	2.9459e-05	0.00422992
CDS	890499	890753	-	b0849	grxA	Glutaredoxin 1	245.866	33.2778	n.s.	13.75	4.42675	n.s.	3.25425e-11	2.85923e-06	0.255569	2.797e-07	8.66466e-07	0.550058
CDS	890913	891197	+	b0850	ybjC	Function unknown, DUF1418 family	-2.30952	n.s.	n.s.	2.64651	3	n.s.	0.0027204	0.143861	0.0463871	7.59384e-06	8.48678e-06	0.813526
CDS	891184	891903	+	b0851	nfsA	Nitroreductase A; oxygen-insensitive, NADPH, FMN-dependent, major; reduces a variety of nitroaromatics, e.g. dihydropteridine, nitrofurantoin, nitrofurazone, quinones; SoxS regulon; homodimeric	-2.7464	-2.0316	n.s.	n.s.	n.s.	n.s.	2.07472e-05	0.0016504	0.0724509	2.30309e-05	0.000516012	0.53368
CDS	891967	892866	+	b0852	rimK	Ribosomal protein S6 modification, C-terminal glutmate addition; polyglutamate synthase	-2.19346	n.s.	n.s.	n.s.	n.s.	n.s.	0.00013686	0.00656303	0.461335	0.0530554	0.0061621	0.54873
CDS	892957	893430	+	b0853	ybjN	Negative regulator of motility; multicopy suppressor of coaA(Ts)	n.s.	n.s.	n.s.	n.s.	n.s.	n.s.	0.241571	0.385431	0.297075	0.199339	0.227528	0.770238
CDS	893784	894893	+	b0854	potF	Putrescine ABC transporter periplasmic binding protein	n.s.	n.s.	2.77818	-6.26331	-2.46337	n.s.	0.0373713	0.00856268	0.00162268	7.57921e-08	0.000132833	0.00491341
CDS	894991	896121	+	b0855	potG	Putrescine ABC transporter ATP-binding protein	-2.76803	n.s.	2.52123	-12.3671	-4.63478	n.s.	9.07293e-05	0.0513004	0.00781763	3.38468e-09	2.22542e-06	0.103887
CDS	896134	897084	+	b0856	potH	Putrescine ABC transporter permease	-5.91803	n.s.	n.s.	-21	-6.83784	n.s.	3.4966e-07	0.0977275	0.106769	2.68964e-08	9.78475e-07	0.0299038
CDS	897084	897926	+	b0857	potI	Putrescine ABC transporter permease	-2.36496	n.s.	n.s.	n.s.	n.s.	n.s.	0.00263102	0.0229451	0.0581454	0.194181	0.0196681	0.391481
CDS	897989	898474	+	b0858	ybjO	Inner membrane protein, DUF2593 family, function unknown	n.s.	n.s.	n.s.	n.s.	n.s.	n.s.	0.286302	0.0533941	0.047301	0.00128143	0.00993741	0.721092
CDS	898518	899642	+	b0859	rlmC	23S rRNA m(5)U747 methyltransferase, SAM-dependent	-2.19588	n.s.	n.s.	n.s.	n.s.	n.s.	0.00692952	0.0616819	0.20625	7.17801e-05	0.150259	0.346636
CDS	899847	900575	-	b0860	artJ	Arginine-binding protein, periplasmic	-4.68917	-2.23657	n.s.	-24.856	-21.9539	n.s.	1.13725e-05	0.00534954	0.446076	3.43139e-09	0.000106206	0.809691
CDS	900869	901534	-	b0861	artM	Arginine ABC transporter permease	-6.14463	-3.1676	n.s.	-11.1905	-8.14876	n.s.	2.00995e-07	0.000318825	0.108113	1.95871e-08	4.01157e-07	0.291699
CDS	901537	902250	-	b0862	artQ	Arginine ABC transporter permease	-7.39189	-2.75692	n.s.	-9.04478	-5.52482	n.s.	2.51115e-08	0.00202643	0.0941215	1.22392e-09	1.02815e-05	0.263204
CDS	902260	902988	-	b0863	artI	Periplasmic binding protein in artPIQM operon, ligand unknown	-4.16361	n.s.	n.s.	-6.72321	-3.87891	n.s.	4.43721e-06	0.0812465	0.232857	1.3683e-08	1.38988e-05	0.498174
CDS	903009	903734	-	b0864	artP	Arginine ABC transporter ATP-binding protein	-3.14222	n.s.	n.s.	-3.16802	n.s.	n.s.	0.000250216	0.0175822	0.0108295	1.22375e-06	0.25466	0.242132
CDS	903955	904467	-	b0865	ybjP	Novel verified lipoprotein, function unknown	n.s.	3.00115	n.s.	n.s.	n.s.	n.s.	0.00155992	0.00480122	0.0338618	0.189421	0.240228	0.295508
CDS	904593	904913	+	b0866	ybjQ	Conserved protein, UPF0145 family, function unknown	n.s.	n.s.	n.s.	2.22392	n.s.	n.s.	0.0537913	0.23706	0.218468	2.64095e-06	0.00255898	0.690966
CDS	904913	905740	+	b0867	amiD	1,6-anhydro-N-acetylmuramyl-L-alanine amidase, Zn-dependent; verified OM lipoprotein	n.s.	n.s.	n.s.	n.s.	n.s.	n.s.	0.0139841	0.228257	0.33498	1.8363e-05	0.00290837	0.432004
CDS	905743	906753	-	b0868	ybjS	Function unknown; predicted enzyme with a nucleoside diphosphate sugar substrate and an NAD(P) cofactor	-3.57627	n.s.	n.s.	-3.66275	-2.37091	n.s.	9.4331e-06	0.00369373	0.168552	1.17702e-07	6.85842e-05	0.5709
CDS	906855	908282	-	b0869	ybjT	Function unknown	-2.0816	-2.25542	n.s.	-4.35294	-3.86698	n.s.	3.64115e-05	0.00107615	0.347702	4.19599e-08	1.00467e-06	0.816443
CDS	908296	909294	-	b0870	ltaE	L-allo-threonine aldolase	2.30212	n.s.	n.s.	n.s.	n.s.	n.s.	1.23514e-05	0.000289936	0.243212	3.35399e-06	0.000207028	0.789385
CDS	909334	911049	-	b0871	poxB	Pyruvate oxidase	2.45985	n.s.	5.04842	-2.01316	n.s.	n.s.	0.000140813	0.0192963	0.00409883	0.000157137	0.105938	0.0203067
CDS	911185	912150	-	b0872	hcr	Hydrid-cluster protein oxidoreductase; FAD and [2Fe-2S] cofactors, NADH as electron donor	n.s.	-6.53521	-12.7736	n.s.	n.s.	n.s.	0.283427	0.000128367	1.41499e-06	0.011653	0.0656701	0.330834
CDS	912165	913814	-	b0873	hcp	Hydroxylamine reductase, hybrid-cluster [2Fe-2S] protein	-2.5	-8.89189	-8.14754	-2	-5.2963	n.s.	0.00090373	7.59067e-06	1.96095e-05	0.00123209	3.1876e-06	0.32433
CDS	913961	914857	-	b0874	ybjE	Function unknown	-3.85135	n.s.	n.s.	-3.63846	n.s.	n.s.	1.27086e-05	0.152294	0.0810061	2.20955e-07	0.0869065	0.307276
CDS	915355	916047	-	b0875	aqpZ	Aquaporin Z, glycerol and water channel; RpoS regulon	n.s.	3.4472	n.s.	3.28986	3.58571	n.s.	0.00839317	2.84109e-05	0.0990263	4.67769e-07	8.52518e-06	0.763399
CDS	916473	918128	+	b0876	ybjD	Function unknown	n.s.	n.s.	n.s.	n.s.	n.s.	n.s.	0.000199731	0.0865569	0.350161	0.00544632	0.0364239	0.720905
CDS	918131	919120	-	b0877	ybjX	Function unknown, homologous to somA (S.t.) and virK (S.f.)	5.15257	3.95871	n.s.	n.s.	n.s.	n.s.	2.65877e-07	1.09818e-05	0.624406	0.1778	0.00245632	0.811494
CDS	919235	920347	+	b0878	macA	Membrane fusion protein (MFP) for macrolide efflux; subunit of ABC-type, TolC-dependent transporter MacAB; signal anchor; periplasmic	n.s.	n.s.	n.s.	n.s.	n.s.	n.s.	0.105796	0.211666	0.248952	0.000344532	0.13292	0.777299
CDS	920347	922290	+	b0879	macB	ABC-type macrolide efflux transporter, with MacA and TolC	n.s.	n.s.	n.s.	-3.95473	-2.83954	n.s.	0.00191288	0.275706	0.597983	7.01749e-08	0.000736381	0.82198
CDS	922369	922590	-	b0880	cspD	Inhibitor of DNA replication; cold shock protein homolog, not cold shock inducible; stationary phase and starvation inducible; lethal when overproduced	3.16901	2.78805	n.s.	5.93376	5.70234	n.s.	1.30932e-06	0.000345472	0.365847	1.96362e-09	1.61934e-06	0.518077
CDS	922913	923230	+	b0881	clpS	Substrate modulator for ClpAP; directs protease activity towards aggregated proteins	7.80445	2.40041	n.s.	2.01495	n.s.	n.s.	1.63209e-06	0.00172333	0.290342	7.55666e-06	0.00775839	0.48327
CDS	923264	925537	+	b0882	clpA	ATPase subunit of ClpAP ATP-dependent protease; protease Ti; molecular chaperone	12.3658	7.37993	n.s.	2.8065	3.57586	n.s.	8.95151e-12	3.58156e-06	0.336242	9.99728e-09	1.05231e-05	0.798433
tRNA	925884	925971	-	b0883	serW	Serine tRNA(GGA) 5	n.s.	n.s.	n.s.	n.s.	n.s.	n.s.	0.0111443	0.316578	0.0556377	0.0359323	0.145757	0.699792
CDS	926228	926443	-	b0884	infA	Protein chain initiation factor IF1	-2.38909	n.s.	n.s.	n.s.	n.s.	n.s.	0.0026702	0.0809133	0.0690819	0.186726	0.0106165	0.490422
CDS	926731	927432	-	b0885	aat	Leucyl, phenylalanyl-tRNA-protein transferase; L/F-transferase; transfers Leu or Phe to N-terminal Arg or Lys residues; required for the N-end rule degradation by ClpAP protease	n.s.	n.s.	n.s.	n.s.	n.s.	n.s.	0.0161326	0.35892	0.451716	0.0901005	0.249547	0.661833
CDS	927477	929195	-	b0886	cydC	Glutathione, cysteine export permease/ATP-binding protein; ABC transporter; exports glutathione and cysteine to the periplasm as required for cytochrome assembly; fused ABC subunits: N-terminal permease domain and C-terminal cytoplasmic ATP-binding domain	-3.08642	-2.63485	n.s.	-13.4646	-9.18551	n.s.	3.18345e-06	0.000676555	0.242732	1.45261e-08	7.60127e-09	0.81344
CDS	929199	930962	-	b0887	cydD	Glutathione, cysteine export permease/ATP-binding protein; ABC transporter; exports cysteine to periplasm as required for cytochrome assembly; N-terminal permease domain and C-terminal cytoplasmic ATP-binding domain	-2.68359	n.s.	n.s.	n.s.	n.s.	n.s.	1.21743e-05	0.00478364	0.0749368	1.10482e-05	0.00820376	0.804376
CDS	931088	932050	-	b0888	trxB	Thioredoxin reductase, NADP+, FAD-binding; with TrxA, also has general chaperone activity; dimeric	7.52587	3.6109	n.s.	n.s.	2.11965	n.s.	3.30369e-09	2.69981e-05	0.108562	2.51291e-07	0.000168254	0.302251
CDS	932595	933086	+	b0889	lrp	Global regulatory protein, Leu responsive; regulator of high-affinity branched-chain amino acid transport system; octameric or hexadecameric functional state	n.s.	n.s.	n.s.	n.s.	n.s.	n.s.	0.0458446	0.0814134	0.0932761	3.28058e-07	0.0171985	0.483549
CDS	933224	937210	+	b0890	ftsK	DNA translocase at septal ring sorting daughter chromsomes	n.s.	n.s.	n.s.	-2.08241	n.s.	n.s.	0.131789	0.408531	0.63044	4.84722e-07	7.27966e-05	0.757787
CDS	937372	937980	+	b0891	lolA	Periplasmic protein responsible for sorting and transporting lipoproteins to outer membrane	n.s.	n.s.	n.s.	-2.81221	-2.98129	n.s.	0.0548718	0.0253996	0.618694	1.56074e-07	3.64611e-05	0.756934
CDS	937994	939334	+	b0892	rarA	DNA-dependent ATPase involved in processing recombination intermediates; tetrameric	-2.11765	n.s.	n.s.	-3.98246	-2.843	n.s.	9.57718e-05	0.0274097	0.347291	1.40595e-08	4.97441e-06	0.817854
CDS	939428	940717	+	b0893	serS	Serine--tRNA ligase; serine hydroxamate resistance	n.s.	n.s.	n.s.	n.s.	n.s.	n.s.	0.00471254	0.090291	0.468249	0.000131135	0.000344516	0.576354
CDS	940959	943400	+	b0894	dmsA	DMSO reductase subunit A, anaerobic, periplasmic	-4.51546	-22.4433	-33.3221	-4.24289	-15.0346	n.s.	2.15902e-05	1.83536e-05	2.69941e-06	6.99923e-07	2.85398e-06	0.604283
CDS	943414	944028	+	b0895	dmsB	DMSO reductase subunit B; apparent Fe-S binding subunit; anaerobic	n.s.	-10.2946	-23.0541	n.s.	-7.48507	n.s.	0.223389	1.17296e-05	2.55234e-05	0.162	6.21056e-06	0.570696
CDS	944033	944893	+	b0896	dmsC	DMSO reductase subunit C, periplasmic; has a membrane bound anchor	n.s.	-5.74627	-14.2609	2.87925	-2.15451	n.s.	0.131606	2.43154e-05	0.000286031	8.57653e-07	0.00320898	0.572932
CDS	944934	945557	-	b0897	ycaC	Predicted hydrolase, isochorismatase family, function unknown; homologous to pyrazinamidase and carbamoylsarcosine amidohydrolase; homooctamer	4	5.20339	5.33828	n.s.	n.s.	n.s.	2.78254e-05	0.00165691	0.00190218	0.109063	0.0359728	0.097338
CDS	945871	947016	+	b0898	ycaD	Predicted transporter, MFS-type, inner membrane protein; function unknown	n.s.	n.s.	n.s.	3.73603	4.45051	n.s.	0.127427	0.0438726	0.0486741	2.28227e-06	2.36646e-06	0.623896
CDS	947229	948656	+	b0899	ycaM	Putative transporter, function unknown	n.s.	n.s.	n.s.	n.s.	n.s.	n.s.	0.242727	0.0986496	0.152774	0.120354	0.00259075	0.786503
CDS	948663	949568	-	b0900	ycaN	Putative transcriptional regulator, function unknown	2.92157	2.15816	n.s.	6.0885	5.88304	n.s.	3.06923e-05	0.00253237	0.326084	2.11901e-08	4.18923e-07	0.784388
CDS	949668	950255	+	b0901	ycaK	Putative NAD(P)H oxidoreductase, function unknown	n.s.	n.s.	n.s.	n.s.	n.s.	n.s.	0.0899153	0.181652	0.479022	0.129651	0.0104132	0.0756283
CDS	950343	951080	-	b0902	pflA	Pyruvate formate lyase I activase	n.s.	n.s.	n.s.	n.s.	n.s.	n.s.	0.00078802	0.0340777	0.171274	9.70833e-06	0.25514	0.587698
CDS	951275	953554	-	b0903	pflB	Formate acetyltransferase 1; pyruvate formate lyase I; induced anaerobically; radical activated by PflA; deactivated by AdhE	-2.25719	-7.44828	-7.13979	-4.78553	-21.5635	-2.48891	2.03024e-05	2.20575e-05	1.55621e-06	9.86495e-12	1.06375e-06	0.00782227
CDS	953612	954466	-	b0904	focA	Formate channel; mutants are hypophosphite resistance and have elevated intracellular formate and reduced excreted formate	-6.14552	-10.4909	-7.84257	-6.96186	-13.028	n.s.	8.64372e-08	2.29101e-05	0.000760598	3.36195e-08	1.9713e-06	0.218067
CDS	954875	956632	-	b0905	ycaO	Ribosomal protein S12 methylthiotransferase accessory factor	-6.28272	-4.0051	n.s.	-7.24301	-9.12834	n.s.	2.15476e-06	0.000304918	0.31403	2.44444e-08	4.95325e-05	0.270188
CDS	956762	957451	+	b0906	ycaP	Predicted inner membrane protein, function unknown, UPF0702	2.12222	n.s.	n.s.	n.s.	n.s.	n.s.	0.00274072	0.0570667	0.25955	0.0433363	0.234549	0.290848
CDS	957653	958738	+	b0907	serC	Phosphoserine aminotransferase	n.s.	n.s.	n.s.	-3.01553	-4.17524	n.s.	0.000505955	0.156643	0.624573	4.45834e-09	1.10138e-07	0.82485
CDS	958812	960092	+	b0908	aroA	5-enolpyruvyl shikimate-3-phosphate synthase; ESPS synthase; 3-phosphoshikimate-1-carboxyvinyltransferase	-6.611	-6.33366	n.s.	-20.7316	-40.7546	n.s.	2.33701e-06	6.59571e-06	0.489588	2.55588e-09	6.49781e-09	0.821144
CDS	960264	961025	+	b0909	ycaL	Verified lipoprotein, predicted metalloprotease	n.s.	n.s.	n.s.	n.s.	n.s.	n.s.	0.00292927	0.0658364	0.55786	0.043614	0.045994	0.660486
CDS	961201	961881	+	b0910	cmk	Cytidylate kinase; multicopy suppressor of UMP kinase mutations	-2.4068	n.s.	n.s.	n.s.	n.s.	n.s.	0.000427922	0.362912	0.0852122	0.104756	0.0208613	0.161442
CDS	961995	963665	+	b0911	rpsA	30S ribosomal subunit protein S1; subunit of RNA phage Q beta replicase; binds and stimulates RNAP	-6.89828	-3.56649	n.s.	-5.40039	-3.3181	n.s.	7.047e-11	6.347e-05	0.515484	2.75335e-14	8.88048e-06	0.371593
CDS	963828	964109	+	b0912	ihfB	Integration Host Factor (IHF), beta subunit; host infection, mutant phage lambda; site-specific recombination; sequence-specific DNA-binding transcriptional activator	n.s.	2.7244	n.s.	2.22407	n.s.	n.s.	0.0544644	0.000291257	0.425489	4.85943e-08	0.000507622	0.519799
CDS	964320	966581	+	b0913	ycaI	Competence protein ComEC homolog, inner membrane protein, function unknown	n.s.	n.s.	n.s.	n.s.	n.s.	n.s.	0.194135	0.380006	0.619793	0.0107725	0.12875	0.813569
CDS	966621	968366	+	b0914	msbA	Lipid exporter, fused permease and ATPase components; exports LPS, phospholipids, and lipid A to the outer membrane outer leaflet; drug export and resistance; ABC family transporter; flippase; biogenesis of outer membrane; lipid-activated ATPase	-2.42707	-2.50769	n.s.	n.s.	n.s.	n.s.	3.96264e-05	9.14931e-05	0.350773	2.6804e-05	0.144628	0.570082
CDS	968366	969349	+	b0915	lpxK	Lipid A 4' kinase	-3.76218	-2.83117	n.s.	-5.69804	-3.29167	n.s.	2.22644e-06	0.000359537	0.411643	9.28889e-08	6.14536e-06	0.786448
CDS	969389	970618	+	b0916	ycaQ	Function unknown, DUF1006 family	n.s.	n.s.	n.s.	n.s.	n.s.	n.s.	0.00687739	0.00181819	0.553502	0.000609123	0.00901077	0.805212
CDS	970673	970852	+	b0917	ycaR	Function unknown, UPF0434 family; low abundance protein	n.s.	n.s.	n.s.	n.s.	n.s.	n.s.	0.15724	0.299294	0.475318	0.000445555	0.0564526	0.343922
CDS	970852	971595	+	b0918	kdsB	3-deoxy-manno-octulosonate cytidylyltransferase; CMP-KDO synthase (CKS); LPS biosynthesis	n.s.	n.s.	n.s.	n.s.	n.s.	n.s.	0.232898	0.0468083	0.606086	8.667e-06	0.00137749	0.422794
CDS	971752	972642	+	b0919	ycbJ	Function unknown	n.s.	-7.55415	-15.6485	n.s.	-2.51555	n.s.	0.194849	1.84539e-06	8.26398e-06	0.0943712	4.39277e-05	0.202208
CDS	972625	973401	-	b0920	elyC	Function unknown, DUF218 superfamily	n.s.	n.s.	n.s.	n.s.	n.s.	n.s.	0.0466779	0.00422097	0.615456	0.142397	0.00266611	0.584427
CDS	973537	974319	+	b0921	smtA	Putative methyltransferase, SAM-dependent, Hns-regulated	n.s.	n.s.	n.s.	2.92188	2.38635	n.s.	0.00868982	0.00338917	0.17449	2.71592e-07	9.20165e-06	0.765944
CDS	974319	975638	+	b0922	mukF	Chromosome condensin MukBEF, kleisin-like subunit, binds calcium	n.s.	n.s.	n.s.	2.12534	2.30671	n.s.	0.130332	0.111969	0.102081	3.41361e-05	0.0048015	0.583067
CDS	975622	976323	+	b0923	mukE	Chromosome condensin MukBEF, MukE localization factor	n.s.	n.s.	n.s.	n.s.	n.s.	n.s.	0.0968313	0.383133	0.195878	7.66767e-05	0.000208694	0.730563
CDS	976326	980783	+	b0924	mukB	Chromosome condensin MukBEF, ATPase and DNA-binding subunit; SMC-related protein	n.s.	n.s.	n.s.	-3.38401	n.s.	n.s.	0.00318326	0.0460937	0.532439	2.42143e-08	0.000187992	0.824616
CDS	981047	982891	+	b0925	ldtD	Murein L,D-transpeptidase, periplasmic	n.s.	2.36624	n.s.	2.40918	2.33476	n.s.	0.0012446	0.000487613	0.129403	4.45253e-07	2.42843e-06	0.41509
CDS	983075	983620	+	b0926	ycbK	Function unknown, peptidase homolog; probably periplasmic	n.s.	n.s.	n.s.	n.s.	n.s.	n.s.	0.16775	0.00348855	0.603117	0.161144	0.242166	0.818224
CDS	983650	984294	+	b0927	ycbL	Glyoxalase II homolog, function unknown	n.s.	n.s.	n.s.	n.s.	n.s.	n.s.	0.318058	0.398203	0.631255	0.0876255	0.126665	0.822653
CDS	984522	985709	-	b0928	aspC	Aspartate aminotransferase, AspAT; kynurenine aminotransferase; glutamine transaminase K	n.s.	n.s.	n.s.	n.s.	n.s.	n.s.	0.283882	0.408791	0.631417	3.42957e-05	0.0948611	0.781481
CDS	985897	986982	-	b0929	ompF	Outer membrane porin F	-2.31244	-5.42343	n.s.	-3.91497	-6.54362	n.s.	2.30212e-11	4.89203e-07	0.0148458	0	1.272e-08	0.00171956
CDS	987588	988985	-	b0930	asnS	Asparagine--tRNA ligase	n.s.	n.s.	n.s.	2.04671	2.61924	n.s.	0.0273039	0.0355373	0.621728	3.49876e-07	1.65414e-06	0.686366
CDS	989157	990356	-	b0931	pncB	Nicotinate phosphoribosyltransferase	n.s.	n.s.	n.s.	n.s.	n.s.	n.s.	0.319255	0.37905	0.554403	7.85501e-06	0.0146532	0.625035
CDS	990622	993231	+	b0932	pepN	Aminopeptidase N	n.s.	n.s.	n.s.	n.s.	n.s.	n.s.	0.183689	0.406713	0.445913	1.30929e-06	0.000578119	0.817233
CDS	993280	994044	-	b0933	ssuB	Aliphatic sulfonate transport ATP-binding protein; SsuABC ABC transporter; sulfur starvation inducible	n.s.	n.s.	n.s.	2.16438	n.s.	n.s.	0.239084	0.389053	0.551121	0.000492298	0.0320327	0.748975
CDS	994044	994832	-	b0934	ssuC	Aliphatic sulfonate transport membrane component; SsuABC ABC transporter; sulfur starvation inducible	n.s.	n.s.	n.s.	n.s.	n.s.	n.s.	0.205327	0.0319768	0.459621	0.0379195	0.102649	0.716449
CDS	994846	995988	-	b0935	ssuD	FMNH2-dependent aliphatic sulfonate monooxygenase; sulfur starvation inducible	n.s.	n.s.	n.s.	n.s.	n.s.	n.s.	0.27333	0.368829	0.41449	0.150263	0.20483	0.763534
CDS	995988	996944	-	b0936	ssuA	Aliphatic sulfonate-binding protein, SsuABC ABC transporter; sulfur starvation inducible	n.s.	n.s.	n.s.	n.s.	n.s.	n.s.	0.23155	0.0100114	0.188669	0.0247678	0.0148159	0.713633
CDS	996940	997512	-	b0937	ssuE	NADP(H):FMN oxidoreductase; sulfur starvation inducible	n.s.	n.s.	n.s.	-9.33333	n.s.	n.s.	0.141334	0.1608	0.0672287	0.000220594	0.154927	0.697195
CDS	997868	998404	+	b0938	elfA	Laminin-binding fimbrin subunit, fimA homolog	n.s.	n.s.	n.s.	3.64286	4.25	n.s.	0.104914	0.0155479	0.418193	6.85065e-05	8.18354e-06	0.697086
CDS	998490	999188	+	b0939	elfD	Putative periplasmic pilus chaperone, induced by AI-2 pheromone	n.s.	n.s.	n.s.	n.s.	n.s.	n.s.	0.258459	0.258932	0.506747	0.0472605	0.012628	0.773078
CDS	999216	1001813	+	b0940	elfC	Putative outer membrane fimbrial subunit export usher protein	n.s.	n.s.	n.s.	3.75969	2.49635	n.s.	0.0429795	0.315934	0.62072	6.14001e-07	4.93253e-05	0.784948
CDS	1001807	1002874	+	b0941	elfG	FimA homolog, function unknown	n.s.	n.s.	n.s.	2.25243	2.30612	n.s.	0.109678	0.0458571	0.614597	0.000175151	0.000509713	0.715096
CDS	1002889	1003428	+	b0942	ycbU	Function unknown, FimA homolog	n.s.	n.s.	n.s.	n.s.	2.26531	n.s.	0.111269	0.301978	0.569624	0.00993296	0.00128759	0.710563
CDS	1003439	1003951	+	b0943	ycbV	Function unknown, FimA homolog	n.s.	n.s.	n.s.	2.06818	2.56818	n.s.	0.238918	0.210854	0.594429	0.00145201	0.00045386	0.757574
CDS	1003947	1004654	+	b0944	ycbF	Putative periplasmic pilus chaperone, function unknown	2.2381	n.s.	n.s.	3.30435	n.s.	n.s.	0.00236891	0.297437	0.578907	1.90941e-05	0.0627422	0.79385
CDS	1004768	1005775	+	b0945	pyrD	Dihydroorotate dehydrogenase, UMP biosynthesis	-10.1928	-2.84759	n.s.	-4.52335	-2.56361	n.s.	6.76041e-08	0.00298187	0.406615	3.33787e-07	0.000161386	0.456453
CDS	1005952	1006491	+	b0946	zapC	FtsZ stabilizer	n.s.	n.s.	n.s.	2.30781	4.38939	n.s.	0.124349	0.168941	0.594994	0.000115822	0.00017463	0.717504
CDS	1006494	1007600	-	b0947	ycbX	6-N-hydroxylaminopurine resistance, function unknown	n.s.	-2.81486	n.s.	-2.18846	-2.35807	n.s.	0.00303795	5.14065e-05	0.253924	5.68875e-06	7.37727e-06	0.698066
CDS	1007844	1009949	+	b0948	rlmL	Fused 23S rRNA m(2)G2445 and m(7)G2069 methyltransferase; SAM-dependent	-2.09251	n.s.	n.s.	n.s.	n.s.	n.s.	9.61639e-05	0.399392	0.287408	8.92502e-05	0.0341978	0.351233
CDS	1009964	1011868	+	b0949	uup	DNA-binding ATPase involved in replication; cytosolic; mutant displays an increased frequency of precise excision of transposons and defective growth of bacteriophage Mu	-4.56958	-2.46812	n.s.	-6.07782	-3.64122	n.s.	9.38381e-07	0.00106001	0.218712	1.61846e-08	6.64058e-06	0.15967
CDS	1012001	1013251	+	b0950	pqiA	Induced by paraquat, regulated by SoxRS	-2.05263	n.s.	n.s.	n.s.	n.s.	n.s.	0.00121659	0.00357695	0.0922217	0.0341117	0.00566584	0.246904
CDS	1013259	1014896	+	b0951	pqiB	Induced by paraquat, regulated by SoxRS	-2.44074	n.s.	n.s.	n.s.	2.21627	n.s.	1.33177e-05	0.00187493	0.173994	4.23375e-05	3.13214e-05	0.271938
CDS	1014896	1015456	+	b0952	pqiC	Probable lipoprotein, function unknown; Cys conserved	n.s.	n.s.	n.s.	n.s.	2.41161	n.s.	0.190371	0.00280558	0.411822	4.74997e-06	1.80273e-05	0.610952
CDS	1015715	1015879	+	b0953	rmf	Ribosome Modulation Factor RMF; binds 70S ribosome dimers to form 100S; occurs in stationary phase	6.30919	4.27451	n.s.	4.7654	4.93757	n.s.	1.40654e-06	0.00037593	0.383215	6.35584e-07	0.000370235	0.053902
CDS	1015955	1016470	-	b0954	fabA	3R-3-hydroxydecanoyl acyl carrier protein (ACP) dehydratase; also called beta-hydroxydecanoylthioester dehydrase	n.s.	n.s.	n.s.	n.s.	n.s.	n.s.	0.0787039	0.204754	0.512731	0.0320272	0.248107	0.499226
CDS	1016542	1018299	-	b0955	ycbZ	Function unknown, S16 peptidase family	-2.77511	n.s.	n.s.	-5.13652	-3.33306	n.s.	1.7336e-05	0.00568597	0.501046	2.70441e-07	1.73364e-06	0.796643
CDS	1018485	1018934	+	b0956	matP	Ter macrodomain organizer matS-binding protein	n.s.	4.28867	n.s.	5.51987	3.84127	n.s.	0.0102081	1.20036e-06	0.264922	5.85279e-07	1.25903e-07	0.341183
CDS	1019016	1020053	-	b0957	ompA	Outer membrane protein A; Outer membrane porin A; T-even phage receptor; weak porin; homodimer, abundant cell surface protein	n.s.	n.s.	n.s.	n.s.	n.s.	n.s.	6.19431e-06	0.124945	0.634342	0.00477422	0.00638799	0.825783
CDS	1020413	1020919	-	b0958	sulA	Inhibits cell division and ftsZ ring formation; lexA regulon	23.8025	8.75992	n.s.	5.00638	4.9264	n.s.	1.23983e-06	0.000120198	0.0156439	4.59286e-08	2.51362e-07	0.71912
CDS	1021138	1021764	+	b0959	sxy	Required for expression of CRP-S-dependent promoters	3.62312	n.s.	n.s.	4.05909	2.62581	n.s.	4.70105e-05	0.0200636	0.105202	7.08633e-07	0.00022856	0.717313
CDS	1021733	1023883	-	b0960	yccS	Inner membrane protein, function unknown	-2.7141	-2.17631	n.s.	-5.83166	-3.55949	n.s.	3.96397e-06	0.000302174	0.246569	4.57079e-08	3.55329e-06	0.365986
CDS	1023905	1024348	-	b0961	yccF	Inner membrane protein, DUF307 family, function unknown	n.s.	n.s.	n.s.	n.s.	n.s.	n.s.	0.0414385	0.0327822	0.546522	0.147124	0.215552	0.55138
CDS	1024471	1026522	+	b0962	helD	ATP-dependent DNA Helicase IV	n.s.	n.s.	n.s.	n.s.	n.s.	n.s.	0.00474802	0.385296	0.318568	0.19401	0.261051	0.821463
CDS	1026560	1027015	-	b0963	mgsA	Methylglyoxal synthase	n.s.	n.s.	-2.27832	n.s.	n.s.	n.s.	0.303485	0.0138612	0.000768844	6.0117e-06	0.0743658	0.489606
CDS	1027114	1027773	-	b0964	yccT	Function unknown, UPF0319 family	2.20455	2.55714	n.s.	2.3125	2.06667	n.s.	0.00188497	0.000354814	0.0715044	0.000315598	0.00227566	0.711262
CDS	1027946	1028356	+	b0965	yccU	Function unknown, oleic-acid induced	n.s.	n.s.	n.s.	n.s.	2.13351	n.s.	0.0136387	0.0800812	0.377436	2.70634e-05	0.000419584	0.711859
CDS	1028407	1028721	-	b0966	hspQ	Heat shock protein involved in degradation of mutant DnaA; hemimethylated oriC DNA-binding protein; mutation suppresses some dnaA(Ts)	5.57756	4.91002	2.64653	3.76122	6.57426	n.s.	4.54146e-07	8.76363e-05	0.00514689	1.73328e-08	4.57773e-07	0.137996
CDS	1028782	1029969	-	b0967	rlmI	23S rRNA m(5)C1962 methyltransferase, SAM-dependent	-2.10783	n.s.	n.s.	n.s.	n.s.	n.s.	0.000257193	0.0134026	0.2331	0.000269377	0.258175	0.213723
CDS	1030064	1030339	+	b0968	yccX	Acylphosphatase, weak activity	6.35294	4.05738	n.s.	6.33553	4.00472	n.s.	9.12623e-07	0.000228102	0.217982	7.16405e-08	8.74938e-05	0.52538
CDS	1030342	1030668	-	b0969	tusE	Sulfurtransferase for 2-thiolation step of mnm(5)-s(2)U34-tRNA synthesis; binding partner linking TusBCD to MnmA; may transfer sulfur first to MnmA or directly to tRNA	n.s.	n.s.	n.s.	n.s.	n.s.	n.s.	0.120924	0.0124047	0.412535	0.060365	0.180901	0.606056
CDS	1030762	1031418	-	b0970	yccA	HflBKC-binding inner membrane protein, UPF0005 family; UPF0005 family; mutant YccA stabilizes SecY(Ts); suppression requires HflKC; YccA is a native substrate for the FtsH(HflB) protease	2.93629	n.s.	n.s.	n.s.	n.s.	n.s.	5.55207e-05	0.0356365	0.367234	0.000371014	1.31273e-05	0.791035
tRNA	1031625	1031712	-	b0971	serT	Serine tRNA(UGA) 1	n.s.	2.07025	4.27919	n.s.	n.s.	n.s.	0.0266151	0.00540696	0.00180119	0.158052	0.191071	0.0698586
CDS	1032139	1033254	+	b0972	hyaA	Hydrogenase 1 small subunit [NiFe], periplasmic	n.s.	n.s.	n.s.	n.s.	n.s.	n.s.	0.127065	0.309428	0.0153091	0.060687	0.0363109	0.602318
CDS	1033254	1035044	+	b0973	hyaB	Hydrogenase 1 large subunit [NiFe], periplasmic	n.s.	n.s.	-4.48837	n.s.	n.s.	n.s.	0.114293	0.0740563	0.00109135	0.0233804	0.0403503	0.032625
CDS	1035066	1035770	+	b0974	hyaC	Hydrogenase 1 b-type cytochrome subunit	n.s.	n.s.	n.s.	n.s.	n.s.	n.s.	0.12634	0.342533	0.133463	0.0181702	0.176395	0.687991
CDS	1035770	1036354	+	b0975	hyaD	Hydrogenase 1 maturation protease	2.07143	n.s.	n.s.	2.25806	n.s.	n.s.	0.00865651	0.356623	0.178959	0.00077506	0.0803999	0.693106
CDS	1036354	1036749	+	b0976	hyaE	Probable HyaA chaperone	n.s.	n.s.	n.s.	n.s.	n.s.	n.s.	0.100862	0.248783	0.0659479	0.0548751	0.113717	0.124492
CDS	1036749	1037603	+	b0977	hyaF	Nickel incorporation into hydrogenase 1 subunits	n.s.	n.s.	n.s.	n.s.	n.s.	n.s.	0.097006	0.35257	0.285141	0.126799	0.213866	0.592614
CDS	1037740	1039281	+	b0978	cbdA	Cytochrome bd-II oxidase subunit I	n.s.	n.s.	n.s.	n.s.	n.s.	n.s.	0.0171764	0.38354	0.389473	0.138171	0.233898	0.605702
CDS	1039296	1040429	+	b0979	cbdB	Cytochrome bd-II oxidase subunit II	2.42391	n.s.	n.s.	2.15534	n.s.	n.s.	0.000440991	0.386104	0.268879	5.18076e-05	0.0174476	0.788577
CDS	1040617	1041912	+	b0980	appA	Acid phosphatase, pH 2.5, exopolyphosphatase; phytase	2.67429	2.71269	n.s.	3.10363	2.44206	n.s.	2.40811e-05	0.000129652	0.309457	2.49143e-07	6.28601e-05	0.793076
CDS	1042033	1044210	-	b0981	etk	Cryptic autophosphorylating protein tyrosine kinase Etk; role in polymyxin resistance; cognate with Etp phosphatase; required for formation of the O-antigen capsule; silenced by IS1D insertion in promoter region	n.s.	n.s.	n.s.	n.s.	n.s.	n.s.	0.170696	0.270855	0.548141	0.00886187	0.210815	0.808263
CDS	1044233	1044676	-	b0982	etp	Cryptic phosphotyrosine-protein phosphatase; responsible for dephosphorylating the Etk-P autokinase; required for formation of the O-antigen capsule; silenced by IS1D insertion in promoter region	n.s.	n.s.	n.s.	3.75	2.2973	n.s.	0.233906	0.0462119	0.591678	3.88264e-06	0.00226678	0.779968
CDS	1044667	1045803	-	b0983	gfcE	Lipoprotein required for formation of the O-antigen capsule; predicted exopolysaccharide export protein; silenced by IS1D insertion in promoter region	n.s.	n.s.	n.s.	n.s.	n.s.	n.s.	0.195385	0.183522	0.611213	0.109422	0.17531	0.806452
CDS	1045852	1047945	-	b0984	gfcD	Required for formation of the O-antigen capsule; silenced by IS1D insertion in promoter region	n.s.	n.s.	n.s.	n.s.	n.s.	n.s.	0.116792	0.130999	0.382065	0.145202	0.0216659	0.64171
CDS	1047948	1048691	-	b0985	gfcC	Required for formation of the O-antigen capsule; silenced by IS1D insertion in promoter region	n.s.	n.s.	n.s.	6.66667	5.35294	n.s.	0.129969	0.0275645	0.136356	4.92022e-05	8.04406e-05	0.753458
CDS	1048691	1049332	-	b0986	gfcB	Lipoprotein required for formation of the O-antigen capsule; silenced by IS1D insertion in promoter region	n.s.	n.s.	n.s.	2.25	7	n.s.	0.221331	0.108106	0.191407	0.00686529	2.85129e-05	0.78478
CDS	1049442	1049744	-	b0987	gfcA	Required for formation of the O-antigen capsule; threonine-rich protein; silenced by IS1D insertion in promoter region	n.s.	3.02941	n.s.	n.s.	5.68966	n.s.	0.236585	0.000870066	0.0113717	0.00171319	1.39596e-05	0.768824
CDS	1050027	1050527	+	b0988	insB1	IS1 transposase B	n.s.	n.s.	n.s.	n.s.	n.s.	n.s.	0.124892	0.361633	0.609281	0.0332811	0.106306	0.757432
CDS	1050966	1051175	-	b0989	cspH	Cold shock protein homolog, not cold-inducible	-7.08333	-7.55556	n.s.	-3.95833	-3.52941	n.s.	5.59601e-05	0.000106082	0.299076	1.82726e-05	0.00130798	0.673905
CDS	1051461	1051670	+	b0990	cspG	Cold shock protein homolog, cold-inducible	n.s.	n.s.	n.s.	2.05145	n.s.	n.s.	0.163328	0.0326922	0.584102	0.00103932	0.000501443	0.813268
CDS	1051847	1052074	+	b0991	ymcE	Cold shock gene, function unknown; mistakenly thought to be sfa, which is the adjacent gene, now called gnsA	-4.8125	n.s.	n.s.	2.09302	3.13333	n.s.	0.000527405	0.0326023	0.47502	0.000225984	2.73695e-05	0.774195
CDS	1052292	1053362	-	b0992	yccM	Putative polyferredoxin, function unknown	n.s.	-5.02273	-7.11538	n.s.	-3.1129	n.s.	0.0167669	6.49576e-05	6.80639e-06	0.0087291	0.000351918	0.177269
CDS	1053437	1056178	-	b0993	torS	Sensor kinase for torCAD operon	n.s.	-2.62814	-3.47934	n.s.	n.s.	n.s.	0.29545	0.000142994	0.000406868	4.58997e-05	0.204486	0.611471
CDS	1056261	1057286	+	b0994	torT	Periplasmic TMAO binding protein; required for ToSrR response to TMAO	n.s.	-2.26241	-5.12371	n.s.	n.s.	n.s.	0.288264	0.00129101	0.000149019	0.131788	0.00458509	0.606409
CDS	1057265	1057954	-	b0995	torR	Response regulator for torCAD operon	7.76987	n.s.	n.s.	2.17736	n.s.	n.s.	1.30729e-05	0.0420713	0.595088	1.3876e-06	0.00248672	0.532037
CDS	1058084	1059253	+	b0996	torC	c-Type cytochrome	n.s.	n.s.	n.s.	54.5625	64.75	76.9	0.0684961	0.24707	0.473228	1.42937e-08	4.39925e-08	8.54129e-08
CDS	1059256	1061799	+	b0997	torA	Molybdoprotein trimethylamine N-oxide reductase	2.08929	n.s.	n.s.	6.37903	9.14793	28.6796	0.000416869	0.350967	0.0905556	7.72211e-09	2.52283e-08	3.3271e-07
CDS	1061799	1062395	+	b0998	torD	Redox enzyme maturation protein (REMP) for TorA; cytoplasmic chaperone for TorA activation; GTPase; protects TorA TAT signal peptide from degradation	n.s.	n.s.	n.s.	2.20455	4.5814	19.6111	0.0119629	0.36092	0.496207	0.00133363	8.56379e-06	1.89918e-07
CDS	1062553	1062855	-	b0999	cbpM	Modulator of CbpA co-chaperone activity	n.s.	n.s.	n.s.	n.s.	n.s.	n.s.	0.0204173	0.0153603	0.414667	0.00029643	0.00904577	0.189313
CDS	1062858	1063775	-	b1000	cbpA	DnaK co-chaperone, binds curved DNA	n.s.	n.s.	n.s.	n.s.	n.s.	n.s.	0.000125222	0.153947	0.282189	1.5073e-05	0.0133132	0.428079
CDS	1064036	1065289	+	b1001	yccE	Function unknown	n.s.	n.s.	n.s.	2.3	2.2	n.s.	0.228335	0.324229	0.177468	0.00722391	0.00719641	0.73612
CDS	1065585	1066823	+	b1002	agp	Periplasmic glucose-1-phosphatase, acidic; has inositol phosphatase activity	-2.75686	-4.14458	n.s.	-4.50289	-5.57764	n.s.	8.11944e-05	1.21942e-05	0.0407789	1.12064e-07	1.04493e-07	0.528015
CDS	1066867	1067091	-	b1003	yccJ	Function unknown	n.s.	n.s.	n.s.	2.30939	n.s.	-2.76334	0.227315	0.162673	0.164336	1.94634e-05	0.0200126	0.00281717
CDS	1067115	1067708	-	b1004	wrbA	NAD(P)H:quinone oxidoreductase, type IV NQO; may protect against oxidative stress; dimeric, binds one FMN per monomer	n.s.	n.s.	n.s.	n.s.	n.s.	n.s.	0.277174	0.371199	0.452993	0.00268038	0.103742	0.0146699
CDS	1068514	1069839	-	b1006	rutG	Pyrimidine permease; pyrimidine nitrogen catabolism; required for efficient utilization of uracil and thymine	n.s.	n.s.	n.s.	n.s.	n.s.	n.s.	0.00664499	0.117624	0.516135	0.0369189	0.03813	0.797889
CDS	1069863	1070354	-	b1007	rutF	Flavin:NADH reductase; required for the regeneration of FMN for RutA in vivo	n.s.	n.s.	n.s.	2.29412	n.s.	n.s.	0.0390023	0.255385	0.379949	0.00591947	0.0469172	0.656105
CDS	1070368	1070955	-	b1008	rutE	Malonic semialdehyde reductase; pyrimidine nitrogen catabolism; reduces toxic product malonic semaldehyde to 3-hydroxypropionic acid, which is excreted; required for pyrimidine nitrogen degradation in vivo but not in vitro	n.s.	n.s.	n.s.	n.s.	n.s.	n.s.	0.264937	0.285413	0.520912	0.0450123	0.214372	0.787162
CDS	1070968	1071765	-	b1009	rutD	Putative aminoacrylate hydrolase; reactive intermediate detoxification; required for pyrimidine nitrogen degradation in vivo but not in vitro	n.s.	n.s.	n.s.	n.s.	n.s.	n.s.	0.243222	0.285761	0.29282	0.123402	0.133299	0.790506
CDS	1071776	1072159	-	b1010	rutC	Putative aminoacrylate deaminase; reactive intermediate detoxification; required for pyrimidine nitrogen degradation in vivo but not in vitro	n.s.	n.s.	n.s.	n.s.	n.s.	n.s.	0.268216	0.0579141	0.488305	0.149043	0.0886498	0.793953
CDS	1072174	1072863	-	b1011	rutB	Ureidoacrylate amidohydrolase; pyrimidine nitrogen catabolism	n.s.	n.s.	n.s.	n.s.	n.s.	n.s.	0.185322	0.0862071	0.598816	0.161829	0.151382	0.745115
CDS	1072866	1074011	-	b1012	rutA	Pyrimidine oxygenase, FMN-dependent; pyrimidine nitrogen catabolism; requires RutF to regenerate FMN in vivo	2.7037	6.22222	n.s.	2.33333	7.375	n.s.	0.0040914	0.000793464	0.0186654	0.000845902	9.74795e-05	0.698823
CDS	1074242	1074877	+	b1013	rutR	Repressor for rut operon; pyrimidine nitrogen catabolism	5.0988	3.23485	n.s.	4.03774	3.63768	n.s.	7.62136e-06	2.49711e-05	0.452036	5.31749e-07	2.36645e-05	0.766868
CDS	1074923	1078882	-	b1014	putA	Proline dehydrogenase and repressor for the putAP divergon	n.s.	-3.19411	n.s.	n.s.	n.s.	n.s.	0.000389817	5.70811e-05	0.137817	0.000472792	0.237312	0.0702632
CDS	1079305	1080810	+	b1015	putP	Proline/Na+, Li+ symport protein; also transports propionate (Reed, 2006)	-2.51223	n.s.	n.s.	n.s.	n.s.	n.s.	9.38289e-06	0.386642	0.385883	0.195725	0.00736956	0.026632
CDS	1082243	1083367	+	b1018	efeO	Inactive acid-inducible low-pH ferrous ion transporter EfeUOB; acid-inducible periplasmic protein; hyperlethality gene	-7.03977	n.s.	5.35	-4.84452	n.s.	n.s.	1.45517e-06	0.11782	0.00538119	0.000418457	0.183058	0.0927007
CDS	1083376	1084644	+	b1019	efeB	Deferrrochelatase, periplasmic; inactive acid inducible low-pH ferrous ion transporter EfeUOB; periplasmic acid peroxidase; heme cofactor	-7.67857	n.s.	n.s.	-6.43243	n.s.	n.s.	8.60333e-06	0.376174	0.141497	9.59175e-07	0.0848335	0.128854
CDS	1084992	1086053	+	b1020	phoH	ATP-binding protein, function unknown	7.50781	71.1185	221.441	60.5165	364.966	n.s.	1.54116e-07	1.11521e-07	7.5111e-06	2.2314e-09	1.22481e-08	0.260139
CDS	1086109	1086519	-	b1021	pgaD	Biofilm PGA synthase PgaCD, regulatory subunit; c-di-GMP-stimulated activity and dimerization	n.s.	2.09091	n.s.	11.5357	32.75	n.s.	0.0654217	0.00753785	0.0605224	7.48899e-08	2.42597e-08	0.732037
CDS	1086524	1087846	-	b1022	pgaC	Biofilm PGA synthase PgaCD, catalytic subunit; poly-beta-1,6-N-acetyl-D-glucosamine synthase; c-di-GMP-stimulated activity and dimerization	n.s.	n.s.	n.s.	2.56522	7.75	n.s.	0.218228	0.23414	0.0638091	0.000855111	6.54125e-06	0.532977
CDS	1087842	1089857	-	b1023	pgaB	Poly-beta-1,6-N-acetyl-D-glucosamine (PGA) N-deacetylase; deacetylase required for biofilm adhesin polysaccharide PGA export; outer membrane lipoprotein	n.s.	n.s.	n.s.	n.s.	3.06061	n.s.	0.0315038	0.352134	0.491714	0.00598083	7.49667e-05	0.710763
CDS	1089869	1092289	-	b1024	pgaA	Biofilm adhesin polysaccharide PGA secretin; OM porin	n.s.	2.10526	n.s.	2.22581	3.15152	n.s.	0.0351098	0.00186781	0.556862	0.000195077	4.61669e-05	0.63839
CDS	1092876	1094231	+	b1025	ycdT	Diguanylate cyclase, membrane-anchored	n.s.	n.s.	n.s.	n.s.	n.s.	n.s.	0.127971	0.392381	0.446726	0.0963323	0.00217096	0.804934
CDS	1094278	1095141	-	b1026	insF1	IS3 transposase B	n.s.	n.s.	n.s.	n.s.	n.s.	n.s.	0.176206	0.252002	0.521295	0.134808	0.227199	0.762924
CDS	1095141	1095437	-	b1027	insE1	IS3 transposase A	n.s.	n.s.	n.s.	n.s.	n.s.	n.s.	0.137105	0.298789	0.519629	0.0285445	0.201038	0.722207
pseudogene	1095505	1095846	+	b1028	ymdE	Pseudogene, C-terminal fragment; ancestral gene related to fabD (malonyl-CoA-acyl carrier protein transacylase)	n.s.	n.s.	n.s.	n.s.	n.s.	n.s.	0.2025	0.36813	0.56094	0.177462	0.0914714	0.699577
CDS	1095843	1096826	+	b1029	ycdU	Predicted inner membrane protein, function unknown	n.s.	n.s.	n.s.	5.44444	7.83333	n.s.	0.0605058	0.0490143	0.563223	6.66096e-05	9.73575e-06	0.758353
tRNA	1097565	1097652	-	b1032	serX	Serine tRNA(GGA) 5	n.s.	n.s.	n.s.	n.s.	n.s.	n.s.	0.238419	0.31367	0.244654	0.11838	0.217233	0.604105
CDS	1097886	1098821	+	b1033	ghrA	Glyoxylate/hydroxypyruvate reductase A; activity higher on glyoxylate than hydroxypyruvate	n.s.	n.s.	n.s.	n.s.	n.s.	n.s.	0.00246853	0.410094	0.46703	0.0693632	0.0858685	0.815857
CDS	1098879	1099613	+	b1034	ycdX	Alkaline phosphatase; required for swarming phenotype; chaperoned by YcdY	n.s.	n.s.	n.s.	n.s.	n.s.	n.s.	0.0688063	0.00823558	0.631986	0.209638	0.24039	0.816693
CDS	1099640	1100191	+	b1035	ycdY	YcdX chaperone; redox enzyme maturation protein (REMP); required for swarming phenotype	n.s.	n.s.	n.s.	n.s.	n.s.	n.s.	0.0998074	0.000632331	0.60375	0.208774	0.00264439	0.659264
CDS	1100296	1100784	+	b1036	ycdZ	Inner membrane protein, DUF1097 family, function unknown	n.s.	n.s.	n.s.	n.s.	n.s.	n.s.	0.00273053	0.079085	0.419244	8.20861e-06	0.000135587	0.770046
CDS	1100854	1101684	-	b1037	csgG	Pore-forming OM lipoprotein for curli subunit secretion; CsgEFG curlin secretion complex	n.s.	-2.10811	n.s.	n.s.	2.17647	n.s.	0.276407	0.00410012	0.141007	0.00945739	0.00153098	0.69533
CDS	1101714	1102127	-	b1038	csgF	OM protein required for curli nucleation by CsgB; CsgEFG curlin secretion complex	-4.33333	-6.85714	n.s.	n.s.	3.80952	n.s.	0.00646956	0.000399532	0.53121	0.159771	5.73365e-05	0.744879
CDS	1102155	1102541	-	b1039	csgE	Curlin secretion specificity factor; blocks CsgA amyloid formation; CsgEFG curlin secretion complex	n.s.	n.s.	n.s.	n.s.	5.41026	n.s.	0.0208749	0.012759	0.371183	0.0600436	0.000112262	0.733838
CDS	1102549	1103196	-	b1040	csgD	Transcriptional activator for csgBA and other genes	n.s.	n.s.	n.s.	10.9722	13.2683	n.s.	0.00725223	0.137731	0.540886	1.00501e-07	1.16253e-06	0.766538
CDS	1103951	1104403	+	b1041	csgB	Curli nucleator protein curlin CsgB, minor curli subunit	n.s.	2.52174	n.s.	7.71429	16.2381	n.s.	0.122185	0.00904801	0.532316	9.08678e-07	2.82907e-07	0.708955
CDS	1104447	1104899	+	b1042	csgA	Curli subunit, major; CsgA curlin, cryptic	n.s.	2.10569	n.s.	4.40845	12.3611	n.s.	0.0108532	0.00890313	0.517045	2.89063e-06	2.46771e-07	0.567403
CDS	1104961	1105290	+	b1043	csgC	Curli assembly protein	-5.98013	-9.35632	-6.17188	-3.61957	-13.1296	n.s.	3.94053e-07	3.48026e-06	0.00429392	3.97069e-08	1.40908e-07	0.590358
CDS	1105414	1105722	+	b1044	ymdA	Function unknown, pfam00419 family, fimbrial protein	-8.96413	-6.67063	-4.90909	-4.14419	-10.0897	n.s.	6.74765e-06	1.37703e-06	0.000811799	1.8676e-07	2.49831e-07	0.382916
CDS	1105820	1106350	+	b1045	ymdB	O-acetyl-ADP-ribose deacetylase; RNase III inhibitor during cold shock; putative cardiolipin synthase C regulatory subunit	-2.71391	n.s.	n.s.	-2.66434	-2.4953	n.s.	1.76496e-05	0.000695358	0.412713	1.11097e-06	1.32417e-05	0.630171
CDS	1106355	1107773	+	b1046	clsC	Cardiolipin synthase 3, active in stationary phase	-3.27897	-2.09065	n.s.	-4.83429	-3.39153	n.s.	2.11122e-05	0.00111742	0.494529	1.02211e-07	2.67735e-06	0.763601
CDS	1107787	1108941	-	b1047	opgC	Succinylation of osmoregulated periplasmic glucans (OPGs); membrane protein	-8.35821	-2.48598	n.s.	-6.32653	n.s.	n.s.	6.45087e-07	0.000624751	0.0239178	3.81189e-07	0.00982144	0.456757
CDS	1109335	1110867	+	b1048	opgG	Osmoregulated periplasmic glucan (OPG) biosynthesis; periplasmic protein	-3.00573	-2.64885	n.s.	-6.14446	-4.32292	n.s.	2.29734e-05	0.000158328	0.52384	1.76179e-08	1.06923e-06	0.725501
CDS	1110863	1113403	+	b1049	opgH	Membrane glycosyltransferase, OPG biosynthesis	-2.94831	-5.20741	n.s.	-15.5745	-10.7945	n.s.	6.1602e-05	3.34521e-05	0.397119	2.00706e-09	7.56393e-08	0.809202
CDS	1113579	1113803	+	b1050	yceK	Outer membrane integrity lipoprotein	-3.15385	n.s.	n.s.	-3.5	-3.3913	n.s.	0.000574747	0.213893	0.207723	3.09327e-05	0.000219754	0.771446
CDS	1113810	1114181	-	b1051	msyB	In multicopy restores growth and protein export functions of secY and secA mutants	3.76471	7.4893	4.99729	2.35294	n.s.	n.s.	3.08225e-05	0.000286027	0.00200458	0.000941242	0.0531253	0.324741
CDS	1114267	1115490	-	b1053	mdtG	Multidrug resistance efflux transporter; overexpression resistance to fosfomycin and deoxycholate	n.s.	n.s.	n.s.	n.s.	n.s.	n.s.	0.297978	0.364612	0.617421	0.0160108	0.0259547	0.680191
CDS	1115665	1116582	-	b1054	lpxL	Lipid A synthesis, KDO2-lipid IVA lauroyl-ACP acyltransferase; not under heat shock regulation; membrane protein affecting cell division, growth, and high-temperature survival	2.07523	n.s.	n.s.	2.32201	n.s.	n.s.	0.00035694	0.36206	0.40517	1.78162e-07	0.00136094	0.797093
CDS	1116807	1117856	+	b1055	yceA	Predicted rhodanese, function unknown	n.s.	4.63844	7.48962	-2.15449	n.s.	n.s.	0.0372711	0.000263166	0.000128951	1.7615e-06	0.0752008	0.110586
CDS	1117904	1118476	-	b1056	yceI	Secreted protein, function unknown	n.s.	-2.31679	n.s.	n.s.	n.s.	n.s.	0.197349	0.000462393	0.597611	7.04592e-05	0.00112617	0.514852
CDS	1118483	1119046	-	b1057	yceJ	Cytochrome b561 homolog, function unknown	n.s.	n.s.	n.s.	n.s.	3.77586	n.s.	0.124168	0.0291704	0.266786	0.000548717	5.12307e-05	0.733497
CDS	1119310	1119447	-	b1058	yceO	Expressed protein, function unknown	n.s.	n.s.	n.s.	n.s.	n.s.	n.s.	0.206734	0.190364	0.447859	0.175437	0.131214	0.74574
CDS	1119471	1120586	-	b1059	solA	N-methyltryptophan oxidase, FAD-containing; monomeric	n.s.	-2.43852	n.s.	-3.42112	-2.22146	n.s.	0.151311	0.000220477	0.480051	1.54808e-07	7.24906e-05	0.58979
CDS	1120704	1120955	-	b1060	bssS	Repressor of biofilm formation by indole transport regulation; global regulator, e.g. of AI-2 transport and motility genes; cold shock gene	8.52885	9.02635	n.s.	4.40955	5.14493	n.s.	7.34151e-07	5.674e-05	0.0348651	3.56055e-08	1.21205e-06	0.643941
CDS	1121245	1121487	-	b1061	dinI	Stabilizes RecA filaments; multicopy suppressor of dinD cold-sensitive filamentous phenotype; possible ssDNA mimic	3.33737	3.98765	n.s.	n.s.	n.s.	n.s.	4.07731e-05	0.000846984	0.0155759	0.128583	0.00354505	0.424782
CDS	1121564	1122607	-	b1062	pyrC	Dihydroorotase, the third step in pyrimidine biosynthesis; dimeric; Zn(II) metalloenzyme, binuclear metal center	n.s.	n.s.	n.s.	-2.28668	n.s.	n.s.	0.00147675	0.250301	0.0646884	2.16432e-07	0.272983	0.347407
CDS	1122716	1123273	-	b1063	yceB	Novel verified lipoprotein, DUF1439 family, function unknown	n.s.	n.s.	n.s.	4.21451	2.83377	n.s.	0.0319461	0.000232523	0.188172	2.03385e-07	1.24446e-06	0.393265
CDS	1123410	1124054	-	b1064	grxB	Glutaredoxin 2; regulated by RpoS and ppGpp	-3.31306	-2.37922	n.s.	n.s.	-4.7992	n.s.	0.000210602	0.00112603	0.432982	0.000110812	3.05463e-07	0.114953
CDS	1124121	1125326	-	b1065	mdtH	Multidrug resistance efflux transporter; overexpression resistance to norfloxacin and enoxacin	n.s.	n.s.	n.s.	4.00442	2.60172	-2.06885	0.0178876	0.199229	0.118286	1.1072e-08	1.45794e-05	0.00334805
CDS	1125562	1126143	+	b1066	rimJ	Ribosomal protein S5 N-acetyltransferase; modification of 30S ribosomal subunit protein S5; acetylation of N-terminal alanine	3.24113	n.s.	n.s.	3.62546	2.78678	n.s.	2.73449e-05	0.000658068	0.217007	6.95899e-08	2.40346e-06	0.615742
CDS	1126157	1126801	+	b1067	yceH	Function unknown, UPF0502 family	3.04977	n.s.	n.s.	3.57262	2.93303	n.s.	4.92218e-06	0.00144005	0.24919	5.80693e-08	1.39655e-06	0.690853
CDS	1126806	1127726	+	b1068	yceM	Predicted oxidoreductase, function unknown	2.08764	n.s.	n.s.	2.16124	2.0176	n.s.	4.19303e-05	0.0587719	0.26025	9.31716e-07	0.000682854	0.703607
CDS	1127839	1129371	+	b1069	murJ	Probable peptidoglycan lipid II flippase; required for murein synthesis	-2.53222	n.s.	n.s.	-2.05965	n.s.	n.s.	5.57404e-05	0.0849888	0.0874503	4.10693e-06	0.0662969	0.319804
CDS	1129417	1129830	-	b1070	flgN	Initiation of flagellar filament assembly	n.s.	n.s.	-3.02848	2.77239	n.s.	n.s.	0.295003	0.381096	0.000937956	8.71895e-07	0.00210419	0.304767
CDS	1129838	1130128	-	b1071	flgM	Anti-sigma 28 (FliA) factor; regulator of FlhD	n.s.	n.s.	-2.7749	3.91025	2.6994	n.s.	0.306326	0.166431	0.000984879	8.36881e-07	9.4861e-06	0.304347
CDS	1130207	1130863	-	b1072	flgA	Flagellar basal body P-ring formation	-19.4833	-6.21179	-6.47581	-2.3206	-26.0787	n.s.	1.32355e-07	7.5274e-06	0.00321253	4.53384e-07	6.31815e-08	0.484105
CDS	1131018	1131431	+	b1073	flgB	Flagellar basal body rod subunit	-22.2123	-6.25557	-7.72394	-10.1043	-237.246	n.s.	9.03713e-08	4.12699e-07	0.0010525	1.79706e-07	1.35789e-07	0.756433
CDS	1131438	1131839	+	b1074	flgC	Flagellar basal body rod subunit	-18.4675	-5.75098	-7.18232	-8.56406	-67.6223	n.s.	6.14806e-08	1.33239e-06	0.000875058	2.4599e-07	7.88963e-08	0.69566
CDS	1131854	1132546	+	b1075	flgD	Flagellar basal body rod modification	-19.1796	-5.45792	-6.97994	-8.40898	-48.7155	n.s.	7.42972e-09	1.6561e-06	0.000829455	5.94774e-08	3.80812e-08	0.659536
CDS	1132574	1133779	+	b1076	flgE	Flagellar hook subunit protein	-19.0844	-6.26617	-6.48194	-11.4117	-59.2895	n.s.	6.33927e-10	2.02278e-06	0.00304567	8.96561e-10	1.66838e-08	0.788144
CDS	1133802	1134554	+	b1077	flgF	Flagellar basal body rod subunit	-21.2707	-7.95652	-5.8112	-15.202	-68.4118	n.s.	7.76044e-08	1.53993e-06	0.00281368	4.16537e-09	3.50231e-08	0.657211
CDS	1134729	1135508	+	b1078	flgG	Flagellar basal body rod major subunit	-19.785	-7.52247	-5.59314	-12.3794	-60.4429	n.s.	1.42651e-08	2.1289e-06	0.00228063	5.57632e-09	3.75479e-08	0.618267
CDS	1135564	1136259	+	b1079	flgH	Flagellar synthesis, basal body L-ring lipoprotein	-21.2394	-10.1418	-5.55946	-46.0208	-75.3158	n.s.	7.93368e-08	5.24811e-06	0.00351273	2.26679e-10	6.45211e-08	0.592052
CDS	1136274	1137368	+	b1080	flgI	Basal body P-ring flagellar protein	-21.1787	-10.5722	-4.61296	-96.5604	-78.4783	n.s.	6.59401e-07	5.14815e-06	0.00361478	4.64197e-10	1.50997e-07	0.426764
CDS	1137371	1138309	+	b1081	flgJ	Flagellum-specific muramidase	-17.2381	-8.86878	-5.43353	-55.3936	-74.1087	n.s.	3.88734e-07	4.47424e-06	0.000513751	1.42153e-08	3.39798e-08	0.597607
CDS	1138378	1140018	+	b1082	flgK	Flagellar synthesis, hook-associated protein	n.s.	n.s.	-4.19089	4.41056	2.48555	n.s.	0.306625	0.0259061	0.00369417	0	1.58133e-05	0.390773
CDS	1140033	1140983	+	b1083	flgL	Flagellar synthesis, hook-associated protein	n.s.	n.s.	-3.34309	6.31238	4.43617	n.s.	0.316423	0.216312	0.00306908	2.36848e-15	7.75945e-08	0.256174
CDS	1141185	1144367	-	b1084	rne	RNase E; component of RNA degradosome; mRNA turnover; 5S and 16S RNA maturation	n.s.	n.s.	n.s.	-6.65233	-4.67769	n.s.	0.170145	0.0102329	0.615713	2.53839e-08	1.44931e-06	0.816192
CDS	1144502	1144819	+	b1085	yceQ	Function unknown	n.s.	n.s.	n.s.	n.s.	n.s.	n.s.	0.135637	0.292329	0.215544	0.0216937	0.170404	0.688912
CDS	1144940	1145896	+	b1086	rluC	23S rRNA pseudouridine(955,2504,2580) synthase	n.s.	n.s.	n.s.	n.s.	n.s.	n.s.	0.000239485	0.224305	0.0471487	0.00398687	0.259612	0.0277179
CDS	1146014	1146595	-	b1087	yceF	Maf-like protein, function unknown	2.73377	2.98054	n.s.	2.17162	n.s.	n.s.	6.23156e-06	7.90973e-06	0.254159	2.41628e-06	3.67619e-05	0.655967
CDS	1146794	1147312	+	b1088	yceD	Function unknown, DUF177 family	-2.45443	n.s.	n.s.	n.s.	n.s.	n.s.	0.000334319	0.0596408	0.523206	0.136226	0.273929	0.528967
CDS	1147367	1147537	+	b1089	rpmF	50S ribosomal subunit protein L32	-2.55484	n.s.	n.s.	n.s.	n.s.	n.s.	0.00123052	0.407102	0.53084	0.194523	0.17386	0.446618
CDS	1147621	1148688	+	b1090	plsX	Probable phosphate acyltransferase	-2.67654	n.s.	n.s.	-2.69583	-2.05172	n.s.	8.98863e-06	0.0183967	0.264689	1.27e-07	6.07079e-05	0.602139
CDS	1148759	1149709	+	b1091	fabH	beta-Ketoacyl-ACP synthase III; KAS III; monomer	n.s.	n.s.	n.s.	n.s.	n.s.	n.s.	0.299911	0.131811	0.355834	0.000279881	0.00275658	0.229958
CDS	1149728	1150654	+	b1092	fabD	Malonyl-CoA-acyl carrier protein transacylase	n.s.	n.s.	n.s.	n.s.	n.s.	n.s.	0.0081076	0.0541944	0.403537	0.0347171	0.264084	0.117977
CDS	1150670	1151401	+	b1093	fabG	beta-Ketoacyl-ACP reductase	-2.20626	-2.08487	n.s.	n.s.	n.s.	n.s.	0.00183756	0.000796508	0.314898	0.0723721	0.024565	0.518324
CDS	1151615	1151848	+	b1094	acpP	Acyl carrier protein ACP	n.s.	n.s.	n.s.	n.s.	n.s.	n.s.	0.0402576	0.412181	0.634423	8.21861e-13	0.0192635	0.690739
CDS	1151939	1153177	+	b1095	fabF	beta-Ketoacyl-ACP synthase II; KAS II; homodimeric	n.s.	2.87943	n.s.	2.15018	2.64792	n.s.	0.0235696	0.00037089	0.251799	1.0752e-07	2.74715e-06	0.286134
CDS	1153300	1154106	+	b1096	pabC	Sulfonamide resistance; aminodeoxychorismate lyase	n.s.	n.s.	n.s.	3.50773	3.1284	n.s.	0.00296144	0.00743928	0.608663	3.38474e-06	3.55718e-05	0.779557
CDS	1154112	1155131	+	b1097	yceG	Septation protein, ampicillin sensitivity	n.s.	n.s.	n.s.	2.19972	2.48429	n.s.	0.284034	0.0286783	0.273268	3.17636e-06	1.43284e-05	0.690171
CDS	1155124	1155762	+	b1098	tmk	Thymidylate kinase	n.s.	n.s.	n.s.	n.s.	n.s.	n.s.	0.147045	0.0331454	0.577995	0.000721062	0.000397504	0.782687
CDS	1155762	1156763	+	b1099	holB	DNA polymerase III, delta' subunit; part of the DnaX clamp loader complex, the stator protein	n.s.	n.s.	n.s.	n.s.	n.s.	n.s.	0.0590568	0.400975	0.28378	0.00384342	0.0477232	0.644531
CDS	1156777	1157571	+	b1100	ycfH	Predicted DNase, tatD paralog, no Tat phenotype	-3.22967	n.s.	2.18106	-4.20845	n.s.	n.s.	6.50309e-06	0.0130376	0.00295254	7.10543e-08	0.000170358	0.367108
CDS	1157869	1159299	+	b1101	ptsG	Glucose phophotransferase Enzyme IIBC(Glc); glucose permease; dimeric	-6.37074	-13.0634	n.s.	-2.73796	-11.7969	n.s.	1.36301e-05	3.93044e-06	0.016632	3.58866e-11	1.33807e-07	0.823912
CDS	1159365	1161551	-	b1102	fhuE	Outer membrane receptor for ferric-rhodotorulic acid; also receptor for ferric siderophores coprogen and ferrioxamine B	n.s.	n.s.	n.s.	n.s.	n.s.	n.s.	0.171064	0.355035	0.61844	0.0557918	0.225882	0.532742
CDS	1161885	1162241	+	b1103	hinT	Activator of DadA, D-alanine catabolism; purine nucleoside phosphoramidase; aminoacyl-adenylate hydrolase	n.s.	2.05874	n.s.	3.77294	3.00112	n.s.	0.0270727	0.000420256	0.242491	1.49168e-08	1.45691e-06	0.596505
CDS	1162247	1162621	+	b1104	ycfL	Probable lipoprotein, function unknown; Cys conserved	n.s.	n.s.	n.s.	3.58514	3.21829	n.s.	0.10756	0.000915319	0.154961	1.91864e-08	1.54306e-06	0.652184
CDS	1162638	1163276	+	b1105	lpoB	OM lipoprotein stimulator of MrcB transpeptidase	n.s.	n.s.	n.s.	4.14965	3.53352	n.s.	0.0816606	0.00548485	0.176224	3.13358e-08	7.09271e-06	0.671758
CDS	1163260	1164081	+	b1106	thiK	Thiamine kinase involved in thiamine salvage	n.s.	n.s.	n.s.	n.s.	n.s.	n.s.	0.229522	0.193053	0.601754	0.186221	0.0336505	0.786998
CDS	1164095	1165117	+	b1107	nagZ	beta-N-Acetylglucosaminidase	n.s.	n.s.	n.s.	n.s.	n.s.	n.s.	0.00137229	0.00870322	0.529727	0.000256636	0.0199435	0.763939
CDS	1165143	1165682	+	b1108	ycfP	Predicted esterase, UPF0227 protein, function unknown	n.s.	n.s.	n.s.	1.99785	n.s.	n.s.	0.00388169	0.356766	0.11899	0.000106106	0.0249961	0.563006
CDS	1166085	1167386	+	b1109	ndh	Respiratory NADH dehydrogenase II; NADH:ubiquinone oxidoreductase II; membrane-bound flavoprotein; cupric reductase	11.5635	n.s.	n.s.	5.23487	5.23357	n.s.	4.43091e-07	0.00382846	0.569939	1.11446e-08	1.27342e-05	0.63409
CDS	1167599	1168135	+	b1110	ycfJ	Putative periplasmic protein, UmoD homolog	7.128	17.7195	6.04	3.06522	2.93662	n.s.	3.94373e-08	1.75154e-05	6.73436e-05	3.8648e-06	1.94959e-05	0.736873
CDS	1168203	1168832	-	b1111	ycfQ	Repressor for bhsA(ycfR)	n.s.	n.s.	n.s.	n.s.	n.s.	n.s.	0.000498353	0.0455029	0.0289251	1.02015e-05	0.0775415	0.0273602
CDS	1169073	1169327	+	b1112	bhsA	Biofilm, cell surface and signaling defects, YhcN family	1948.59	563.369	93.9524	45.8171	20.6438	n.s.	0	1.07572e-05	1.71191e-05	1.36245e-07	1.97887e-08	0.0718959
CDS	1169415	1170374	-	b1113	ldtC	L,D-transpeptidase linking Lpp to murein, periplasmic	3.14754	6.21386	n.s.	-7.34545	-6.72093	n.s.	0.00179245	3.47169e-05	0.484279	1.15793e-07	2.55613e-06	0.0818238
CDS	1170521	1173964	-	b1114	mfd	Transcription repair coupling factor	-2.31634	n.s.	n.s.	-5.80534	-5.06256	n.s.	0.000120239	0.000703544	0.633693	5.46358e-09	9.13768e-08	0.287421
CDS	1174095	1175165	-	b1115	ycfT	Inner membrane protein, function unknown	n.s.	n.s.	n.s.	n.s.	n.s.	n.s.	0.122545	0.258188	0.576263	0.0342325	0.171497	0.753017
CDS	1175427	1176623	+	b1116	lolC	LolA-dependent release of lipoproteins from inner membrane; essential gene	-3.23499	n.s.	n.s.	-2.02511	n.s.	n.s.	9.34364e-05	0.0129578	0.362864	5.12026e-06	0.00166378	0.61726
CDS	1176619	1177317	+	b1117	lolD	LolA-dependent release of lipoproteins from inner membrane; essential gene	-2.2571	n.s.	n.s.	-7.23377	-5.625	n.s.	0.000340453	0.276777	0.541834	2.64775e-09	3.8926e-07	0.339213
CDS	1177320	1178561	+	b1118	lolE	LolA-dependent release of lipoproteins from inner membrane; essential gene	-2.07271	n.s.	n.s.	-3.61538	-3.09488	n.s.	5.11771e-05	0.170611	0.548947	2.05099e-07	2.15919e-06	0.810398
CDS	1178593	1179501	+	b1119	nagK	N-Acetyl-D-glucosamine kinase; phosphorylates GlcNAc in the cytoplasm	n.s.	n.s.	n.s.	n.s.	n.s.	n.s.	0.304678	0.199639	0.418894	0.000249216	0.000262902	0.407604
CDS	1179631	1180356	+	b1120	cobB	Protein lysine deacetylase, NAD(+)-dependent; chemotaxis regulator; sirituin homolog; known in vivo substrates include acetyl-CoA synthase (Acs) and CheY; deacetylation of K609 activates Acs; acetylation and deacetylation of CheY affects chemotaxis	n.s.	n.s.	n.s.	n.s.	n.s.	n.s.	0.0334087	0.0947955	0.377049	0.000412366	0.126286	0.813397
CDS	1180482	1181267	-	b1121	ycfZ	Inner membrane protein, function unknown	-2.84211	n.s.	n.s.	-12	n.s.	n.s.	0.00482066	0.069812	0.0786322	1.80036e-05	0.0814136	0.22331
CDS	1181267	1181725	-	b1122	ymfA	Required for swarming phenotype, inner membrane protein, function unknown	-10.4	-9.14286	n.s.	-38.3333	-6.22222	n.s.	3.80443e-05	5.53795e-05	0.193146	2.92914e-06	0.000107119	0.293396
CDS	1181786	1182829	-	b1123	potD	Spermidine ABC transporter periplasmic binding protein; also binds putrescine	-5.17843	-5.39187	n.s.	n.s.	-5.79704	n.s.	8.5069e-06	1.38892e-05	0.111761	0.000116399	2.93084e-07	0.0153668
CDS	1182829	1183620	-	b1124	potC	Spermidine/putrescine ABC transporter permease	-6.17974	-2.59426	n.s.	-13.8543	-9.57391	n.s.	1.19386e-05	0.00384223	0.319644	7.8893e-08	3.73275e-07	0.149617
CDS	1183620	1184444	-	b1125	potB	Spermidine/putrescine ABC transporter permease	-7.77099	n.s.	n.s.	-25.0222	-8.08571	n.s.	1.53445e-05	0.0107514	0.262587	4.88203e-08	1.17329e-07	0.161
CDS	1184461	1185594	-	b1126	potA	Spermidine/putrescine ABC transporter ATP-binding protein	-3.32332	n.s.	n.s.	-2.89961	n.s.	n.s.	0.000230114	0.136504	0.225054	3.06231e-06	0.00534868	0.258381
CDS	1185844	1187067	+	b1127	pepT	Peptidase T, aminotripeptidase; anaerobically induced, biofilm-induced, cell-density induced	n.s.	n.s.	n.s.	n.s.	-4.54786	n.s.	0.00207271	0.134868	0.0247223	0.000183022	5.02029e-07	0.559824
CDS	1187122	1188240	-	b1128	roxA	Cupin superfamily protein, function unknown	n.s.	n.s.	n.s.	n.s.	n.s.	n.s.	0.0677236	0.00229208	0.257445	0.000630048	0.115025	0.805535
CDS	1188319	1189776	-	b1129	phoQ	Histidine protein kinase sensor protein, two-component system; cognate to phoP; response to extracellular divalent cations, pH, and acetate	2.07383	n.s.	n.s.	-2.73433	-2.2484	n.s.	0.000718534	0.0347479	0.604202	6.2596e-08	6.91771e-05	0.824146
CDS	1189779	1190447	-	b1130	phoP	Response regulator, two-component system; cognate to phoQ; response to extracellular divalent cations, pH, and acetate; DNA-binding protein	3.199	n.s.	n.s.	n.s.	n.s.	n.s.	3.55174e-06	0.000876774	0.598353	0.0925908	0.00561978	0.814251
CDS	1190619	1191986	-	b1131	purB	Adenylosuccinate lyase, purine synthesis	-7.47372	n.s.	n.s.	-11.6578	-8.06742	n.s.	1.1096e-05	0.342982	0.0384828	6.74931e-09	4.73845e-07	0.131052
CDS	1191993	1192631	-	b1132	hflD	Downregulates lambda lysogenization; interacts with cII protein; first gene in purB operon; peripheral membrane protein	-3.05641	n.s.	n.s.	-2.55771	n.s.	n.s.	6.08547e-05	0.258374	0.0391499	1.38542e-07	0.0182753	0.101671
CDS	1192670	1193773	-	b1133	mnmA	tRNA(Gln,Lys,Glu) U34 2-thiouridylase; first step in mnm(5)-s(2)U34-tRNA synthesis; TusE binding partner; antisuppressor	-2.51054	n.s.	n.s.	n.s.	n.s.	n.s.	0.000704921	0.386239	0.116645	0.00472356	0.00360437	0.429062
CDS	1193830	1194288	-	b1134	nudJ	Thiamin pyrophosphate (TPP) phosphatase; non-specific nucleoside tri-and diphosphatase; bacimethrin resistance	-2.38806	-2.04661	n.s.	n.s.	n.s.	n.s.	0.000127774	0.000754548	0.484857	0.0350811	0.256898	0.811929
CDS	1194301	1194951	-	b1135	rluE	23S rRNA pseudouridine(2457) synthase	-3.45213	-2.62302	n.s.	n.s.	n.s.	n.s.	2.20839e-06	3.38724e-05	0.160854	0.0141207	0.243294	0.523452
CDS	1195123	1196370	+	b1136	icd	Isocitrate dehydrogenase, NADP(+)-specific; e14 attachment site	2.08486	n.s.	n.s.	n.s.	n.s.	n.s.	0.000529394	0.107334	0.633774	0.000594412	0.279965	0.825123
CDS	1196870	1197532	-	b1137	ymfD	Predicted SAM-dependent methyltransferase, function unknown; e14 prophage	-3.55882	n.s.	n.s.	n.s.	2.04688	n.s.	0.000247251	0.0839532	0.317275	0.00613685	0.000867191	0.604461
CDS	1197536	1198237	-	b1138	ymfE	Predicted membrane protein, function unknown, e14 prophage	-5.07692	-3.88889	n.s.	-5.28571	-3.05	n.s.	0.0002715	0.000235916	0.419943	0.000182133	0.000724883	0.624059
CDS	1198695	1199585	+	b1139	lit	Cell death peptidase, expression of T4 late genes; e14 prophage	-4.33333	-4.82456	n.s.	-4.25926	-4.28571	n.s.	1.54822e-05	1.15034e-05	0.480344	2.14602e-06	1.93155e-06	0.766802
CDS	1199682	1200806	-	b1140	intE	e14 integrase, in defective prophage	35.9189	10.748	n.s.	3.925	3.61818	n.s.	0.000229192	0.000955483	0.419069	2.0156e-06	1.89352e-05	0.545606
CDS	1200790	1201032	-	b1141	xisE	e14 excisionase, in defective prophage	41.0294	10.25	n.s.	n.s.	2.21951	n.s.	0.0001309	0.00113037	0.363063	0.00511333	0.00105413	0.788252
CDS	1201497	1201835	+	b1143	ymfI	Function unknown, e14 prophage	n.s.	n.s.	n.s.	n.s.	n.s.	n.s.	0.0639043	0.0178504	0.42151	0.0176273	0.215384	0.796341
CDS	1201779	1202084	-	b1144	ymfJ	Function unknown, e14 prophage	185.167	39.0935	n.s.	3.25287	3.32258	n.s.	3.4269e-06	0.00230026	0.0304233	5.31271e-06	0.000295432	0.803862
CDS	1202262	1202933	-	b1145	cohE	CI-like repressor, e14 prophage	11.7585	n.s.	n.s.	n.s.	n.s.	n.s.	1.61209e-05	0.0124831	0.572552	7.5231e-05	0.00636266	0.350853
CDS	1203024	1203221	+	b1146	croE	Cro-like repressor, e14 prophage	89.6923	39.7273	n.s.	n.s.	n.s.	n.s.	1.72575e-05	0.00311409	0.386263	0.147648	0.118005	0.607289
CDS	1203268	1203822	+	b1147	ymfL	Function unknown, e14 prophage	95.4211	28.7727	n.s.	n.s.	2.5	n.s.	6.96648e-05	0.000353249	0.520399	0.0323659	0.00460427	0.78061
CDS	1203822	1204157	+	b1148	ymfM	Function unknown, e14 prophage	49.2727	21.3333	n.s.	n.s.	n.s.	n.s.	2.47158e-05	0.0073415	0.259784	0.07288	0.102467	0.793747
CDS	1205549	1205728	+	b1150	ymfR	Function unknown, e14 prophage	n.s.	n.s.	n.s.	n.s.	n.s.	n.s.	0.0100121	0.0116846	0.610687	0.0911666	0.0927159	0.740977
pseudogene	1205731	1206142	+	b1151	beeE	Pseudogene, N-terminal fragment, portal protein, e14 prophage	6.75	7.71429	n.s.	n.s.	n.s.	n.s.	8.99618e-05	0.00635737	0.551349	0.0377933	0.175672	0.779616
pseudogene	1206143	1206922	+	b1152	jayE	Pseudogene, C-terminal fragment, baseplate, e14 prophage	9.15385	n.s.	n.s.	n.s.	n.s.	n.s.	7.92309e-05	0.139774	0.597426	0.149914	0.2086	0.669841
CDS	1206913	1207494	+	b1153	ymfQ	Putative baseplate or tail fiber protein, e14 prophage	6	n.s.	n.s.	n.s.	n.s.	n.s.	0.00103908	0.0240817	0.59225	0.162342	0.0658265	0.702977
CDS	1207501	1208127	+	b1154	stfP	Predicted tail fiber protein, e14 prophage; alternate virion-host specificity protein; Tail Collar domain	n.s.	n.s.	n.s.	n.s.	5	n.s.	0.14446	0.106949	0.539218	0.0372922	0.000600012	0.777599
CDS	1208132	1208542	+	b1155	tfaP	Predicted tail fiber assembly gene, e14 prophage	n.s.	n.s.	n.s.	5.08696	10.2308	n.s.	0.0430911	0.0295009	0.586558	0.000618062	2.58275e-06	0.78917
CDS	1208520	1209119	-	b1156	tfaE	Predicted tail fiber assembly gene, e14 prophage	4.30769	n.s.	n.s.	4.5	5.34783	n.s.	0.0022991	0.185594	0.502141	1.23699e-05	2.59365e-05	0.758917
pseudogene	1209119	1209619	-	b1157	stfE	C-terminal Stf variable cassette, e14 prophage, pseudogene; alternate virion-host specificity protein; Tail Collar domain	16	n.s.	n.s.	16	n.s.	n.s.	0.00485763	0.323755	0.513258	0.00669346	0.0225953	0.802258
CDS	1209685	1210236	+	b1158	pinE	DNA invertase, site-specific recombination, e14 prophage	n.s.	n.s.	n.s.	n.s.	n.s.	n.s.	0.260999	0.313021	0.528361	0.140287	0.218909	0.778612
CDS	1210346	1211176	+	b1159	mcrA	5-methylcytosine-specific DNA binding protein; restriction endonuclease B homolog, e14; prophage gene	-3.45455	n.s.	n.s.	n.s.	n.s.	n.s.	3.135e-05	0.0111895	0.112453	0.0776699	0.00319578	0.12143
CDS	1211683	1212003	-	b1160	iraM	RpoS stabilzer during Mg starvation, anti-RssB factor; anti-adapter protein	3.41667	n.s.	n.s.	n.s.	n.s.	n.s.	0.00438514	0.297944	0.509156	0.0773257	0.197912	0.781596
CDS	1212706	1213107	-	b1161	ycgX	DUF1398 family protein, function unknown	n.s.	n.s.	n.s.	2.11765	n.s.	n.s.	0.0260836	0.16664	0.0100002	0.000627048	0.0188005	0.362976
CDS	1213331	1214059	-	b1162	bluR	Repressor of blue light-responsive genes; modulates biofilm with a YmgAB to RcsBCD relay	n.s.	n.s.	n.s.	n.s.	2.2211	n.s.	0.282972	0.012132	0.0261759	1.05591e-05	0.000142926	0.601779
CDS	1214267	1215475	-	b1163	bluF	Anti-repressor for BluR(YcgE), blue light-responsive; cold shock gene, binds FAD; photoinduced dimerization	n.s.	3.45833	9.33099	n.s.	2.66949	n.s.	0.0195268	0.00462772	3.962e-05	0.127513	0.000257586	0.261015
CDS	1215789	1216022	+	b1164	ycgZ	Connector protein for RcsB regulation of biofilm and acid-resistance; blue light, low temperature and stress induction, BluRF(YcgEF) and RpoS regulons	2.57895	3.81818	n.s.	5.75	22.9	n.s.	0.00832846	0.00529241	0.0217242	2.22273e-06	1.02048e-06	0.702239
CDS	1216068	1216337	+	b1165	ymgA	Connector protein for RcsB regulation of biofilm; blue light, low temperature and stress induction, BluRF(YcgEF) and RpoS regulons	7.8	n.s.	8.66667	13	29.4286	n.s.	0.000957749	0.215506	0.000785576	4.79421e-05	1.98133e-06	0.564061
CDS	1216369	1216632	+	b1166	ariR	Connector protein for RcsB regulation of biofilm and acid-resistance	9.33333	n.s.	8.83333	18	12.75	n.s.	0.000806268	0.231596	0.00333603	3.99327e-06	2.77694e-06	0.654015
CDS	1216748	1216993	+	b1167	ymgC	Blue light, low temperature and stress induced, function unknown; BluRF(YcgEF) and RpoS regulons	n.s.	n.s.	6.88889	13.3333	86	n.s.	0.0966568	0.0841256	0.00316386	1.98866e-06	3.59431e-06	0.771888
CDS	1217328	1218848	+	b1168	ycgG	Predicted membrane-anchored cyclic-di-GMP phosphodiesterase	n.s.	n.s.	n.s.	3.18182	3.58824	n.s.	0.191089	0.257256	0.012089	0.00170325	0.000983416	0.670226
CDS	1222308	1222634	-	b1171	ymgD	Predicted secreted protein, function unknown	n.s.	-2.11	n.s.	n.s.	n.s.	n.s.	0.130877	0.00197521	0.0416032	0.16661	0.226541	0.788469
CDS	1222647	1222988	-	b1172	ymgG	Conserved protein, UPF0757 family, function unknown; glycine-rich	-2.22222	n.s.	n.s.	n.s.	n.s.	n.s.	0.000863146	0.0378524	0.0198705	0.0703592	0.157898	0.442231
CDS	1224282	1224545	-	b1174	minE	Blocks MinCD inhibition of FtsZ polymerization at cell center; forms membrane-associated coiled arrays in a ring at the cell center	n.s.	n.s.	n.s.	n.s.	n.s.	n.s.	0.150755	0.163089	0.472779	0.00298224	0.000582866	0.81892
CDS	1224552	1225361	-	b1175	minD	Inhibition of FtsZ ring polymerization; membrane ATPase that activates MinC; forms membrane-associated coiled arrays on the cytoplasmic face of the inner membrane, more concentrated at the poles	n.s.	n.s.	n.s.	n.s.	n.s.	n.s.	0.226464	0.0299987	0.549979	3.64497e-05	2.88654e-05	0.815773
CDS	1225388	1226080	-	b1176	minC	Inhibition of FtsZ ring polymerization; forms membrane-associated coiled arrays, more concentrated at the poles	n.s.	n.s.	n.s.	n.s.	n.s.	n.s.	0.293661	0.196764	0.522698	1.15058e-05	0.00013174	0.438435
CDS	1226600	1226965	+	b1177	ycgJ	Function unknown, Fels-1 prophage protein family	n.s.	n.s.	n.s.	2.10403	2.58249	n.s.	0.120025	0.378777	0.607245	1.1932e-05	0.000108041	0.781942
CDS	1227074	1227472	-	b1178	pliG	Inhibitor of g-type lysozyme, periplasmic	2.97328	n.s.	n.s.	n.s.	n.s.	n.s.	1.67919e-05	0.302479	0.565162	0.00026295	0.0339784	0.649763
CDS	1227714	1228004	+	b1179	ycgL	Function unknown, UPF0745 family; low abundance protein	n.s.	2.04236	n.s.	4.76636	3.17179	n.s.	0.00133714	0.000118378	0.430276	1.86918e-08	4.87822e-07	0.548951
CDS	1228079	1228735	+	b1180	ycgM	Function unknown	4.62021	3.12823	n.s.	10.4169	6.55364	n.s.	1.00826e-07	1.03026e-05	0.110842	1.02807e-08	5.89075e-09	0.786943
CDS	1228815	1229273	+	b1181	ycgN	UPF0153 cysteine cluster protein, function unknown	n.s.	n.s.	n.s.	3.25	3	n.s.	0.166644	0.0822511	0.0216333	1.54035e-06	4.06998e-05	0.30267
CDS	1229486	1230394	-	b1182	hlyE	Latent secreted hemolysin E; regulated by SlyA, Fnr and HN-S	4	2.72093	n.s.	n.s.	n.s.	n.s.	0.000204702	0.00474858	0.420814	0.0855094	0.159934	0.0735256
CDS	1230767	1231183	+	b1183	umuD	DNA polymerase V subunit, capable of translesion synthesis; inducible mutagenesis; error-prone repair; UmuDC single-stranded binding protein with RecA-coated DNA; intrinsic AP lyase activity	6.66667	4.02703	n.s.	2.75	3	n.s.	2.24732e-05	0.000760447	0.237205	1.69789e-05	0.000151139	0.787381
CDS	1231186	1232451	+	b1184	umuC	DNA polymerase V subunit, capable of translesion synthesis; polymerase activity subunit; UV induction of mutations, error-prone repair; forms complex with UmuD and UmuD'; intrinsic AP lyase activity; lexA regulon	4.73529	3.43357	n.s.	n.s.	n.s.	n.s.	7.19862e-05	0.000929734	0.0778485	0.00733464	0.00526086	0.805765
CDS	1232503	1233030	-	b1185	dsbB	Disulfide oxidoreductase, membrane-spanning protein; oxidizes periplasmic DsbA; DTT-sensitive phenotype	n.s.	n.s.	n.s.	5.56875	3.78771	n.s.	0.133253	0.074375	0.61095	5.24782e-08	4.96336e-07	0.599793
CDS	1233179	1234717	-	b1186	nhaB	Na+/H+ antiporter 2, weakly pH-dependent; helps regulate intracellular pH and extrude lithium	n.s.	n.s.	n.s.	-2.56611	-2.28957	n.s.	0.320308	0.282787	0.407874	3.82843e-07	2.63645e-05	0.633001
CDS	1234938	1235654	+	b1187	fadR	Repressor/activator for fatty acid metabolism regulon; fatty acid-responsive transcription factor; fabAB, iclR activator (regulates aceBAK, glyoxylate shunt); fad repressor; homodimeric	n.s.	n.s.	n.s.	n.s.	n.s.	n.s.	0.198239	0.0232088	0.452196	3.30828e-06	0.00170972	0.504695
CDS	1235712	1237241	-	b1188	ycgB	Function unknown	6.50962	9.92226	n.s.	5.80702	6.32794	n.s.	7.07124e-08	5.50384e-05	0.0303076	6.35474e-09	4.47179e-07	0.0510458
CDS	1237571	1238866	+	b1189	dadA	D-amino acid dehydrogenase	10.2683	6.86147	n.s.	14.5766	11.3918	n.s.	2.82841e-06	1.30281e-07	0.0196179	6.00752e-07	2.66195e-08	0.713535
CDS	1238879	1239946	+	b1190	dadX	Alanine racemase; homodimeric	9.76602	5.69657	n.s.	12.6356	9.34621	n.s.	3.66249e-08	4.1791e-06	0.0410535	3.15798e-09	7.43507e-08	0.733326
CDS	1240338	1242071	-	b1191	cvrA	Required for growth at low osmolarity; similar to eukaryotic Na+/H+ exchangers, but not involved in Na+ extrusion; proposed to be involved in the regulation of cell volume	n.s.	n.s.	n.s.	n.s.	n.s.	n.s.	0.00205759	0.396881	0.417842	0.0547226	0.00439855	0.413058
CDS	1242169	1243080	-	b1192	ldcA	Murein tetrapeptide carboxypeptidase; LD-carboxypeptidase A; cytoplasmic protease that cleaves the terminal D-alanine from cytoplasmic muropeptides	2.0947	n.s.	n.s.	2.90764	2.31827	n.s.	2.23737e-05	0.000723014	0.293944	5.35106e-08	2.17e-06	0.651759
CDS	1243180	1243788	+	b1193	emtA	Membrane-bound lytic transglycosylase E, lipoprotein; involved in limited murein hydrolysis	n.s.	n.s.	n.s.	3.95483	3.96842	n.s.	0.0493685	0.000481686	0.0246213	1.90874e-08	5.57638e-07	0.00903632
CDS	1243796	1244527	-	b1194	ycgR	Flagellar velocity braking protein, c-di-GMP-regulated	3.14755	-2.46385	n.s.	2.02037	n.s.	n.s.	0.00152067	0.00283633	0.0253371	6.0947e-06	0.0102527	0.745818
CDS	1244728	1244979	+	b1195	ymgE	Function unknown	9.61538	9.19048	4.80952	7.5	9.36842	n.s.	0.000104157	0.000122062	0.00777377	5.87584e-06	1.43909e-05	0.672772
CDS	1245160	1245597	+	b1196	ycgY	Function unknown	n.s.	4.8125	n.s.	5.4	7.42857	n.s.	0.122725	0.000118983	0.280139	7.66831e-06	2.46624e-06	0.595953
CDS	1245682	1247376	-	b1197	treA	Trehalase, periplasmic	n.s.	n.s.	2.79116	n.s.	n.s.	n.s.	0.228844	0.101447	0.00186844	0.112641	0.228349	0.700006
CDS	1247699	1249114	-	b1198	dhaM	Multidomain dihydroxyacetone-specific PTS protein; phosphoryl donor for dihydroxyacetone kinase; DhaK(2):DhaL:DhaM(2) complex	-2.98288	-4.35734	n.s.	-4.33146	-4.28923	n.s.	8.65144e-06	1.02268e-05	0.0784365	3.14952e-08	2.29482e-06	0.81053
CDS	1249128	1249757	-	b1199	dhaL	Dihydroxyacetone kinase, PTS-dependent ADP-binding subunit II; DhaK(2):DhaL:DhaM(2) complex	n.s.	-2.91154	n.s.	-2.34988	-2.28423	n.s.	0.00948889	0.00292919	0.0231326	4.46742e-06	0.000821165	0.799219
CDS	1249771	1250838	-	b1200	dhaK	Dihydroxyacetone kinase, PTS-dependent, dihydroxyacetone-binding subunit; DhaK(2):DhaL:DhaM(2) complex	n.s.	-3.5757	-5.54233	-2.44536	-2.99041	n.s.	0.0220122	6.6453e-05	0.00616043	2.86497e-06	1.00479e-05	0.817771
CDS	1251066	1252982	+	b1201	dhaR	Transcription activator of the dhaKLM operon	n.s.	n.s.	n.s.	2.53952	2.48005	n.s.	0.000564168	0.00212476	0.0578092	1.06328e-06	2.52982e-06	0.055097
CDS	1253088	1255952	-	b1202	ycgV	Overexpression increases adhesion and biofilm formation; probable adhesin, function unknown	n.s.	n.s.	n.s.	n.s.	2.55706	n.s.	0.036972	0.197792	0.11946	5.22642e-05	0.000609958	0.0411592
CDS	1256724	1257812	-	b1203	ychF	Catalase inhibitor protein; ATPase, K+-dependent, ribosome-associated; monomeric	n.s.	n.s.	n.s.	n.s.	n.s.	n.s.	0.000566278	0.119199	0.252272	0.000139945	3.37438e-05	0.154454
CDS	1257932	1258513	-	b1204	pth	Peptidyl-tRNA hydrolase; required for phage lambda growth	n.s.	n.s.	n.s.	n.s.	2.20412	n.s.	0.00243151	0.0459754	0.138796	8.04897e-05	5.70851e-05	0.0889107
CDS	1258791	1259066	+	b1205	ychH	Stress-induced protein, function unknown; involved in cadmium and peroxide resistance	n.s.	n.s.	n.s.	n.s.	n.s.	n.s.	0.00177356	0.121364	0.0119762	0.0551803	0.000713544	0.0678434
CDS	1259127	1260803	-	b1206	dauA	C4-dicarboxylic acid transporter at low pH; STAS domain	n.s.	n.s.	n.s.	n.s.	n.s.	n.s.	0.00571039	0.00922346	0.406975	0.056407	0.247947	0.717695
CDS	1260931	1261875	-	b1207	prs	Phosphoribosylpyrophosphate synthase	n.s.	n.s.	n.s.	-3.78165	-2.16488	n.s.	0.00157135	0.398996	0.495229	1.81044e-08	0.00079	0.576154
CDS	1262029	1262877	-	b1208	ispE	4-diphosphocytidyl-2-C-methylerythritol kinase; isopentenyl phosphate kinase; alternative nonmevalonate (DXP) pathway for terpenoid biosynthesis; essential gene	n.s.	n.s.	n.s.	-2.00492	n.s.	n.s.	0.000454244	0.08058	0.42359	2.08925e-06	0.00289654	0.516841
CDS	1262880	1263500	-	b1209	lolB	OM lipoprotein required for localization of lipoproteins; essential gene	n.s.	n.s.	n.s.	n.s.	n.s.	n.s.	5.13758e-05	0.0212227	0.398043	6.35483e-06	0.0020479	0.822693
CDS	1263714	1264967	+	b1210	hemA	Glutamyl-tRNA reductase, hemin biosynthesis; neomycin sensitivity	2.51444	n.s.	n.s.	n.s.	n.s.	n.s.	2.50419e-05	0.390919	0.201567	0.108166	0.0767049	0.821821
CDS	1265012	1266091	+	b1211	prfA	Peptide chain release factor 1, RF-1; translation termination factor recognizes UAG and UAA.	n.s.	n.s.	n.s.	-2.99734	n.s.	n.s.	0.223903	0.0238786	0.525104	9.03447e-08	0.0110794	0.683899
CDS	1266094	1266924	+	b1212	prmC	Release factor (RF1, RF2) glutamine methyltransferase	n.s.	-2.51754	n.s.	-3.84018	n.s.	n.s.	0.00208793	0.000288625	0.290793	9.5938e-08	0.000658391	0.522483
CDS	1266924	1267313	+	b1213	ychQ	Predicted inner membrane protein, Salmonella sirB2 ortholog, function unknown	n.s.	n.s.	n.s.	n.s.	n.s.	n.s.	0.107031	0.395558	0.521678	7.93183e-05	0.000884465	0.80889
CDS	1267320	1268126	+	b1214	ychA	Salmonella sirB1 ortholog, function unknown	n.s.	n.s.	n.s.	2.69865	2.47948	n.s.	0.000713029	0.171028	0.528236	1.19147e-07	8.29553e-06	0.814803
CDS	1268165	1269016	+	b1215	kdsA	3-deoxy-D-manno-octulosonate 8-phosphate (KDO8-P) synthase; LPS biosynthesis	n.s.	n.s.	n.s.	2.33381	2.46313	n.s.	0.000106672	0.00420578	0.515745	8.61546e-08	1.77378e-05	0.821542
CDS	1270752	1271849	-	b1216	chaA	Ca2+/H+ and K+/H+ antiporter; extrudes potassium ions, and also sodium ions at alkaline pH; regulated by osmolarity and pH	2.9035	2.99447	n.s.	-2.69439	n.s.	n.s.	0.000439347	3.83405e-05	0.0447341	1.96595e-07	0.00181816	0.0195774
CDS	1272119	1272346	+	b1217	chaB	Accessory and regulatory protein for chaA	2.2381	3.20513	n.s.	3.52174	3.52475	n.s.	0.00125875	0.00077531	0.0314669	2.18405e-05	2.46851e-05	0.730126
CDS	1272507	1273199	+	b1218	chaC	Accessory and regulatory protein for chaA	n.s.	n.s.	n.s.	2.04245	n.s.	n.s.	0.0143356	0.00302486	0.257211	4.93091e-06	0.000356436	0.702661
CDS	1273249	1273599	-	b1219	ychN	Predicted sulfur relay protein; dimer of trimers	2.33302	n.s.	n.s.	3.13844	3.08556	n.s.	0.000513691	0.0581984	0.0812056	4.12012e-08	2.18094e-06	0.811712
CDS	1273784	1275175	+	b1220	ychO	Intimin/invasin homolog, function unknown	n.s.	n.s.	n.s.	n.s.	n.s.	n.s.	0.175656	0.386508	0.583904	0.0315783	0.162885	0.740084
CDS	1275182	1275829	-	b1221	narL	Two-component regulator protein for nitrate/nitrite response; cognate sensor is NarX	n.s.	n.s.	n.s.	n.s.	n.s.	n.s.	0.0349183	0.00148007	0.606444	4.61011e-05	0.00168991	0.797243
CDS	1275825	1277618	-	b1222	narX	Two-component nitrate/nitrite sensor-transmitter protein; NarL is cognate regulator; functional redundance with narQ	n.s.	n.s.	n.s.	n.s.	n.s.	n.s.	0.000991714	0.00487179	0.46504	1.95571e-05	0.000685614	0.544481
CDS	1277957	1279345	+	b1223	narK	Nitrate/nitrite antiporter; promotes nitrite extrusion and uptake	n.s.	-8.47692	-7.48649	n.s.	-5.32222	n.s.	0.00392571	1.76334e-05	4.20736e-05	0.00249604	6.95113e-06	0.657073
CDS	1279864	1283604	+	b1224	narG	Nitrate reductase I (NRA), alpha subunit	n.s.	-7.0962	-8.69925	n.s.	-2.99018	n.s.	0.00218248	1.77536e-05	0.000499893	0.14974	0.000126923	0.732382
CDS	1283604	1285139	+	b1225	narH	Nitrate reductase I (NRA), beta subunit	2	n.s.	-4.7343	2.89167	n.s.	n.s.	0.00102311	0.0156898	0.00887467	1.83427e-06	0.0822606	0.619103
CDS	1285139	1285846	+	b1226	narJ	Redox enzyme maturation protein (REMP) for NarG; facilitates molybdenum insertion; binds NarG	n.s.	n.s.	n.s.	4.26415	2.66667	n.s.	0.0387957	0.127964	0.0613808	6.27415e-07	0.000742147	0.491505
CDS	1285849	1286523	+	b1227	narI	Nitrate reductase I (NRA), gamma subunit	3.22222	n.s.	n.s.	7.07246	5.568	n.s.	2.06564e-05	0.0102012	0.252036	2.62546e-08	4.0604e-06	0.208863
CDS	1287090	1287176	-	b1229	tpr	Protamine-like protein, in tyrT primary transcript	n.s.	n.s.	n.s.	n.s.	n.s.	n.s.	0.30902	0.401895	0.627815	0.200892	0.267597	0.819816
tRNA	1287244	1287328	-	b1230	tyrV	Tyrosine tRNA(GUA) 1; tandemly duplicated	-2.61446	-2.19277	n.s.	-2.5914	-2.72414	n.s.	0.000162357	0.00134208	0.0258572	2.3378e-05	0.00046728	0.372705
tRNA	1287538	1287622	-	b1231	tyrT	Tyrosine tRNA(GUA) 1; tandemly duplicated	-2.56303	-2.44444	n.s.	-2.29932	-2.49	n.s.	0.000779033	0.000141517	0.153018	2.50404e-05	5.99166e-05	0.573336
CDS	1287785	1288624	-	b1232	purU	Formyltetrahydrofolate hydrolase; mutation causes transient glycine starvation	-4.11657	-2.2672	n.s.	n.s.	n.s.	n.s.	4.15406e-06	0.00087342	0.531825	0.000946677	0.0482652	0.57374
CDS	1288677	1289132	-	b1233	ychJ	UPF0225 family protein, function unknown,	n.s.	n.s.	n.s.	n.s.	n.s.	n.s.	0.00035563	0.226483	0.630766	0.0287552	0.00448975	0.749506
CDS	1289245	1290147	+	b1234	rssA	Predicted phospholipase, patatin-like family, function unknown	n.s.	n.s.	n.s.	n.s.	n.s.	n.s.	0.300655	0.0721584	0.357849	2.83863e-05	0.00400686	0.509562
CDS	1290242	1291252	+	b1235	rssB	Response regulator binding RpoS to initiate proteolysis by ClpXP; required for the PcnB-degradosome interaction during stationary phase; major cognate sensor kinase is ArcB	n.s.	n.s.	n.s.	n.s.	2.12974	n.s.	0.0451402	0.0021401	0.0136255	0.00370598	1.49625e-05	0.697304
CDS	1291457	1292362	+	b1236	galU	Glucose-1-P uridylyltransferase; also called UDP-glucose pyrophosphorylase	n.s.	n.s.	n.s.	n.s.	n.s.	n.s.	0.294854	0.00417538	0.21969	0.00620012	0.000592591	0.510071
CDS	1292512	1292922	-	b1237	hns	DNA-binding global regulator H-NS; diverse mutant phenotypes affecting transcription, transposition, inversion, cryptic-gene expression; involved in chromosome organization; preferentially binds bent DNA; has N-terminal dimerization domain	n.s.	n.s.	n.s.	2.58089	4.85443	n.s.	0.296046	0.399524	0.632474	8.9629e-08	2.45237e-07	0.743141
CDS	1293527	1294141	+	b1238	tdk	Deoxythymidine kinase	n.s.	2.17323	n.s.	n.s.	2.19865	n.s.	0.00219861	0.00114806	0.0379486	0.195038	2.02618e-05	0.163647
CDS	1295449	1298121	-	b1241	adhE	Alcohol dehydrogenase, largely anaerobic; aerobic antioxidant; acetaldehyde-CoA dehydrogenase, CoA-linked; allyl alcohol resistance	-4.88037	-8.63556	-8.58264	-19.6769	-33.0485	n.s.	1.50708e-05	2.49507e-06	3.36716e-05	2.4863e-10	1.56777e-06	0.159239
CDS	1298598	1299242	+	b1242	ychE	Membrane protein, UPF0056 family, function unknown	n.s.	n.s.	n.s.	5.20249	3.82005	n.s.	0.00770755	0.0117945	0.358453	1.17226e-07	4.80674e-06	0.613019
CDS	1301182	1302810	+	b1243	oppA	Oligopeptide-binding protein, periplasmic	n.s.	-6.60289	n.s.	-12.8059	-14.9275	n.s.	0.0159091	5.6854e-07	0.622819	4.8041e-12	5.74263e-07	0.825278
CDS	1302899	1303816	+	b1244	oppB	Oligopeptide transport, permease	-13.8108	-12.1843	n.s.	-83.8791	-116.654	n.s.	3.80037e-08	4.01328e-06	0.521039	5.98037e-09	2.02691e-08	0.790877
CDS	1303834	1304739	+	b1245	oppC	Oligopeptide transport, permease	-13.398	-13.2575	n.s.	-18.1092	-59.2647	n.s.	2.62046e-08	5.15155e-07	0.44182	1.07811e-08	2.49218e-09	0.679585
CDS	1304754	1305764	+	b1246	oppD	Oligopeptide transport, ATP-binding protein	-3.64489	-9.57909	n.s.	-8.65879	-51.3595	n.s.	0.000478383	4.36138e-07	0.436841	9.71685e-09	7.0489e-09	0.817358
CDS	1305764	1306765	+	b1247	oppF	Oligopeptide transport, ATP-binding protein	-2.2385	-8.72771	n.s.	-4.75288	-36.0231	n.s.	0.00330019	6.6133e-07	0.356237	2.00017e-08	5.08261e-08	0.81941
CDS	1306824	1307150	-	b1248	yciU	Function unknown, UPF0263 family	2.15645	n.s.	n.s.	n.s.	n.s.	n.s.	0.000776069	0.036236	0.49129	0.187399	0.109809	0.811799
CDS	1307188	1308645	-	b1249	clsA	Cardiolipin synthase 1; mutants are dihydroxybutylphosphonate resistant; novobiocin sensitivity	3.1086	n.s.	n.s.	2.8463	n.s.	n.s.	6.665e-07	0.000264408	0.340016	8.14641e-08	2.2326e-05	0.73894
CDS	1309019	1310269	-	b1250	kch	Voltage-gated potassium channel protein; overproduction increases the permeability of the cytoplamsic membrane to K+; not involved in K+ uptake; overproduction alters membrane composition; homotetrameric membrane protein	-2.75694	-2.52549	n.s.	n.s.	n.s.	n.s.	2.8313e-05	0.000186482	0.38721	0.192472	0.0843167	0.662903
CDS	1310572	1310865	-	b1251	yciI	Function unknown	n.s.	2.0667	n.s.	3.08281	n.s.	n.s.	0.0218063	0.000120812	0.172757	2.97588e-08	0.000337298	0.192861
CDS	1311089	1311805	+	b1252	tonB	Uptake of chelated Fe(2+) and cyanocobalamin; works in conjunction with OM receptors; energy transducer; sensitivity to T1, phi80, and colicins; forms a complex with ExbB and ExbD	-3.05066	n.s.	n.s.	-3.5503	n.s.	n.s.	0.000102925	0.389453	0.140762	5.15655e-07	0.243776	0.452789
CDS	1311851	1312246	-	b1253	yciA	Acyl-CoA esterase, role unknown	n.s.	n.s.	n.s.	n.s.	n.s.	n.s.	0.0834785	0.0759803	0.082806	0.165587	0.187702	0.0391025
CDS	1312354	1312890	-	b1254	yciB	Involved in intracellular septation in Shigella	n.s.	n.s.	n.s.	2.96711	3.35929	n.s.	0.30274	0.0567864	0.439172	1.23466e-06	1.72462e-06	0.561949
CDS	1312923	1313663	-	b1255	yciC	UPF0259 family protein, function unknown	n.s.	n.s.	n.s.	3.11377	3.11731	n.s.	0.0476427	0.377272	0.361065	1.05726e-07	9.83709e-07	0.45948
CDS	1314020	1314655	+	b1256	ompW	Outer membrane protein W; colicin S4 receptor	-9.1498	-20.8475	-44.4298	-4.98008	-15.4627	n.s.	1.37557e-05	0.00157521	2.47545e-05	0.000645226	0.000874072	0.819328
CDS	1314721	1315224	-	b1257	yciE	Function unknown, rubrerythrin/ferritin-like putative metal-binding protein	n.s.	-6.33333	n.s.	n.s.	n.s.	n.s.	0.128516	3.36621e-05	0.312292	0.0762931	0.204314	0.661026
CDS	1315273	1315770	-	b1258	yciF	Function unknown, H-NS repressed; dimeric; rubrerythrin/ferritin-like putative metal-binding protein	n.s.	n.s.	n.s.	n.s.	n.s.	n.s.	0.126884	0.035043	0.0180435	0.136757	0.028604	0.596137
CDS	1315859	1316035	-	b1259	yciG	Required for swarming phenotype, function unknown	n.s.	n.s.	6.41667	n.s.	n.s.	n.s.	0.221846	0.0367364	0.00119443	0.12787	0.043289	0.749884
CDS	1316419	1317222	-	b1260	trpA	Tryptophan synthase, alpha subunit	n.s.	-2.90641	n.s.	n.s.	n.s.	n.s.	0.00211108	2.41532e-05	0.19389	1.87592e-06	0.000213738	0.0670267
CDS	1317225	1318415	-	b1261	trpB	Tryptophan synthase, beta subunit	n.s.	-2.7174	n.s.	-2.05229	n.s.	n.s.	0.00642044	1.6462e-05	0.274418	3.74612e-07	0.00711101	0.0952344
CDS	1318430	1319788	-	b1262	trpC	Tryptophan synthesis, bifunctional: N-(5-phosphoribosyl)anthranilate isomerase and indole-3-glycerolphosphate synthase	n.s.	n.s.	n.s.	n.s.	n.s.	n.s.	0.0428682	0.000382638	0.380527	1.00516e-05	0.250826	0.353129
CDS	1319792	1321384	-	b1263	trpD	Anthranilate synthase component II, bifunctional; glutamine amidotransferase and phosphoribosyl anthranilate transferase; tryptophan biosynthesis	-5.20732	-7.13587	n.s.	-10.2698	-10.5741	n.s.	4.80678e-06	4.77771e-06	0.198354	6.71535e-10	8.6285e-08	0.694777
CDS	1321387	1322946	-	b1264	trpE	Anthranilate synthase component I	-5.93898	-7.6891	n.s.	-19.6353	-28.1959	n.s.	2.87008e-06	6.76515e-06	0.131787	7.02228e-09	4.45512e-08	0.822178
CDS	1323041	1323082	-	b1265	trpL	Regulatory leader peptide for trp operon	n.s.	-4.78125	-7.12871	n.s.	-4.22222	-2.90291	0.00978318	0.000151326	5.59991e-06	0.181845	8.78565e-05	0.00355002
CDS	1323220	1324098	+	b1266	yciV	Function unknown, PHP family	n.s.	n.s.	n.s.	n.s.	n.s.	n.s.	0.114471	0.367709	0.467944	0.000306647	0.00141136	0.707839
CDS	1324098	1324715	+	b1267	yciO	Predicted RNA binding protein; low abundance protein	n.s.	n.s.	n.s.	2.67946	2.85158	n.s.	0.00192698	0.142634	0.540173	1.80485e-07	4.63089e-07	0.812838
CDS	1324746	1326638	+	b1268	yciQ	Function unknown	n.s.	n.s.	n.s.	n.s.	n.s.	n.s.	0.168487	0.27731	0.387777	0.0650851	0.0639669	0.807135
CDS	1326852	1327724	+	b1269	rluB	23S rRNA pseudouridine(2605) synthase	n.s.	-2.03308	n.s.	-2.97949	n.s.	n.s.	0.218401	0.00310283	0.184682	8.3792e-08	0.000949418	0.106585
CDS	1327770	1328357	-	b1270	btuR	Regulatory gene affecting btuB	n.s.	n.s.	n.s.	n.s.	n.s.	n.s.	0.188394	0.346702	0.433487	0.14187	0.084489	0.784892
CDS	1328357	1329112	-	b1271	yciK	Predicted oxidoreductase, COG1028 family; function unknown	n.s.	n.s.	n.s.	2.03947	n.s.	n.s.	0.00109696	0.385161	0.322442	1.25137e-06	0.000395858	0.715387
CDS	1329332	1330378	+	b1272	sohB	Multicopy suppressor of htrA(degP); probable protease	n.s.	n.s.	n.s.	n.s.	n.s.	n.s.	0.00789061	0.266857	0.17697	0.0637759	0.251624	0.815521
CDS	1330420	1330668	-	b1273	yciN	Function unknown, DUF2498 family	n.s.	2.64382	n.s.	7.34986	4.74552	n.s.	0.0031158	5.98444e-05	0.456009	1.92859e-08	1.20131e-07	0.76306
CDS	1331048	1333642	+	b1274	topA	Topoisomerase I	n.s.	n.s.	n.s.	-2.35986	n.s.	n.s.	0.0868462	0.406972	0.472329	4.43947e-08	0.112409	0.0969195
CDS	1333855	1334826	+	b1275	cysB	Transcriptional activator for the Cys regulon; N-acetylserine induced; autorepressor	-2.15321	-3.17429	n.s.	-3.65456	-2.42189	n.s.	9.73394e-05	0.000121435	0.101861	2.55723e-07	0.00021036	0.676522
CDS	1335831	1338503	+	b1276	acnA	Aconitase A, stationary phase induced; iron-sulfur cluster; apo-enzyme binds mRNA for negative translational autoregulation; negatively regulated by ryhB RNA as part of indirect positive regulation by Fur	16.9313	5.2026	n.s.	n.s.	n.s.	n.s.	8.54255e-11	5.20447e-05	0.0370306	4.32343e-06	0.0255182	0.808398
CDS	1338573	1339160	-	b1277	ribA	GTP cyclohydrolase II, riboflavin biosynthesis	n.s.	n.s.	n.s.	n.s.	n.s.	n.s.	0.00423525	0.362202	0.226273	4.65071e-05	0.0817519	0.740491
CDS	1339330	1340091	+	b1278	pgpB	Phosphatidylglycerophosphatase B, membrane bound; C(55)-PP phosphatase; also has a minor undecaprenyl pyrophosphate pyrophosphatase (UppP) activity	2.02707	n.s.	n.s.	n.s.	n.s.	n.s.	0.000471356	0.00332766	0.345433	9.69321e-05	0.0254311	0.603034
CDS	1340243	1340548	+	b1279	yciS	Inner membrane protein, function unknown, DUF1049 family	2.86293	n.s.	n.s.	2.46291	2.02027	n.s.	4.98254e-05	0.0827561	0.516526	1.39118e-07	3.52807e-05	0.807316
CDS	1340558	1341724	+	b1280	yciM	TPR-repeats-containing protein, function unknown	2.95723	n.s.	n.s.	n.s.	n.s.	n.s.	9.64267e-06	0.00160598	0.562899	0.000391111	0.000645413	0.731951
CDS	1341921	1342655	+	b1281	pyrF	Orotidine-5'-phosphate decarboxylase; OMP decarboxylase	-2.6241	n.s.	n.s.	n.s.	n.s.	n.s.	4.73805e-05	0.37864	0.0492861	0.0511374	0.00494359	0.175941
CDS	1342658	1342981	+	b1282	yciH	Mimics some initiation factor functions, binds 30S subunit; SUI1 family; eIF1 homolog	-2.63253	n.s.	n.s.	n.s.	n.s.	n.s.	0.000111876	0.335263	0.0899325	0.0235624	0.00186763	0.0645674
CDS	1343113	1343328	-	b1283	osmB	Osmotically and stress inducible lipoprotein; function unknown; mutation confers partial resistance to osmotic stress	3.30047	25.8503	5.05517	n.s.	2.42353	n.s.	0.000288439	6.65168e-06	0.000131856	0.0104708	2.78222e-05	0.499751
CDS	1343600	1344346	-	b1284	yciT	Global regulator of transcription, DeoR family	n.s.	2.17255	n.s.	3.17257	2.44963	n.s.	0.000473107	0.000261923	0.332236	1.58378e-08	6.11288e-06	0.553787
CDS	1344760	1346742	-	b1285	gmr	Cyclic-di-GMP phosphodiesterase; csgD regulator; modulates protein stability of RNase II; dual domain protein; defective cyclase domain	2.59672	3.3224	3.29821	n.s.	2.92429	n.s.	4.27795e-05	0.000102807	0.0013984	0.000341161	3.83615e-05	0.674907
CDS	1346981	1348912	-	b1286	rnb	RNase II; mRNA degradation	-5.63081	-3.5403	n.s.	-25.3834	-15.3669	n.s.	6.08388e-06	0.000977968	0.229205	1.16624e-08	2.517e-06	0.341576
CDS	1348983	1350107	-	b1287	yciW	Function unknown, CMD superfamily	-4.21675	-10.9431	n.s.	-30.0635	-20.1773	n.s.	0.000150713	6.42837e-06	0.0442976	4.50457e-08	1.2313e-06	0.466054
CDS	1350254	1351039	-	b1288	fabI	Enoyl-ACP reductase, NADH dependent	n.s.	n.s.	n.s.	-3.21519	-3.23271	n.s.	0.0155309	0.0785912	0.579613	5.08331e-10	2.82267e-06	0.724594
CDS	1351410	1351760	-	b1289	ycjD	Function unknown	-2.31373	n.s.	n.s.	-2.88889	-2.39474	n.s.	0.00136725	0.0177966	0.603027	0.000164365	0.00129772	0.763263
CDS	1351831	1352634	-	b1290	sapF	Antimicrobial peptide ABC transporter ATP-binding protein	-6.05645	-2.33546	n.s.	-18.0652	-10.7797	n.s.	1.50557e-06	0.00102807	0.621644	2.05144e-09	2.61666e-08	0.728365
CDS	1352639	1353628	-	b1291	sapD	Antimicrobial peptide ABC transporter ATP-binding protein; required for ATP-dependence of Trk K+ uptake systems	-3.9226	-2.39825	n.s.	-7.61413	-5.01688	n.s.	5.27077e-06	7.53684e-05	0.386831	4.70274e-09	1.02097e-07	0.762584
CDS	1353631	1354518	-	b1292	sapC	Antimicrobial peptide ABC transporter permease	-2.5	-2.39535	n.s.	-3.21818	-2.6988	n.s.	2.34723e-05	0.000331773	0.60357	1.70732e-07	3.8855e-05	0.643497
CDS	1354508	1355470	-	b1293	sapB	Antimicrobial peptide ABC transporter permease	-2.76423	-2.28443	n.s.	-9.28395	-5.4876	n.s.	6.58409e-06	0.00066858	0.498291	8.82423e-09	1.269e-07	0.786668
CDS	1355470	1357110	-	b1294	sapA	Antimicrobial peptide binding protein, periplasmic	-2.11096	n.s.	n.s.	-2.93367	-2.06082	n.s.	0.00031158	0.0123656	0.545125	3.07357e-07	0.000156737	0.555525
CDS	1357426	1357668	-	b1295	ymjA	Function unknown	n.s.	n.s.	n.s.	n.s.	n.s.	n.s.	0.076262	0.353587	0.422031	0.186389	0.218574	0.806908
CDS	1357805	1359187	-	b1296	puuP	Putrescine importer	n.s.	2.09524	n.s.	n.s.	5.0367	n.s.	0.0361821	0.00677055	0.0319355	1.70633e-05	1.95131e-06	0.757076
CDS	1359493	1360908	-	b1297	puuA	gamma-Glutamylputrescine synthase, ATP-dependent; putrescine utilization pathway; glutamate-putrescine ligase	7.25694	10.8279	n.s.	6.18123	14.1689	n.s.	3.45235e-05	7.45148e-05	0.15986	3.24656e-08	1.09307e-07	0.474221
CDS	1361120	1361881	+	b1298	puuD	gamma-Glutamyl-GABA hydrolase, putrescine utilization pathway	10.3311	8.96552	4.12281	9.51479	23.38	n.s.	4.82766e-07	2.67838e-06	0.00623845	1.9158e-07	1.42109e-08	0.75146
CDS	1361911	1362465	+	b1299	puuR	Transcriptional repressor for the puu divergon; induced by putrescine; putrescine utilization pathway	5.27837	5.41935	n.s.	2.79775	4.31481	n.s.	3.70365e-06	1.26675e-06	0.0197844	1.18067e-06	6.40849e-06	0.80718
CDS	1362743	1364227	+	b1300	puuC	gamma-Glutamyl-gamma-aminobutyraldehyde dehydrogenase, NAD-dependent; gamma-Aminobutyraldehyde dehydrogenase, NAD-dependent; Succinate semialdehyde dehydrogenase, NAD-dependent; putrescine utilization pathway	4.63889	n.s.	n.s.	3.49315	5.62738	n.s.	2.72267e-05	0.366867	0.295735	2.13651e-06	3.18651e-08	0.716642
CDS	1364232	1365509	+	b1301	puuB	gamma-Glutamylputrescine oxidase, putrescine utilization pathway	3.18182	-2.20238	n.s.	n.s.	n.s.	n.s.	0.000173264	0.00177018	0.0930653	0.182856	0.0025173	0.794312
CDS	1365550	1366812	+	b1302	puuE	4-aminobutyrate aminotransferase, putrescine utilization pathway	n.s.	n.s.	n.s.	-2.75806	n.s.	n.s.	0.0194022	0.0180674	0.0882731	8.97331e-06	0.065983	0.817482
CDS	1366938	1367912	-	b1303	pspF	Transcriptional sigma 54-dependent activator of psp	n.s.	n.s.	n.s.	n.s.	n.s.	n.s.	0.00113119	0.0937088	0.389661	0.189759	0.258654	0.792608
CDS	1368079	1368744	+	b1304	pspA	Phage shock protein A, negative regulator of psp operon; stress-inducible; binds PspB and PspC; enhances protein export through Tat pathway	n.s.	n.s.	n.s.	2.69724	2.35772	n.s.	0.0991056	0.00952095	0.423763	4.69156e-05	9.34808e-05	0.5928
CDS	1368801	1369022	+	b1305	pspB	Positive regulator, with PspC, activates expression of psp operon; binds PspA; membrane protein	n.s.	n.s.	n.s.	4.425	2.08333	n.s.	0.105091	0.246879	0.592821	1.1403e-06	0.00064029	0.712453
CDS	1369025	1369381	+	b1306	pspC	Positive regulatory gene, cooperatively with PspB; facilitates binding of PspA to PspB; membrane protein; dimer	n.s.	n.s.	n.s.	5.07609	2.52033	n.s.	0.00372544	0.351405	0.580317	2.09387e-07	0.0012378	0.404841
CDS	1369393	1369611	+	b1307	pspD	Expressed protein in psp operon; peripheral inner membrane protein	n.s.	n.s.	n.s.	3.48649	n.s.	n.s.	0.241736	0.286979	0.565591	0.000487317	0.129888	0.768888
CDS	1369689	1370000	+	b1308	pspE	Rhodanese, thiosulfate:cyanide sulfurtransferase; expressed in response to stress as part of psp operon, but also transcribed independently	n.s.	n.s.	-2.40093	n.s.	n.s.	n.s.	0.089573	0.00931249	0.00203959	0.0931246	0.0116516	0.535315
CDS	1370216	1371892	+	b1309	ycjM	Function unknown, homologous to sucrose phosphorylase	n.s.	-7.25	n.s.	n.s.	n.s.	n.s.	0.157793	0.00217119	0.600106	0.132677	0.157157	0.271502
CDS	1371909	1373198	+	b1310	ycjN	Verified lipoprotein, predicted ABC transporter periplasmic binding protein	n.s.	n.s.	n.s.	n.s.	n.s.	n.s.	0.121104	0.308113	0.510882	0.117303	0.132351	0.745584
CDS	1373222	1374100	+	b1311	ycjO	Function unknown, probable ABC transporter permease	n.s.	n.s.	n.s.	4.33333	3.33333	n.s.	0.259254	0.284714	0.596494	0.000102174	0.00846699	0.630961
CDS	1374090	1374929	+	b1312	ycjP	Function unknown, probable ABC transporter permease	n.s.	n.s.	n.s.	2.73077	3.20833	n.s.	0.131972	0.250112	0.588018	0.000432853	0.000218891	0.663702
CDS	1374963	1376012	+	b1313	ycjQ	Function unknown, alcohol dehydrogenase homolog	2.83784	n.s.	n.s.	2.78049	2.08065	n.s.	0.000755575	0.0405205	0.509289	7.41705e-05	0.00196296	0.77591
CDS	1376034	1376819	+	b1314	ycjR	Function unknown, sugar isomerase homolog	n.s.	n.s.	n.s.	n.s.	n.s.	n.s.	0.224929	0.014854	0.578198	0.0133029	0.0457314	0.789867
CDS	1376832	1377884	+	b1315	ycjS	Function unknown, putative oxidoreductase	n.s.	n.s.	n.s.	n.s.	n.s.	n.s.	0.172167	0.338614	0.46118	0.00449988	0.0238954	0.801399
CDS	1377884	1380148	+	b1316	ycjT	Function unknown, homologous to glycosyl hydrolases	n.s.	n.s.	n.s.	n.s.	n.s.	n.s.	0.167934	0.230027	0.359661	0.102424	0.0583654	0.702134
CDS	1380148	1380804	+	b1317	ycjU	beta-Phosphoglucomutase; HAD11; hyperlethality gene	n.s.	n.s.	n.s.	n.s.	n.s.	n.s.	0.177122	0.168522	0.605908	0.021867	0.192306	0.798679
CDS	1381947	1382849	+	b1319	ompG	Outer membrane porin G; induced by AI-2 pheromone	n.s.	n.s.	n.s.	n.s.	7.57143	n.s.	0.168303	0.334496	0.493687	0.0119198	3.48538e-05	0.791141
CDS	1382966	1383961	-	b1320	ycjW	Hyperlethality gene, required for swarming phenotype	-2.125	n.s.	n.s.	n.s.	n.s.	1.99554	0.0014131	0.0421832	0.0299609	0.104038	0.0471845	0.00377996
CDS	1384117	1385511	+	b1321	ycjX	Heat shock protein, DUF463 domain, function unknown	12.1817	3.50544	n.s.	n.s.	n.s.	n.s.	3.23513e-08	8.66891e-05	0.179208	0.0058893	0.000544092	0.103
CDS	1385511	1386569	+	b1322	ycjF	Inner membrane heat shock protein, UPF0283 family; function unknown	7.33712	2.84966	n.s.	n.s.	n.s.	n.s.	3.52217e-08	0.000989304	0.252744	0.0270048	0.148949	0.0649767
CDS	1386720	1388258	+	b1323	tyrR	TyrR regulon repressor or activator; regulates aroF, aroG, tyrA, and aromatic amino acid transport; autoregulation of tyrR not mediated by tyrosine; ATPase activity; zinc-stimulated phosphatase activity	n.s.	n.s.	n.s.	n.s.	n.s.	n.s.	0.183326	0.407621	0.381104	0.057973	0.00951899	0.745271
CDS	1388308	1388811	-	b1324	tpx	Lipid hydroperoxide peroxidase; thiol peroxidase, antioxidant, thioredoxin-dependent; peroxiredoxin; scavengase P20; induced by acid or base	n.s.	n.s.	n.s.	2.13713	2.28357	n.s.	0.00836064	0.0026555	0.632393	2.74338e-08	6.90082e-07	0.748823
CDS	1388930	1389892	+	b1325	ycjG	L-Ala-D/L-Glu epimerase; also epimerizes some other Ala-X dipeptides	2.62698	n.s.	n.s.	2.88092	2.43801	n.s.	0.000174699	0.126753	0.493828	7.65594e-07	2.68086e-05	0.709661
CDS	1389873	1390598	-	b1326	mpaA	Murein peptide amidase A; murein tripeptide hydrolysis, cleaves glutamyl-DAP bond	n.s.	n.s.	n.s.	2.84154	n.s.	n.s.	0.000914216	0.15064	0.222132	6.71368e-07	9.54534e-05	0.355401
CDS	1390936	1391853	-	b1327	ycjY	Predicted serine dipeptidyl peptidase possibly involved in cleavage of murein peptides; no activity on model substrates detected	2.08219	n.s.	n.s.	4.55556	3.4433	n.s.	0.00093577	0.0769537	0.534028	8.30111e-07	5.83523e-05	0.618602
CDS	1391991	1392887	+	b1328	pgrR	Murein peptide degradation regulator	n.s.	n.s.	n.s.	2.348	2.63333	n.s.	0.0158546	0.00602435	0.173499	4.12607e-06	1.86217e-05	0.568231
CDS	1393227	1394837	+	b1329	mppA	Murein tripeptide-, heme-binding protein, periplasmic; L-ala-gamma-D-glutamyl-meso-DAP binding protein; feeds into the Dpp (heme) and Opp (murein peptide) transport systems	-2.00515	n.s.	n.s.	n.s.	2.99367	n.s.	0.00023474	0.157681	0.543838	0.000270676	1.42046e-05	0.311882
CDS	1394894	1395922	-	b1330	ynaI	Mechanosensitive channel protein, very small conductance	n.s.	2.22248	n.s.	n.s.	n.s.	n.s.	0.14686	0.000637388	0.145191	0.000919834	0.00519593	0.079769
CDS	1396076	1397089	+	b1331	insH1	IS5 transposase	n.s.	n.s.	n.s.	n.s.	n.s.	n.s.	0.267438	0.132422	0.595464	0.129829	0.162332	0.781769
CDS	1397365	1397619	+	b1332	ynaJ	Predicted inner membrane protein, DUF2534 family, function unknown	n.s.	2.04267	2.39756	2.79228	3.90054	n.s.	0.00453866	0.000944358	0.00458197	2.83628e-09	2.55934e-07	0.0378599
CDS	1397675	1398622	-	b1333	uspE	Stress-induced protein; UV-resistance; tandem Usp domains	3.3708	2.33376	n.s.	3.03978	2.2244	n.s.	2.92943e-05	0.000526581	0.495369	3.03443e-07	4.91213e-05	0.57515
CDS	1398777	1399526	-	b1334	fnr	Global transcription factor for anaerobic growth; [4FE-4S] cluster; homodimeric	n.s.	n.s.	n.s.	n.s.	1.99442	n.s.	0.00518569	0.00124608	0.0130801	0.00026041	1.16798e-05	0.462184
CDS	1399724	1400236	-	b1335	ogt	O6-methylguanine-DNA methyltransferase, constitutive	2.175	n.s.	n.s.	2.84466	n.s.	n.s.	4.36375e-05	0.013651	0.508889	9.40035e-08	0.000162741	0.726403
CDS	1400250	1401773	-	b1336	abgT	p-Aminobenzoyl-glutamate transporter; membrane protein	-2.47368	n.s.	n.s.	n.s.	-2.12766	n.s.	0.000896815	0.00979464	0.552598	0.00292011	0.00543822	0.648036
CDS	1401813	1403255	-	b1337	abgB	p-Aminobenzoyl-glutamate hydrolase, B subunit; PGH; manganese-dependent; required for p-aminobenzoyl-glutamate utilization	n.s.	n.s.	n.s.	n.s.	n.s.	n.s.	0.280385	0.0243536	0.407515	0.0358105	0.0841446	0.808443
CDS	1403258	1404565	-	b1338	abgA	p-Aminobenzoyl-glutamate hydrolase, A subunit; PGH; manganese-dependent; required for p-aminobenzoyl-glutamate utilization	2.72619	n.s.	n.s.	2.5914	2.50704	n.s.	0.00057901	0.287673	0.0688958	0.000202914	0.000271522	0.791877
CDS	1404741	1405646	+	b1339	abgR	Predicted regulator of the abgABT operon	n.s.	n.s.	n.s.	n.s.	n.s.	n.s.	0.00342376	0.0276432	0.0337373	0.0402376	0.147073	0.731518
CDS	1405979	1406539	+	b1340	smrA	DNA endonuclease, function unknown	4.70111	5.97924	n.s.	5.90333	6.84921	n.s.	2.64774e-06	3.00961e-06	0.274648	9.67092e-07	8.28123e-08	0.746828
CDS	1406566	1407795	-	b1341	ydaM	Diguanylate cyclase, csgD regulator; also regulates GGDEF protein YaiC(AdrA)	3.48649	3.17031	3.34755	n.s.	n.s.	n.s.	4.66479e-06	0.000182032	0.00467106	0.0213514	0.152317	0.220685
CDS	1408050	1409030	+	b1342	ydaN	Zn(II) transporter	n.s.	n.s.	n.s.	2.0759	2.11958	n.s.	0.0508996	0.0145467	0.405893	2.65457e-05	0.00240642	0.763195
CDS	1409511	1410881	+	b1343	dbpA	ATP-dependent 3'-5' RNA helicase, specific for 23S rRNA	-2.43321	n.s.	2.89135	-3.07851	n.s.	n.s.	0.000249228	0.0151281	0.000506838	9.51398e-08	0.0274865	0.385076
CDS	1411016	1411948	-	b1344	ttcA	Required for the formation of 2-thiocytidine s(2)C32 in tRNA	n.s.	n.s.	n.s.	3.24992	3.43261	n.s.	0.010327	0.385566	0.245852	3.87784e-08	3.17025e-06	0.412379
CDS	1412003	1413235	-	b1345	intR	Integrase gene, Rac prophage	2.96267	n.s.	n.s.	7.02487	5.25063	n.s.	3.50178e-06	0.168313	0.467487	1.03083e-07	6.18474e-08	0.817192
CDS	1413240	1413452	-	b1346	ydaQ	Putative exisionase, Rac prophage	n.s.	n.s.	n.s.	n.s.	n.s.	n.s.	0.270391	0.371893	0.440167	0.164052	0.0677161	0.750712
CDS	1413534	1413740	-	b1347	ydaC	Double-strand break reduction protein, Rac prophage	n.s.	n.s.	n.s.	n.s.	n.s.	n.s.	0.266346	0.363196	0.569518	0.158568	0.0120147	0.573134
CDS	1413736	1413927	-	b1348	ralR	Restriction alleviation gene in Rac prophage	n.s.	n.s.	n.s.	n.s.	10	n.s.	0.209891	0.347884	0.604111	0.120713	0.00309205	0.793231
CDS	1413987	1414793	-	b1349	recT	RecET recombinase, annealing protein, Rac prophage; recombination and repair	2.17568	n.s.	n.s.	2.34146	2.7907	n.s.	0.00291861	0.0138188	0.223838	3.03451e-05	2.11494e-05	0.798235
CDS	1414789	1417386	-	b1350	recE	RecET recombinase, exonuclease VIII, Rac prophage; recombination and repair; degrades one strand 5'-3' in duplex DNA	n.s.	n.s.	n.s.	n.s.	n.s.	n.s.	0.249118	0.102576	0.525984	0.00639397	0.096122	0.755642
CDS	1417491	1417763	-	b1351	racC	Function unknown, Rac prophage	n.s.	n.s.	n.s.	8.5	4.7	n.s.	0.0637534	0.164132	0.0230358	0.000349665	0.000152359	0.71461
CDS	1418011	1418229	-	b1352	kilR	Killing function of the Rac prophage during zygotic induction; causes cell division arrest and altered cell morphology, suppressed by ftsZ overexpression	n.s.	n.s.	n.s.	n.s.	7.66667	n.s.	0.191448	0.347589	0.581619	0.0127029	0.00105008	0.733069
CDS	1418671	1419156	+	b1353	sieB	Superinfection exclusion protein, Rac prophage	n.s.	n.s.	n.s.	n.s.	n.s.	n.s.	0.189653	0.108877	0.299298	0.11497	0.116329	0.681876
CDS	1419325	1419456	-	b1355	ydaG	Expressed protein, function unknown, Rac prophage	3.77778	n.s.	n.s.	4.72727	2.21739	n.s.	0.00428501	0.345516	0.576161	9.32291e-05	0.00438065	0.728896
CDS	1419768	1420241	-	b1356	racR	Rac prophage repressor	n.s.	n.s.	n.s.	n.s.	n.s.	n.s.	0.252522	0.0308453	0.335611	0.209292	0.26137	0.811144
CDS	1420365	1420658	+	b1357	ydaS	Predicted Cro-like repressor, Rac prophage	n.s.	n.s.	n.s.	4.36364	n.s.	n.s.	0.0445612	0.117232	0.590337	0.00023726	0.0224366	0.735785
CDS	1420684	1421103	+	b1358	ydaT	Required for swarming phenotype, function unknown; Rac prophage	n.s.	n.s.	n.s.	n.s.	n.s.	n.s.	0.252684	0.310575	0.591582	0.0893921	0.120058	0.768694
CDS	1421119	1421973	+	b1359	ydaU	Function unknown, Rac prophage	n.s.	n.s.	n.s.	n.s.	n.s.	n.s.	0.224587	0.0673561	0.499396	0.143099	0.183416	0.795989
CDS	1421983	1422726	+	b1360	ydaV	Function unknown, Rac prophage	n.s.	n.s.	n.s.	n.s.	n.s.	n.s.	0.0655742	0.111001	0.541598	0.108704	0.209965	0.723864
pseudogene	1422701	1423200	+	b1361	ydaW	Pseudogene, N-terminal fragment, Rac prophage	n.s.	n.s.	n.s.	n.s.	n.s.	n.s.	0.0246637	0.2875	0.54372	0.0188062	0.0524183	0.599067
pseudogene	1423201	1423644	+	b1362	rzpR	Pseudogene, Rz homolog, Rac prophage	n.s.	n.s.	n.s.	n.s.	n.s.	n.s.	0.0477645	0.322172	0.568146	0.119097	0.224066	0.734094
CDS	1423782	1425236	+	b1363	trkG	Major constitutive K+ uptake permease TrkAG; high-rate, low-affinity transport; K+-translocating subunit; binds TrkA to inner membrane; Rac prophage	-2.39429	-2.25943	n.s.	n.s.	n.s.	n.s.	0.000269413	0.000687268	0.32927	0.000449931	0.19424	0.622584
CDS	1425377	1425637	+	b1365	ynaK	Blue light induced, function unknown, Rac prophage; BluRF(YcgEF) regulon	n.s.	n.s.	n.s.	n.s.	n.s.	n.s.	0.0497456	0.282612	0.292595	0.0394547	0.0489496	0.722669
pseudogene	1425630	1426082	+	b1366	ydaY	Pseudogene, Rac prophage	n.s.	n.s.	n.s.	n.s.	n.s.	n.s.	0.101744	0.248213	0.39545	0.0678748	0.12913	0.777838
pseudogene	1426454	1427386	+	b1368	tmpR	Pseudogene, N-terminal fragment, Rac prophage	n.s.	n.s.	n.s.	3.01887	3.27941	n.s.	0.178587	0.267951	0.554515	8.00987e-06	2.0882e-05	0.732468
CDS	1427749	1428726	-	b1370	insH1	IS5 transposase, pseudogene	n.s.	n.s.	n.s.	n.s.	n.s.	n.s.	0.0478864	0.175615	0.586362	0.0747523	0.146509	0.796291
CDS	1429049	1432408	+	b1372	stfR	Side-tail fiber protein, Rac prophage	n.s.	n.s.	n.s.	n.s.	n.s.	n.s.	0.0261594	0.358777	0.534393	0.0151784	0.0737005	0.808174
CDS	1432411	1432983	+	b1373	tfaR	Phage lambda tail fiber assembly gene homolog, Rac prophage	n.s.	n.s.	n.s.	n.s.	n.s.	n.s.	0.229352	0.402027	0.519757	0.135694	0.219411	0.786006
CDS	1433087	1433674	-	b1374	pinR	DNA invertase, site-specific recombination, Rac prophage	n.s.	n.s.	n.s.	n.s.	n.s.	n.s.	0.283276	0.326743	0.530346	0.0259166	0.0105348	0.632062
CDS	1433994	1434224	-	b1375	ynaE	Cold shock gene, function unknown, Rac prophage	n.s.	n.s.	n.s.	2.28571	n.s.	n.s.	0.217018	0.027487	0.571824	0.00779187	0.123634	0.761488
CDS	1435188	1435619	-	b1376	uspF	Stress-induced protein, binds ATP; dimer	n.s.	n.s.	n.s.	n.s.	n.s.	n.s.	0.293063	0.00330326	0.0525803	0.0733894	0.238933	0.305604
CDS	1435763	1436893	-	b1377	ompN	Outer membrane porin N	n.s.	n.s.	n.s.	2.5625	3.29787	n.s.	0.0172354	0.125546	0.588213	0.00012358	2.38669e-05	0.749582
CDS	1437263	1440784	-	b1378	pfo	Probable pyruvate-flavodoxin oxidoreductase	n.s.	n.s.	n.s.	-4.22889	-5.3007	n.s.	0.237253	0.127157	0.185929	1.31714e-07	6.05325e-08	0.686599
CDS	1441324	1441743	-	b1379	hslJ	Heat-inducible lipoprotein involved in novobiocin resistance	2.67059	3.73214	4.63071	n.s.	n.s.	n.s.	1.07637e-05	0.000320238	0.000400679	0.17493	0.21572	0.645853
CDS	1441857	1442843	-	b1380	ldhA	D-lactate dehydrogenase, NAD-dependent	8.33271	3.37838	n.s.	4.8521	3.58309	n.s.	2.31808e-06	0.00312536	0.527862	0.000121755	0.00478154	0.810794
CDS	1443051	1445687	+	b1381	ydbH	Function unknown	-2.36745	n.s.	n.s.	-2.52911	-2.21444	n.s.	0.000196433	0.00604632	0.552371	7.44111e-07	2.86299e-05	0.620932
CDS	1445687	1445869	+	b1382	ynbE	Novel verified lipoprotein, function unknown	-4	n.s.	n.s.	-2.34783	n.s.	n.s.	0.000809326	0.0776053	0.517564	0.00626346	0.0905881	0.778849
CDS	1445880	1446203	+	b1383	ydbL	Function unknown, DUF1318 family	-3.19608	n.s.	n.s.	n.s.	n.s.	n.s.	7.9555e-05	0.0190109	0.630359	0.0118659	0.0239776	0.754482
CDS	1446381	1447283	-	b1384	feaR	Transcriptional activator for tynA and feaB, AraC family	n.s.	2.90722	n.s.	n.s.	3.21429	n.s.	0.230875	0.000122689	0.0964564	0.0605258	1.73826e-05	0.136244
CDS	1447519	1449015	+	b1385	feaB	Phenylacetaldehyde dehydrogenase	3.5749	3.64	n.s.	4.03663	5.28061	n.s.	1.29516e-05	2.6654e-05	0.0249256	2.27383e-08	2.42154e-07	0.736706
CDS	1449079	1451349	-	b1386	tynA	Copper amine oxidase; tyramine oxidase; Cu(II) and topaquinone cofactors; homodimer	n.s.	n.s.	n.s.	n.s.	n.s.	n.s.	0.0276148	0.385026	0.550893	0.000224902	0.149136	0.783314
CDS	1451600	1453642	-	b1387	paaZ	Oxepin-CoA hydrolase/3-oxo-5,6-dehydrosuberyl-CoA semialdehyde dehydrogenase; enoyl-CoA hydratase; mutants are unable to use phenylacetate as a carbon source	2.63158	n.s.	n.s.	2.95455	n.s.	n.s.	0.00443592	0.239771	0.536575	0.000893907	0.0815828	0.700541
CDS	1453927	1454853	+	b1388	paaA	Ring 1,2-phenylacetyl-CoA epoxidase subunit; phenylacetyl-CoA oxygenase, alpha subunit; heteromultimeric diiron oxygenase component; phenylacetic acid degradation	n.s.	n.s.	n.s.	n.s.	n.s.	n.s.	0.202323	0.318665	0.502414	0.132321	0.0521372	0.662369
CDS	1454868	1455152	+	b1389	paaB	Ring 1,2-phenylacetyl-CoA epoxidase subunit; phenylacetyl-CoA oxygenase, effector protein; phenylacetic acid degradation	n.s.	n.s.	n.s.	n.s.	n.s.	n.s.	0.263681	0.333882	0.59263	0.171709	0.225387	0.554222
CDS	1455164	1455907	+	b1390	paaC	Ring 1,2-phenylacetyl-CoA epoxidase subunit; phenylacetyl-CoA oxygenase, beta subunit; heteromultimeric diiron oxygenase component; phenylacetic acid degradation	n.s.	n.s.	n.s.	n.s.	5	n.s.	0.222532	0.065084	0.572344	0.0959754	0.00621204	0.773327
CDS	1455925	1456419	+	b1391	paaD	Ring 1,2-phenylacetyl-CoA epoxidase possible subunit; phenylacetyl-CoA oxygenase, gamma subunit; heteromultimeric diiron oxygenase component; phenylacetic acid degradation	n.s.	n.s.	n.s.	n.s.	7.33333	n.s.	0.207262	0.0919076	0.459465	0.0918788	0.00213717	0.761282
CDS	1456430	1457497	+	b1392	paaE	Ring 1,2-phenylacetyl-CoA epoxidase subunit; phenylacetyl-CoA oxygenase, NAD(P)H oxidoreductase component; phenylacetic acid degradation	n.s.	n.s.	n.s.	n.s.	n.s.	n.s.	0.152239	0.289576	0.445588	0.130186	0.00997613	0.708246
CDS	1457497	1458261	+	b1393	paaF	2,3-dehydroadipyl-CoA hydratase; enoyl-CoA hydratase; phenylacetic acid degradation	n.s.	n.s.	n.s.	n.s.	n.s.	n.s.	0.145934	0.0670508	0.577588	0.122685	0.162701	0.607641
CDS	1458264	1459049	+	b1394	paaG	1,2-epoxyphenylacetyl-CoA isomerase, oxepin-CoA-forming; phenylacetic acid degradation	n.s.	n.s.	n.s.	n.s.	n.s.	n.s.	0.24124	0.221322	0.495788	0.136934	0.14726	0.704546
CDS	1459054	1460478	+	b1395	paaH	3-hydroxyadipyl-CoA dehydrogenase, NAD+-dependent; phenylacetic acid degradation	n.s.	n.s.	n.s.	n.s.	n.s.	n.s.	0.176756	0.142225	0.610775	0.0774978	0.188058	0.679099
CDS	1460471	1460890	+	b1396	paaI	Thioesterase in phenylacetic acid degradation operon; most active with ring-hydroxylated phenylacetyl-coenzyme A thioesters	n.s.	n.s.	n.s.	3.6	2.22727	n.s.	0.195206	0.335416	0.542779	6.18766e-05	0.00672536	0.782458
CDS	1460893	1462095	+	b1397	paaJ	3-oxoadipyl-CoA/3-oxo-5,6-dehydrosuberyl-CoA thiolase; phenylacetic acid degradation	3.19463	3.94574	n.s.	3.37349	4.36607	n.s.	1.60481e-05	5.40097e-06	0.0318185	2.54608e-07	5.64169e-07	0.57815
CDS	1462125	1463435	+	b1398	paaK	Phenylacetate-coenzyme A ligase, phenylacetic acid degradation	2.62332	3.28962	n.s.	2.02834	2.76101	n.s.	0.000266322	3.71784e-05	0.139043	3.47831e-05	9.95734e-06	0.74138
CDS	1463539	1464486	+	b1399	paaX	Repressor for the paa operon, phenylacetyl-CoA induced	n.s.	n.s.	n.s.	n.s.	n.s.	n.s.	0.0412215	0.105417	0.424799	0.139054	0.203798	0.811842
CDS	1464471	1465058	+	b1400	paaY	Phenylacetic acid degradation, acetyltransferase homolog; possible regulator through acetylation of PaaK	n.s.	n.s.	n.s.	-2.07568	n.s.	n.s.	0.152982	0.325331	0.398412	7.97087e-06	0.000857051	0.635943
CDS	1467924	1468826	-	b1402	insD1	IS2 transposase B	n.s.	n.s.	n.s.	n.s.	n.s.	n.s.	0.176939	0.304145	0.583311	0.13923	0.118936	0.777957
CDS	1468787	1469149	-	b1403	insC1	IS2 transposase A	n.s.	n.s.	n.s.	n.s.	n.s.	n.s.	0.233066	0.372725	0.612782	0.135872	0.247787	0.819857
CDS	1469358	1470506	+	b1404	insI1	IS30 transposase	n.s.	n.s.	n.s.	n.s.	n.s.	n.s.	0.30917	0.297606	0.613735	0.201064	0.199998	0.819897
CDS	1474221	1475078	+	b1406	ydbC	Predicted oxidoreductase, NAD(P)-binding, function unknown	n.s.	n.s.	n.s.	n.s.	n.s.	n.s.	0.0154244	0.262451	0.301518	0.153563	0.234711	0.565321
CDS	1475144	1477447	+	b1407	ydbD	Methylglyoxal sensitivity, function unknown; PF10971 family	n.s.	n.s.	n.s.	4.69048	9.48276	n.s.	0.0494942	0.278553	0.291018	1.3034e-06	1.34799e-07	0.668293
CDS	1477621	1478223	+	b1408	ynbA	Phosphatidylglycerophosphate synthase homolog, function unknown; inner membrane protein	n.s.	n.s.	n.s.	n.s.	10.5	n.s.	0.266814	0.348326	0.463193	0.0343535	0.000953172	0.800919
CDS	1478226	1479119	+	b1409	ynbB	CDP-diglyceride synthase homolog, function unknown; predicted inner membrane protein	n.s.	n.s.	n.s.	n.s.	n.s.	n.s.	0.159086	0.0908293	0.258382	0.183698	0.000296634	0.336835
CDS	1479138	1480892	+	b1410	ynbC	Predicted bifunctional lysophospholipase and SAM methyltransferase, function unknown	n.s.	n.s.	n.s.	2.4	2	n.s.	0.0118307	0.193672	0.591391	4.27284e-05	0.000796182	0.760383
CDS	1480909	1482198	+	b1411	ynbD	Predicted phospholipid or protein phosphatase; predicted inner membrane protein	n.s.	n.s.	n.s.	n.s.	n.s.	n.s.	0.186951	0.326273	0.604292	0.0858616	0.118191	0.775666
CDS	1482258	1482860	-	b1412	azoR	NADH-azoreductase, FMN-dependent	n.s.	n.s.	n.s.	2.63399	2.133	n.s.	0.00129262	0.0204859	0.492984	5.51023e-06	4.81092e-05	0.682115
CDS	1483061	1486960	+	b1413	hrpA	Predicted ATP-dependent RNA helicase	n.s.	n.s.	n.s.	-2.03347	n.s.	n.s.	0.00231646	0.00123637	0.630848	3.29484e-07	0.000109436	0.395398
CDS	1487235	1488032	+	b1414	ydcF	SAM-binding protein, function unknown; low abundance protein	n.s.	3.15814	n.s.	2.17845	2.08824	n.s.	0.0399408	4.38903e-06	0.362465	5.50668e-07	5.16633e-05	0.815647
CDS	1488232	1489668	+	b1415	aldA	Aldehyde dehydrogenase, NAD-dependent; active on lactaldehyde, glycolaldehyde, and other aldehydes	-5.01554	-2.45675	n.s.	-14.9748	-6.90785	n.s.	5.18398e-06	0.00260749	0.277628	6.63035e-07	1.30134e-05	0.0554938
CDS	1490902	1491429	+	b1418	cybB	Cytochrome b561	2.26628	n.s.	n.s.	2.78221	3.47365	n.s.	7.63186e-05	0.000178611	0.212361	5.02258e-07	1.96571e-07	0.107929
CDS	1491677	1491847	+	b1419	ydcA	Function unknown	n.s.	n.s.	n.s.	2.38688	2.65302	n.s.	0.306026	0.0511714	0.532071	1.4435e-06	1.45164e-05	0.686483
CDS	1491965	1492129	-	b1420	mokB	Overlapping regulatory peptide, enables hokB expression	n.s.	n.s.	n.s.	n.s.	n.s.	n.s.	0.112332	0.3169	0.231399	0.0382995	0.248587	0.201764
CDS	1492470	1494107	+	b1421	trg	Ribose, galactose chemoreceptor, methyl-accepting; MCP III; flagellar regulon	-2.01293	-2.48578	-6.64143	n.s.	n.s.	n.s.	0.000406117	0.00293967	9.21755e-05	1.39988e-06	0.00725388	0.471332
CDS	1494151	1495071	-	b1422	ydcI	Predicted transcriptional regulator, function unknown	4.41506	16.8454	22.1117	3.68884	27.2793	3.35484	6.30618e-06	3.39767e-07	7.16594e-06	2.88578e-08	7.36966e-08	0.000283157
CDS	1495288	1496628	+	b1423	ydcJ	Predicted metalloenzyme, function unknown	3.01235	4.0625	n.s.	3.12222	4.56522	n.s.	0.00043607	1.3799e-05	0.0135633	8.53882e-06	4.76569e-07	0.752943
CDS	1496856	1498508	+	b1424	opgD	Osmoregulated periplasmic glucan (OPG) biosynthesis; periplasmic protein	n.s.	n.s.	n.s.	n.s.	n.s.	n.s.	0.0769093	0.0184518	0.626239	0.0123594	0.00212886	0.359187
CDS	1498651	1498872	+	b1426	ydcH	DUF465 family protein, function unknown	-2	n.s.	n.s.	n.s.	n.s.	n.s.	0.00165837	0.0396535	0.369015	0.0879785	0.205002	0.759127
CDS	1498938	1499474	+	b1427	rimL	Ribosomal protein L7/L12 N-acetyltransferase; modification of 50S ribosomal subunit protein L7; acetylation of N-terminal serine	n.s.	n.s.	n.s.	n.s.	n.s.	n.s.	0.0142347	0.364046	0.30063	0.196584	0.238285	0.465164
CDS	1499472	1500449	-	b1428	ydcK	Function unknown	2.26437	3.85417	n.s.	n.s.	n.s.	n.s.	0.000502142	0.000110054	0.087862	0.135517	0.0494996	0.586549
CDS	1500573	1501562	+	b1429	tehA	K+-tellurite, ethidium and proflavin efflux transporter	2.33538	n.s.	n.s.	3.08635	2.59698	n.s.	0.000242371	0.00141755	0.597518	5.8785e-07	1.68304e-05	0.752869
CDS	1501562	1502152	+	b1430	tehB	Tellurite, selenium methyltransferase; tellurite, selenium resistance protein; dimeric	n.s.	n.s.	n.s.	n.s.	n.s.	n.s.	0.29887	0.0372397	0.33477	4.15751e-05	0.000513904	0.453095
CDS	1502457	1503122	+	b1431	ydcL	Novel verified lipoprotein, function unknown	n.s.	n.s.	n.s.	n.s.	n.s.	n.s.	0.214592	0.000342392	0.33139	0.00108855	0.00830212	0.50262
CDS	1503717	1504862	+	b1432	insQ	IS609 transposase B	n.s.	n.s.	n.s.	n.s.	n.s.	n.s.	0.302443	0.381368	0.224811	0.00102149	0.00391035	0.48906
CDS	1504908	1506080	-	b1433	ydcO	Inner membrane protein, predicted transporter, function unknown	n.s.	n.s.	n.s.	-3.07595	n.s.	n.s.	0.0408972	0.00488948	0.539696	1.89298e-06	0.0108657	0.601239
CDS	1506172	1506705	+	b1434	ydcN	Predicted transcriptional regulator, function unknown	n.s.	n.s.	n.s.	-2.28859	n.s.	n.s.	0.0130639	0.190571	0.589567	9.97745e-05	0.0152555	0.631434
CDS	1506781	1508739	+	b1435	ydcP	Function unknown, U32 peptidase family	-2.72037	n.s.	n.s.	-3.28505	n.s.	n.s.	2.03891e-05	0.00481882	0.156906	8.92716e-08	0.000834016	0.128413
CDS	1508837	1509064	-	b1436	yncJ	Predicted secreted protein, function unknown	3.62162	7.31429	n.s.	n.s.	n.s.	n.s.	7.14008e-05	0.000908187	0.59983	0.101347	0.163069	0.640207
CDS	1509508	1509921	+	b1438	hicB	Antitoxin of HicAB TA pair; mutational suppressor of null rpoE lethality	n.s.	n.s.	n.s.	n.s.	2.68037	n.s.	0.114828	0.01268	0.620551	7.01317e-05	2.45812e-05	0.671376
CDS	1510003	1511406	+	b1439	ydcR	Putative HTH transcriptional regulator with aminotransferase domain; MocR family	n.s.	n.s.	n.s.	n.s.	n.s.	n.s.	0.245196	0.0032546	0.0516259	0.0469789	0.000231278	0.538096
CDS	1511654	1512796	+	b1440	ydcS	Polyhydroxybutyrate (PHB) synthase; ABC transporter periplasmic binding protein homolog; upregulated during glucose-limitation	n.s.	n.s.	n.s.	n.s.	2.85556	-2.63014	0.0181259	0.0188983	0.561159	0.000904134	2.96977e-05	0.00518597
CDS	1512817	1513827	+	b1441	ydcT	Putative ABC transporter ATP-binding protein; function unknown	n.s.	n.s.	n.s.	n.s.	n.s.	n.s.	0.266502	0.276598	0.295064	0.111748	0.0189319	0.711561
CDS	1513831	1514769	+	b1442	ydcU	Putative ABC transporter permease protein; function unknown	n.s.	n.s.	n.s.	n.s.	n.s.	n.s.	0.241901	0.36841	0.360864	0.170182	0.112223	0.792139
CDS	1514762	1515553	+	b1443	ydcV	Putative ABC transporter permease protein; function unknown	n.s.	n.s.	n.s.	n.s.	n.s.	n.s.	0.260682	0.242663	0.419594	0.0105208	0.0932509	0.770812
CDS	1515578	1516999	+	b1444	patD	gamma-Aminobutyraldehyde dehydrogenase, NAD-dependent; ABALDH; ABDH; pyrroline dehydrogenase; also active on medium chain aldehydes	n.s.	n.s.	n.s.	n.s.	n.s.	n.s.	0.0733781	0.218923	0.585971	0.153043	0.085351	0.781423
CDS	1517389	1517559	+	b1445	ydcX	Required for swarming phenotype, DUF2566 family, function unknown	n.s.	n.s.	2.90265	n.s.	n.s.	n.s.	0.215632	0.21792	0.00925378	0.00565044	0.0227555	0.691306
CDS	1517648	1517878	+	b1446	ydcY	Function unknown	2.26958	3.77697	n.s.	5.12593	3.26411	n.s.	0.00767775	2.3526e-06	0.217495	3.45461e-07	2.31837e-06	0.692546
CDS	1517885	1518331	-	b1447	ydcZ	Required for swarming phenotype, inner membrane protein, function unknown	n.s.	n.s.	n.s.	2.56667	n.s.	n.s.	0.153724	0.371477	0.601845	7.26252e-07	0.00138305	0.782344
CDS	1518331	1518846	-	b1448	mnaT	Methionine N-acyltransferase; L-amino acid N-acyltransferase	n.s.	n.s.	n.s.	2.90681	n.s.	n.s.	0.00153181	0.00839778	0.175479	2.32651e-07	0.00452775	0.691983
CDS	1519027	1520061	+	b1449	curA	Curcumin/dihydrocurcumin reductase, NADPH-dependent	n.s.	n.s.	n.s.	n.s.	n.s.	n.s.	0.0309791	0.0464488	0.319214	0.0738993	0.262647	0.709056
CDS	1520262	1520924	+	b1450	mcbR	MqsR-controlled colanic acid and biofilm regulator; represses mcbA	3.64286	7.86957	10.4792	9.2	27.05	n.s.	0.00172414	9.80573e-05	0.000109649	4.33428e-07	1.09174e-06	0.783937
CDS	1520966	1523065	-	b1451	yncD	Putative TonB-dependent outer membrane receptor	-3.28889	n.s.	6.51163	n.s.	2.66304	n.s.	1.07092e-05	0.13957	0.00094722	0.00060615	0.000402462	0.103444
CDS	1523307	1524365	+	b1452	yncE	DNA-binding, ATP-binding periplasmic protein, function unknown	-2.19036	n.s.	3.78261	n.s.	2.55556	n.s.	0.00338616	0.37823	0.00311592	0.209983	0.00108326	0.101229
CDS	1524484	1525980	-	b1453	ansP	L-Asparagine permease	-2.72789	-2.31452	n.s.	n.s.	n.s.	n.s.	3.75951e-05	0.00117068	0.117582	0.00108235	0.0286987	0.639301
CDS	1526247	1526861	+	b1454	yncG	Function unknown, glutathione S-transferase homolog	2.90476	3.68571	n.s.	n.s.	2.5	n.s.	0.000605726	9.4459e-05	0.0233259	0.0250514	0.00109171	0.581307
CDS	1526940	1527149	+	b1455	yncH	Required for swarming phenotype, function unknown	n.s.	n.s.	n.s.	n.s.	n.s.	n.s.	0.309319	0.235894	0.406254	0.137995	0.138979	0.786061
pseudogene	1527902	1529938	+	b1456	rhsE	Pseudogene, rhs family, encoded within RhsE repeat; hotspot for chromosomal duplication formation	n.s.	n.s.	n.s.	n.s.	n.s.	n.s.	0.0592003	0.332497	0.511147	0.0830486	0.18234	0.755786
CDS	1529922	1530401	+	b1457	ydcD	Function unknown	n.s.	n.s.	n.s.	-4	n.s.	n.s.	0.0433141	0.0551377	0.581719	0.00301353	0.129509	0.780843
pseudogene	1530586	1531323	+	b1459	yncI	Pseudogene reconstruction, H repeat-associated, RhsE-linked	n.s.	n.s.	n.s.	n.s.	n.s.	n.s.	0.165538	0.205162	0.534271	0.102603	0.0982904	0.776092
CDS	1531816	1532949	+	b1460	ydcC	H repeat-associated protein, RhsE-linked, function unknown	n.s.	n.s.	n.s.	4.11111	11.8	n.s.	0.238252	0.185387	0.45727	0.00278377	5.60923e-05	0.779733
CDS	1533052	1533282	+	b1461	pptA	Phenylpyruvate tautomerase; other substrates are (p-hydroxyphenyl)pyruvate and 2-hydroxy-2,4-pentadienoate; homodimeric	n.s.	n.s.	n.s.	2.75771	2.88448	n.s.	0.0415472	0.0155952	0.197363	8.10444e-07	4.8619e-06	0.689142
CDS	1533285	1533851	-	b1462	yddH	Predicted FMN-binding protein, function unknown	n.s.	n.s.	n.s.	n.s.	n.s.	n.s.	0.129424	0.196558	0.329059	0.130008	0.123257	0.59724
CDS	1534024	1534866	+	b1463	nhoA	N-hydroxyarylamine O-acetyltransferase	3.30159	2.46212	n.s.	2.49275	n.s.	n.s.	0.000133033	0.000456689	0.20968	0.000203915	0.0121542	0.794823
CDS	1534968	1535858	-	b1464	yddE	Conserved predicted enzyme, PhzC-PhzF family, function unknown	n.s.	n.s.	n.s.	n.s.	n.s.	n.s.	0.037976	0.152707	0.360062	2.6289e-05	0.000179774	0.739186
CDS	1535940	1536617	-	b1465	narV	Nitrate reductase II (NRZ), gamma-subunit	n.s.	n.s.	n.s.	n.s.	n.s.	n.s.	0.279011	0.361917	0.573796	0.0154523	0.154369	0.753311
CDS	1536617	1537309	-	b1466	narW	Redox enzyme maturation protein (REMP) for for NarZYV, molybdenum insertion; binds NarZ	n.s.	n.s.	n.s.	n.s.	n.s.	n.s.	0.0819911	0.0185627	0.406074	0.063121	0.134626	0.380385
CDS	1537312	1538853	-	b1467	narY	Nitrate reductase II (NRZ), beta subunit	n.s.	-3	n.s.	n.s.	-2.21569	n.s.	0.0464384	0.00248674	0.311421	0.0191252	0.00244628	0.26975
CDS	1538853	1542590	-	b1468	narZ	Nitrate reductase II (NRZ), alpha subunit	-2	n.s.	n.s.	n.s.	n.s.	n.s.	0.000689002	0.0422952	0.126315	0.000502437	0.00604142	0.15093
CDS	1542675	1544060	-	b1469	narU	Nitrite extrusion protein 2	n.s.	n.s.	6.16	2.54545	n.s.	n.s.	0.0975298	0.0429686	0.0063961	0.00904223	0.161779	0.579733
pseudogene	1544384	1544761	-	b1471	yddK	Pseudogene, frameshifted, leucine-rich protein	n.s.	n.s.	n.s.	n.s.	n.s.	n.s.	0.29679	0.387045	0.605281	0.0529051	0.0205755	0.793592
pseudogene	1545750	1546028	-	b1472	yddL	Pseudogene, OmpCFN porin family, N-terminal fragment	n.s.	n.s.	n.s.	n.s.	n.s.	n.s.	0.210066	0.29659	0.627897	0.111212	0.199478	0.783484
CDS	1546291	1547169	-	b1473	yddG	Aromatic amino acid exporter	-2.05488	n.s.	n.s.	n.s.	n.s.	n.s.	0.000758469	0.00132153	0.0430104	0.000376449	0.000555139	0.727744
CDS	1547401	1550445	+	b1474	fdnG	Formate dehydrogenase-N, selenopeptide, anaerobic; FDH-N; periplasmic	-3.6422	-12.8625	-7.34722	-3.21168	-5.70064	n.s.	7.00238e-06	8.73076e-08	4.05269e-06	9.7507e-07	1.60194e-07	0.401017
CDS	1550461	1551342	+	b1475	fdnH	Formate dehydrogenase-N, Fe-S subunit, anaerobic; FDH-N; periplasmic	2.05263	n.s.	n.s.	n.s.	n.s.	n.s.	0.00634818	0.220923	0.0901405	0.0272062	0.185563	0.661161
CDS	1551338	1551988	+	b1476	fdnI	Formate dehydrogenase-N, cytochrome subunit, anaerobic; FDH-N	n.s.	n.s.	n.s.	n.s.	n.s.	n.s.	0.00201302	0.24324	0.486586	0.108525	0.0893521	0.594475
CDS	1552401	1552682	-	b1477	yddM	Predicted transcriptional regulator, function unknown	n.s.	n.s.	n.s.	3.77073	2.22276	n.s.	0.125073	0.0383715	0.438008	1.16864e-05	4.85126e-05	0.0981776
CDS	1552831	1553838	-	b1478	adhP	Ethanol-active dehydrogenase/acetaldehyde-active reductase	n.s.	n.s.	n.s.	n.s.	n.s.	n.s.	0.00993528	0.173115	0.164584	0.00234666	0.239905	0.696867
CDS	1553975	1555669	-	b1479	maeA	Malic enzyme, NAD-dependent; NAD-ME	n.s.	n.s.	n.s.	-5.55117	-8.51834	n.s.	0.08431	0.0590597	0.631499	1.23496e-07	4.3417e-07	0.636865
CDS	1555829	1555963	-	b1480	sra	SRA (stationary-phase-induced ribosome-associated) protein; Protein D; present in copy number/ribosome = 0.1 (exp) to 0.4 (stat); previously called 30S ribosomal subunit protein S22, RpsV	2.59574	3.33889	n.s.	3.95804	3.0347	n.s.	6.06108e-05	0.00261694	0.123474	8.58139e-08	9.27032e-05	0.11539
CDS	1556068	1556280	-	b1481	bdm	Osmoresponsive gene with reduced expression in biofilms; function unknown	n.s.	11.5672	8.2451	n.s.	n.s.	n.s.	0.0849834	5.30293e-05	0.000458307	0.0422364	0.0128703	0.0114453
CDS	1556625	1557053	+	b1482	osmC	Lipoyl-dependent Cys-based peroxidase, hydroperoxide resistance; stress-induced peroxiredoxin; salt-shock inducible membrane protein; required for long-term survival in stationary phase	3.45293	n.s.	n.s.	7.73963	6.68331	n.s.	5.25769e-05	0.0301659	0.0448838	1.27509e-07	4.7796e-06	0.113635
CDS	1557115	1558038	-	b1483	ddpF	D,D-dipeptide permease system, ATP-binding component	n.s.	n.s.	n.s.	n.s.	n.s.	n.s.	0.272867	0.220524	0.362065	0.124834	0.172588	0.529915
CDS	1558034	1559017	-	b1484	ddpD	D,D-dipeptide permease system, ATP-binding component	n.s.	n.s.	n.s.	n.s.	n.s.	n.s.	0.276254	0.30992	0.485867	0.0913446	0.146321	0.673654
CDS	1559017	1559910	-	b1485	ddpC	D,D-dipeptide permease system, membrane translocase	n.s.	n.s.	n.s.	n.s.	n.s.	n.s.	0.0882082	0.378367	0.581019	0.0934805	0.082091	0.791404
CDS	1559910	1560929	-	b1486	ddpB	D,D-dipeptide permease system, membrane translocase	n.s.	n.s.	n.s.	n.s.	n.s.	n.s.	0.234242	0.22806	0.178462	0.120533	0.184491	0.506752
CDS	1560934	1562481	-	b1487	ddpA	D,D-dipeptide-binding protein, periplasmic	n.s.	n.s.	n.s.	n.s.	n.s.	n.s.	0.23792	0.273019	0.0281318	0.0800876	0.215889	0.757929
CDS	1562498	1563076	-	b1488	ddpX	D-Ala-D-Ala dipeptidase	n.s.	n.s.	n.s.	n.s.	n.s.	n.s.	0.248793	0.30729	0.0219971	0.151481	0.0664538	0.682592
CDS	1563337	1565733	-	b1489	dosP	Heme-regulated oxygen sensor, c-di-GMP phosphodiesterase; biofilm regulator; may have weak cAMP PDE activity; cold- and stationary phase-inducible; dimeric; dual domain protein; defective cyclase domain	-5.97	-5.29126	3.32612	-4.09938	-3.1457	n.s.	1.07675e-07	2.61677e-06	0.00751068	3.77027e-08	6.3093e-06	0.786888
CDS	1565761	1567140	-	b1490	dosC	Diguanylate cyclase, binds oxygen, positive biofilm regulator; cold- and stationary phase-induced	-2.09464	n.s.	4.06356	n.s.	2.68421	n.s.	0.00889175	0.177485	0.00449466	0.000489807	1.17305e-05	0.807633
CDS	1567507	1568823	-	b1491	yddW	Novel verified lipoprotein, function unknown; related to glycosyl hydrolases	-2.05398	n.s.	n.s.	n.s.	n.s.	n.s.	0.000489092	0.100138	0.170533	0.124118	0.206546	0.0415625
CDS	1568957	1570489	-	b1492	gadC	Glutamate-GABA antiporter; glutamate-dependent enzyme, may function in protection against cytoplasmic acidification	2.87129	n.s.	n.s.	3.86607	n.s.	n.s.	2.36718e-05	0.126955	0.365649	2.29617e-07	0.0170133	0.211087
CDS	1570648	1572045	-	b1493	gadB	Glutamate decarboxylase B, vitamin B6-dependent; hexameric	3.26316	2.54286	n.s.	n.s.	n.s.	n.s.	0.000673388	0.00464479	0.394893	0.110854	0.157713	0.199094
CDS	1572410	1575202	-	b1494	pqqL	Putative secreted zinc protease, function unknown; induced by AI-2 pheromone	-3.6782	-3.70136	n.s.	n.s.	n.s.	n.s.	4.43344e-05	4.54543e-05	0.347085	0.00216533	0.260891	0.441285
CDS	1575250	1577619	-	b1495	yddB	Putative TonB-dependent outer membrane receptor; function unknown	-5.19048	-2.25263	n.s.	-3.10968	n.s.	n.s.	4.48591e-07	0.00119834	0.107664	3.52859e-07	0.241521	0.134083
CDS	1577660	1579342	-	b1496	yddA	ABC-type transporter, no overexpression resistances	-4.41667	n.s.	9.45455	-6.5	n.s.	n.s.	4.34634e-05	0.291986	0.00326122	2.65282e-06	0.138222	0.0768707
CDS	1579636	1580790	-	b1497	ydeM	Function unknown, Radical SAM superfamily	n.s.	n.s.	n.s.	n.s.	4.3125	n.s.	0.250256	0.339825	0.489446	0.154947	9.66651e-05	0.677508
CDS	1580845	1582524	-	b1498	ydeN	Predicted periplasmic arylsulphatase, function unknown	-2.86667	-8	-3.26984	-3.02532	-3.04225	n.s.	8.21926e-05	5.00326e-06	0.0024266	1.33591e-05	6.5094e-05	0.791088
CDS	1582929	1583687	-	b1499	ydeO	UV-inducible global regulator, EvgA-, GadE-dependent; transcriptional activator for mdtEF; required for acid resistance conferred by EvgA overexpression; AraC family	n.s.	-7.66667	n.s.	n.s.	n.s.	n.s.	0.0597778	0.00581087	0.501594	0.114432	0.0467844	0.715484
CDS	1583765	1583959	-	b1500	safA	Two-component system connector protein, EvgSA to PhoQP; TCS regulon connector; EvgSA-regulated membrane protein that activates the PhoQP regulon	n.s.	n.s.	n.s.	n.s.	n.s.	n.s.	0.162223	0.298957	0.62307	0.179822	0.0325654	0.804841
CDS	1584210	1586486	-	b1501	ydeP	Required for acid resistance conferred by EvgA overexpression; oxidoreductase homolog	n.s.	n.s.	n.s.	n.s.	2.53933	n.s.	0.0288093	0.00169662	0.624323	0.00409169	1.74533e-05	0.739677
CDS	1586823	1587734	-	b1502	ydeQ	Function unknown, FimH homolog	n.s.	n.s.	n.s.	n.s.	7	n.s.	0.0566578	0.0168044	0.531948	0.154429	0.000319231	0.76811
CDS	1587796	1588296	-	b1503	ydeR	Function unknown, FimA homolog	n.s.	7.6	n.s.	n.s.	19.2	n.s.	0.26946	0.000684578	0.342733	0.0135462	0.000117631	0.786723
CDS	1588312	1588839	-	b1504	ydeS	Function unknown, FimA homolog	n.s.	22.5	n.s.	n.s.	56.5	n.s.	0.136372	0.00110059	0.388909	0.0353242	4.87153e-05	0.746207
pseudogene	1588853	1590079	-	b1505	ydeT	Pseudogene, FimD family, C-terminal fragment	4.85714	8.58333	n.s.	4.41176	31.6364	n.s.	0.000403125	0.000296693	0.0117553	3.462e-05	3.47155e-06	0.711163
pseudogene	1590334	1590423	-	b1506	yneL	Pseudogene reconstruction, C-terminal fragment, AraC family	n.s.	n.s.	n.s.	n.s.	n.s.	n.s.	0.0754573	0.296251	0.564303	0.109601	0.221411	0.69621
CDS	1590857	1592176	-	b1507	hipA	EF-Tu kinase; serine protein kinase required for persister formation; toxin of HipAB TA pair	n.s.	n.s.	n.s.	n.s.	n.s.	n.s.	0.000146611	0.0113648	0.256743	0.000986418	0.000971989	0.656521
CDS	1592179	1592442	-	b1508	hipB	Antitoxin of HipAB TA pair; transcriptional repressor of the hipBA operon; role in persister formation	2.24038	n.s.	n.s.	2.61739	3.64706	n.s.	0.00301601	0.0931665	0.424454	9.2412e-06	1.83501e-06	0.778434
CDS	1598620	1600209	-	b1511	lsrK	Autoinducer-2 (AI-2) kinase; upregulated in biofilms	n.s.	n.s.	n.s.	n.s.	n.s.	n.s.	0.0732197	0.0444477	0.596587	0.185379	0.224396	0.691419
CDS	1600291	1601241	-	b1512	lsrR	lsrACDBFGE operon regulator for autoinducer-2 (AI-2) uptake; induced by phospho-AI-2	n.s.	n.s.	n.s.	n.s.	n.s.	n.s.	0.00776787	0.13039	0.256274	0.00319083	0.0371037	0.748212
CDS	1601490	1603022	+	b1513	lsrA	Autoinducer 2 (AI-2) import ATP-binding protein; essential for aerobic growth; upregulated in biofilms	2.10345	n.s.	n.s.	n.s.	n.s.	n.s.	0.0092388	0.158929	0.0454829	0.0783583	0.0973862	0.761694
CDS	1603019	1604044	+	b1514	lsrC	Autoinducer 2 (AI-2) import system permease protein	n.s.	n.s.	n.s.	n.s.	n.s.	n.s.	0.229691	0.190985	0.104978	0.146076	0.153624	0.755425
CDS	1604047	1605036	+	b1515	lsrD	Autoinducer-2 (AI-2) import system permease protein	n.s.	n.s.	n.s.	n.s.	n.s.	n.s.	0.169776	0.263741	0.353613	0.0505564	0.186455	0.713829
CDS	1605051	1606070	+	b1516	lsrB	Autoinducer-2 (AI-2)-binding protein	n.s.	-2.375	n.s.	-2.17857	-2.37143	n.s.	0.153352	0.00566547	0.283553	0.00206857	0.00315627	0.780669
CDS	1606100	1606972	+	b1517	lsrF	Function unknown, involved in AI-2 catabolism	n.s.	n.s.	n.s.	3.04132	2.46903	n.s.	0.0425345	0.358634	0.0975238	1.05432e-06	0.00171635	0.68007
CDS	1606999	1607286	+	b1518	lsrG	Autoinducer 2-degrading protein; ygiN paralog	2.66667	n.s.	n.s.	6.88	4.79412	n.s.	0.00497135	0.305804	0.396749	2.82067e-07	3.41774e-07	0.408291
CDS	1607346	1608101	+	b1519	tam	Trans-aconitate 2-methyltransferase, SAM-dependent	2.57627	3.50289	n.s.	2.18321	2.02013	n.s.	3.78924e-05	0.000692658	0.040232	0.000510334	0.000311331	0.510578
CDS	1608111	1609022	-	b1520	yneE	Predicted inner membrane protein, bestrophin family; possible chloride channel; required for swarming phenotype	n.s.	n.s.	6.11811	n.s.	2.20349	n.s.	0.0190322	0.088678	0.000185252	0.000430765	0.00146442	0.577154
CDS	1609232	1610680	-	b1521	uxaB	D-Altronate oxidoreductase, NAD-dependent; galacturonate branch of hexuronate pathway	n.s.	-2.78846	-3.27523	n.s.	n.s.	n.s.	0.282213	0.000468106	0.00144982	0.00242749	0.034638	0.675281
CDS	1610910	1611854	-	b1522	yneF	Predicted membrane-bound diguanylate cyclase	n.s.	n.s.	n.s.	n.s.	n.s.	n.s.	0.227145	0.0200034	0.618016	0.152349	0.193538	0.71529
CDS	1611969	1612325	-	b1523	yneG	DUF4186 protein	n.s.	n.s.	n.s.	-2.13445	n.s.	n.s.	0.00157709	0.174366	0.149358	0.000125427	0.0473183	0.289135
CDS	1612328	1613251	-	b1524	glsB	Glutaminase 2; GlsA2	n.s.	n.s.	n.s.	n.s.	n.s.	n.s.	0.015213	0.215708	0.394334	0.155466	0.123824	0.566365
CDS	1613318	1614703	-	b1525	sad	Succinate semialdehyde dehydrogenase, NAD(P)(+)-dependent; SSADH; SSDH	2.07132	n.s.	n.s.	n.s.	n.s.	n.s.	0.000375653	0.354167	0.00590248	0.0542658	0.255779	0.70392
CDS	1614804	1615682	+	b1526	yneJ	LysR-family transcriptional regulator, lamB regulator	n.s.	n.s.	n.s.	n.s.	n.s.	n.s.	0.0663388	0.248022	0.547449	0.0196078	0.00294416	0.639905
CDS	1615763	1616875	+	b1527	yneK	Function unknown	n.s.	n.s.	n.s.	n.s.	n.s.	n.s.	0.212159	0.0170569	0.113846	0.107628	0.143877	0.177711
CDS	1617028	1618215	+	b1528	ydeA	Arabinose efflux transporter, arabinose-inducible	2.08411	3.96833	3.64234	2.40756	3.11917	n.s.	0.000511742	8.5739e-05	0.000280706	1.88444e-06	2.17808e-05	0.368982
CDS	1618246	1618908	-	b1529	marC	Inner membrane protein, function unknown; not involved in antibiotic resistance	n.s.	n.s.	n.s.	4.44601	2.96912	n.s.	0.00440202	0.365318	0.568252	1.87903e-08	9.00059e-06	0.800967
CDS	1619120	1619551	+	b1530	marR	Transcription repressor of multiple antibiotic resistance; resistance to tetracycline, chloramphenicol, etc.; dimeric	25.5893	7.01869	n.s.	48.448	28.9892	n.s.	9.29801e-07	0.00080259	0.184432	2.09727e-08	1.27108e-06	0.67315
CDS	1619574	1619954	+	b1531	marA	Transcriptional activator for multiple antibiotic resistance; AraC family; resistance to tetracycline, chloramphenicol	15.1629	9.19388	n.s.	46.2035	31.4549	n.s.	8.83992e-08	1.21145e-05	0.0527399	3.18989e-10	4.06255e-07	0.7924
CDS	1619989	1620204	+	b1532	marB	Function unknown; probable periplasmic protein in marRAB multiple antibiotic resistance operon	16.2184	8.32222	n.s.	45.1031	27.3333	n.s.	2.73601e-08	6.75958e-05	0.115478	1.2334e-08	1.79599e-07	0.711362
CDS	1620241	1621137	-	b1533	eamA	Efflux pump for cysteine and O-acetyl-L-serine; part of a L-cysteine/L-cystine shuttle system confering hydrogen peroxide resistance	n.s.	n.s.	n.s.	n.s.	n.s.	n.s.	0.0547356	0.010457	0.365252	0.0886843	0.0730417	0.662636
CDS	1621332	1622516	+	b1534	ydeE	Putative arabinose efflux transporter	2.79699	n.s.	n.s.	n.s.	n.s.	n.s.	5.40106e-05	0.00313681	0.0509954	0.00329207	0.0166489	0.609041
CDS	1622963	1623850	-	b1535	dgcZ	Diguanylate cyclase, required for pgaD induction	5.53043	6.38365	2.71429	3.7874	4.96403	n.s.	7.08985e-06	1.3188e-05	0.00708349	3.26646e-07	1.99272e-07	0.451254
CDS	1624108	1624497	-	b1536	ydeI	Predicted secreted protein, function unknown	n.s.	2.7561	4.35088	n.s.	5.54286	n.s.	0.273638	0.000597458	0.00183463	0.0124707	9.58054e-07	0.772202
CDS	1624773	1625288	+	b1537	ydeJ	Inactive PncC domain protein, function unknown	4.83333	7.30769	n.s.	6.14286	23.0909	n.s.	0.00176109	0.000485639	0.0114264	3.24253e-05	2.73094e-07	0.665682
CDS	1625338	1627380	-	b1538	dcp	Dipeptidyl carboxypeptidase II	n.s.	-3.25827	n.s.	-4.62123	-6.42433	n.s.	0.212333	9.10044e-05	0.0232292	4.37619e-08	3.43656e-07	0.791352
CDS	1627517	1628260	+	b1539	ydfG	Malonic semialdehyde reductase, NADPH-dependent; L-allo-threonine dehydrogenase, NADP+-dependent, other in vitro substrates include L-serine, D-serine, D-threonine and 3-hydroxyisobutyrate	n.s.	n.s.	-2.09956	n.s.	n.s.	n.s.	0.0289711	0.0659875	0.00521232	0.000188531	0.248427	0.806361
CDS	1628352	1629035	+	b1540	rspR	Predicted DNA-binding transcriptional regulator, function unknown	n.s.	n.s.	n.s.	n.s.	n.s.	n.s.	0.0286482	0.123548	0.22018	9.14464e-05	0.000109901	0.488514
CDS	1629215	1629415	+	b1541	ydfZ	Selenoprotein, function unknown	-4.17881	-12.3701	-13.1104	n.s.	-3.33985	n.s.	1.61783e-06	0.000334769	0.000152827	0.00146855	0.000499399	0.25706
CDS	1629456	1630913	-	b1542	ydfI	Predicted D-mannonate oxidoreductase, NAD-dependent	n.s.	n.s.	n.s.	n.s.	2.00971	n.s.	0.257981	0.390253	0.527737	0.00767482	0.000511803	0.799463
CDS	1633072	1633302	+	b1544	ydfK	Cold shock gene, function unknown, Qin prophage	n.s.	n.s.	n.s.	n.s.	5	n.s.	0.183144	0.0904705	0.135627	0.0623051	0.000561923	0.785339
CDS	1633622	1634209	+	b1545	pinQ	DNA invertase, site-specific recombination, Qin prophage	n.s.	n.s.	n.s.	n.s.	n.s.	n.s.	0.164801	0.312696	0.506882	0.137465	0.0145993	0.756146
CDS	1634313	1634885	-	b1546	tfaQ	Phage lambda tail fiber assembly gene homolog, Qin prophage	n.s.	n.s.	n.s.	n.s.	n.s.	n.s.	0.309468	0.299126	0.612521	0.176788	0.196167	0.783541
CDS	1634888	1635847	-	b1547	stfQ	Side-tail fiber protein, Qin prophage	n.s.	n.s.	n.s.	n.s.	n.s.	n.s.	0.0692726	0.13814	0.547217	0.0587648	0.140489	0.717408
pseudogene	1635840	1636367	-	b1548	nohQ	Pseudogene, phage lambda Nu1 homolog, Qin prophage; terminase small subunit family, putative DNA packaging protein	n.s.	n.s.	n.s.	n.s.	n.s.	n.s.	0.15094	0.342233	0.502687	0.0291781	0.231131	0.798136
CDS	1637047	1637454	+	b1549	ydfO	DUF1398 family protein, function unknown, Qin prophage	-4.25	-10.75	n.s.	n.s.	n.s.	n.s.	0.00160582	0.00123152	0.202805	0.021608	0.0193969	0.774994
CDS	1637612	1637782	-	b1550	gnsB	Multicopy suppressor of secG(Cs) and fabA6(Ts), Qin prophage; overexpression increases unsaturated fatty acid content of phospholipids; gnsA paralog	n.s.	n.s.	n.s.	n.s.	2.28222	n.s.	0.00167608	0.0137347	0.439504	3.06383e-05	9.91446e-05	0.657486
CDS	1637957	1638109	-	b1551	ynfN	Cold shock-induced protein, function unknown, Qin prophage	n.s.	n.s.	n.s.	n.s.	n.s.	n.s.	0.207964	0.370225	0.587824	0.0371677	0.157342	0.794055
CDS	1638458	1638667	-	b1552	cspI	Cold shock protein, Qin prophage; cold shock inducible	n.s.	n.s.	n.s.	5.09259	5.29412	n.s.	0.165906	0.325645	0.548372	1.12555e-06	1.8602e-07	0.651617
CDS	1639033	1639527	-	b1553	rzpQ	Rz-like equivalent, Qin prophage	n.s.	n.s.	n.s.	n.s.	n.s.	n.s.	0.289317	0.101072	0.532929	0.0499761	0.0113406	0.802874
CDS	1639527	1640057	-	b1554	rrrQ	Phage lambda lysozyme R protein homolog, Qin prophage	n.s.	n.s.	n.s.	n.s.	n.s.	n.s.	0.242067	0.322013	0.50132	0.032253	0.0123413	0.634245
CDS	1640057	1640365	-	b1555	ydfR	Function unknown, Qin prophage	n.s.	3.58333	n.s.	n.s.	4	n.s.	0.0875264	0.00576892	0.462884	0.0258191	0.000376487	0.747676
CDS	1640373	1640585	-	b1556	essQ	Phage lambda S lysis protein homolog, Qin prophage	n.s.	n.s.	n.s.	n.s.	n.s.	n.s.	0.211288	0.260788	0.561595	0.101886	0.0140712	0.800484
CDS	1641342	1641554	-	b1557	cspB	Cold shock protein, Qin prophage; cold shock inducible	n.s.	n.s.	n.s.	2.25654	n.s.	n.s.	0.316867	0.15374	0.61597	0.00036018	0.000284867	0.642456
CDS	1641855	1642064	+	b1558	cspF	Cold shock protein homolog, Qin prophage; not cold-inducible	-5.31707	-3.22951	n.s.	n.s.	n.s.	n.s.	0.00300507	0.00411505	0.101421	0.00672747	0.0165893	0.681396
CDS	1642492	1643241	-	b1559	quuQ	Lambda Q antitermination protein homolog, Qin prophage	n.s.	n.s.	n.s.	n.s.	n.s.	n.s.	0.185865	0.293697	0.616739	0.0885077	0.193362	0.698174
CDS	1643258	1644304	-	b1560	ydfU	Function unknown, Qin prophage	n.s.	n.s.	n.s.	n.s.	n.s.	n.s.	0.180962	0.316095	0.594335	0.128939	0.0633537	0.775178
CDS	1644654	1644902	-	b1561	rem	Function unknown, Qin prophage; downstream of relF gene	n.s.	n.s.	n.s.	n.s.	n.s.	n.s.	0.0348231	0.214296	0.197611	0.0244865	0.0647373	0.800291
CDS	1645122	1645274	-	b1562	hokD	Small toxic membrane polypeptide, Qin prophage; homologous to plasmid-encoded plasmid stabilization toxins regulated by antisense RNA; functional relevance of chromosomal homologs is unknown	n.s.	n.s.	n.s.	2.33542	4.49711	n.s.	0.00690341	0.292157	0.437675	2.25235e-06	6.5877e-07	0.594104
CDS	1645349	1645633	-	b1563	relE	Sequence-specific mRNA endoribonuclease, Qin prophage; toxin-antitoxin (TA) pair RelEB, RelE inhibitor of translation cleaves mRNA in A site; binds to its antitoxin RelB and to ribosomes; co-repressor of relB operon transcription; stress-induced	n.s.	n.s.	n.s.	2.65739	5.8081	n.s.	0.00363037	0.400448	0.621224	9.04874e-07	1.03693e-07	0.697413
CDS	1645636	1645872	-	b1564	relB	Antitoxin for RelE, Qin prophage; transcriptional repressor of relB operon; mutants have a delayed relaxed regulation of RNA synthesis and slow recovery from starvation	n.s.	n.s.	n.s.	2.64754	5.33854	n.s.	0.0761005	0.264843	0.611038	4.37341e-07	2.63615e-07	0.712354
CDS	1645897	1646199	+	b1565	ydfV	Function unknown, Qin prophage	n.s.	n.s.	n.s.	3.16667	2.82353	n.s.	0.0107709	0.289403	0.57921	0.0027689	0.00150663	0.625198
CDS	1646405	1646734	+	b1566	flxA	Member of FliA regulon, function unknown, Qin prophage	n.s.	n.s.	n.s.	12.3025	12.2105	n.s.	0.318357	0.187253	0.0243185	1.83333e-09	1.14585e-07	0.155327
pseudogene	1647174	1647356	-	b1567	intK	Pseudogene, integrase fragment, Qin prophage	n.s.	n.s.	n.s.	n.s.	n.s.	n.s.	0.249281	0.225098	0.602936	0.0785305	0.194416	0.780552
pseudogene	1647358	1647636	-	b1568	ydfX	Pseudogene, Qin prophage	n.s.	n.s.	n.s.	n.s.	n.s.	n.s.	0.265094	0.332959	0.606354	0.0837495	0.226706	0.799512
CDS	1647623	1647850	-	b1569	dicC	Transcriptional repressor for dicB, Qin prophage	n.s.	n.s.	n.s.	n.s.	n.s.	n.s.	0.202146	0.339976	0.613475	0.180497	0.207574	0.737372
CDS	1647934	1648338	+	b1570	dicA	Transcriptional repressor for dicB, Qin prophage	n.s.	n.s.	n.s.	3.10513	2.58354	n.s.	0.00920344	0.269042	0.626322	1.04146e-06	1.67617e-05	0.787872
CDS	1648508	1648660	+	b1571	ydfA	Function unknown, Qin prophage	n.s.	n.s.	n.s.	n.s.	n.s.	n.s.	0.267749	0.0830955	0.512863	0.0725412	0.223072	0.79863
CDS	1648665	1648790	+	b1572	ydfB	Expressed protein, function unknown, Qin prophage	n.s.	n.s.	n.s.	n.s.	n.s.	n.s.	0.185141	0.124346	0.50486	0.0870963	0.222408	0.668034
CDS	1648823	1649038	+	b1573	ydfC	Conserved protein, function unknown, Qin prophage	n.s.	n.s.	n.s.	n.s.	n.s.	n.s.	0.219782	0.229437	0.476508	0.022483	0.1566	0.655133
ncRNA	1649382	1649434	+	b1574	dicF	DicF antisense sRNA, inhibits ftsZ, Qin prophage	n.s.	n.s.	n.s.	2.33333	2.88889	n.s.	0.256223	0.288885	0.601297	0.00330929	0.000998766	0.633935
CDS	1649609	1649794	+	b1575	dicB	Control of cell division, activates MinC, Qin prophage	n.s.	n.s.	n.s.	n.s.	9.33333	n.s.	0.26084	0.348032	0.582616	0.0238365	0.000457597	0.7832
CDS	1649794	1649982	+	b1576	ydfD	Function unknown, Qin prophage	n.s.	n.s.	n.s.	n.s.	n.s.	n.s.	0.259572	0.0797488	0.582218	0.012586	2.934e-05	0.792504
pseudogene	1650078	1650842	+	b1577	ydfE	Pseudogene, N-terminal fragment, Qin prophage	n.s.	n.s.	n.s.	3.93103	5	n.s.	0.180415	0.334956	0.593957	5.53517e-06	3.37251e-06	0.772516
pseudogene	1650845	1651537	+	b1578	insD1	IS2 transposase B, pseudogene	n.s.	n.s.	n.s.	n.s.	n.s.	n.s.	0.309617	0.332188	0.62798	0.201236	0.219578	0.819938
pseudogene	1651551	1652708	+	b1579	intQ	Pseudogene, integrase fragment, Qin prophage	n.s.	n.s.	n.s.	5.03704	6.80645	n.s.	0.259413	0.323439	0.56878	1.39372e-06	9.23056e-07	0.640358
CDS	1652899	1653915	-	b1580	rspB	Function unknown, transcribed with rspA, starvation induced	n.s.	-2.9375	n.s.	n.s.	n.s.	n.s.	0.0450232	0.00878849	0.039283	0.164734	0.183237	0.69333
CDS	1653930	1655141	-	b1581	rspA	Bifunctional D-altronate/D-mannonate dehydratase; overproduction prevents homoserine lactone-induced synthesis of RpoS	n.s.	n.s.	n.s.	-3.54545	n.s.	n.s.	0.0253302	0.119789	0.306163	0.00124599	0.0481291	0.711461
CDS	1655350	1655673	-	b1582	ynfA	Inner membrane protein, UPF0060 family, function unknown	n.s.	n.s.	n.s.	n.s.	n.s.	n.s.	0.040683	0.36348	0.61165	0.0391963	0.0298548	0.73221
CDS	1655808	1656146	+	b1583	ynfB	Predicted secreted protein, function unknown	3.77259	n.s.	n.s.	2.045	n.s.	n.s.	2.05664e-05	0.000860099	0.399516	6.50541e-06	3.70738e-05	0.524176
CDS	1656184	1656741	+	b1584	speG	Spermidine acetyltransferase	3.96401	n.s.	n.s.	n.s.	n.s.	n.s.	1.20561e-05	0.00461071	0.622483	2.33259e-06	4.35595e-05	0.818511
CDS	1656750	1657457	-	b1585	ynfC	Verified lipoprotein, UPF0257 family, function unknown	n.s.	n.s.	n.s.	n.s.	n.s.	n.s.	0.0136875	0.0195869	0.447698	6.72254e-06	0.000197318	0.77481
CDS	1657565	1657867	+	b1586	ynfD	Secreted protein, DUF1161 family, function unknown	2.54301	2.76046	n.s.	n.s.	n.s.	n.s.	8.49104e-05	0.00206382	0.30506	0.0030933	0.0119223	0.644826
CDS	1658069	1660492	+	b1587	ynfE	Probable selenate reductase, periplasmic	-6.81081	-20.3433	-54.7891	-4.32558	-18.6614	n.s.	4.49429e-06	2.71705e-05	6.35687e-07	3.51032e-06	7.51936e-07	0.0855272
CDS	1660556	1662976	+	b1588	ynfF	S- and N-oxide reductase, A subunit; periplasmic	-3.30097	-11.6698	-18.4222	-4.24859	-16.163	n.s.	1.9701e-05	1.26003e-05	1.6549e-05	5.80172e-07	1.55126e-06	0.338818
CDS	1662990	1663604	+	b1589	ynfG	S- and N-oxide reductase, apparent Fe-S binding subunit; required for swarming phenotype	n.s.	-5.21429	-16.7456	n.s.	-3.34211	n.s.	0.0511593	8.93333e-06	9.82295e-05	0.173914	3.06712e-05	0.131925
CDS	1663609	1664460	+	b1590	ynfH	S- and N-oxide reductase, membrane bound anchor	n.s.	-2.15574	-7.82796	n.s.	n.s.	n.s.	0.301102	0.00717224	0.000160671	7.81806e-05	0.231783	0.0102568
CDS	1664506	1665117	+	b1591	dmsD	Redox enzyme maturation protein (REMP) for DmsA; twin-arginine leader-binding protein; binds DmsA and TorA TAT signal peptides; required for anaerobic growth on glycerol-DMSO medium; stimulates growth on glycerol-fumarate	n.s.	n.s.	n.s.	2.33511	n.s.	n.s.	0.00510663	0.397014	0.0244193	1.56058e-06	0.000400807	0.0747915
CDS	1665315	1666568	+	b1592	clcB	H(+)/Cl(-) exchange transporter; involved in the extreme acid response	n.s.	n.s.	n.s.	n.s.	n.s.	n.s.	0.284336	0.256882	0.121351	0.0972239	0.00557403	0.360327
CDS	1666527	1667219	-	b1593	ynfK	Predicted dethiobiotin synthase, function unknown	-11.3432	-9.94567	-15.5008	-3.10913	-5.22998	n.s.	2.59419e-05	9.8573e-06	4.45869e-05	7.1449e-05	3.12746e-07	0.633313
CDS	1667347	1668564	-	b1594	mlc	Global transcriptional repressor; regulates pts operon expression at P0; required for anaerobic growth on glucosamine, binds nagC promoters; regulates manX and malT; makes large colonies; autorepressor	n.s.	-2.04717	-2.84804	n.s.	n.s.	n.s.	0.286151	0.000317413	0.000291439	0.0123038	0.00680547	0.64126
CDS	1668702	1669592	-	b1595	ynfL	Putative LysR-family transcriptional regulator, function unknown; overexpression confers sensitivity to acriflavin and trimethoprim	n.s.	n.s.	n.s.	2.04082	n.s.	n.s.	0.0772351	0.0475366	0.331601	8.83806e-05	0.000632646	0.796993
CDS	1669699	1670949	+	b1596	ynfM	Putative arabinose efflux transporter	-10.0386	-7.20382	-4.6273	-4.6254	-4.64033	-8.02227	2.95437e-05	1.0907e-05	0.00297581	2.52831e-05	1.66292e-06	0.0013884
CDS	1671376	1671681	+	b1597	asr	Acid shock-inducible periplasmic protein required for acid tolerance; expression controlled by phoBR	n.s.	2.5	n.s.	n.s.	n.s.	n.s.	0.182599	0.000321665	0.444609	0.146251	0.109253	0.146197
CDS	1671960	1672778	+	b1598	ydgD	Putative periplasmic serine protease; function unknown	3.14209	2.54115	n.s.	4.61301	3.93831	n.s.	1.61941e-05	0.000149015	0.159118	9.88043e-08	7.64597e-07	0.260577
CDS	1672823	1673149	-	b1599	mdtI	Multidrug resistance efflux protein, with MdtJ; overexpression resistance to deoxycholate, SDS, nalidixic acid and fosfomycin	-3	2.86207	n.s.	n.s.	8.35294	n.s.	0.00287603	0.000528703	0.0360055	0.00711435	8.43664e-07	0.496058
CDS	1673139	1673501	-	b1600	mdtJ	Multidrug resistance efflux protein, with MdtI; overexpression resistance to deoxycholate, SDS, nalidixic acid and fosfomycin	-3.05825	2.67204	n.s.	n.s.	8.57407	n.s.	0.00202775	7.24121e-05	0.114777	0.000484826	4.17516e-08	0.469584
CDS	1673913	1674944	+	b1601	tqsA	Pheromone AI-2 transporter; mutants have increased intracellular AI-2 and decreased extracellular AI-2; controls biofilm formation	n.s.	n.s.	-2.84615	n.s.	n.s.	n.s.	0.0040606	0.0160717	0.00211111	0.0153147	0.0709277	0.459781
CDS	1674975	1676360	-	b1602	pntB	Proton-translocating NAD(P) transhydrogenase, beta subunit; membrane protein	n.s.	n.s.	n.s.	-3.87401	-6.35786	n.s.	0.000455918	0.00150919	0.0300762	1.32828e-07	1.52701e-06	0.68449
CDS	1676374	1677903	-	b1603	pntA	Proton-translocating NAD(P) transhydrogenase, alpha subunit; membrane protein	-2.03269	n.s.	n.s.	-2.4297	-2.59253	n.s.	0.000328218	0.00182523	0.0506824	3.96893e-09	2.20252e-07	0.667774
CDS	1678427	1679368	+	b1604	ydgH	Predicted periplasmic protein, YhcN family, function unknown; contains 3 tandem YhcN domains	-2.70162	n.s.	n.s.	-4.15404	-2.94619	n.s.	6.88061e-05	0.0901117	0.171768	3.41585e-06	9.42646e-05	0.138434
CDS	1679557	1680936	+	b1605	ydgI	Predicted arginine/ornithine antiporter	-2.12598	n.s.	n.s.	-2.32031	n.s.	n.s.	0.000324587	0.367849	0.0259634	1.55293e-05	0.107778	0.357673
CDS	1680976	1681695	+	b1606	folM	Dihydromonapterin reductase, tetrahydromonapterin synthesis; NADPH-dependent; dihydrofolate reductase isozyme	n.s.	n.s.	n.s.	n.s.	n.s.	n.s.	0.0292154	0.0215331	0.614683	0.000724547	0.0157656	0.718172
CDS	1681698	1682030	-	b1607	ydgC	Inner membrane protein, GlpM family, function unknown	2.18038	3.62452	n.s.	2.86246	4.4469	n.s.	0.000141962	0.000146727	0.0122033	1.26274e-06	5.41609e-07	0.556821
CDS	1682159	1682875	+	b1608	rstA	Multicopy suppressor of yjeE, yeaZ or ygjD deletion lethality; predicted response regulator of two-component regulatory system with sensor protein RstB	3.0177	2.69348	n.s.	n.s.	n.s.	n.s.	0.000104987	2.82284e-05	0.560174	0.0271055	0.0655136	0.181705
CDS	1682882	1684180	+	b1609	rstB	Sensory histidine kinase in two-component regulatory system with RstA	-2.23104	n.s.	n.s.	-7.03518	-10.3462	n.s.	0.00162323	0.0556834	0.589277	1.68887e-08	1.01993e-08	0.590736
CDS	1684259	1685185	+	b1610	tus	DNA contrahelicase, terminus utilization substance	n.s.	-2.17083	n.s.	-4.1134	-3.48462	n.s.	0.237753	0.00136831	0.443627	2.1111e-07	5.32011e-06	0.501318
CDS	1685188	1686588	-	b1611	fumC	Fumarase C, aerobic	15.3771	8.35703	6.1552	n.s.	n.s.	n.s.	2.37382e-07	4.05499e-06	0.00380128	0.0128215	0.0995625	0.753678
CDS	1686734	1688377	-	b1612	fumA	Fumarase A, aerobic; negatively regulated by ryhB RNA as part of indirect positive regulation by Fur	n.s.	n.s.	n.s.	n.s.	n.s.	n.s.	0.199307	0.00296065	0.460089	0.000461173	0.180361	0.633779
CDS	1688576	1689748	+	b1613	manA	Mannose-6-phosphate isomerase	n.s.	-2.0231	n.s.	-4.37549	-4.58145	n.s.	0.0129695	0.000209004	0.0084971	9.14262e-08	9.57736e-08	0.748059
CDS	1689852	1691357	+	b1614	ydgA	Required for swarming phenotype, DUF945 family; slightly upregulated by beryllium	n.s.	n.s.	n.s.	-3.19694	-2.80109	n.s.	0.2813	0.394236	0.490865	5.77917e-08	3.80164e-06	0.82399
CDS	1691589	1692851	-	b1615	uidC	Enhances UidB-mediated glucuronide transport; putative OM porin	n.s.	n.s.	n.s.	5.54545	8.4	n.s.	0.01359	0.11625	0.568358	2.29197e-05	1.85396e-06	0.780785
CDS	1692893	1694263	-	b1616	uidB	Glucuronide permease, inactive point mutant	n.s.	n.s.	n.s.	2	n.s.	n.s.	0.162039	0.192433	0.294392	0.00192231	0.143689	0.781191
CDS	1694263	1696071	-	b1617	uidA	beta-D-Glucuronidase	n.s.	n.s.	n.s.	n.s.	n.s.	n.s.	0.243881	0.049894	0.379756	0.0306933	0.150072	0.637324
CDS	1696465	1697052	-	b1618	uidR	Transcriptional repressor for uidABC(gusABC)	n.s.	n.s.	n.s.	n.s.	n.s.	n.s.	0.0056021	0.055957	0.316412	2.69335e-05	0.00140563	0.475654
CDS	1697276	1698040	-	b1619	hdhA	7-alpha-Hydroxysteroid dehydrogenase	n.s.	n.s.	n.s.	5.85635	4.07467	n.s.	0.0783769	0.179776	0.132985	2.01067e-08	4.34345e-06	0.506496
CDS	1698155	1699180	-	b1620	malI	Maltose regulon regulatory protein	n.s.	n.s.	-2.45794	n.s.	n.s.	n.s.	0.0438776	0.00663221	0.0023414	6.41925e-05	0.00198559	0.245169
CDS	1699355	1700944	+	b1621	malX	PTS enzyme II homolog; malI regulated	n.s.	n.s.	n.s.	n.s.	n.s.	n.s.	0.00189883	0.077442	0.111072	0.000408339	0.0867332	0.717217
CDS	1700957	1702126	+	b1622	malY	Antagonist of MalT transcriptional activator of maltose regulon, binds MalT in absence of maltotriose; cysteine desulfhydrase	n.s.	n.s.	n.s.	3.22264	2.51577	n.s.	0.0144367	0.145911	0.333927	9.91297e-07	8.6817e-06	0.787272
CDS	1702233	1703231	+	b1623	add	Adenosine deaminase	n.s.	-5.2268	-4.70418	n.s.	-2.75417	n.s.	0.0143861	0.00156299	0.007125	0.071194	0.0038317	0.381832
CDS	1703271	1704308	-	b1624	ydgJ	Predicted oxidoreductase; yhhX paralog	n.s.	n.s.	n.s.	2.42192	2.57698	n.s.	0.246016	0.00131131	0.0840087	1.74385e-07	1.63668e-06	0.810838
CDS	1704949	1705161	+	b1625	cnu	OriC-binding complex H-NS/Cnu; binds 26 bp cnb site; also forms a complex with StpA; complex formation may protect HN-S and StpA from Lon degradation	n.s.	10.1118	n.s.	19.7434	24.3423	n.s.	0.01765	5.95836e-07	0.103412	1.08423e-07	4.55134e-07	0.430044
CDS	1705250	1705687	+	b1626	ydgK	Inner membrane protein, DUF2569 family, function unknown	n.s.	3.79843	2.97018	5.02947	9.60843	n.s.	0.268061	9.28687e-06	0.0099495	2.81384e-06	9.2788e-08	0.699685
CDS	1705767	1706345	+	b1627	rsxA	Required for the reduction of SoxR; inner membrane protein	n.s.	2.5	6.90541	2.42926	5.09143	n.s.	0.150384	0.00074011	0.000100408	6.38484e-06	1.99138e-06	0.0714828
CDS	1706348	1706923	+	b1628	rsxB	Required for the reduction of SoxR; predicted iron-sulfur protein	n.s.	n.s.	5.03416	n.s.	n.s.	n.s.	0.307075	0.00232477	0.00120549	0.193839	0.000307553	0.23521
CDS	1706919	1709138	+	b1629	rsxC	Electron transport complex protein required for the reduction of SoxR; predicted membrane-associated NADH oxidoreductase	-5.2772	n.s.	3.91255	-7.90526	-2.27296	n.s.	7.41816e-07	0.363338	0.00659421	5.74504e-09	0.00111741	0.308951
CDS	1709142	1710197	+	b1630	rsxD	Electron transport complex protein required for the reduction of SoxR; predicted membrane protein	-8.26786	n.s.	n.s.	-9.40367	-4.44444	n.s.	1.93786e-07	0.10772	0.0147139	6.1662e-09	3.15867e-05	0.206641
CDS	1710204	1710821	+	b1631	rsxG	Required for the reduction of SoxR; putative membrane protein	-4	n.s.	n.s.	-4.68333	-3.33333	n.s.	2.06675e-06	0.066594	0.018197	4.95258e-08	0.000469244	0.0427638
CDS	1710828	1711520	+	b1632	rsxE	Required for the reduction of SoxR; membrane protein	-3.85915	-2.58156	n.s.	-3.09694	-2.54839	n.s.	2.56799e-06	0.00122673	0.0632878	8.54762e-08	0.00300477	0.142349
CDS	1711523	1712155	+	b1633	nth	Endonuclease III, DNA glycosylase/apyrimidinic (AP) lyase	-3.17576	-2.72105	n.s.	-8.27143	-5.23256	n.s.	0.000299245	0.00970297	0.0774569	7.9525e-08	3.65581e-06	0.126676
CDS	1712769	1714268	+	b1634	dtpA	Dipeptide and tripeptide permease A	2.14615	2.81567	n.s.	2.99538	2.59259	n.s.	0.000141386	0.000493546	0.0333688	3.94731e-07	7.09752e-05	0.110147
CDS	1714377	1714979	+	b1635	gstA	Glutathione S-transferase; hydrogen peroxide resistance	3.04062	3.47275	n.s.	2.47283	2.11942	n.s.	5.73565e-06	8.51018e-06	0.147642	1.03721e-06	3.0179e-05	0.750637
CDS	1715029	1715889	-	b1636	pdxY	Pyridoxamine kinase	-2.85084	n.s.	n.s.	-3.4059	-4.61304	n.s.	4.40861e-06	0.0702775	0.620046	5.61492e-08	1.50303e-06	0.62471
CDS	1715951	1717222	-	b1637	tyrS	Tyrosine--tRNA ligase	n.s.	n.s.	n.s.	n.s.	n.s.	n.s.	0.0757784	0.295911	0.634179	0.000172604	0.000308796	0.231278
CDS	1717354	1718007	-	b1638	pdxH	Pyridoxine/pyridoxamine phosphate (PNP/PMP) oxidase; isoniazid resistance	n.s.	n.s.	n.s.	-2.53265	-2.18363	n.s.	0.000359573	0.009491	0.137328	1.36819e-07	2.33672e-05	0.742103
CDS	1718069	1718395	-	b1639	mliC	Inhibitor of c-type lysozyme, membrane-bound; predicted lipoprotein, lipobox conserved	3.93548	2.2191	n.s.	n.s.	n.s.	n.s.	1.71788e-05	0.00447656	0.120877	0.00452447	0.0950409	0.775056
CDS	1718496	1719602	-	b1640	anmK	Anhydro-N-acetylmuramic acid kinase, murein recycling	5.33836	n.s.	n.s.	2.40149	n.s.	n.s.	5.0608e-07	0.00193919	0.293045	2.27643e-07	0.00018274	0.706817
CDS	1719876	1720340	+	b1641	slyB	Novel verified lipoprotein, function unknown	3.56222	n.s.	n.s.	n.s.	n.s.	n.s.	5.57053e-06	0.0307596	0.13059	3.95111e-05	0.258973	0.577553
CDS	1720393	1720824	-	b1642	slyA	Activates crytpic hemolysin gene hlyE; global transcriptional regulator	n.s.	n.s.	n.s.	n.s.	n.s.	n.s.	0.0180066	0.0265727	0.236964	0.0364234	0.0361981	0.812881
CDS	1721025	1721258	+	b1643	ydhI	Predicted inner membrane protein; in operon with putative efflux pump YdhJK	4.66667	2.29703	n.s.	3.66102	2.10227	n.s.	0.00013854	0.000660688	0.59537	1.57614e-05	0.000463365	0.802496
CDS	1721264	1722118	+	b1644	ydhJ	Predicted membrane fusion protein (MFP) of YdhJK efflux pump; function unknown	n.s.	2.59302	n.s.	n.s.	n.s.	n.s.	0.041984	0.000162259	0.0548288	0.180834	0.0222793	0.496323
CDS	1722121	1724130	+	b1645	ydhK	Efflux protein family (PET) component of predicted YdhJK efflux pump, function unknown	n.s.	n.s.	n.s.	-2.45545	-3.07595	n.s.	0.0115259	0.185801	0.25768	7.24518e-05	7.48577e-06	0.771383
CDS	1724137	1724655	-	b1646	sodC	Superoxide dismutase, Cu, Zn, periplasmic; mutants are sensitive to exogenous hydrogen peroxide in early stationary phase	2.45755	3.6904	3.59688	n.s.	2.25267	n.s.	8.80983e-05	5.63978e-05	0.00679722	0.00263669	1.28452e-05	0.55897
CDS	1724739	1725632	-	b1647	ydhF	Predicted aldo/keto NAD(P) oxidoreductase, function unknown	n.s.	-2.22261	n.s.	n.s.	n.s.	n.s.	0.00590772	0.0008119	0.096031	0.000351399	0.000580479	0.757858
CDS	1725684	1725920	-	b1648	ydhL	Function unknown	n.s.	n.s.	n.s.	2.39062	2.23188	n.s.	0.0130167	0.193466	0.556528	9.36756e-05	0.000433789	0.795382
CDS	1726023	1726619	+	b1649	nemR	nem operon repressor, NEM-inactivated	42.869	6.06429	n.s.	3.225	4.4918	n.s.	6.30794e-07	2.54794e-05	0.0768684	2.85661e-07	1.87326e-07	0.637477
CDS	1726659	1727753	+	b1650	nemA	N-Ethylmaleimide reductase; old yellow enzyme	19.7152	6.04496	n.s.	2.26337	2.46434	n.s.	6.91606e-08	2.35173e-05	0.433319	3.43147e-06	8.33338e-06	0.810969
CDS	1727837	1728241	+	b1651	gloA	Glyoxalase I, lactoylglutathione lyase, Ni(2+) cofactor; inactivated by zinc; dimeric	5.10458	n.s.	n.s.	n.s.	n.s.	n.s.	4.52269e-06	0.00544537	0.046539	0.00273936	0.0147074	0.81661
CDS	1728347	1728991	+	b1652	rnt	RNase T; RNA processing	n.s.	n.s.	2.13151	-2.36077	n.s.	n.s.	0.302591	0.0667461	0.00935027	2.18405e-06	0.00424156	0.180368
CDS	1729087	1733700	+	b1653	lhr	Probable ATP-dependent helicase, function unknown	n.s.	-2.80702	n.s.	-4.80417	-6.19802	n.s.	0.00304893	0.000144478	0.161102	3.11762e-08	4.71129e-07	0.485214
CDS	1733757	1734101	-	b1654	grxD	Monothiol glutaredoxin Grx4 with CGFS motif; substrate for thioredoxin reductase; mutants are hypersensitive to iron depletion	n.s.	n.s.	n.s.	2.84662	2.70985	n.s.	0.00430168	0.0893949	0.5932	2.70299e-08	4.03836e-06	0.480751
CDS	1734435	1735247	+	b1655	mepH	Predicted peptidase, C40 clan; putative PG hydrolase	-2.85714	-2.74409	n.s.	-2.10375	n.s.	2.10435	7.41125e-05	0.000830796	0.117113	1.14472e-05	0.0237312	0.000540453
CDS	1735378	1735956	+	b1656	sodB	Superoxide dismutase, Fe; response to oxidative stress; chromate resistance; negatively regulated by ryhB RNA as part of indirect positive regulation by Fur; acid-inducible	n.s.	-2.9473	-5.85614	-8.39157	-17.433	n.s.	0.317909	0.000274476	0.00501655	5.43534e-07	2.09051e-07	0.819002
CDS	1736124	1737290	-	b1657	ydhP	Predicted transporter, function unknown; membrane protein	n.s.	n.s.	n.s.	n.s.	n.s.	n.s.	0.053658	0.00191777	0.378211	0.00272461	0.0565985	0.540163
CDS	1737844	1738866	+	b1658	purR	Purine regulon repressor	n.s.	n.s.	n.s.	n.s.	2.95235	n.s.	0.211637	0.294209	0.0934873	2.40839e-07	0.000104387	0.0530963
CDS	1738869	1739798	-	b1659	ydhB	Function unknown, LysR family of transcriptional regulators	2.88048	n.s.	n.s.	2.89928	2.60357	n.s.	0.00142883	0.0159757	0.448182	8.03973e-07	2.29847e-05	0.664364
CDS	1739911	1741119	+	b1660	ydhC	Putative arabinose efflux transporter	n.s.	n.s.	n.s.	n.s.	n.s.	n.s.	0.0239328	0.385835	0.0915948	0.152696	0.0275782	0.466941
CDS	1741413	1742558	+	b1661	cfa	Cyclopropane fatty acid synthase; CFA lipid modification is required for acid resistance in early stationary phase	2.10944	3.61598	n.s.	n.s.	n.s.	n.s.	0.00106352	0.00108019	0.334559	0.000526597	0.0200821	0.171977
CDS	1742604	1743242	-	b1662	ribC	Riboflavin synthase; homotrimer; associated with RibE 60-mer	n.s.	n.s.	n.s.	2.93238	n.s.	n.s.	0.00295068	0.378504	0.060694	1.83002e-08	6.71236e-05	0.706407
CDS	1743457	1744827	+	b1663	mdtK	Multidrug resistance efflux protein; overexpression resistance to norfloxacin, acriflavine, deoxycholate, trimethoprim	3.07334	n.s.	n.s.	13.5312	12.1657	n.s.	0.000275694	0.382862	0.0666779	2.56837e-07	9.53013e-07	0.666208
CDS	1744874	1746127	-	b1664	ydhQ	Function unknown	6.51004	3.73117	n.s.	2.9029	2.53865	n.s.	5.84065e-08	4.83605e-05	0.396193	1.4131e-05	0.00654145	0.673024
tRNA	1746435	1746511	+	b1665	valV	Valine tRNA(GAC) 2B	n.s.	n.s.	n.s.	n.s.	n.s.	n.s.	0.215806	0.00684034	0.459777	0.0781862	0.0424104	0.813611
tRNA	1746516	1746592	+	b1666	valW	Valine tRNA(GAC) 2A	n.s.	n.s.	n.s.	n.s.	n.s.	n.s.	0.176023	0.317061	0.572032	0.0811305	0.0345279	0.770621
CDS	1746700	1747002	+	b1667	ydhR	Predicted monooxygenase, function unknown; dimeric	3.20937	3.44022	n.s.	4.41257	3.80832	n.s.	1.76643e-06	3.90449e-05	0.23431	5.69642e-08	3.75968e-06	0.143205
CDS	1747131	1748732	+	b1668	ydhS	Predicted NAD-binding protein, function unknown	2.76404	4.07383	5.625	n.s.	n.s.	n.s.	6.99507e-05	0.00508811	0.00318824	0.0592428	0.243454	0.458273
CDS	1748750	1749559	-	b1669	ydhT	Function unknown, FNR, NarL and NarP regulons	n.s.	n.s.	n.s.	n.s.	n.s.	n.s.	0.179501	0.332343	0.101201	0.0401066	0.0474525	0.39962
CDS	1749566	1750348	-	b1670	ydhU	Function unknown, FNR, NarL and NarP regulons; homologous to Salmonella PhsC	n.s.	n.s.	n.s.	2.8125	2.06742	n.s.	0.0247373	0.337551	0.0161319	3.33444e-05	0.00361927	0.0793565
CDS	1750348	1751013	-	b1671	ydhX	Ferredoxin-like protein, function unknown; FNR, NarL and NarP regulons	3.5625	n.s.	-7.69231	6.34286	2.54688	n.s.	0.000113203	0.0335138	0.000241742	3.91276e-07	0.00474173	0.180815
CDS	1751080	1751724	-	b1672	ydhW	Function unknown, FNR, NarL and NarP regulons	2.5625	n.s.	-8.95833	n.s.	n.s.	n.s.	0.000353039	0.0107182	0.000219315	0.00104535	0.0425345	0.323919
CDS	1751731	1753830	-	b1673	ydhV	Predicted oxidoreductase, function unknown; FNR, NarL and NarP regulons	n.s.	-10.4107	-42.1681	n.s.	-8.66667	n.s.	0.279164	6.1263e-05	4.32854e-05	0.142923	1.53505e-06	0.19419
CDS	1753854	1754477	-	b1674	ydhY	Ferredoxin-like protein; FNR, NarL and NarP regulons	-15.25	-35.3902	-145.39	-3.52632	-17.0541	n.s.	1.35675e-05	0.000149783	9.54387e-07	0.000181251	2.12694e-06	0.0935493
CDS	1754935	1755141	-	b1675	ydhZ	Function unknown	n.s.	n.s.	n.s.	n.s.	n.s.	n.s.	0.168119	0.0312763	0.518469	0.168312	0.220745	0.320632
CDS	1755698	1757107	+	b1676	pykF	Pyruvate kinase I, fructose 1,6-bisphosphate-activated	-5.08418	-4.42085	n.s.	-5.19562	-3.04788	n.s.	9.18854e-05	4.20127e-05	0.395636	4.83695e-08	1.90224e-06	0.822297
CDS	1757421	1757654	+	b1677	lpp	Murein lipoprotein; Braun's lipoprotein	n.s.	n.s.	n.s.	n.s.	n.s.	n.s.	0.319706	0.413095	0.634504	0.000281215	4.05299e-05	0.823559
CDS	1757724	1758725	-	b1678	ldtE	Murein L,D-transpeptidase, periplasmic	6.07716	6.77628	n.s.	n.s.	2.03806	n.s.	6.96403e-07	0.00114358	0.0255443	8.12904e-05	0.00130283	0.0284469
CDS	1758877	1759290	-	b1679	sufE	Binds and stimulates SufS activity; in sufABCDSE operon involved in iron-sulfur center formation of FhuF; homodimeric	n.s.	4.67949	n.s.	n.s.	n.s.	n.s.	0.0164765	0.00132665	0.0753219	0.121431	0.0568911	0.537865
CDS	1759306	1760523	-	b1680	sufS	Cysteine desulfurase, stimulated by SufE; selenocysteine lyase	2.62082	6.67907	3.77817	n.s.	n.s.	n.s.	0.000429545	0.000104966	0.0072512	0.0652489	0.000160712	0.80202
CDS	1760523	1761791	-	b1681	sufD	SufBCD Fe-S assembly scaffold, FADH2-dependent	3.65595	13.436	4.59707	n.s.	n.s.	n.s.	0.000137976	2.78738e-05	0.00452362	0.0581306	0.00119932	0.740003
CDS	1761769	1762512	-	b1682	sufC	SufBCD Fe-S cluster assembly scaffold protein, ATP-binding protein	5.34677	20.7397	6.11224	n.s.	2.31746	n.s.	5.6279e-07	8.17463e-06	0.000541597	0.156329	0.000745039	0.752574
CDS	1762525	1764009	-	b1683	sufB	SufBCD Fe-S assembly scaffold, FADH2-dependent	12.9717	22.4157	5.35323	n.s.	n.s.	n.s.	1.36982e-06	1.5693e-05	0.000478804	0.0990136	0.00136646	0.727655
CDS	1764021	1764386	-	b1684	sufA	Scaffold protein for assembly of iron-sulfur clusters; facilitates delivery to target proteins; Fe-S transfer protein	32.3922	39.28	5.19231	n.s.	3	n.s.	3.30362e-06	3.45049e-05	0.00205733	0.125013	0.00262289	0.642158
CDS	1764937	1765122	-	b1685	ydiH	Function unknown	n.s.	n.s.	n.s.	-2.34641	-2.5	n.s.	0.299762	0.327995	0.524977	8.41479e-05	5.43888e-05	0.235644
CDS	1765225	1765632	-	b1686	menI	Acyl-CoA esterase in vitro	n.s.	n.s.	n.s.	-3.10088	-5.68347	n.s.	0.0977044	0.0217215	0.383406	6.75369e-08	3.82231e-07	0.807407
CDS	1765632	1768685	-	b1687	ydiJ	Predicted FAD-linked oxidoreductase, function unknown	-2.22984	n.s.	n.s.	-5.61468	-4.69369	n.s.	0.000362235	0.0442168	0.519371	1.56179e-09	1.22005e-07	0.811057
CDS	1769074	1770183	+	b1688	ydiK	Inner membrane protein, UPF0118 family; has predicted PurR box	2.3287	n.s.	n.s.	5.36348	5.15472	n.s.	4.12669e-05	0.000711856	0.372754	2.4641e-09	5.02392e-08	0.821303
CDS	1770615	1770968	+	b1689	ydiL	Function unknown	n.s.	n.s.	n.s.	n.s.	n.s.	n.s.	0.0956111	0.041181	0.390224	0.163197	0.184312	0.760175
CDS	1771071	1772282	+	b1690	ydiM	Inner membrane protein, predicted transporter, function unknown; no overexpression resistances found	n.s.	n.s.	n.s.	n.s.	6.42857	n.s.	0.261315	0.284539	0.557084	0.13658	0.000431994	0.774133
CDS	1772512	1773774	+	b1691	ydiN	Predicted transporter, function unknown; inner membrane protein; upregulated in shikimate-producer during carbon starvation	n.s.	n.s.	n.s.	n.s.	10	n.s.	0.132887	0.259861	0.51834	0.0276113	4.99551e-05	0.753238
CDS	1773789	1774652	+	b1692	ydiB	Quinate/shikimate dehydrogenase, NAD(P)-dependent	n.s.	n.s.	n.s.	n.s.	n.s.	n.s.	0.122365	0.222119	0.600473	0.00908788	0.122502	0.805673
CDS	1774686	1775441	+	b1693	aroD	3-Dehydroquinate dehydratase	n.s.	n.s.	n.s.	n.s.	n.s.	n.s.	0.0863369	0.00277509	0.31706	0.00752236	0.0020559	0.671248
CDS	1775587	1777179	+	b1694	ydiF	Short-chain acyl-CoA transferase, in vivo function unknown	-5.25	-3.57895	n.s.	-3.63158	n.s.	n.s.	0.000231035	0.000568702	0.513389	0.00063908	0.045081	0.726223
CDS	1777196	1778344	+	b1695	ydiO	Predicted acyl-CoA dehydrogenase, function unknown	n.s.	-3.56	n.s.	n.s.	n.s.	n.s.	0.0971807	0.000293952	0.333716	0.00447565	0.0911181	0.795686
CDS	1778393	1779301	-	b1696	ydiP	AraC family transcriptional activator, function unknown	n.s.	n.s.	n.s.	2.17094	2.23316	n.s.	0.141885	0.0594952	0.405712	6.27324e-05	5.08043e-05	0.729688
CDS	1779617	1780378	+	b1697	ydiQ	Predicted electron transfer flavoprotein subunit; function unknown	n.s.	n.s.	n.s.	n.s.	n.s.	n.s.	0.042204	0.290783	0.52636	0.0828738	0.026218	0.780727
CDS	1780401	1781336	+	b1698	ydiR	Predicted electron transfer flavoprotein subunit; function unknown	4.15152	2.525	n.s.	3.56757	3.33333	n.s.	4.84975e-05	0.000824476	0.488734	4.21456e-05	4.79098e-05	0.436522
CDS	1781395	1782681	+	b1699	ydiS	Predicted electron transfer flavoprotein-quinone oxidoreductase; predicted FAD-binding domain; function unknown	3.22222	n.s.	n.s.	3.75862	n.s.	n.s.	0.000255174	0.0272558	0.276484	8.5814e-05	0.0101729	0.700434
CDS	1782681	1782971	+	b1700	ydiT	Ferredoxin-like protein, function unknown	n.s.	8	n.s.	3.625	10.6667	n.s.	0.0192781	0.00372022	0.562682	0.00202275	0.000152972	0.709258
CDS	1783031	1784674	+	b1701	fadK	Acyl-CoA synthase, anaerobic	n.s.	n.s.	n.s.	n.s.	n.s.	n.s.	0.279775	0.268315	0.616569	0.0121929	0.210985	0.749355
CDS	1784737	1787112	-	b1702	ppsA	Phosphoenolpyruvate synthase; PEP synthase	2.49951	5.38073	n.s.	n.s.	n.s.	n.s.	1.86154e-05	4.86338e-06	0.0126686	0.0029356	0.0753679	0.639603
CDS	1787445	1788275	+	b1703	ppsR	PEP synthase regulatory protein PSRP; bifunctional PEP synthase kinase, ADP-dependent, and PEP synthase pyrophosphorylase, Pi-dependent; tetrameric; DUF299 family	n.s.	n.s.	n.s.	2.04627	n.s.	n.s.	0.220987	0.375348	0.298632	1.06795e-06	0.000101279	0.735364
CDS	1788435	1789478	+	b1704	aroH	3-deoxy-D-arabino-heptulosonate-7-phosphate (DAHP) synthase; tryptophan repressible	n.s.	n.s.	n.s.	-4.83616	-3.08245	n.s.	0.00336136	0.201278	0.431124	1.92408e-07	2.86998e-06	0.614215
CDS	1789613	1789801	+	b1705	ydiE	Hemin uptake protein HemP homolog; function unknown	n.s.	n.s.	n.s.	-3.03846	n.s.	n.s.	0.0129225	0.0297493	0.0655849	0.00109478	0.16141	0.340001
CDS	1789811	1791244	-	b1706	ydiU	Function unknown, UPF0061 family	n.s.	3.52306	6.34483	n.s.	2.22207	n.s.	0.00974573	3.11976e-05	0.000318938	0.00122514	9.62583e-05	0.636097
CDS	1791310	1792020	-	b1707	ydiV	Anti-FlhD4C2 factor, inactive EAL family phosphodiesterase; mutation decreases cAMP levels in an sdiA mutant; pheromone AI-1-responsive gene	-2.34392	n.s.	n.s.	n.s.	n.s.	n.s.	4.66448e-05	0.0718445	0.506344	0.0229291	0.0231604	0.094813
CDS	1792270	1792731	-	b1708	nlpC	Predicted peptidase, C40 clan, lipoprotein; putative PG hydrolase	2.39097	2.53807	n.s.	5.93725	4.38481	n.s.	6.71264e-05	3.9289e-05	0.244174	1.60978e-08	2.13199e-07	0.612332
CDS	1792812	1793558	-	b1709	btuD	Vitamin B12 ABC transporter ATP-binding protein	n.s.	2.10632	n.s.	n.s.	n.s.	n.s.	0.188754	0.00218695	0.0505261	0.0126442	0.241682	0.670354
CDS	1793561	1794109	-	b1710	btuE	Glutathione peroxidase; non-specific peroxidase activity	n.s.	2.34195	n.s.	n.s.	n.s.	n.s.	0.0240785	0.00015055	0.132506	0.199167	0.21471	0.719968
CDS	1794175	1795152	-	b1711	btuC	Vitamin B12 ABC transporter permease	n.s.	n.s.	n.s.	n.s.	n.s.	n.s.	0.303932	0.39185	0.621392	0.000551525	0.00252754	0.814081
CDS	1795256	1795552	-	b1712	ihfA	Integration Host Factor (IHF), alpha subunit; host infection, mutant phage lambda; site-specific recombination; sequence-specific DNA-binding transcriptional activator	n.s.	n.s.	n.s.	2.58427	3.05751	n.s.	0.30438	0.238805	0.607334	1.18883e-08	1.43409e-06	0.819491
CDS	1795560	1797944	-	b1713	pheT	Phenylalanine--tRNA ligase, beta-subunit	n.s.	-3.64904	n.s.	-2.24733	n.s.	n.s.	0.00997362	4.0272e-05	0.451876	1.66217e-08	0.000287159	0.154016
CDS	1797962	1798942	-	b1714	pheS	Phenylalanine--tRNA ligase, alpha-subunit	-3.51894	-3.45687	n.s.	-4.87615	-3.31707	n.s.	7.6542e-07	5.94919e-05	0.219446	1.48378e-08	2.06297e-06	0.0901706
CDS	1799229	1799270	-	b1715	pheM	pheST operon regulatory leader peptide	-2.0375	n.s.	n.s.	n.s.	n.s.	n.s.	0.00108428	0.0140318	0.485579	0.0220418	0.024226	0.704442
CDS	1799396	1799749	-	b1716	rplT	50S ribosomal subunit protein L20	-2.43129	-2.36766	n.s.	n.s.	n.s.	n.s.	9.08519e-06	0.000996927	0.472029	0.000109209	0.0285094	0.326379
CDS	1799805	1799999	-	b1717	rpmI	50S ribosomal subunit protein A (L35)	-2.41853	-2.18704	n.s.	n.s.	n.s.	n.s.	5.44691e-06	0.000731542	0.467792	2.54073e-05	0.0287936	0.207083
CDS	1800099	1800638	-	b1718	infC	Protein chain initiation factor IF3; unusual AUU start codon	n.s.	n.s.	n.s.	n.s.	n.s.	n.s.	0.00185758	0.00667834	0.559955	0.0212664	0.186277	0.565739
CDS	1800645	1802570	-	b1719	thrS	Threonine--tRNA ligase, autogenously regulated; binds Zn(II)	n.s.	n.s.	n.s.	n.s.	n.s.	n.s.	0.319105	0.00826249	0.62574	1.18704e-05	0.000587703	0.824694
CDS	1805328	1806083	-	b1722	ydiY	Predicted outer membrane protein, acid-inducible; function unknow	-3.76847	n.s.	n.s.	n.s.	n.s.	n.s.	3.93031e-05	0.0913677	0.0437252	8.2916e-05	0.0528407	0.0620974
CDS	1806370	1807296	+	b1723	pfkB	6-phosphofructokinase-2; homotetrameric; allosteric: inhibited by MgATP	12.6805	5.16368	2.81159	4.51504	6.14118	n.s.	2.41464e-07	0.000239348	0.00485537	9.95366e-07	1.10739e-05	0.571104
CDS	1807400	1807687	+	b1724	ydiZ	Function unknown	5.975	3.43056	n.s.	n.s.	2.19355	n.s.	9.43835e-08	0.000595031	0.0372908	0.000518441	0.000328876	0.672898
CDS	1807796	1808653	+	b1725	yniA	Function unknown	n.s.	n.s.	n.s.	n.s.	n.s.	n.s.	0.000968938	0.285587	0.415729	0.00102737	0.0997442	0.0772849
CDS	1808700	1809233	-	b1726	yniB	Function unknown	2.35829	3.00871	n.s.	4.90645	5.77129	n.s.	7.05249e-05	5.50455e-06	0.187924	1.12524e-07	2.21655e-07	0.781249
CDS	1809380	1810045	+	b1727	yniC	2-deoxyglucose-6-P phosphatase; mutants are hypersensitive to 2-deoxyglucose; overproduction confers 2-deoxyglucose resistance; additional in vitro substrates: mannose-6-P phosphate, 2-deoxyribose-5-P, ribose-5-P, glucose-6-P; HAD1	2.47141	2.32606	n.s.	3.50115	4.15394	n.s.	1.52073e-05	0.000280881	0.0722614	3.6033e-07	1.30838e-07	0.0880653
CDS	1810211	1810798	+	b1728	ydjM	Inner membrane protein, LexA regulated, function unknown	5.25234	n.s.	n.s.	n.s.	n.s.	n.s.	4.81241e-05	0.0504033	0.369212	0.0941931	0.034088	0.783371
CDS	1810934	1812322	+	b1729	ydjN	Predicted symporter, function unknown	n.s.	-9.17661	n.s.	-11.7297	-24.9522	n.s.	0.00829645	0.000103884	0.141252	6.37403e-08	5.17429e-06	0.479907
CDS	1812332	1813132	-	b1730	ydjO	Function unknown	-5.83333	n.s.	n.s.	-2.71429	n.s.	n.s.	0.00283383	0.161424	0.0111533	0.00240035	0.129698	0.600155
CDS	1813424	1813663	-	b1731	cedA	DNA-binding protein that modulates cell division; relieves inhibition of cell division after over-replication of chromosome in dnaAcos mutants	n.s.	n.s.	n.s.	n.s.	n.s.	n.s.	0.166091	0.374521	0.341272	0.174761	0.241037	0.589601
CDS	1813867	1816125	+	b1732	katE	Catalase HPII, heme d-containing; hydroperoxidase II; response to oxidative stress; chromate resistance	n.s.	-2.8359	3.13985	n.s.	-2.405	n.s.	0.0574968	0.00317143	0.00154725	0.00134126	0.00363419	0.197314
CDS	1816389	1817135	-	b1733	chbG	Chito-oligosaccharide deacetylase	3.80899	2.56151	n.s.	4.57143	3.18841	n.s.	8.05543e-07	0.000171066	0.533784	1.11148e-07	1.96129e-06	0.80419
CDS	1817151	1818500	-	b1734	chbF	N,N'-diacetylchitobiose utilization, phospho-chitobiase; can hydrolyze a variety of phospho-beta-glucosides	2.07216	n.s.	n.s.	2.96262	3.44762	n.s.	0.00109273	0.00746371	0.613562	1.82608e-06	7.70473e-06	0.79769
CDS	1818608	1819447	-	b1735	chbR	Repressor, chb operon for N,N'-diacetylchitobiose utilization; AraC family	n.s.	n.s.	n.s.	2.872	2.84177	n.s.	0.0773981	0.272659	0.560393	1.2759e-05	1.24052e-05	0.809824
CDS	1819458	1819805	-	b1736	chbA	PTS Enzyme IIA(Chb), N,N'-diacetylchitobiose utilization; trimeric	n.s.	n.s.	n.s.	n.s.	2.33898	n.s.	0.11733	0.0724732	0.474722	0.00415545	0.000550698	0.806543
CDS	1819859	1821214	-	b1737	chbC	PTS Enzyme IIC(Chb) for N,N'-diacetylchitobiose utilization	n.s.	n.s.	n.s.	n.s.	2.62857	n.s.	0.0831482	0.154154	0.483409	0.0113909	0.000171773	0.809425
CDS	1821302	1821619	-	b1738	chbB	N,N'-diacetylchitobiose utilization, enzyme IIB(Chb) of the PTS transport system	n.s.	n.s.	n.s.	7.30128	7.18932	n.s.	0.0358883	0.388117	0.518081	3.59483e-08	8.01743e-08	0.708347
CDS	1821921	1822256	-	b1739	osmE	Osmotically inducible lipoprotein, function unknown	2.35662	6.15222	n.s.	n.s.	n.s.	n.s.	0.000284152	0.000922526	0.0227459	0.0158001	0.0723875	0.280999
CDS	1822458	1823282	+	b1740	nadE	NAD synthase, ammonia dependent	n.s.	n.s.	n.s.	n.s.	n.s.	n.s.	0.000159766	0.00352622	0.502278	0.000155549	0.0600118	0.729424
CDS	1823515	1824399	+	b1741	cho	Endonuclease involved in excision repair, cuts 3' of lesion; requires UvrAB	3.70904	n.s.	n.s.	n.s.	n.s.	n.s.	0.00049274	0.0516872	0.257914	0.0443122	0.145569	0.787654
CDS	1824365	1824937	-	b1742	ves	Cold and stress-inducible protein, function unknown	2.97993	n.s.	n.s.	6.51814	5.34861	n.s.	0.00027045	0.0539267	0.0228424	1.79358e-06	7.86138e-07	0.616249
CDS	1825143	1825625	-	b1743	spy	Periplasmic ATP-independent protein refolding chaperone; dimeric	2.69099	5.1551	n.s.	2.60232	3.77103	n.s.	0.00206513	2.99539e-07	0.128215	2.48142e-06	1.47207e-06	0.339607
CDS	1825958	1826923	-	b1744	astE	Succinylglutamate desuccinylase, arginine catabolism	n.s.	n.s.	9.39394	n.s.	n.s.	n.s.	0.198951	0.0480247	0.000570979	0.0610095	0.0787159	0.759827
CDS	1826919	1828259	-	b1745	astB	Succinylarginine dihydrolase, arginine catabolism	n.s.	2.98611	5.96703	n.s.	2.41935	n.s.	0.0186065	0.000805669	0.00565124	0.0965108	0.000602501	0.736204
CDS	1828259	1829734	-	b1746	astD	Succinylglutamic semialdehyde dehydrogenase, NAD-dependent; arginine catabolism	2.53731	5.68571	7.75309	2.10811	4.03279	n.s.	0.00252493	7.78075e-06	0.000670824	0.000661115	3.11855e-06	0.805304
CDS	1829734	1830765	-	b1747	astA	Arginine succinyltransferase, arginine catabolism	9.70588	19.6316	28.7059	9.05263	13.7059	n.s.	5.38014e-05	1.98066e-07	2.63176e-05	6.85437e-07	3.45534e-07	0.778731
CDS	1830765	1831982	-	b1748	astC	Succinylornithine transaminase, mutant cannot catabolize arginine, overproduction complements argD mutants; carbon starvation protein	30.1429	30.8438	25.1667	33.5161	35.8148	n.s.	4.40678e-09	1.72661e-07	3.73172e-05	1.03596e-09	5.28868e-09	0.696977
CDS	1832428	1833231	+	b1749	xthA	Exodeoxyribonuclease III and AP endodeoxyribonuclease VI; RNase H activity; DNA repair	13.5007	2.88111	n.s.	n.s.	n.s.	n.s.	3.83553e-07	3.64925e-05	0.146417	0.00382344	0.000133379	0.0739444
CDS	1833401	1834108	+	b1750	ydjX	Inner membrane protein, TVP38/TMEM64 family, function unknown	-9.14583	-15.1923	-6.9433	-13.8857	-23.6552	n.s.	2.04574e-07	2.0754e-06	0.0012721	1.99948e-07	2.52887e-07	0.30141
CDS	1834116	1834790	+	b1751	ydjY	Probable lipoprotein, function unknown	-10.7636	-15.0202	-12.0286	-9.93939	-18.7536	n.s.	6.30145e-08	3.61739e-06	2.79651e-05	6.54832e-08	3.55367e-08	0.687181
CDS	1834808	1835512	+	b1752	ydjZ	Inner membrane protein, TVP38/TMEM64 family, function unknown	n.s.	-5.28718	-7.74479	n.s.	-4.79144	n.s.	0.0452572	3.97201e-06	1.80721e-06	0.0121379	3.14541e-05	0.527298
CDS	1835515	1836060	+	b1753	ynjA	Function unknown	n.s.	-2.02373	-4.01288	n.s.	n.s.	n.s.	0.0437646	0.0033768	0.000251003	0.00402867	0.00237713	0.504178
CDS	1836073	1837236	+	b1754	ynjB	Predicted secreted protein, function unknown	-2.10909	-3.21366	-3.14477	n.s.	n.s.	n.s.	0.00343642	8.95484e-05	0.000413151	0.115868	0.00293215	0.693776
CDS	1837212	1838744	+	b1755	ynjC	Predicted inner membrane ABC transporter permease, function unknown	-4.10526	-5.7375	n.s.	-2.51456	-2.93382	n.s.	6.11028e-05	2.04061e-05	0.0152432	2.22654e-05	7.87799e-05	0.759687
CDS	1838747	1839397	+	b1756	ynjD	Predicted ABC transporter ATP-binding component, function unknown	n.s.	-2.40426	n.s.	-2.275	-2.2907	n.s.	0.00360394	0.00600244	0.0351183	0.000137139	0.000566535	0.412718
CDS	1839467	1840771	+	b1757	ynjE	IscS specificity factor for molybdenum cofactor biosynthesis; probable alternate MoaD transpersulfidase; weak thiosulfate:cyanide sulfurtransferase; rhodanese-like protein	-18.6815	-17.9679	-11.1489	-45.7377	-109.367	n.s.	1.05362e-07	2.15727e-06	5.69514e-05	4.33463e-08	6.51951e-08	0.677999
CDS	1840786	1841403	-	b1758	ynjF	Inner membrane protein, phosphatidylglycerophosphate synthase homolog, function unknown	n.s.	n.s.	n.s.	2.38559	n.s.	n.s.	0.0187884	0.0966228	0.62524	8.07191e-07	0.0137126	0.81715
CDS	1841490	1841894	+	b1759	nudG	CTP pyrophosphohydrolase; also hydrolyzes 2-hydroxy-dATP, 8-hydroxy-dGTP, 5-hydroxy-CTP, dCTP and 5-methyl-dCTP	n.s.	2.43961	n.s.	n.s.	n.s.	n.s.	0.0132531	0.000327425	0.444936	0.000289381	0.0214417	0.479061
CDS	1841866	1842135	-	b1760	ynjH	Putative secreted protein, function unknown; DUF1496 family	6.79536	n.s.	-2.32246	14.9713	6.72351	n.s.	5.72929e-05	0.112938	0.00262968	1.27055e-08	4.79381e-07	0.044722
CDS	1842371	1843711	+	b1761	gdhA	Glutamate dehydrogenase	n.s.	-2.79899	n.s.	-4.91211	-5.10634	n.s.	0.317313	5.4363e-05	0.189166	1.30349e-10	1.41987e-07	0.796793
CDS	1843834	1844871	-	b1762	ynjI	Inner membrane protein, function unknown	n.s.	-2.22449	n.s.	n.s.	n.s.	n.s.	0.0150032	0.00881703	0.154476	0.000767493	0.219076	0.405879
CDS	1845002	1846960	-	b1763	topB	Topoisomerase III; mutR phenotype is decreased deletion formation between short repeats	-2.84899	n.s.	n.s.	-3.66634	-2.1917	n.s.	1.39436e-06	0.00104392	0.632556	1.18134e-08	1.96614e-05	0.43556
CDS	1846968	1848008	-	b1764	selD	Selenophosphate synthase, ATP-dependent; reduced selenium donor for selenocysteic tRNA synthesis and for the modification of several tRNAs to contain 5-methylaminomethyl-2-selenouridine	n.s.	n.s.	n.s.	n.s.	n.s.	n.s.	0.0125496	0.407881	0.118755	2.44869e-06	0.00335971	0.784668
CDS	1848128	1848676	-	b1765	ydjA	Predicted nitroreductase, function unknown, binds FMN; low abundance protein	2.43844	n.s.	n.s.	n.s.	n.s.	n.s.	4.09374e-05	0.00958114	0.495649	1.80167e-06	0.00224035	0.632219
CDS	1848837	1850690	+	b1766	sppA	Protease IV, signal peptide peptidase	n.s.	n.s.	n.s.	n.s.	n.s.	n.s.	0.0150556	0.376448	0.631824	5.34257e-05	0.0610678	0.803157
CDS	1850860	1851873	+	b1767	ansA	L-Asparaginase I	-2.26884	n.s.	n.s.	n.s.	n.s.	n.s.	2.37733e-05	0.0142888	0.383023	9.8824e-05	0.0127728	0.294239
CDS	1851887	1852525	+	b1768	pncA	Pyrazinamidase/nicotinamidase	n.s.	n.s.	n.s.	n.s.	n.s.	n.s.	0.0165343	0.254072	0.459152	0.000133763	0.0696384	0.107034
CDS	1852624	1853979	-	b1769	ydjE	Predicted transporter, function unknown; inner membrane protein	n.s.	n.s.	n.s.	n.s.	3.11538	n.s.	0.148716	0.0273327	0.22262	0.06837	7.43414e-05	0.511338
CDS	1854099	1854854	-	b1770	ydjF	Predicted transcriptional regulator, function unknown	n.s.	n.s.	n.s.	n.s.	n.s.	n.s.	0.174556	0.0858582	0.523079	0.00834907	0.000620005	0.45033
CDS	1854994	1855971	-	b1771	ydjG	alpha-Keto reductase, NADH-dependent; can use methylglyoxal as substrate	n.s.	n.s.	n.s.	n.s.	n.s.	n.s.	0.298424	0.00751304	0.397489	0.0180131	0.000297836	0.809024
CDS	1855984	1856928	-	b1772	ydjH	Putative sugar kinase, function unknown	-6.23077	-4.4375	n.s.	-3.21429	n.s.	n.s.	0.000115925	0.000249893	0.527987	8.49808e-05	0.0560148	0.760452
CDS	1856936	1857769	-	b1773	ydjI	Putative sugar 1,6-bisphosphate aldolase, function unknown	-6.5	-9.88889	n.s.	-3.18519	n.s.	n.s.	3.31098e-05	1.06821e-05	0.231886	7.27911e-05	0.117819	0.552477
CDS	1857793	1858833	-	b1774	ydjJ	Putative alcohol dehydrogenase, function unknown; Zn-type	-3.71429	-4.41176	n.s.	-2.71429	n.s.	n.s.	0.000645837	0.00026942	0.0154424	0.000677295	0.118563	0.741782
CDS	1858853	1860229	-	b1775	ydjK	Putative sugar transporter, function unknown	-7	-4.76923	n.s.	-2.04348	n.s.	n.s.	0.000319782	0.000470032	0.0104615	0.00629587	0.0567446	0.611816
CDS	1860259	1861332	-	b1776	ydjL	Putative alcohol dehydrogenase, function unknown; Zn-type	-6.75	-7.81818	n.s.	-3.86957	-2.3125	n.s.	3.55306e-05	3.28234e-05	0.0210911	2.21587e-05	0.00215393	0.57273
CDS	1861705	1861974	-	b1777	yeaC	Function unknown	3.74342	4.29672	n.s.	2.08298	2.71642	n.s.	5.18326e-07	9.78468e-06	0.0650442	2.23252e-06	0.000117129	0.164535
CDS	1862019	1862429	-	b1778	msrB	Methionine sulfoxide reductase B; specific for met-R-(o) diastereoisomers within proteins; mutant is cadmium sensitive; free met-R-(o) is inefficiently reduced by MsrB	2.97149	3.3576	n.s.	n.s.	2.09274	n.s.	5.76925e-06	4.74771e-05	0.0891012	8.66572e-05	0.000261834	0.0314362
CDS	1862771	1863763	+	b1779	gapA	Glyceraldehyde 3-P dehydrogenase A	-2.15031	-4.47488	-3.70802	-1.99846	-2.82125	n.s.	0.00258267	4.92598e-05	0.00232053	0	1.16291e-05	0.825744
CDS	1863850	1864731	+	b1780	yeaD	Function unknown, mutarotase homolog, low abundance protein	n.s.	-6.16162	n.s.	-9.1129	-10.3987	n.s.	0.0680323	7.84478e-06	0.0207385	2.26265e-08	1.07674e-07	0.812016
CDS	1864785	1865636	-	b1781	yeaE	Aldo-keto reductase, methylglyoxal to acetol; NADPH-dependent	n.s.	2.06276	n.s.	n.s.	n.s.	n.s.	0.00222304	0.00020695	0.506479	0.000385584	0.00133927	0.645267
CDS	1865729	1866472	-	b1782	mipA	MltA-interacting protein; outer membrane; binds MrcB and MltA in a heterotrimer	-3.63183	n.s.	n.s.	-4.08402	-4.1975	n.s.	0.000186085	0.011506	0.265854	1.04212e-08	2.00669e-07	0.1223
CDS	1866908	1868839	+	b1783	yeaG	Protein kinase, function unknown; autokinase	n.s.	5.18542	6.47626	-2.71786	n.s.	n.s.	0.11751	0.000347025	0.00309237	3.76246e-07	0.107594	0.1826
CDS	1868955	1870235	+	b1784	yeaH	UPF0229 family protein, function unknown	n.s.	n.s.	5.67112	n.s.	n.s.	n.s.	0.0353029	0.0173171	0.00218501	0.00188974	0.0519967	0.158371
CDS	1870385	1871857	+	b1785	yeaI	Predicted membrane-anchored inactive diguanylate cyclase	n.s.	n.s.	n.s.	2.25806	n.s.	n.s.	0.201082	0.300471	0.43416	0.00843173	0.0745327	0.783029
CDS	1872041	1873528	+	b1786	yeaJ	Predicted membrane-anchored diguanylate cyclase	n.s.	n.s.	2.56977	2.63536	3.33333	n.s.	0.180597	0.256321	0.00415369	3.18234e-05	2.41725e-05	0.0431576
CDS	1873574	1874074	+	b1787	yeaK	Function unknown, homologous to YbaK and an insertion domain in ProS; may deacylate mischarged tRNA	n.s.	-3.42094	n.s.	n.s.	n.s.	n.s.	0.000331877	1.68097e-05	0.0172169	0.000142803	0.000250406	0.809291
CDS	1874081	1874182	-	b1788	yoaI	Function unknown	n.s.	n.s.	n.s.	8.125	21.4444	n.s.	0.220299	0.179151	0.560503	1.07729e-05	5.70861e-07	0.776757
CDS	1874352	1874795	+	b1789	yeaL	Predicted inner membrane protein, UPF0756 family, function unknown	-2.64706	-2.38384	n.s.	n.s.	n.s.	n.s.	0.000587707	0.000966675	0.535122	0.147473	0.248267	0.676645
CDS	1874758	1875576	-	b1790	yeaM	AraC family transcriptional activator, function unknown	n.s.	n.s.	n.s.	2.12934	n.s.	n.s.	0.00148219	0.215909	0.44116	1.28245e-05	0.000392564	0.730911
CDS	1875673	1876851	+	b1791	yeaN	Putative transporter, function unknown; membrane protein	n.s.	n.s.	n.s.	n.s.	n.s.	n.s.	0.104211	0.373417	0.594241	0.0872727	0.234874	0.681276
CDS	1876909	1877253	+	b1792	yeaO	Function unknown	2.59722	n.s.	n.s.	3.1478	n.s.	n.s.	1.95326e-05	0.0262748	0.0586516	1.22531e-07	0.000450173	0.0657958
CDS	1877281	1877532	-	b1793	yoaF	Novel verified lipoprotein, function unknown	2.42248	n.s.	n.s.	2.88462	2.36332	n.s.	0.000211452	0.00506975	0.227984	1.14838e-07	2.06146e-05	0.585201
CDS	1877715	1878737	+	b1794	yeaP	Diguanylate cyclase	-2.33584	n.s.	n.s.	n.s.	n.s.	n.s.	0.000372944	0.102388	0.0860181	0.205686	0.00589873	0.634864
CDS	1879010	1879255	-	b1795	yeaQ	Function unknown, UPF0410 family	2.83161	3.64042	3.61575	3.4192	3.73144	n.s.	2.89254e-05	0.00552462	0.00601155	2.06811e-07	0.00021545	0.380747
CDS	1879406	1879585	-	b1796	yoaG	Stress-induced protein, function unknown; involved in cadmium and peroxide resistance	n.s.	n.s.	n.s.	4.71429	n.s.	n.s.	0.0909454	0.002551	0.110157	0.000707298	2.16904e-05	0.76934
CDS	1879592	1879948	-	b1797	yeaR	Stress-induced protein, function unknown; DUF1971 family; involved in cadmium and peroxide resistance	n.s.	4.625	11.2	3.33333	8.85714	n.s.	0.242397	0.00490733	0.00831131	0.00859814	1.90142e-05	0.617092
CDS	1880124	1880759	-	b1798	leuE	Amino acid exporter; overexpression causes leucine excretion; confers resistance to a number of amino acids and analogs, including glycyl-l-leucine, norleucine, threonine, homoserine lactone, alpha-aminobutyric acid, histidine, and homoserine	n.s.	2.11511	n.s.	6.72816	7.82645	n.s.	0.0108944	0.00374689	0.212116	7.85765e-08	1.82169e-07	0.660079
CDS	1880889	1881809	-	b1799	dmlR	Transcriptional activator for dmlA, autorepressor	n.s.	n.s.	-2.60583	n.s.	n.s.	n.s.	0.0481306	0.0599322	0.00579306	0.194694	0.0839726	0.340395
CDS	1881912	1882994	+	b1800	dmlA	D-malate oxidase, NAD(+)-dependent	n.s.	n.s.	n.s.	n.s.	2.29048	n.s.	0.00114421	0.38164	0.238648	4.73263e-05	4.77125e-05	0.481594
CDS	1883188	1884630	+	b1801	yeaV	Putative transporter, function unknown	n.s.	n.s.	n.s.	3.11111	3.41176	n.s.	0.244868	0.110034	0.52861	0.00514039	0.000409181	0.674282
CDS	1884665	1885786	+	b1802	yeaW	Putative oxygenase alpha subunit, function unknown	2.25641	n.s.	n.s.	3.18182	3.5	n.s.	0.00152624	0.117428	0.540054	5.84864e-06	0.000326095	0.773265
CDS	1885845	1886807	+	b1803	yeaX	Putative oxygenase reductase component, function unknown	3.26786	n.s.	n.s.	4.63492	4.23729	n.s.	9.11152e-05	0.0374431	0.541953	6.79763e-07	1.60146e-05	0.790665
CDS	1886867	1887991	-	b1804	rnd	RNase D, processes tRNA precursors	n.s.	n.s.	n.s.	n.s.	n.s.	n.s.	0.00371172	0.383811	0.353208	0.0192052	0.0158232	0.582286
CDS	1888064	1889746	-	b1805	fadD	Acyl-CoA synthase	n.s.	n.s.	n.s.	n.s.	n.s.	n.s.	0.0609455	0.00385615	0.0396877	0.0311335	0.000774715	0.250834
CDS	1889954	1890532	-	b1806	yeaY	RpoE-regulated lipoprotein, function unknown	-2.29264	n.s.	n.s.	n.s.	n.s.	n.s.	0.00026123	0.0198838	0.327998	0.0906333	0.0161146	0.467235
CDS	1890575	1891267	-	b1807	tsaB	tRNA(NNU) t(6)A37 threonylcarbamoyladenosine modification; binding partner and protease for TsaD	-3.51414	n.s.	n.s.	n.s.	n.s.	n.s.	3.94644e-05	0.0899325	0.0880676	0.0297147	0.218239	0.143632
CDS	1891328	1893235	-	b1808	yoaA	Predicted ATP-dependent helicase, function unknown	n.s.	n.s.	n.s.	-2.23858	n.s.	n.s.	0.0188492	0.157889	0.119696	3.59135e-06	0.00232031	0.272808
CDS	1893367	1893708	+	b1809	yoaB	Putative reactive intermediate deaminase, UPF0076 family; reaction intermediate detoxification	n.s.	n.s.	n.s.	n.s.	n.s.	n.s.	0.31776	0.409573	0.123237	0.00295113	0.000274805	0.374181
CDS	1894133	1894429	+	b1810	yoaC	Conserved protein, DUF1889 family, function unknown	n.s.	n.s.	n.s.	3.50909	4.63889	n.s.	0.0900867	0.386776	0.490724	1.12982e-07	3.19877e-05	0.370103
CDS	1894555	1894731	-	b1811	yoaH	Function unknown	n.s.	n.s.	n.s.	3.54	2.5984	n.s.	0.0242973	0.000396107	0.497598	6.34533e-08	1.50272e-05	0.780435
CDS	1894805	1896163	+	b1812	pabB	Sulfonamide resistance; p-aminobenzoate biosynthesis	-2.91089	n.s.	n.s.	-2.16279	n.s.	n.s.	0.000205533	0.144476	0.316628	0.000116984	0.00348694	0.278851
CDS	1896170	1896745	+	b1813	nudL	Predicted CoA pyrophosphohydrolase, function unknown	n.s.	n.s.	n.s.	n.s.	n.s.	n.s.	0.0652695	0.175199	0.538739	0.00497998	0.197737	0.740247
CDS	1896932	1898293	+	b1814	sdaA	L-Serine deaminase I; L-SD2	9.49925	4.76798	n.s.	5.00949	3.05772	n.s.	2.33482e-07	3.78727e-05	0.0558012	1.63165e-07	3.20503e-06	0.737039
CDS	1898427	1900022	+	b1815	yoaD	Predicted membrane-anchored cyclic-di-GMP phosphodiesterase; regulation of cellulose production	2.10417	2.37179	n.s.	n.s.	n.s.	n.s.	0.00708918	0.00181114	0.421683	0.00215286	0.0127246	0.628899
CDS	1900032	1901585	-	b1816	yoaE	Function unknown	-2.17293	n.s.	n.s.	n.s.	n.s.	n.s.	5.61804e-05	0.0895741	0.327148	0.000771215	0.26536	0.703711
CDS	1902048	1903016	+	b1817	manX	Mannose permease, EIIAB component; phosphotransferase system	-9.13774	-14.0199	-12.7484	-2.94201	-8.12628	n.s.	3.58981e-07	7.13354e-07	0.000210444	7.45914e-08	3.56996e-07	0.749658
CDS	1903082	1903879	+	b1818	manY	Mannose permease, EIIC component; phosphotransferase system	-3.37409	-9.06998	-7.81885	-2.02042	-5.85782	n.s.	3.40935e-05	9.7163e-07	0.000820571	2.55976e-06	1.32812e-07	0.811973
CDS	1903895	1904743	+	b1819	manZ	Mannose permease, EIID component; phosphotransferase system	-2.22635	-5.6827	-6.13548	n.s.	-3.61847	n.s.	0.000412247	1.82133e-06	0.00156184	0.0011199	8.48223e-07	0.812924
CDS	1904801	1905256	+	b1820	yobD	Inner membrane protein, UPF0266 family, function unknown	-5.29032	-2.87736	n.s.	-4.06742	-2.24576	n.s.	2.99833e-06	9.05168e-05	0.263755	1.33319e-06	0.000365591	0.809514
CDS	1905688	1906251	+	b1821	mntP	Probable Mn(2+) efflux pump, mntR-regulated	n.s.	n.s.	n.s.	2.94488	n.s.	n.s.	0.276867	0.0105867	0.492702	0.000372824	0.0234862	0.708854
CDS	1906254	1907060	-	b1822	rlmA	23S rRNA m(1)G745 methyltransferase, SAM-dependent; mutant has slow growth rate, slow chain elongation rate, and viomycin resistance	-2.13319	n.s.	2.26812	n.s.	n.s.	n.s.	0.000442636	0.32737	0.00687824	0.00988476	0.155671	0.281856
CDS	1907229	1907435	-	b1823	cspC	Multicopy suppressor of mukB; cold shock protein homolog constitutively expressed at 37C; affects rpoS and uspA expression	-4.58761	-3.45589	n.s.	n.s.	n.s.	n.s.	1.0068e-05	0.000904643	0.0138127	0.0248621	0.0642744	0.79292
CDS	1907451	1907591	-	b1824	yobF	Expressed protein, function unknown, in cspC operon	-5.08519	-3.56439	-2.63857	n.s.	n.s.	n.s.	1.17059e-05	0.00178373	0.00667522	0.000642117	0.0236495	0.727477
CDS	1908264	1908548	-	b1825	yebO	Predicted inner membrane protein, function unknown	6.54482	2.61759	n.s.	2.07741	n.s.	n.s.	7.19033e-07	0.00111314	0.238889	1.32911e-05	0.000305094	0.67378
CDS	1908626	1908766	-	b1826	mgrB	Negative feedback regulator for PhoPQ regulon, membrane-bound	7.32468	2.73154	n.s.	n.s.	n.s.	n.s.	2.95466e-06	0.000278315	0.513914	0.191451	0.186098	0.808084
CDS	1909311	1910099	-	b1827	kdgR	Regulator of kdgK, kdgT, eda; possibly regulates several other genes, e.g. yjgK	n.s.	n.s.	n.s.	n.s.	n.s.	n.s.	0.30006	0.0574894	0.378017	0.0064927	0.221744	0.427751
CDS	1910276	1911646	+	b1828	yebQ	Predicted transporter, function unknown; no overexpression resistances found	n.s.	n.s.	n.s.	n.s.	n.s.	n.s.	0.102978	0.12756	0.0743604	0.0544176	0.161963	0.461885
CDS	1911698	1912576	-	b1829	htpX	Zinc metalloprotease HtpX, membrane-bound; cleaves SecY in vivo and in vitro; self-cleaves; M48 family	3.87672	5.8549	n.s.	2.58966	2.76987	n.s.	0.000136304	5.98763e-06	0.0438679	1.74257e-08	6.17797e-06	0.228634
CDS	1912771	1914816	-	b1830	prc	Periplasmic carboxy-terminal protease with specificity for non-polar C-termini	-3.86809	n.s.	n.s.	-3.16172	n.s.	n.s.	7.16928e-05	0.0181222	0.489161	1.49253e-07	0.00389444	0.756002
CDS	1914839	1915534	-	b1831	proQ	RNA chaperone, probable regulator of ProP translation	n.s.	n.s.	n.s.	n.s.	2.26155	n.s.	0.0202873	0.105226	0.182687	1.15658e-05	7.59053e-05	0.384358
CDS	1915634	1916128	-	b1832	msrC	Free methionine-(R)-sulfoxide reductase	n.s.	n.s.	n.s.	2.82003	2.76798	n.s.	0.000984057	0.00115255	0.573485	2.46773e-08	2.40646e-07	0.742344
CDS	1916258	1917538	+	b1833	yebS	Inner membrane protein, function unknown	n.s.	n.s.	n.s.	n.s.	n.s.	n.s.	0.0101687	0.00120303	0.250141	6.75488e-05	0.000165476	0.761832
CDS	1917510	1920140	+	b1834	yebT	Function unknown; upregulated by beryllium	-2.84766	n.s.	n.s.	-2.78584	n.s.	n.s.	0.000122706	0.0155007	0.0367724	2.02527e-07	0.000116635	0.812146
CDS	1920223	1921659	+	b1835	rsmF	16S rRNA m(5)C1407 methyltransferase, SAM-dependent	-3.20178	n.s.	n.s.	-2.23178	n.s.	n.s.	9.90812e-06	0.0162165	0.0431531	3.85932e-05	0.0557232	0.220249
CDS	1921780	1922013	+	b1836	yebV	Function unknown	n.s.	2.38037	4.53226	n.s.	3.17606	n.s.	0.269926	0.00153289	0.000616747	0.183866	1.01403e-05	0.424121
CDS	1922121	1922309	+	b1837	yebW	Function unknown	n.s.	n.s.	n.s.	n.s.	n.s.	n.s.	0.0465579	0.353152	0.508623	0.179653	0.201729	0.76601
CDS	1922316	1922969	-	b1838	pphA	Ser/Thr protein phosphatase 1; signals periplasmic protein misfolding; heat shock regulon	4.63158	2.19178	n.s.	3.27907	2.07937	n.s.	0.000132495	0.00134732	0.0792223	4.43024e-05	0.0022491	0.775849
CDS	1923368	1923706	-	b1839	yebY	DUF2511 family protein, function unknown,	2.02402	n.s.	n.s.	n.s.	n.s.	n.s.	0.00239565	0.00583185	0.34564	0.110496	0.237637	0.338027
CDS	1923722	1924591	-	b1840	yebZ	Inner membrane protein, function unknown	n.s.	n.s.	n.s.	n.s.	n.s.	n.s.	0.000794078	0.0955241	0.0514678	7.59461e-05	0.0431623	0.330029
CDS	1924598	1924969	-	b1841	yobA	CopC family protein, function unknown	2.03642	n.s.	n.s.	n.s.	n.s.	n.s.	0.00233386	0.0194699	0.577385	0.185043	0.114651	0.800726
CDS	1925108	1925335	+	b1842	holE	DNA polymerase III, theta subunit	-2.71818	n.s.	n.s.	n.s.	n.s.	n.s.	0.000363568	0.0130776	0.429085	0.12376	0.0702828	0.364484
CDS	1925440	1926093	+	b1843	yobB	Function unknown	n.s.	n.s.	n.s.	n.s.	n.s.	n.s.	0.117869	0.129175	0.600014	0.000336127	0.0100938	0.541078
CDS	1926120	1926779	+	b1844	exoX	Exodeoxyribonuclease 10, Exonuclease X; 3'-5' DNase; confers UV sensitivity in recJ, xseAB, sbcB background	3.73077	2.31198	n.s.	4.3197	2.5478	n.s.	5.3578e-06	7.40913e-05	0.404082	6.66531e-08	4.26982e-06	0.815395
CDS	1926782	1928839	-	b1845	ptrB	Protease II; oligopeptidase B	n.s.	-2.16071	n.s.	-2.53125	-2.62241	n.s.	0.0375718	0.000218356	0.460869	1.04996e-06	5.76976e-06	0.81219
CDS	1929051	1929707	-	b1846	yebE	Inner membrane protein, DUF533 family, function unknown	6.89669	6.10411	n.s.	2.28358	n.s.	n.s.	1.13646e-06	2.06522e-05	0.0794193	4.34374e-06	0.013814	0.587889
CDS	1930037	1930390	-	b1847	yebF	Extracellular Colicin M immunity family protein; function unknown	6.20284	5.0217	3.6751	n.s.	n.s.	n.s.	8.26933e-06	8.24451e-05	0.00107183	0.00969469	0.000164788	0.795787
CDS	1930460	1930747	-	b1848	yebG	DNA damage-inducible gene, SOS regulon; requires H-NS and cAMP for induction	6.0904	3.67671	n.s.	n.s.	2.39055	n.s.	9.18283e-06	0.000369232	0.0479112	3.35019e-05	2.91858e-06	0.734942
CDS	1930881	1932056	+	b1849	purT	Glycinamide ribonucleotide transformylase (GART) 2, non-folate-requiring, purine synthesis	-3.83671	n.s.	n.s.	-3.17514	-2.74052	n.s.	4.77523e-05	0.0127195	0.12442	2.83935e-06	1.05276e-06	0.224639
CDS	1932118	1932756	-	b1850	eda	KHG/KDPG aldolase; 2-keto-4-hydroxyglutarate aldolase and 2-keto-3-deoxy-6-phosphogluconate aldolase activities; homotrimeric; 2-keto-4-hydroxyglutarate aldolase is also known as 4-hydroxy-2-oxoglutarate aldolase. 2-keto-3-deoxy-6-phosphogluconate aldolas	n.s.	n.s.	n.s.	n.s.	n.s.	n.s.	0.112866	0.00106404	0.0170693	0.0376676	0.258335	0.804748
CDS	1932796	1934604	-	b1851	edd	Phosphogluconate dehydratase; growth on gluconate	n.s.	-2.57251	-2.68959	n.s.	n.s.	n.s.	0.140966	4.33187e-05	0.00244883	0.0578155	0.000663706	0.818265
CDS	1934842	1936314	-	b1852	zwf	Glucose-6-phosphate 1-dehydrogenase	n.s.	n.s.	n.s.	n.s.	n.s.	n.s.	0.290218	0.407361	0.468857	9.45879e-05	0.0456003	0.797193
CDS	1936652	1937518	+	b1853	yebK	Function unknown; P. aeruginosa homolog represses zwf transcription	-2.8199	-5.27778	-5.37129	n.s.	-2.78402	n.s.	2.13976e-05	5.34973e-06	0.000181078	1.04026e-05	1.27897e-05	0.547842
CDS	1937649	1939088	+	b1854	pykA	Pyruvate kinase II, minor	n.s.	-2.98778	n.s.	n.s.	-2.76324	n.s.	0.0417649	5.1091e-05	0.0127271	0.000422531	6.04825e-06	0.728099
CDS	1939225	1940193	-	b1855	lpxM	Lipid A synthesis, KDO2-lauroyl-lipid IVA myristoyl-ACP acyltransferase	n.s.	2.1057	n.s.	2.14319	2.55609	n.s.	0.000227348	0.0011047	0.105874	4.14531e-06	1.57462e-05	0.112338
CDS	1940316	1941635	-	b1856	mepM	Septation protein, ampicillin sensitivity	-2.715	n.s.	2.49685	n.s.	n.s.	n.s.	1.28301e-05	0.0771163	0.00755457	0.145377	0.26153	0.0302805
CDS	1941654	1942583	-	b1857	znuA	Zinc periplasmic binding protein, ABC transporter	-1.99487	n.s.	3.6708	n.s.	n.s.	n.s.	0.000327008	0.375624	0.00388278	0.00287399	0.00357467	0.0334209
CDS	1942662	1943414	+	b1858	znuC	High-affinity ABC transport system for zinc	n.s.	n.s.	n.s.	n.s.	n.s.	n.s.	0.00158857	0.0135678	0.054182	7.31326e-05	0.0606141	0.772704
CDS	1943414	1944196	+	b1859	znuB	High-affinity ABC transport system for zinc	n.s.	n.s.	n.s.	n.s.	n.s.	n.s.	0.14853	0.171863	0.00343665	0.189251	0.0493618	0.228193
CDS	1944349	1945356	-	b1860	ruvB	DNA helicase driving branch migration during recombination; hexameric ring	2.22863	2.56435	n.s.	2.90047	2.43585	n.s.	5.82168e-05	8.43238e-05	0.283326	3.57336e-07	1.49517e-06	0.666469
CDS	1945368	1945976	-	b1861	ruvA	Holliday junction recognition factor, recruits RuvB; works in conjunction with RuvB helicase to drive branch migration during recombination	3.59707	2.1776	n.s.	2.29139	2.29501	n.s.	2.60564e-05	0.000466197	0.453312	2.31638e-07	5.80021e-06	0.769533
CDS	1946251	1946850	+	b1862	yebB	DUF830 family protein, function unknown	n.s.	n.s.	n.s.	n.s.	4.41667	n.s.	0.234074	0.186837	0.48673	0.0430596	0.000243545	0.477363
CDS	1946858	1947376	-	b1863	ruvC	RuvC endonuclease, Holliday structure resolvase; not SOS regulated	-3.57213	-5.50542	n.s.	-3.78571	-2.57944	n.s.	1.47972e-05	8.20612e-07	0.162348	2.7164e-08	1.2957e-05	0.129734
CDS	1947414	1948151	-	b1864	yebC	Function unknown, expressed protein, UPF0082 family	-2.73801	-3.60694	n.s.	-2.75798	n.s.	n.s.	0.000177613	6.48445e-06	0.155933	1.33967e-07	0.000171061	0.347792
CDS	1948183	1948632	-	b1865	nudB	Dihydroneopterin triphosphate pyrophosphohydrolase; early step in folate synthesis	-2.78473	n.s.	n.s.	-2.64038	n.s.	n.s.	2.74764e-06	0.00128092	0.225785	3.25239e-07	0.00151271	0.5261
CDS	1948753	1950522	-	b1866	aspS	Aspartate--tRNA ligase	-2.27642	n.s.	n.s.	n.s.	n.s.	n.s.	0.00112255	0.0173696	0.481077	2.64174e-05	0.138033	0.600878
CDS	1950832	1951395	+	b1867	yecD	Isochorismatase family protein, function unknown	2.53086	n.s.	n.s.	n.s.	n.s.	n.s.	7.57665e-06	0.00077232	0.477989	2.60585e-06	0.0032765	0.823205
CDS	1951395	1952210	+	b1868	yecE	DUF72 family protein, function unknown	n.s.	n.s.	n.s.	-3.20513	-2.3617	n.s.	0.0131585	0.136914	0.347497	8.08919e-06	0.000113217	0.407948
CDS	1952266	1952658	+	b1869	yecN	Inner membrane protein, MAPEG family, function unknown	n.s.	n.s.	n.s.	n.s.	n.s.	n.s.	0.000315061	0.00388401	0.455376	2.36117e-05	0.000233109	0.653313
CDS	1952702	1953442	+	b1870	cmoA	tRNA cmo(5)U34 methyltransferase, SAM-dependent	n.s.	n.s.	n.s.	n.s.	n.s.	n.s.	0.140782	0.00514336	0.0235216	0.051865	0.00082434	0.473646
CDS	1953442	1954410	+	b1871	cmoB	tRNA mo(5)U34 methyltransferase, SAM-dependent	n.s.	n.s.	n.s.	n.s.	n.s.	n.s.	8.38833e-05	0.0856841	0.0109905	7.89362e-05	0.0115626	0.247338
CDS	1954581	1957007	-	b1872	torZ	Periplasmic trimethylamine oxide (TMAO) reductase; also has biotin sulfoxide and DMSO reductase activities; respiratory system	2	n.s.	n.s.	2.53846	2.19784	n.s.	0.00195524	0.279969	0.16359	7.14477e-07	0.000273709	0.813139
CDS	1957035	1958132	-	b1873	torY	Cytochrome c homolog required for periplasmic reduction of TMAO by TorZ; respiratory system	n.s.	n.s.	n.s.	4.09524	4.13793	n.s.	0.213898	0.339069	0.595652	6.72318e-05	4.42971e-05	0.638998
CDS	1958523	1959266	-	b1874	cutC	Copper homeostasis protein	n.s.	2.43966	n.s.	4.02545	3.69116	n.s.	0.00167017	7.49421e-05	0.420466	1.75214e-08	7.62868e-08	0.80278
CDS	1959283	1959846	-	b1875	yecM	Function unknown, low abundance protein; structure suggests YecM is a metal-dependent enzyme	3.77302	3.64583	n.s.	6.75435	4.97945	n.s.	1.229e-06	1.00035e-05	0.156663	5.377e-08	9.20866e-08	0.789492
CDS	1960062	1961792	+	b1876	argS	Arginine--tRNA ligase	n.s.	n.s.	n.s.	n.s.	n.s.	n.s.	0.000337997	0.243816	0.328423	9.35626e-07	0.261211	0.24387
CDS	1961972	1962457	+	b1877	yecT	Function unknown, possible secreted protein or lipoprotein	-17.2	-3.8125	n.s.	n.s.	n.s.	n.s.	2.66763e-06	0.000408101	0.189912	0.00522181	0.229169	0.586932
CDS	1962583	1962972	-	b1878	flhE	Proton seal during flagellar secretion; periplasmic; bound to flagellar basal body; required for full swarming motility	-13.8197	-12.963	-4.96774	-37.32	-43.4286	n.s.	1.24825e-07	1.90751e-05	0.00124997	1.26307e-08	8.16702e-07	0.283565
CDS	1962975	1965050	-	b1879	flhA	Flagellar export pore protein, integral membrane protein	-15.5081	-6.13604	-3.98163	-12.3611	-28.8736	n.s.	6.17718e-09	4.05195e-05	0.00423744	1.46582e-09	2.66721e-07	0.449095
CDS	1965046	1966191	-	b1880	flhB	Flagellin export apparatus, substrate specificity protein; determines the order of subunit export	-7.13519	-5.70288	-4.37977	-3.52605	-49.2698	n.s.	2.18996e-07	4.51777e-06	0.00586599	2.39492e-06	5.79493e-08	0.647746
CDS	1966396	1967037	-	b1881	cheZ	CheY-P phosphatase	n.s.	-6.32559	-3.93499	-4.56645	-21.666	n.s.	0.000320974	1.00769e-05	0.000838643	2.85625e-08	6.74138e-07	0.170667
CDS	1967051	1967437	-	b1882	cheY	Response regulator for chemotactic signal transduction; single-domain response regulator lacking an output domain; CheA is the cognate sensor protein; autoacetylase	-2.12659	-7.32787	-3.65771	-7.98921	-28.7984	n.s.	0.000126242	1.03791e-05	0.000534633	2.96059e-08	5.48041e-07	0.162766
CDS	1967455	1968501	-	b1883	cheB	Chemotaxis MCP protein-glutamate methylesterase; reverses CheR methylation at specific MCP glutamates	n.s.	-5.2319	-3.41831	-27.7876	-24.3539	n.s.	0.0269962	0.000539511	0.0019361	5.13384e-07	1.54162e-05	0.508798
CDS	1968507	1969364	-	b1884	cheR	Chemotaxis MCP protein methyltransferase, SAM-dependent; binds C-terminus of chemoreceptors; makes glutamate methyl esters	n.s.	-4.88709	-3.32657	-59.5041	-21.91	n.s.	0.13307	1.97978e-05	0.000164633	1.60112e-08	2.03455e-07	0.0789426
CDS	1969386	1970984	-	b1885	tap	Dipeptide chemoreceptor, methyl-accepting; MCP IV; flagellar regulon	n.s.	-4.80112	-4.3493	-33.0504	-14.7743	n.s.	0.178404	1.08063e-06	0.000802958	1.41602e-09	1.10323e-06	0.191979
CDS	1971033	1972691	-	b1886	tar	Aspartate, maltose chemoreceptor, methyl-accepting; MCP II; also senses repellents cobalt and nickel; flagellar regulon	n.s.	-3.3501	-4.84228	n.s.	n.s.	n.s.	0.315684	2.76962e-05	0.00157695	0.133743	0.0508812	0.397869
CDS	1972839	1973339	-	b1887	cheW	Chemotaxis signal transducer; bridges CheA to chemoreceptors to regulate phophotransfer to CheY and CheB	-5.21952	-3.57831	-3.11227	-3.69652	-8.99948	n.s.	1.21152e-05	2.07762e-05	0.00112156	2.24034e-08	4.29089e-07	0.203098
CDS	1973363	1975324	-	b1888	cheA	Histidine protein kinase sensor of chemotactic response; CheY is cognate response regulator; autophosphorylating; CheAS is a short form produced by an internal start at codon 98	n.s.	n.s.	-2.64289	-3.03792	-2.93665	n.s.	0.00310461	0.0101695	0.00181788	5.04923e-09	3.55054e-07	0.215899
CDS	1975332	1976255	-	b1889	motB	H+-driven stator protein of flagellar rotation	n.s.	n.s.	-2.76207	n.s.	n.s.	n.s.	0.192344	0.0867318	0.00137353	0.000227069	0.0824307	0.208415
CDS	1976255	1977139	-	b1890	motA	H+-driven stator protein of flagellar rotation	n.s.	n.s.	-2.68424	3.44422	2.61843	n.s.	0.0314162	0.305141	0.00495176	2.09473e-09	2.02056e-07	0.169361
CDS	1977269	1977844	-	b1891	flhC	Transcriptional activator of flagellar class II operons; forms heterotetramer with FlhD; CsrA regulon; may be allosteric effector of FlhD	-2.68527	-3.28515	n.s.	n.s.	n.s.	n.s.	6.57672e-05	2.7344e-05	0.0423023	0.00826703	0.0382456	0.535082
CDS	1977850	1978197	-	b1892	flhD	Transcriptional activator of flagellar class II operons; forms heterotetramer with FlhC; possible role in regulation of cell division; can function in vivo independently of FlhC, but does not bind DNA by itself; contains HTH motif	-5.5903	-5.39521	n.s.	-7.08642	-4.95886	n.s.	3.06661e-06	6.79065e-07	0.0414652	1.35106e-07	4.12255e-08	0.537403
CDS	1978521	1979021	-	b1893	insB1	IS1 transposase B	n.s.	n.s.	n.s.	n.s.	n.s.	n.s.	0.0957852	0.372863	0.559845	0.0333975	0.243937	0.797641
CDS	1978943	1979215	-	b1894	insA	IS1 transposase A	n.s.	n.s.	n.s.	n.s.	n.s.	n.s.	0.292466	0.0493902	0.613129	0.187063	0.103925	0.736956
CDS	1979753	1980178	+	b1895	uspC	Stress-induced protein; UV-resistance	n.s.	n.s.	n.s.	2.46774	n.s.	n.s.	0.00499054	0.00674747	0.0546667	5.6326e-05	0.00159289	0.0105562
CDS	1980191	1981612	-	b1896	otsA	Trehalose phosphate synthase; cold- and heat- induced; required for viability at 4C; rpoS regulon	n.s.	2.85633	7.28336	-2.42975	-2.37629	n.s.	0.000785008	0.00884555	0.00251644	4.33168e-05	0.00267713	0.0830437
CDS	1981590	1982387	-	b1897	otsB	Trehalose phosphate phosphatase; cold- and heat- induced; required for viability at 4C; rpoS regulon; HAD17	5.5493	14.186	7.91594	n.s.	n.s.	n.s.	1.03722e-06	0.000147489	0.00597528	0.159084	0.0365371	0.0310426
CDS	1983558	1985069	-	b1900	araG	Arabinose ABC transporter ATP-binding protein	2.27545	n.s.	n.s.	3.68478	2.91489	n.s.	8.35425e-05	0.369109	0.170286	2.32982e-08	3.07979e-05	0.254392
CDS	1985142	1986128	-	b1901	araF	L-Arabinose-binding protein, periplasmic	4.49162	n.s.	-2.5625	11.7626	4.37692	n.s.	8.89245e-06	0.255198	0.00331117	3.78798e-08	6.18425e-07	0.462483
CDS	1986925	1987425	+	b1902	ftnB	Ferritin B, probable ferrous iron reservoir; ferritin-like protein; required for oxidatively damaged aconitase iron-sulfur cluster repair and virulence in Salmonella; apparently missing an active ferroxidase center	2.25266	3.91054	n.s.	n.s.	n.s.	n.s.	0.000169729	2.33603e-05	0.181445	0.000752866	0.0253438	0.135367
CDS	1988222	1988542	+	b1904	yecR	Required for phage lambda growth and antibiotic resistance; verified lipoprotein, function unknown	-13.9375	-8.03152	-5.99324	-8.20222	-29.7317	n.s.	4.88574e-07	3.25295e-06	0.000260334	4.25722e-07	7.90458e-07	0.660891
CDS	1988716	1989210	+	b1905	ftnA	Ferritin, major cytoplasmic iron storage protein	n.s.	n.s.	n.s.	n.s.	n.s.	n.s.	0.0952639	0.0748531	0.10408	0.00433308	0.277093	0.762106
CDS	1989254	1989490	-	b1906	yecH	DUF2492 family protein, function unknown	-3.66667	-9.36905	-13.1383	-2.45833	-9.89855	n.s.	0.000101311	2.04921e-06	2.53208e-06	9.28641e-06	1.53296e-07	0.0694546
CDS	1989681	1990889	+	b1907	tyrP	Tyrosine:H+ symport permease	-4.01739	n.s.	3.66452	-4.57143	-2.40566	n.s.	1.02789e-06	0.122554	0.00759832	4.70349e-08	0.000777753	0.0604517
CDS	1990957	1991619	-	b1908	yecA	UPF0149 family protein, function unknown,	4.03881	2.54898	n.s.	2.49955	n.s.	n.s.	7.44323e-06	0.00726857	0.378984	7.74266e-06	0.0409485	0.806999
tRNA	1991815	1991901	-	b1909	leuZ	Leucine tRNA(GAG) 4	n.s.	n.s.	n.s.	n.s.	n.s.	n.s.	0.0273814	0.302145	0.0376834	0.000513033	0.00176983	0.526819
tRNA	1991914	1991987	-	b1910	cysT	Cysteine tRNA(GCA)	n.s.	n.s.	n.s.	n.s.	n.s.	n.s.	0.176573	0.00368054	0.132267	0.0560983	0.0979284	0.73984
tRNA	1992042	1992117	-	b1911	glyW	Glycine tRNA(GCC) 3	-2.04984	-2.015	n.s.	n.s.	n.s.	n.s.	0.00161742	0.00149743	0.390037	0.000577111	0.00791491	0.789331
CDS	1992272	1992817	-	b1912	pgsA	Phosphatidylglycerophosphate synthase	n.s.	n.s.	n.s.	2.02712	n.s.	n.s.	0.225611	0.270131	0.113613	9.19593e-06	0.000635187	0.481313
CDS	1992877	1994706	-	b1913	uvrC	Excision nuclease subunit C; repair of UV damage to DNA; multicopy causes mucoidy	n.s.	n.s.	n.s.	n.s.	n.s.	n.s.	0.00327601	0.388919	0.610512	0.00116452	0.260572	0.445058
CDS	1994706	1995359	-	b1914	uvrY	Response regulator, pleiotropic; controls the expression of csrB/C sRNAs; hydrogen peroxide resistance; cognate sensor regulator is BarA	n.s.	n.s.	n.s.	n.s.	2.13654	n.s.	0.11465	0.319465	0.215788	1.52231e-05	5.34612e-05	0.50521
CDS	1995818	1996039	+	b1915	yecF	DUF2594 family protein, function unknown,	-3.24444	n.s.	3.30769	2.91358	7.68132	4.78992	1.01211e-05	0.0299155	0.00920636	1.41462e-07	2.76205e-06	0.00218961
CDS	1996113	1996832	-	b1916	sdiA	Quorum-sensing ftsQAZ-P2, acrABCDE transcriptional activator; fluoroquinolone resistance; overproduction confers drug resistance by stimulating the acr genes; SdiA senses exogenous N-acyl homoserine lactones	n.s.	n.s.	2.04695	n.s.	3.11717	n.s.	0.0484978	0.354746	0.00222289	2.785e-05	6.24342e-06	0.133653
CDS	1997065	1997814	-	b1917	yecC	Predicted ABC transport ATP-binding protein, function unknown	-4.48832	-5.45028	n.s.	-7.90203	-7.15	n.s.	3.1338e-07	1.58459e-06	0.15569	1.64451e-08	1.06883e-07	0.405533
CDS	1997814	1998479	-	b1918	yecS	Predicted amino acid ABC permease, inner membrane protein; function unknown	-3.39679	-5.11831	n.s.	-7.29961	-5.83026	n.s.	6.52249e-07	3.29992e-07	0.236482	6.10474e-09	5.85945e-08	0.546727
CDS	1998497	1999480	-	b1919	dcyD	D-cysteine desulfhydrase; needed for protection from, and utilization of, D-cysteine	n.s.	-3.20777	n.s.	-3.3959	-2.73431	n.s.	0.0108121	3.54703e-06	0.336662	9.55365e-08	6.15028e-07	0.733923
CDS	1999588	2000385	-	b1920	fliY	Cystine-binding protein, periplasmic; part of a L-cysteine/L-cystine shuttle system confering hydrogen peroxide resistance; not required for motility; may regulate FliA (sigma 28)	-3.75803	-7.39697	n.s.	-6.98409	-5.17023	n.s.	5.64022e-05	3.7007e-07	0.388155	5.62711e-07	1.30703e-05	0.736622
CDS	2000476	2001024	-	b1921	fliZ	DNA-binding RpoS antagonist; transiently inhibits RpoS in post-exponential phase; timing factor allowing motility to continue for a while during starvation; not required for normal motility	n.s.	-3.8439	-5.19378	n.s.	n.s.	n.s.	0.0512893	8.01555e-05	0.000228274	0.139583	0.0783799	0.665288
CDS	2001073	2001789	-	b1922	fliA	Transcription factor sigma 28 for class III flagellar operons	n.s.	-2.95752	-5.85861	n.s.	n.s.	n.s.	0.294705	0.0022514	7.5234e-05	0.000111352	0.276934	0.613532
CDS	2002113	2003606	-	b1923	fliC	Flagellin, structural gene, H-antigen	n.s.	n.s.	-3.45411	n.s.	n.s.	-2.08114	0.32061	0	4.94569e-08	0	0	0
CDS	2003872	2005275	+	b1924	fliD	Hook-associated protein 2, axial family	n.s.	-2.1823	-3.73309	-7.49591	-8.04619	n.s.	0.318955	0.00100854	0.00742263	8.28028e-09	6.015e-07	0.59466
CDS	2005303	2005710	+	b1925	fliS	Flagellar chaperone, inhibits premature FliC assembly; cytosolic	n.s.	-3.20264	-4.35522	-42.863	-79.5974	n.s.	0.0695847	8.90667e-05	0.000647668	4.85065e-09	3.01865e-09	0.422462
CDS	2005713	2006075	+	b1926	fliT	Flagellar synthesis, predicted chaperone, role unknown	n.s.	-3.62413	-4.53008	-55.9733	-60.8209	n.s.	0.201792	7.11458e-06	0.000425654	2.456e-08	1.02171e-09	0.0964984
CDS	2006156	2007640	+	b1927	amyA	alpha-Amylase, cytoplasmic	n.s.	n.s.	n.s.	-8.30562	-5.0463	n.s.	0.0582037	0.0465676	0.263054	2.75695e-08	1.54453e-07	0.0244334
CDS	2007680	2008090	-	b1928	yedD	Novel verified lipoprotein, function unknown	n.s.	n.s.	n.s.	2.10567	n.s.	n.s.	0.0396261	0.0089611	0.312726	6.06026e-07	0.000837269	0.544931
CDS	2008277	2009479	+	b1929	yedE	Inner membrane protein, UPF0394 family, function unknown	-2.84003	-4.50612	n.s.	n.s.	-2.12545	n.s.	0.000135749	1.14275e-05	0.0772606	7.26554e-06	0.000148149	0.52321
CDS	2009479	2009709	+	b1930	yedF	Predicted sulfurtransferase, function unknown; TusA family	-2.26545	-4.63291	n.s.	n.s.	n.s.	n.s.	0.000773125	2.53101e-05	0.034612	0.0196892	0.0109505	0.316483
CDS	2009821	2010486	+	b1931	yedK	DUF159 family protein, function unknown	n.s.	n.s.	n.s.	n.s.	n.s.	n.s.	0.153167	0.048765	0.306824	0.0263095	0.0225157	0.800194
CDS	2010600	2011076	+	b1932	yedL	Predicted acetyltransferase	-2.41071	n.s.	n.s.	n.s.	n.s.	n.s.	0.00039867	0.0416256	0.474274	0.0415585	0.257856	0.253946
pseudogene	2012502	2012663	+	b1936	intG	Pseudogene, integrase homolog	n.s.	n.s.	n.s.	n.s.	n.s.	n.s.	0.0258564	0.09065	0.558303	0.0254323	0.198608	0.714025
CDS	2012703	2013014	-	b1937	fliE	Flagellar synthesis; basal body component	-12.758	-7.07317	-3.9386	-5.22877	-60.48	3.24161	4.69317e-06	2.10222e-06	0.00911138	1.10131e-06	3.4932e-07	0.00690327
CDS	2013229	2014884	+	b1938	fliF	Flagellar basal body M-ring protein	-24.4202	-8.31665	-4.82622	-10.0894	-149.371	n.s.	9.69204e-09	2.73917e-06	0.00401735	4.17702e-08	1.13669e-07	0.53578
CDS	2014880	2015872	+	b1939	fliG	Rotor protein for flagellar motor switching and energizing; role in flagellar assembly	-25.1009	-10.5986	-5.90399	-29.4905	-127.746	n.s.	3.37852e-08	1.19585e-05	0.00103315	7.31066e-08	1.72096e-07	0.596873
CDS	2015868	2016551	+	b1940	fliH	Negative regulator of FliI ATPase activity; involved in flagellar assembly and export	-12.3618	-9.53108	-6.11144	-82.2568	-155.533	n.s.	3.37703e-06	1.18815e-05	0.000548775	5.50638e-10	1.27889e-07	0.486869
CDS	2016554	2017924	+	b1941	fliI	Cytoplasmic membrane ATPase involved in flagellar assembly; involved in export of flagellar axial protein subunits	-18.0556	-13.008	-5.65018	-187.955	-472.333	n.s.	2.03168e-06	5.82491e-06	0.0011523	1.38327e-08	2.34678e-07	0.556174
CDS	2017946	2018386	+	b1942	fliJ	Flagellin export apparatus soluble chaperone	-28.0833	-12.2741	-6.2029	-159.857	-96.1333	n.s.	1.51195e-07	6.01967e-05	0.000202012	1.36078e-08	4.03706e-07	0.513351
CDS	2018386	2019510	+	b1943	fliK	Hook filament junction; controls hook length	-23.5092	-13.5201	-6.17712	-243.069	-191.269	n.s.	8.88031e-09	4.2793e-05	0.000593861	2.71994e-10	5.38388e-07	0.628739
CDS	2019618	2020079	+	b1944	fliL	Affects rotational direction of flagella during chemotaxis	-12.9165	-3.80544	-5.25777	-4.83322	-18.0404	n.s.	1.40122e-09	1.61257e-05	0.00079408	1.11606e-07	2.24465e-07	0.475082
CDS	2020087	2021088	+	b1945	fliM	Flagellar synthesis, motor switching and energizing	-16.1493	-4.31759	-4.06012	-11.3901	-25.97	n.s.	1.62954e-07	0.000111217	0.00290606	4.82569e-07	1.48712e-07	0.282709
CDS	2021088	2021498	+	b1946	fliN	Flagellar switch protein	-16.648	-6.59249	-3.49886	-8.58854	-11.9458	n.s.	1.83181e-08	2.55655e-06	0.0044368	2.44953e-07	9.65622e-08	0.207971
CDS	2021504	2021866	+	b1947	fliO	Flagellin export apparatus, integral membrane protein	-16.9885	-7.64417	n.s.	-7.79048	-10.2264	n.s.	1.19878e-07	1.85949e-05	0.0375524	5.0005e-08	3.77675e-07	0.52562
CDS	2021869	2022603	+	b1948	fliP	Flagellin export apparatus, integral membrane protein	-20.8468	-9.19802	n.s.	-13.0663	-17.9556	n.s.	6.78947e-09	9.33258e-07	0.0138755	3.06822e-09	3.21763e-07	0.0785278
CDS	2022616	2022882	+	b1949	fliQ	Flagellin export apparatus, integral membrane protein	-22.375	-11.3673	n.s.	-28.2857	-24.25	n.s.	5.52379e-08	8.04214e-06	0.0804083	1.67108e-08	6.62572e-07	0.3447
CDS	2022893	2023675	+	b1950	fliR	Flagellin export apparatus, integral membrane protein	-12.4462	-9.77143	n.s.	-35.84	-37.1875	n.s.	1.27324e-07	4.82057e-06	0.011645	5.32509e-08	3.86893e-07	0.62536
CDS	2023968	2024588	+	b1951	rcsA	Positive regulatory gene for capsule (colanic acid) synthesis; two regulatory proteins are derived from the same gene	-13.641	n.s.	n.s.	-24.5	-6.70213	n.s.	2.1295e-08	0.147141	0.617336	1.80067e-08	1.38379e-05	0.486594
CDS	2024638	2024823	-	b1952	dsrB	Function unknown, regulated by DsrA, H-NS, and RpoS	n.s.	2.16406	n.s.	6.11261	5.21973	n.s.	0.0661853	0.000561709	0.566552	1.00926e-07	1.48733e-06	0.758846
CDS	2024986	2025210	+	b1953	yodD	Peroxide and acid resistance protein, stress-induced	7.88462	21.8133	n.s.	3.51724	3.39394	n.s.	9.72882e-07	3.38161e-06	0.0107239	1.78295e-05	2.03493e-05	0.277563
ncRNA	2025227	2025313	-	b1954	dsrA	Regulatory sRNA enhances translation of rpoS; component of acid resistance regulatory circuit; also antagonist of H-NS function by decreasing H-NS levels	n.s.	n.s.	n.s.	n.s.	n.s.	n.s.	0.172719	0.204142	0.472479	0.150437	0.148761	0.76441
CDS	2025511	2026323	+	b1955	yedP	Predicted mannosyl-3-phosphoglycerate phosphatase; function unknown; HAD19	3.90099	6.08861	4.92784	n.s.	n.s.	n.s.	1.93645e-05	2.5649e-05	0.00551556	0.102065	0.00826929	0.357295
CDS	2026326	2028017	-	b1956	yedQ	Predicted membrane-anchored diguanylate cyclase	n.s.	n.s.	n.s.	n.s.	n.s.	n.s.	0.307973	0.29642	0.378598	0.0147115	0.0485383	0.82293
CDS	2028191	2028370	-	b1957	yodC	Function unknown	n.s.	n.s.	n.s.	n.s.	n.s.	n.s.	0.246344	0.315612	0.20453	0.123044	0.278208	0.566989
CDS	2028452	2029366	-	b1958	yedI	Function unknown; homolog of V. cholerae mutK	n.s.	n.s.	n.s.	n.s.	n.s.	n.s.	0.0104068	0.106565	0.100546	0.0303653	0.276301	0.80535
CDS	2029539	2030456	+	b1959	yedA	Amino acid exporter for phenylalanine, threonine	n.s.	n.s.	n.s.	13.2258	12.9792	n.s.	0.179867	0.37106	0.544072	2.60031e-08	1.80885e-07	0.240824
CDS	2030451	2030918	-	b1960	vsr	Mismatch nicking endonuclease, helps repair TG mismatches	-3.37333	-3.86111	n.s.	-3.73333	-2.44444	n.s.	1.14275e-05	0.000447318	0.38436	2.3529e-06	0.00161198	0.688107
CDS	2030902	2032317	-	b1961	dcm	DNA cytosine methyltransferase; internal cytosine methylated	n.s.	n.s.	n.s.	n.s.	n.s.	n.s.	0.0177094	0.0829257	0.0192962	0.0281258	0.186634	0.20931
CDS	2032387	2033079	-	b1962	yedJ	Predicted hydrolase, HD superfamily, function unknown	5.60623	3.34137	n.s.	5.70844	5.55069	n.s.	1.36926e-05	8.37463e-06	0.0151109	2.12985e-08	2.11825e-07	0.317315
CDS	2033122	2033484	-	b1963	yedR	Inner membrane protein, function unknown	8.41905	4.9708	n.s.	7.8087	8.21849	n.s.	4.59185e-05	1.54791e-05	0.0150447	2.20035e-07	1.23784e-06	0.689943
CDS	2035835	2036683	+	b1967	hchA	Glyoxalase III and molecular chaperone Hsp31, heat-inducible; weak aminopeptidase activity; homodimeric	9.39869	n.s.	4.51622	7.04118	6.625	n.s.	5.36326e-08	0.0246281	0.0069598	2.06443e-08	6.53809e-05	0.798827
CDS	2036797	2038152	-	b1968	yedV	Predicted histidine protein kinase sensor, function unknown	-3.25253	-2.83582	n.s.	-2.87903	n.s.	n.s.	1.0494e-05	0.000734399	0.366046	2.47048e-06	0.151756	0.345863
CDS	2038155	2038823	-	b1969	yedW	Putative response regulator, function unknown	n.s.	n.s.	n.s.	n.s.	2.12693	-1.99312	0.090258	0.00626785	0.0513097	0.000324866	6.20426e-05	0.00659735
CDS	2038956	2039366	+	b1970	hiuH	Hydroxyisourate hydrolase; HIU hydrolase, HIUHase; periplasmic transthyretin-like protein (TLP); EcTRP; tetrameric, metal-binding; unrelated to soybean HIUHase	n.s.	n.s.	n.s.	n.s.	2.87273	n.s.	0.098054	0.0160237	0.539576	0.00364887	0.000360975	0.0822311
CDS	2039478	2040479	+	b1971	yedY	Membrane-anchored, periplasmic TMAO, DMSO reductase; activity shown in vitro; Mo-MPT form of the molybdenum cofactor; tungsten cofactor	2.36932	n.s.	n.s.	n.s.	n.s.	n.s.	4.90656e-05	0.1525	0.302404	0.000106611	0.0017766	0.413738
CDS	2040483	2041115	+	b1972	yedZ	Inner membrane heme subunit for periplasmic YedYZ reductase	2.02041	n.s.	n.s.	2.2037	2.35714	n.s.	0.00369801	0.075656	0.178213	0.000293584	0.000289489	0.68625
CDS	2041375	2042022	+	b1973	zinT	Periplasmic zinc and cadmium binding protein; induced by zinc, cadmium or peroxide; Zur, SoxS and Fur regulated	n.s.	n.s.	5.45078	3.74342	n.s.	n.s.	0.0308925	0.195116	0.00085691	7.15884e-06	0.0680342	0.0575568
CDS	2042368	2042895	+	b1974	yodB	Cytochrome b561 homolog, function unknown	n.s.	n.s.	n.s.	n.s.	3.41667	n.s.	0.0236421	0.0144175	0.0209137	0.000213162	2.23675e-06	0.54267
tRNA	2043468	2043557	-	b1975	serU	Serine tRNA(CGA) 2	2.096	2.06579	n.s.	n.s.	n.s.	n.s.	0.00127797	0.000564024	0.0245202	0.0308032	0.231294	0.772139
CDS	2043651	2044445	+	b1976	mtfA	Mlc anti-repressor; binds Mlc and blocks its repression of ptsG; cytoplasmic	n.s.	n.s.	-3.8139	n.s.	-2.01493	n.s.	0.0113547	0.000337804	0.000901888	0.000105105	0.00038123	0.362598
tRNA	2044549	2044624	+	b1977	asnT	Asparagine tRNA(GUU)	n.s.	n.s.	n.s.	n.s.	-2.8	n.s.	0.101039	0.00412998	0.522443	0.00147696	5.14448e-05	0.799659
CDS	2044938	2052011	+	b1978	yeeJ	Overexpression increases adhesion and biofilm formation; probable adhesin, function unknown; intimin/invasin homolog	n.s.	n.s.	n.s.	n.s.	n.s.	n.s.	0.0103669	0.348621	0.49242	0.000208984	0.0941436	0.58209
CDS	2053643	2054956	+	b1981	shiA	Shikimate and dehydroshikimate permease	2.06381	n.s.	n.s.	n.s.	n.s.	n.s.	0.00024334	0.0230767	0.131547	0.000874132	0.261849	0.739514
CDS	2055061	2056512	+	b1982	amn	AMP nucleosidase	n.s.	-2.49979	n.s.	-5.29683	-8.56757	n.s.	0.000797115	0.000152876	0.558192	5.48163e-08	3.62872e-07	0.611125
CDS	2056858	2057571	+	b1983	yeeN	Function unknown, UPF0082 family	-4.10402	-4.43405	n.s.	-3.35253	-2.43636	n.s.	2.20784e-05	1.93129e-05	0.265155	2.47028e-07	3.57188e-05	0.504953
tRNA	2058027	2058102	-	b1984	asnW	Asparagine tRNA(GUU)	-2.98387	-4.3	n.s.	-2.45238	-3.44444	n.s.	0.000694284	0.000270674	0.210898	0.000245562	0.000249421	0.115826
CDS	2058206	2059690	-	b1985	yeeO	Predicted multdrug exporter, MATE family, function unknown	n.s.	n.s.	n.s.	n.s.	n.s.	n.s.	0.297236	0.395955	0.618186	0.0761212	0.246826	0.815141
tRNA	2059851	2059926	+	b1986	asnU	Asparagine tRNA(GUU)	n.s.	n.s.	n.s.	n.s.	n.s.	n.s.	0.152425	0.0971747	0.387021	0.189083	0.101015	0.775483
CDS	2059967	2060914	-	b1987	cbl	Transcriptional activator for ssuEADCB and tauABCD	-4.18987	-8.22699	n.s.	-16.3806	-9.725	n.s.	0.000385494	9.4967e-05	0.0328863	1.46838e-07	6.67419e-06	0.631119
CDS	2061019	2061933	-	b1988	nac	Repressor of gdhA transcription; RpoN, GlnG(NtrC) regulons; pleiotropic effects	n.s.	n.s.	n.s.	n.s.	n.s.	n.s.	0.0058635	0.0544632	0.288988	0.00269513	0.150447	0.769018
tRNA	2062260	2062335	+	b1989	asnV	Asparagine tRNA(GUU)	n.s.	n.s.	7.63636	n.s.	n.s.	n.s.	0.222704	0.201688	0.00435088	0.0818276	0.127044	0.575753
CDS	2062394	2063323	-	b1990	ldtA	L,D-transpeptidase linking Lpp to murein, periplasmic	1.99515	2.38379	n.s.	n.s.	n.s.	n.s.	0.000395698	0.00272447	0.0741681	0.0524581	0.0133628	0.141491
CDS	2063391	2064467	-	b1991	cobT	Nicotinate-nucleotide--dimethylbenzimidazole phosphoribosyltransferase; partial cobalamin biosynthesis pathway present in E. coli	n.s.	n.s.	n.s.	n.s.	n.s.	n.s.	0.296343	0.399788	0.026817	0.193326	0.273613	0.80259
CDS	2064482	2065222	-	b1992	cobS	Cobalamin synthase; partial cobalamin biosynthesis pathway present in E. coli	3.27805	n.s.	n.s.	2.70485	n.s.	n.s.	0.00113985	0.153533	0.0694531	0.000404349	0.112596	0.725682
CDS	2065222	2065764	-	b1993	cobU	Partial cobalamin biosynthesis pathway present in E. coli	3.20677	2.45047	n.s.	3.56463	2.65583	n.s.	4.50317e-05	0.00175674	0.245134	8.89893e-07	0.00190374	0.742183
CDS	2066308	2067321	-	b1994	insH1	IS5 transposase	n.s.	n.s.	n.s.	n.s.	n.s.	n.s.	0.250093	0.242279	0.514569	0.020429	0.0186691	0.731605
CDS	2068955	2069857	-	b1996	insD1	IS2 transposase B	n.s.	n.s.	n.s.	n.s.	n.s.	n.s.	0.138942	0.140999	0.487447	0.03214	0.0443089	0.664496
CDS	2069818	2070180	-	b1997	insC1	IS2 transposase A	n.s.	n.s.	n.s.	n.s.	n.s.	n.s.	0.18005	0.402158	0.37393	0.0668885	0.267757	0.658172
pseudogene	2070660	2071211	+	b1999	yeeP	Pseudogene, CP4-44 putative defective prophage; putative GTP-binding protein	n.s.	n.s.	n.s.	n.s.	n.s.	n.s.	0.00307108	0.367429	0.271195	0.00125993	0.200345	0.505725
CDS	2071539	2074655	+	b2000	flu	Antigen 43, phase-variable bipartite outer membrane protein; Ag43; CP4-44 defective prophage; affects surface properties, piliation, colonial morphology	n.s.	-8.58904	n.s.	n.s.	-7.92442	n.s.	0.291867	0.00365438	0.466877	0.211194	0.00152488	0.822139
CDS	2074779	2076308	+	b2001	yeeR	Function unknown, CP4-44 putative defective prophage	n.s.	n.s.	n.s.	n.s.	n.s.	n.s.	0.210765	0.0123265	0.52257	0.126977	0.0300522	0.814845
CDS	2076308	2076751	+	b2002	yeeS	Function unknown, CP4-44 putative defective prophage	n.s.	n.s.	n.s.	n.s.	n.s.	n.s.	0.24863	0.282963	0.606533	0.0863903	0.187346	0.777898
CDS	2076817	2077035	+	b2003	yeeT	Function unknown, CP4-44 putative defective prophage	n.s.	n.s.	n.s.	n.s.	n.s.	n.s.	0.26697	0.370503	0.618779	0.0584468	0.242972	0.801207
CDS	2077112	2077477	+	b2004	cbeA	Cytoskeleton bundling-enhancing factor A, CbtA antitoxin; CP4-44 putative defective prophage	n.s.	n.s.	n.s.	n.s.	n.s.	n.s.	0.283579	0.348768	0.609721	0.182014	0.229824	0.799268
CDS	2077569	2077940	+	b2005	cbtA	Cytoskeleton binding toxin; toxin component of toxin-antitoxin protein pair CbtA-CbeA; CP4-44 putative defective prophage	n.s.	n.s.	n.s.	n.s.	n.s.	n.s.	0.200905	0.355324	0.612347	0.075094	0.131403	0.805489
pseudogene	2077940	2078107	+	b2006	yeeW	Pseudogene, CP4-44 putative defective prophage	n.s.	n.s.	n.s.	n.s.	n.s.	n.s.	0.0234247	0.263925	0.569729	0.00533211	0.018472	0.683663
CDS	2079035	2079361	-	b2007	yeeX	Function unknown, UPF0265 family	n.s.	n.s.	n.s.	n.s.	n.s.	n.s.	0.000447598	0.000475838	0.00488758	1.62362e-05	0.0301526	0.458575
CDS	2079536	2080591	-	b2008	yeeA	Inner membrane protein, FUSC family, function unknown	n.s.	n.s.	n.s.	2.83778	2.44958	n.s.	0.00281302	0.34685	0.619877	2.04242e-07	1.62842e-05	0.802827
CDS	2080792	2081262	-	b2009	sbmC	DNA gyrase inhibitor; in high copy protects cells from replication inhibitor MccB17; SOS induced; blocks MccB17 export	6.08943	n.s.	n.s.	2.57143	n.s.	n.s.	1.16502e-05	0.108684	0.146663	6.23639e-06	0.0686739	0.453401
CDS	2081384	2082547	-	b2010	dacD	D-alanine D-alanine carboxypeptidase PBP6b; penicillin-binding protein 6b	n.s.	n.s.	n.s.	n.s.	n.s.	n.s.	0.00551644	0.096439	0.390974	0.00322429	0.0797254	0.799707
CDS	2082756	2084180	+	b2011	sbcB	Exonuclease I; suppresses recB recC mutations	n.s.	n.s.	n.s.	n.s.	n.s.	n.s.	0.0436518	0.00209422	0.0850116	0.000124805	0.00940778	0.668681
CDS	2084229	2084453	-	b2012	yeeD	Predicted sulfurtransferase, function unknown; TusA family	4.92123	-4.55946	n.s.	-5.89744	-15.7742	n.s.	5.70685e-05	0.00012395	0.197116	5.50808e-08	3.34559e-08	0.477647
CDS	2084470	2085525	-	b2013	yeeE	Inner membrane protein, UPF0394 family, function unknown	3.89187	-7.49421	n.s.	-14.6619	-14.7424	n.s.	0.000339225	8.47955e-05	0.169296	2.55062e-08	2.56944e-06	0.387932
CDS	2085707	2087062	-	b2014	plaP	Putrescine importer, low affinity; possible cell density sensor	-5.73338	n.s.	n.s.	n.s.	n.s.	n.s.	3.78579e-07	0.0342674	0.0276836	0.000909353	0.00347264	0.0637448
CDS	2087332	2088258	-	b2015	yeeY	Function unknown, LysR family of transcriptional regulators	3.2699	2.22565	n.s.	n.s.	n.s.	n.s.	0.00013143	0.000554898	0.354017	0.00257934	0.187168	0.315235
CDS	2088307	2089128	-	b2016	yeeZ	Function unknown; predicted enzyme with a nucleoside diphosphate sugar substrate and an NAD(P) cofactor	2.62531	n.s.	n.s.	n.s.	n.s.	n.s.	5.89228e-05	0.00377384	0.417666	0.0214368	0.000916212	0.383277
CDS	2089465	2089713	-	b2017	yefM	Antitoxin for YoeB toxin; binds YoeB RNase-like domain	2.44487	n.s.	n.s.	3.4606	6.93084	n.s.	0.00040164	0.0186743	0.625073	1.87544e-07	1.3747e-08	0.620102
CDS	2089996	2090043	+	b2018	hisL	his operon leader peptide	n.s.	3.69726	n.s.	n.s.	n.s.	n.s.	0.0204824	9.24744e-05	0.332024	0.194866	0.260092	0.207527
CDS	2090192	2091088	+	b2019	hisG	ATP-phosphoribosyltransferase	6.04304	11.7365	n.s.	-4.83333	-13.2007	n.s.	0.000212303	2.98682e-05	0.614769	1.46801e-08	6.4748e-06	0.0435493
CDS	2091097	2092398	+	b2020	hisD	Histidinol dehydrogenase	3.56208	22.4302	n.s.	-5.58062	-14.5366	n.s.	0.000950364	2.5221e-07	0.266553	9.07033e-08	9.97209e-08	0.663569
CDS	2092398	2093465	+	b2021	hisC	Histidinol-phosphate aminotransferase	2.28031	18.7358	16.4868	-6.01142	-11.6321	n.s.	0.00566695	4.62763e-07	0.000919835	4.41829e-08	3.27165e-07	0.0876388
CDS	2093468	2094532	+	b2022	hisB	Imidazoleglycerolphosphate dehydratase/histidinol phosphatase; bifunctional enzyme; HAD21	n.s.	12.926	13.1525	-3.31362	-3.11487	n.s.	0.00739092	3.60512e-07	0.00207516	6.48329e-09	1.92171e-06	0.174617
CDS	2094535	2095122	+	b2023	hisH	Imidazole glycerol phosphate (IGP) synthase, amidotransferase	n.s.	8.24917	13.4103	-7.50512	-6.93421	n.s.	0.0524661	5.81644e-07	0.00035282	2.14068e-08	8.8483e-08	0.0214161
CDS	2095125	2095859	+	b2024	hisA	Phosphoribosylformimino-5-aminoimidazole carboxamide ribotide isomerase; 1-(5'-phosphoribosyl)-5-[(5'-phosphoribosylamino)methylideneamino] imidazole-4-carboxamide isomerase	n.s.	6.66375	14.0314	-9.31142	-8.81776	2.01798	0.0285683	1.40033e-06	0.000117568	9.57807e-09	6.65208e-08	0.00574664
CDS	2095844	2096617	+	b2025	hisF	Imidazole glycerol phosphate (IGP) synthase, cyclase subunit	n.s.	5.50254	13.5157	-6.84199	-9.34874	n.s.	0.0133966	4.17588e-05	0.000120358	1.06172e-07	2.16028e-07	0.0120471
CDS	2096614	2097222	+	b2026	hisI	PR-ATP pyrophosphatase/PR-AMP cyclohydrolase, bifunctional	n.s.	5.63701	13.2976	-3.58992	-10.0893	n.s.	0.0161893	1.45642e-05	6.28998e-05	1.12911e-08	7.30398e-08	0.0143214
CDS	2097324	2098301	-	b2027	wzzB	Regulator of lipopolysaccharide O-chain length; gene studied in Salmonella and non-K-12 strains	-2.90761	n.s.	n.s.	n.s.	n.s.	n.s.	1.11512e-05	0.0231427	0.24177	0.207913	0.0122008	0.211971
CDS	2098450	2099613	-	b2028	ugd	UDP-glucose 6-dehydrogenase	n.s.	5.26705	7.65543	n.s.	8.0832	n.s.	0.294407	8.52673e-05	8.25589e-05	0.00161773	7.35071e-07	0.33404
CDS	2099865	2101268	-	b2029	gnd	6-phosphogluconate dehydrogenase, decarboxylating	n.s.	n.s.	n.s.	n.s.	n.s.	n.s.	0.00872323	0.382726	0.617761	4.85674e-05	0.000149334	0.786833
CDS	2101898	2102911	-	b2030	insH1	IS5 transposase	n.s.	n.s.	n.s.	n.s.	n.s.	n.s.	0.309766	0.402289	0.558965	0.201408	0.267916	0.79024
CDS	2103394	2104509	-	b2032	wbbK	Involved in lipopolysaccharide biosynthesis	-2.5917	-2.75909	n.s.	-2.68019	n.s.	n.s.	4.86855e-05	0.00158745	0.194884	4.59558e-06	0.0154245	0.388998
CDS	2104497	2105084	-	b2033	wbbJ	Predicted lipopolysaccharide biosynthesis O-acetyl transferase; involved in lipopolysaccharide biosynthesis	-2.47796	-2.50638	n.s.	-2.70676	-2.00587	n.s.	1.03873e-05	0.000172716	0.249903	3.5263e-06	0.000313892	0.2102
CDS	2105068	2106057	-	b2034	wbbI	d-Galf:alpha-d-Glc beta-1,6-galactofuranosyltransferase; involved in lipopolysaccharide biosynthesis	n.s.	n.s.	n.s.	-2.06914	n.s.	n.s.	0.00279217	0.0114353	0.299743	1.46884e-06	0.0714131	0.191535
CDS	2106063	2107226	-	b2035	wbbH	O-antigen polymerase	-3.35837	-3.07251	n.s.	-2.84211	n.s.	n.s.	2.18821e-05	0.000784347	0.240091	6.75501e-06	0.0177	0.113204
CDS	2107229	2108329	-	b2036	glf	UDP-galactopyranose mutase	-4.06073	-2.7797	n.s.	-5.08954	-2.85801	n.s.	1.44304e-06	0.00295014	0.120641	2.32248e-06	0.00102609	0.0181674
CDS	2108340	2109584	-	b2037	wzxB	Predicted polisoprenol-linked O-antigen translocase; hyperlethality gene	-3.25687	-2.33083	n.s.	-2.03443	n.s.	n.s.	8.46408e-07	0.00121716	0.294616	6.32854e-07	0.130077	0.48466
CDS	2109584	2110138	-	b2038	rfbC	dTDP-4-deoxyrhamnose-3,5-epimerase; hyperlethality gene	-2.11321	n.s.	n.s.	-2.08526	n.s.	n.s.	2.8558e-05	0.00175004	0.361465	2.03374e-06	0.0332142	0.603749
CDS	2110141	2111019	-	b2039	rfbA	Glucose-1-phosphate thymidylyltransferase 1; TDP-glucose pyrophosphorylase; needed for dTDP-L-rhamnose synthesis	n.s.	n.s.	n.s.	-2.19083	n.s.	n.s.	0.000273598	0.0486409	0.457742	2.23721e-05	0.0395252	0.574345
CDS	2111080	2111976	-	b2040	rfbD	dTDP-L-rhamnose synthase	-2.55623	n.s.	n.s.	-2.07273	n.s.	n.s.	7.26624e-06	0.038059	0.319859	6.06682e-06	0.141619	0.355022
CDS	2111979	2113061	-	b2041	rfbB	TDP-glucose oxidoreductase-4,6 dehydratase	-2.38159	n.s.	n.s.	n.s.	n.s.	n.s.	0.000119254	0.395426	0.166321	2.37287e-05	0.0140196	0.33484
CDS	2113437	2114327	-	b2042	wcaN	Putative regulatory subunit for GalU	n.s.	n.s.	n.s.	n.s.	n.s.	n.s.	0.123266	0.360635	0.0357516	0.0386835	0.000186481	0.545381
CDS	2114505	2115896	-	b2043	wcaM	Colanic acid biosynthesis protein	n.s.	n.s.	n.s.	n.s.	n.s.	n.s.	0.292166	0.0624133	0.318137	0.00281372	0.000539731	0.805903
CDS	2115910	2117127	-	b2044	wcaL	Putative colanic acid biosynthesis glycosyl transferase	n.s.	n.s.	n.s.	n.s.	n.s.	n.s.	0.258936	0.16434	0.56804	0.175606	0.23162	0.787763
CDS	2117127	2118404	-	b2045	wcaK	Colanic acid biosynthesis protein	n.s.	n.s.	n.s.	-4.15789	-2.68966	n.s.	0.0890611	0.121561	0.599922	2.94871e-05	0.000518145	0.685431
CDS	2118683	2120158	-	b2046	wzxC	Predicted colanic acid translocase	n.s.	n.s.	n.s.	n.s.	n.s.	n.s.	0.20849	0.319944	0.0947553	0.106012	0.127992	0.539017
CDS	2120163	2121554	-	b2047	wcaJ	Colanic biosynthesis UDP-glucose lipid carrier transferase	n.s.	n.s.	n.s.	-3.2	n.s.	n.s.	0.0703711	0.253509	0.56441	0.00679584	0.0148703	0.780143
CDS	2121612	2122979	-	b2048	cpsG	Phosphomannomutase isozyme; colanic acid biosynthesis synthesis	n.s.	n.s.	n.s.	n.s.	n.s.	n.s.	0.155022	0.274454	0.423244	0.0156602	0.0547054	0.703187
CDS	2123087	2124520	-	b2049	cpsB	Colanic acid (CPS) biosynthesis; mannose 1-P guanyltransferase synthesis	4.375	n.s.	n.s.	4.96296	3.38	n.s.	5.35934e-05	0.0962555	0.570883	2.20317e-06	9.86718e-06	0.794567
CDS	2124526	2125746	-	b2050	wcaI	Putative colanic acid biosynthesis glycosyl transferase	n.s.	n.s.	n.s.	3.16	n.s.	n.s.	0.244375	0.344028	0.591773	7.48766e-05	0.0281345	0.751012
CDS	2125746	2126222	-	b2051	wcaH	GDP-mannose mannosyl hydrolase; homodimeric	n.s.	n.s.	n.s.	n.s.	n.s.	n.s.	0.214939	0.151467	0.177219	0.0582884	0.213189	0.650478
CDS	2126228	2127190	-	b2052	wcaG	NADPH-dependent GDP-L-fucose synthase, colanic acid synthesis; two step reaction at a single active site: GDP-4-keto-6-deoxy-D-mannose epimerase, then reductase	n.s.	n.s.	n.s.	n.s.	n.s.	n.s.	0.0790307	0.0466873	0.35118	0.040631	0.0479937	0.752204
CDS	2127196	2128314	-	b2053	gmd	Fucose biosynthesis; GDP-D-mannose 4,6-dehydratase	n.s.	n.s.	n.s.	n.s.	n.s.	n.s.	0.0616808	0.173323	0.466571	0.0109258	0.114464	0.743617
CDS	2128343	2128888	-	b2054	wcaF	Predicted colanic acid biosynthesis acetyltransferase	n.s.	n.s.	n.s.	n.s.	n.s.	n.s.	0.202677	0.293868	0.480198	0.158396	0.245864	0.793334
CDS	2128907	2129650	-	b2055	wcaE	Predicted colanic acid biosynthesis glycosyl transferase; required for swarming phenotype	n.s.	n.s.	n.s.	n.s.	n.s.	n.s.	0.204798	0.249353	0.303512	0.168652	0.135384	0.732898
CDS	2129664	2130878	-	b2056	wcaD	Putative colanic acid polymerase	n.s.	n.s.	n.s.	n.s.	n.s.	n.s.	0.02692	0.0784264	0.455218	0.0613327	0.0954009	0.773948
CDS	2130856	2132070	-	b2057	wcaC	Putative colanic acid biosynthesis glycosyl transferase	2.29032	n.s.	n.s.	7.17143	2.67391	n.s.	0.00558056	0.342383	0.434832	2.52389e-07	0.000793091	0.734603
CDS	2132070	2132555	-	b2058	wcaB	Predicted colanic acid biosynthesis acetyltransferase	n.s.	n.s.	n.s.	5.14286	n.s.	n.s.	0.216672	0.308607	0.603298	0.00033449	0.0260422	0.794925
CDS	2132561	2133397	-	b2059	wcaA	Putative colanic acid biosynthesis glycosyl transferase	n.s.	n.s.	n.s.	n.s.	n.s.	n.s.	0.196099	0.26282	0.575854	0.13072	0.202075	0.730213
CDS	2133493	2135652	-	b2060	wzc	Autophosphorylating protein tyrosine kinase Wzc, a regulator of capsule production; mutants do not make capsules; cognate with Wzb phosphatase; phosphorylates Ugd	n.s.	n.s.	n.s.	n.s.	n.s.	n.s.	0.209367	0.246115	0.463347	0.0771535	0.135763	0.295084
CDS	2135658	2136098	-	b2061	wzb	Phosphotyrosine-protein phosphatase Wzb; activates colanic acid synthesis for capsule production by dephosphorylating Wzc-P; mutants do not make capsules; induced by AI-2 pheromone	n.s.	n.s.	n.s.	n.s.	n.s.	n.s.	0.180232	0.370364	0.469464	0.0289667	0.240067	0.726851
CDS	2136107	2137243	-	b2062	wza	Outer membrane auxillary lipoprotein (OMA) Wza; needed for capsular polysaccharide translocation through outer membrane	n.s.	n.s.	n.s.	n.s.	n.s.	n.s.	0.271166	0.293527	0.209191	0.166269	0.223238	0.749279
CDS	2137902	2139482	+	b2063	yegH	Inner membrane protein, function unknown	n.s.	n.s.	n.s.	n.s.	n.s.	n.s.	0.00568864	0.0283557	0.32072	0.000108682	0.0580682	0.669198
CDS	2139762	2141612	-	b2064	asmA	Suppressor of OmpF assembly mutants; may be more generally involved in OM protein assembly; required for swarming phenotype	n.s.	n.s.	n.s.	n.s.	n.s.	n.s.	0.305127	0.400184	0.6076	0.0634485	0.117633	0.799853
CDS	2141637	2142215	-	b2065	dcd	dCTP deaminase; mutants suppress lethal dut mutants	n.s.	n.s.	n.s.	2.10833	n.s.	n.s.	0.000119747	0.000242842	0.521551	4.39312e-07	0.000151749	0.729336
CDS	2142310	2142948	-	b2066	udk	Uridine/cytidine kinase	-2.64609	n.s.	n.s.	n.s.	2.3109	n.s.	5.33853e-05	0.047172	0.0441527	0.000786846	3.27948e-05	0.434595
CDS	2143266	2146580	+	b2067	yegE	Predicted diguanylate cyclase, dual domain protein; defective phosphodiesterase domain; predicted membrane sensor protein	-3.21163	-2.38356	n.s.	-2.80255	-2.23523	n.s.	1.7358e-06	0.00127088	0.619624	5.1728e-08	1.983e-05	0.635481
CDS	2146695	2147540	-	b2068	alkA	3-methyl-adenine DNA glycosylase II, inducible; repairs by single-and double-strand excision of 3-methyl adenine	2.81366	n.s.	n.s.	2.42135	n.s.	n.s.	1.40727e-05	0.0162647	0.526736	4.2432e-06	0.0648916	0.726313
CDS	2147674	2149023	+	b2069	yegD	Putatitve DnaK-like chaperone, function unknown	-2.71905	n.s.	n.s.	n.s.	n.s.	n.s.	0.000102521	0.0734222	0.0726411	0.0713614	0.0555774	0.0596278
CDS	2149042	2150985	-	b2070	yegI	Function unknown	n.s.	n.s.	n.s.	n.s.	n.s.	n.s.	0.0473996	0.338007	0.305502	0.0108236	0.00102213	0.521022
CDS	2151185	2151643	+	b2071	yegJ	Function unknown	n.s.	n.s.	n.s.	2.55	7.35714	n.s.	0.105267	0.242856	0.588697	0.000811083	1.66931e-05	0.766076
CDS	2151714	2152472	-	b2072	yegK	Predicted phosphatase, function unknown	n.s.	n.s.	n.s.	n.s.	n.s.	n.s.	0.210939	0.31545	0.586753	0.127334	0.149323	0.646438
CDS	2152472	2153128	-	b2073	yegL	VMA domain protein, function unknown	n.s.	n.s.	n.s.	n.s.	n.s.	n.s.	0.234745	0.336027	0.608398	0.0282299	0.181261	0.744092
CDS	2154016	2155260	+	b2074	mdtA	MdtABC-TolC efflux pump, multidrug resistance; membrane fusion protein, signal anchor	n.s.	n.s.	n.s.	n.s.	n.s.	n.s.	0.094399	0.0214707	0.0645109	0.000841348	0.000343048	0.52658
CDS	2155263	2158382	+	b2075	mdtB	MdtABC-TolC efflux pump, multidrug resistance; heterodimeric RND-type transporter	-2.51572	n.s.	n.s.	-6.31429	-3.87097	n.s.	4.64627e-05	0.0054261	0.541361	1.13441e-07	1.42647e-06	0.775117
CDS	2158386	2161460	+	b2076	mdtC	MdtABC-TolC efflux pump, multidrug resistance; heterodimeric RND-type transporter	-2.01156	n.s.	n.s.	-2.96923	-2.94845	n.s.	0.000218329	0.00518024	0.581919	1.33917e-06	3.49955e-05	0.815605
CDS	2161464	2162876	+	b2077	iceT	Putative arabinose efflux transporter	n.s.	n.s.	n.s.	n.s.	n.s.	n.s.	0.121464	0.204346	0.291243	0.0478247	0.166929	0.775239
CDS	2162876	2164276	+	b2078	baeS	Sensor kinase for mdtABCD, acrD and spy	n.s.	n.s.	n.s.	n.s.	n.s.	n.s.	0.294258	0.330175	0.0532188	0.183193	0.179822	0.48047
CDS	2164276	2164995	+	b2079	baeR	Response regulator for mdtABCD, acrD and spy	2.11712	n.s.	n.s.	n.s.	n.s.	n.s.	0.000409176	0.105608	0.618355	2.13261e-05	0.0150893	0.81374
CDS	2165189	2165518	+	b2080	yegP	Function unknown, UPF0339 family	3.23077	12.1705	7.55398	n.s.	3.1875	n.s.	0.000254178	7.15837e-05	0.00247124	0.000745649	0.000118637	0.0592162
[truncated: 2,500 more rows]

## Sheet: log2_fold-change
Table S5: Mercury exposed DEGs.
log2 fold-change values of DEGs and FDR for each condition. Table ordered by gene_id.
[truncated: 4,498 more rows]
