# Supplementary material for: Transcriptional responses of Escherichia coli during recovery from inorganic or organic mercury exposure
Source: BMC Genomics. 2018 Jan 16;19:52. doi: 10.1186/s12864-017-4413-z (PMC5769350; doi:10.1186/s12864-017-4413-z)
Supplement: Supplementary file 4 — Contains data from Table S5 grouped by COG’s 2014 functional category annotation. Gene ID’s and names highlighted in red indicate duplicate entries that are annotated in more than one category. (XLSX 583 kb) [file 12864_2017_4413_MOESM4_ESM.xlsx]

## Sheet: COGs
TABLE S6: Observed Conserved Orthogonal Genes (COGs)
Table is ordered by COG_code, then by gene_name. Red highlight indicates genes that occur in more than one category.
feature	gene_id	gene_name	COG_code	COG_category	product_description	Hg_t10	Hg_t30	Hg_t60	PMA_t10	PMA_t30	PMA_t60
CDS	b4162	orn	A	RNA processing and modification	3' to 5' oligoribonuclease; mutants accumulate oligoribonucleotides that are 2-5 residues long	2.19396	n.s.	n.s.	n.s.	n.s.	n.s.
CDS	b4475	rtcA	A	RNA processing and modification	RNA 3'-terminal phosphate cyclase; 5' adenylyltransferase; physiological role unknown	2.21	n.s.	n.s.	2.72727	n.s.	n.s.
CDS	b4015	aceA	C	Energy production and conversion	Isocitrate lyase, acetate utilization, glyoxylate shunt; tetrameric	n.s.	n.s.	n.s.	-10.0916	-7.2564	n.s.
CDS	b4014	aceB	C	Energy production and conversion	Malate synthase A; glyoxylate shunt enzyme	n.s.	n.s.	n.s.	-2.83224	n.s.	n.s.
CDS	b0114	aceE	C	Energy production and conversion	Pyruvate dehydrogenase, decarboxylase component E1; acetate requirement	n.s.	-2.31376	n.s.	n.s.	-2.16064	n.s.
CDS	b0115	aceF	C	Energy production and conversion	Pyruvate dehydrogenase, dihydrolipoamide acetyltransferase E2; acetate requirement	n.s.	-3.27511	n.s.	-3.12971	-4.20287	n.s.
CDS	b2296	ackA	C	Energy production and conversion	Acetate kinase, produces acetyl phosphate; mutants are fluoroacetate resistant; creBC regulon; binds Zn(II)	n.s.	-2.61492	-3.4933	n.s.	n.s.	n.s.
CDS	b1276	acnA	C	Energy production and conversion	Aconitase A, stationary phase induced; iron-sulfur cluster; apo-enzyme binds mRNA for negative translational autoregulation; negatively regulated by ryhB RNA as part of indirect positive regulation by Fur	16.9313	5.2026	n.s.	n.s.	n.s.	n.s.
CDS	b0118	acnB	C	Energy production and conversion	Aconitase B; 2-methylaconitate hydratase; apo-enzyme binds mRNA for negative translational autoregulation; iron-sulfur cluster; monomeric	2.48664	2.31801	n.s.	-6.21971	-7.23053	n.s.
CDS	b4067	actP	C	Energy production and conversion	Acetate permease	-2.91192	-2.07879	n.s.	n.s.	n.s.	n.s.
CDS	b3253	acuI	C	Energy production and conversion	Putative acryloyl-CoA reductase	n.s.	n.s.	-3.16425	n.s.	n.s.	n.s.
CDS	b1241	adhE	C	Energy production and conversion	Alcohol dehydrogenase, largely anaerobic; aerobic antioxidant; acetaldehyde-CoA dehydrogenase, CoA-linked; allyl alcohol resistance	-4.88037	-8.63556	-8.58264	-19.6769	-33.0485	n.s.
CDS	b1415	aldA	C	Energy production and conversion	Aldehyde dehydrogenase, NAD-dependent; active on lactaldehyde, glycolaldehyde, and other aldehydes	-5.01554	-2.45675	n.s.	-14.9748	-6.90785	n.s.
CDS	b3588	aldB	C	Energy production and conversion	Aldehyde dehydrogenase, NADP-dependent; tetrameric	2.34375	n.s.	n.s.	2.08571	n.s.	n.s.
CDS	b0517	allD	C	Energy production and conversion	Ureidoglycolate dehydrogenase: allantoin for anaerobic nitrogen	n.s.	n.s.	n.s.	2.2	n.s.	n.s.
CDS	b1746	astD	C	Energy production and conversion	Succinylglutamic semialdehyde dehydrogenase, NAD-dependent; arginine catabolism	2.53731	5.68571	7.75309	2.10811	4.03279	n.s.
CDS	b3734	atpA	C	Energy production and conversion	ATP synthase subunit alpha, membrane-bound, F1 sector	-3.55683	-4.08784	n.s.	-3.60515	-3.64508	n.s.
CDS	b3738	atpB	C	Energy production and conversion	ATP synthase subunit a, membrane-bound, F0 sector	-4.4141	-2.33186	n.s.	n.s.	n.s.	n.s.
CDS	b3731	atpC	C	Energy production and conversion	ATP synthase subunit epsilon, membrane-bound, F1 sector	-3.00499	-4.12003	n.s.	n.s.	-4.58885	n.s.
CDS	b3732	atpD	C	Energy production and conversion	ATP synthase subunit beta, membrane-bound, F1 sector	-3.27465	-4.27665	n.s.	-2.12584	-5.16013	n.s.
CDS	b3737	atpE	C	Energy production and conversion	ATP synthase subunit c, membrane-bound, F0 sector; DCCD-binding	-5.13163	-3.7609	n.s.	-2.34479	-2.04925	n.s.
CDS	b3736	atpF	C	Energy production and conversion	ATP synthase subunit b, membrane-bound, F0 sector	-4.48536	-3.76081	n.s.	-3.00543	-2.43254	n.s.
CDS	b3733	atpG	C	Energy production and conversion	ATP synthase subunit gamma, membrane-bound, F1 sector	-5.03715	-4.83285	n.s.	-3.36951	-5.24081	n.s.
CDS	b3735	atpH	C	Energy production and conversion	ATP synthase subunit delta, membrane-bound, F1 sector	-4.27527	-4.1326	n.s.	-3.46534	-2.95711	n.s.
CDS	b3739	atpI	C	Energy production and conversion	ATP synthase, membrane-bound accessory factor	-2.87682	n.s.	n.s.	n.s.	n.s.	n.s.
CDS	b1412	azoR	C	Energy production and conversion	NADH-azoreductase, FMN-dependent	n.s.	n.s.	n.s.	2.63399	2.133	n.s.
CDS	b0312	betB	C	Energy production and conversion	Betaine aldehyde dehydrogenase, NAD-dependent; bet genes confer protection against osmotic stress by making the osmoprotectant glycine betaine from choline; tetrameric	4.87983	5.76497	4.45846	4.7965	8.36224	n.s.
CDS	b3551	bisC	C	Energy production and conversion	Biotin sulfoxide and methionine (S) sulfoxide reductase; cytoplasmic	n.s.	n.s.	n.s.	2.45291	n.s.	n.s.
CDS	b0978	cbdA	C	Energy production and conversion	Cytochrome bd-II oxidase subunit I	n.s.	n.s.	n.s.	n.s.	n.s.	n.s.
CDS	b0979	cbdB	C	Energy production and conversion	Cytochrome bd-II oxidase subunit II	2.42391	n.s.	n.s.	2.15534	n.s.	n.s.
CDS	b3690	cbrA	C	Energy production and conversion	Colicin M resistance protein; FAD-binding protein, predicted polyisoprenoid oxidoreductase	n.s.	n.s.	n.s.	3.31373	2.25641	n.s.
CDS	b2197	ccmE	C	Energy production and conversion	Heme chaperone, membrane-anchored, periplasmic	-3.88889	-3.39362	n.s.	n.s.	-4.55738	n.s.
CDS	b2196	ccmF	C	Energy production and conversion	Heme lyase, with CcmH, required for transfer of heme to apocytochrome from heme-CcmE	-3.45385	-3.98477	n.s.	-4.96	-7.85057	n.s.
CDS	b2194	ccmH	C	Energy production and conversion	Heme lyase, with CcmF, required for transfer of heme to apocytochrome from heme-CcmE	n.s.	-3.05076	n.s.	n.s.	-2.25974	n.s.
CDS	b3713	chrR	C	Energy production and conversion	Chromate reductase, Class I, flavoprotein; quinone reductase; chromate resistance; reduces mitomycin C; prodrug reducing enzyme	2.57048	n.s.	n.s.	3.04582	2.43639	n.s.
CDS	b0618	citC	C	Energy production and conversion	[Citrate [pro-3S]-lyase] ligase	n.s.	n.s.	n.s.	n.s.	n.s.	n.s.
CDS	b0617	citD	C	Energy production and conversion	Citrate lyase acyl carrier protein	n.s.	n.s.	n.s.	n.s.	n.s.	n.s.
CDS	b0615	citF	C	Energy production and conversion	Citrate lyase alpha chain	n.s.	n.s.	n.s.	n.s.	n.s.	n.s.
CDS	b1191	cvrA	C	Energy production and conversion	Required for growth at low osmolarity; similar to eukaryotic Na+/H+ exchangers, but not involved in Na+ extrusion; proposed to be involved in the regulation of cell volume	n.s.	n.s.	n.s.	n.s.	n.s.	n.s.
CDS	b1418	cybB	C	Energy production and conversion	Cytochrome b561	2.26628	n.s.	n.s.	2.78221	3.47365	n.s.
CDS	b0733	cydA	C	Energy production and conversion	Cytochrome d (bd-I) terminal oxidase subunit I; upregulated in biofilms and microaerobic conditions; aerobically repressed by H-NS; anaerobically repressed by Fnr	n.s.	-10.1763	-14.0853	n.s.	-4.12515	n.s.
CDS	b0734	cydB	C	Energy production and conversion	Cytochrome d (bd-I) terminal oxidase subunit II; upregulated in biofilms and microaerobic conditions; aerobically repressed by H-NS; anaerobically repressed by Fnr	n.s.	-5.59602	-11.538	n.s.	-2.79378	n.s.
CDS	b0886	cydC	C	Energy production and conversion	Glutathione, cysteine export permease/ATP-binding protein; ABC transporter; exports glutathione and cysteine to the periplasm as required for cytochrome assembly; fused ABC subunits: N-terminal permease domain and C-terminal cytoplasmic ATP-binding domain	-3.08642	-2.63485	n.s.	-13.4646	-9.18551	n.s.
CDS	b0887	cydD	C	Energy production and conversion	Glutathione, cysteine export permease/ATP-binding protein; ABC transporter; exports cysteine to periplasm as required for cytochrome assembly; N-terminal permease domain and C-terminal cytoplasmic ATP-binding domain	-2.68359	n.s.	n.s.	n.s.	n.s.	n.s.
CDS	b0432	cyoA	C	Energy production and conversion	Cytochrome o oxidase subunit II, lipoprotein; also called cytochrome bo(3) ubiquinol oxidase subunit II	-5.28451	n.s.	n.s.	-3.10507	n.s.	n.s.
CDS	b0431	cyoB	C	Energy production and conversion	Cytochrome o oxidase subunit I, quinone-binding domain; cytochrome bo(3) ubiquinol oxidase subunit I	-4.4495	-4.39772	n.s.	-6.54624	-8.1987	n.s.
CDS	b0430	cyoC	C	Energy production and conversion	Cytochrome o oxidase subunit III; cytochrome bo(3) ubiquinol oxidase subunit III	-2.79769	-5.6273	n.s.	-3.96913	-19.0973	n.s.
CDS	b0429	cyoD	C	Energy production and conversion	Cytochrome o oxidase subunit IV; cytochrome bo(3) ubiquinol oxidase subunit IV	n.s.	-5.95385	n.s.	-2.45362	-14.676	n.s.
CDS	b3528	dctA	C	Energy production and conversion	C4-dicarboxylic acid, orotate and citrate transporter; 3-fluoromalate resistance, D-tartrate resistant; uptake of D-malate	-3.86392	-3.69697	n.s.	-5.35659	-6.37594	n.s.
CDS	b0621	dcuC	C	Energy production and conversion	C4-dicarboxylate carrier, anaerobic; W3110 has an IS5 insertion	-3.25	-25.0758	-38.507	-3.5	-27.1509	n.s.
CDS	b3227	dcuD	C	Energy production and conversion	Predicted transporter, DcuC paralog, function unknown; mutant has no phenotype and dcuD does not complement dcuC mutations	n.s.	n.s.	n.s.	n.s.	n.s.	n.s.
CDS	b2133	dld	C	Energy production and conversion	D-lactate dehydrogenase; vinylglycolate resistance, FAD enzyme	n.s.	n.s.	n.s.	-2.9445	-3.34517	n.s.
CDS	b1800	dmlA	C	Energy production and conversion	D-malate oxidase, NAD(+)-dependent	n.s.	n.s.	n.s.	n.s.	2.29048	n.s.
CDS	b0894	dmsA	C	Energy production and conversion	DMSO reductase subunit A, anaerobic, periplasmic	-4.51546	-22.4433	-33.3221	-4.24289	-15.0346	n.s.
CDS	b0895	dmsB	C	Energy production and conversion	DMSO reductase subunit B; apparent Fe-S binding subunit; anaerobic	n.s.	-10.2946	-23.0541	n.s.	-7.48507	n.s.
CDS	b0896	dmsC	C	Energy production and conversion	DMSO reductase subunit C, periplasmic; has a membrane bound anchor	n.s.	-5.74627	-14.2609	2.87925	-2.15451	n.s.
CDS	b2458	eutD	C	Energy production and conversion	Phosphate acetyltransferase	n.s.	n.s.	n.s.	n.s.	n.s.	n.s.
CDS	b2455	eutE	C	Energy production and conversion	Aldehyde oxidoreductase	n.s.	n.s.	n.s.	2.78261	n.s.	n.s.
CDS	b2453	eutG	C	Energy production and conversion	Aldehyde reductase, converts acetaldehyde to ethanol; ethanol dehydrogenase	3.2069	2.90323	n.s.	5.21875	3.69231	n.s.
CDS	b2438	eutK	C	Energy production and conversion	Ethanolamine catabolic microcompartment shell protein	2.34884	n.s.	n.s.	n.s.	n.s.	n.s.
CDS	b2456	eutN	C	Energy production and conversion	Ethanolamine catabolic microcompartment shell protein	n.s.	n.s.	n.s.	n.s.	n.s.	n.s.
CDS	b3081	fadH	C	Energy production and conversion	2,4-dienoyl CoA reductase, NADPH-dependent	n.s.	n.s.	n.s.	n.s.	n.s.	n.s.
CDS	b3895	fdhD	C	Energy production and conversion	Redox enzyme maturation protein (REMP) for FdnG/FdoG; required as a sulfurtransferase for formate dehydrogenase activity; probable cytoplasmic protein	2.22986	2.32333	n.s.	3.54885	3.2065	n.s.
CDS	b3891	fdhE	C	Energy production and conversion	Redox enzyme maturation protein (REMP) for FdnG/FdoG; required for formate dehydrogenase activity; probable cytoplasmic protein	2.65496	n.s.	n.s.	2.71673	2.17635	n.s.
CDS	b1474	fdnG	C	Energy production and conversion	Formate dehydrogenase-N, selenopeptide, anaerobic; FDH-N; periplasmic	-3.6422	-12.8625	-7.34722	-3.21168	-5.70064	n.s.
CDS	b1475	fdnH	C	Energy production and conversion	Formate dehydrogenase-N, Fe-S subunit, anaerobic; FDH-N; periplasmic	2.05263	n.s.	n.s.	n.s.	n.s.	n.s.
CDS	b1476	fdnI	C	Energy production and conversion	Formate dehydrogenase-N, cytochrome subunit, anaerobic; FDH-N	n.s.	n.s.	n.s.	n.s.	n.s.	n.s.
CDS	b3894	fdoG	C	Energy production and conversion	Formate dehydrogenase-O, selenopeptide, aerobic	n.s.	n.s.	n.s.	n.s.	n.s.	n.s.
CDS	b3893	fdoH	C	Energy production and conversion	Formate dehydrogenase-O Fe-S subunit, aerobic	n.s.	n.s.	n.s.	n.s.	n.s.	n.s.
CDS	b3892	fdoI	C	Energy production and conversion	Formate dehydrogenase-O cytochrome b556 subunit, aerobic	n.s.	n.s.	n.s.	n.s.	n.s.	n.s.
CDS	b0518	fdrA	C	Energy production and conversion	Multicopy suppressor of dominant negative ftsH mutations	n.s.	n.s.	n.s.	n.s.	n.s.	n.s.
CDS	b2525	fdx	C	Energy production and conversion	Ferredoxin, an iron-sulfur protein; involved in assembly of other Fe-S clusters	2.38497	n.s.	n.s.	n.s.	n.s.	n.s.
CDS	b1385	feaB	C	Energy production and conversion	Phenylacetaldehyde dehydrogenase	3.5749	3.64	n.s.	4.03663	5.28061	n.s.
CDS	b0041	fixA	C	Energy production and conversion	Required for anaerobic carnitine reduction	n.s.	n.s.	n.s.	n.s.	n.s.	n.s.
CDS	b0042	fixB	C	Energy production and conversion	Required for anaerobic carnitine reduction	n.s.	n.s.	n.s.	2.41379	2.82353	n.s.
CDS	b0043	fixC	C	Energy production and conversion	Predicted flavoprotein oxidoreductase; may be involved in anaerobic carnitine reduction; predicted FAD-binding domain; function unknown	2.92632	n.s.	n.s.	10.0096	5.08257	n.s.
CDS	b0044	fixX	C	Energy production and conversion	Related to carnitine metabolism	3.83333	n.s.	n.s.	6.21429	10.2	n.s.
CDS	b0684	fldA	C	Energy production and conversion	Flavodoxin I	3.15951	n.s.	n.s.	2.06942	n.s.	n.s.
CDS	b2895	fldB	C	Energy production and conversion	Flavodoxin-2	n.s.	n.s.	n.s.	2.64111	n.s.	n.s.
CDS	b3924	fpr	C	Energy production and conversion	Ferredoxin NADP+ reductase; anaerobic; cloned fpr gene suppresses unlinked mvrA mutation	2.88615	2.62744	n.s.	3.88965	2.5302	n.s.
CDS	b4154	frdA	C	Energy production and conversion	Fumarate reductase flavoprotein subunit	-2.74505	-7.17946	-10.1376	-3.76268	-10.4637	n.s.
CDS	b4153	frdB	C	Energy production and conversion	Fumarate reductase iron-sulfur protein subunit	n.s.	-5.8167	-6.82711	n.s.	-6.14851	n.s.
CDS	b4152	frdC	C	Energy production and conversion	Fumarate reductase membrane anchor polypeptide	n.s.	-4.62455	-6.57041	n.s.	-3.71333	n.s.
CDS	b4151	frdD	C	Energy production and conversion	Fumarate reductase membrane anchor polypeptide	2.01136	-2.88761	n.s.	n.s.	-2.98288	n.s.
CDS	b3844	fre	C	Energy production and conversion	NAD(P)H-flavin reductase; ferrisiderophore reductase C	n.s.	n.s.	n.s.	n.s.	n.s.	n.s.
CDS	b2799	fucO	C	Energy production and conversion	L-1,2-Propanediol oxidoreductase	2.13542	n.s.	-4.10744	n.s.	n.s.	n.s.
CDS	b1612	fumA	C	Energy production and conversion	Fumarase A, aerobic; negatively regulated by ryhB RNA as part of indirect positive regulation by Fur	n.s.	n.s.	n.s.	n.s.	n.s.	n.s.
CDS	b4122	fumB	C	Energy production and conversion	Fumarase B, anaerobic	n.s.	-5	-16.6354	-7.39286	-20.0435	n.s.
CDS	b1611	fumC	C	Energy production and conversion	Fumarase C, aerobic	15.3771	8.35703	6.1552	n.s.	n.s.	n.s.
CDS	b2661	gabD	C	Energy production and conversion	Succinate semialdehyde dehydrogenase, NADP-dependent; SSADH; SSDH	n.s.	n.s.	n.s.	n.s.	n.s.	n.s.
CDS	b3553	ghrB	C	Energy production and conversion	Glyoxylate/hydroxypyruvate reductase B; 2-ketogluconate reductase; activity higher on hydroxypyruvate than glyoxylate	2.15918	n.s.	n.s.	n.s.	n.s.	n.s.
CDS	b2975	glcA	C	Energy production and conversion	Glycolate permease; also recognizes lactate	n.s.	n.s.	2.77305	n.s.	n.s.	n.s.
CDS	b2976	glcB	C	Energy production and conversion	Malate synthase G	n.s.	n.s.	n.s.	n.s.	n.s.	n.s.
CDS	b2979	glcD	C	Energy production and conversion	Glycolate oxidase subunit	n.s.	6.37288	4.78102	2	3.66667	n.s.
CDS	b4468	glcE	C	Energy production and conversion	Glycolate oxidase subunit	-2.25	n.s.	n.s.	-3.3	n.s.	n.s.
CDS	b4467	glcF	C	Energy production and conversion	Glycolate oxidase 4Fe-4S iron-sulfur cluster subunit	n.s.	n.s.	n.s.	2.8209	n.s.	n.s.
CDS	b3945	gldA	C	Energy production and conversion	Glycerol dehydrogenase, NAD+ dependent; 1,2-propanediol (and derivatives) oxidoreductase; D-1-amino-2-propanol:NAD+ oxidoreductase	n.s.	-5.36044	-15.892	n.s.	-3.53078	n.s.
CDS	b2241	glpA	C	Energy production and conversion	Anaerobic glycerol-3-phosphate dehydrogenase subunit A; FAD-binding	-12.6196	-30.5067	-34.4103	-5.24181	-15.7296	n.s.
CDS	b2243	glpC	C	Energy production and conversion	Anaerobic glycerol-3-phosphate dehydrogenase subunit C; 4Fe-4S iron-sulfur cluster and membrane anchor	-4.80042	-29.3817	-22.5553	-10.0196	-69.9423	n.s.
CDS	b3426	glpD	C	Energy production and conversion	sn-Glycerol-3-phosphate dehydrogenase (aerobic); membrane-anchored	5.59862	2.3602	n.s.	n.s.	n.s.	n.s.
CDS	b3926	glpK	C	Energy production and conversion	Glycerol kinase	-4.40046	-4.26157	n.s.	-6.6525	-7.49656	n.s.
CDS	b0720	gltA	C	Energy production and conversion	Citrate synthase; hexameric	n.s.	n.s.	n.s.	-2.73705	n.s.	n.s.
CDS	b4077	gltP	C	Energy production and conversion	Proton-glutamate-aspartate transport protein	3.08486	n.s.	n.s.	n.s.	n.s.	n.s.
CDS	b3500	gor	C	Energy production and conversion	Glutathione reductase, NADP+, FAD-binding	6.29466	n.s.	n.s.	n.s.	n.s.	n.s.
CDS	b3385	gph	C	Energy production and conversion	Phosphoglycolate phosphatase; in dam operon; involved in degradation of 2-phosphoglycolate formed during the DNA repair of 3'-phosphoglycolate ends; HAD10	n.s.	n.s.	n.s.	n.s.	n.s.	n.s.
CDS	b3608	gpsA	C	Energy production and conversion	sn-Glycerol-3-phosphate dehydrogenase [NAD(P)+]	-4.40785	-3.91525	n.s.	-3.35235	-4.42602	n.s.
CDS	b0873	hcp	C	Energy production and conversion	Hydroxylamine reductase, hybrid-cluster [2Fe-2S] protein	-2.5	-8.89189	-8.14754	-2	-5.2963	n.s.
CDS	b0872	hcr	C	Energy production and conversion	Hydrid-cluster protein oxidoreductase; FAD and [2Fe-2S] cofactors, NADH as electron donor	n.s.	-6.53521	-12.7736	n.s.	n.s.	n.s.
CDS	b2552	hmp	C	Energy production and conversion	Flavohemoglobin; nitric oxide dioxygenase; dihydropteridine reductase; GSNO and nitrite reductase; has alkylhydroperoxide reductase activity, possibly involved in the repair of lipid membrane oxidative damage	n.s.	n.s.	n.s.	n.s.	n.s.	n.s.
CDS	b0972	hyaA	C	Energy production and conversion	Hydrogenase 1 small subunit [NiFe], periplasmic	n.s.	n.s.	n.s.	n.s.	n.s.	n.s.
CDS	b0973	hyaB	C	Energy production and conversion	Hydrogenase 1 large subunit [NiFe], periplasmic	n.s.	n.s.	-4.48837	n.s.	n.s.	n.s.
CDS	b0974	hyaC	C	Energy production and conversion	Hydrogenase 1 b-type cytochrome subunit	n.s.	n.s.	n.s.	n.s.	n.s.	n.s.
CDS	b0975	hyaD	C	Energy production and conversion	Hydrogenase 1 maturation protease	2.07143	n.s.	n.s.	2.25806	n.s.	n.s.
CDS	b2996	hybA	C	Energy production and conversion	Hydrogenase 2 component, periplasmic; possibly electron acceptor for hydrogenase 2 small subunit; probably binds 4 4Fe-4S clusters	-3.52941	-13.5	-21.6061	-4.32609	-8.38889	n.s.
CDS	b2995	hybB	C	Energy production and conversion	Hydrogenase 2 cytochrome b type component, probably	-2.28409	-8.79747	-21.4691	-3.26471	-7.94737	n.s.
CDS	b2994	hybC	C	Energy production and conversion	Hydrogenase 2 [Ni Fe] large subunit, periplasmic	n.s.	-3.11909	-7.56586	n.s.	-2.61861	n.s.
CDS	b2993	hybD	C	Energy production and conversion	Maturation endoprotease for Ni-containing hydrogenase 2	n.s.	n.s.	-3.18211	n.s.	n.s.	n.s.
CDS	b2997	hybO	C	Energy production and conversion	Hydrogenase 2 [Ni, Fe], small subunit, periplasmic	-2.9398	-11.8963	-25.975	-3.1526	-7.81191	n.s.
CDS	b2724	hycB	C	Energy production and conversion	Formate hydrogenlyase complex iron-sulfur protein	n.s.	n.s.	n.s.	6.28571	n.s.	n.s.
CDS	b2723	hycC	C	Energy production and conversion	Formate hydrogenlyase complex inner membrane protein	2.36	2.22222	n.s.	2.76923	3.3913	n.s.
CDS	b2722	hycD	C	Energy production and conversion	Formate hydrogenlyase complex inner membrane protein	n.s.	n.s.	n.s.	n.s.	n.s.	n.s.
CDS	b2721	hycE	C	Energy production and conversion	Hydrogenase 3 large subunit, [NiFe] cluster; heterodimer	n.s.	n.s.	n.s.	n.s.	n.s.	n.s.
CDS	b2720	hycF	C	Energy production and conversion	Formate hydrogenlyase complex iron-sulfur protein	n.s.	n.s.	n.s.	n.s.	n.s.	n.s.
CDS	b2719	hycG	C	Energy production and conversion	Hydrogenase 3 small subunit	2.14286	n.s.	n.s.	2.68852	2.37736	n.s.
CDS	b2717	hycI	C	Energy production and conversion	Maturation endoprotease for Hydrogenase 3 large subunit HycE	2.82979	n.s.	n.s.	5.97101	3.11785	n.s.
CDS	b2713	hydN	C	Energy production and conversion	Iron-sulfur protein required for Hyd-3 activity	n.s.	n.s.	n.s.	n.s.	n.s.	n.s.
CDS	b2481	hyfA	C	Energy production and conversion	Hydrogenase 4 component A, ferrodexin-like	n.s.	n.s.	n.s.	n.s.	n.s.	n.s.
CDS	b2482	hyfB	C	Energy production and conversion	Putative hydrogenase 4 component B; membrane protein of Hyf electron transfer complex of FHL system	n.s.	n.s.	n.s.	n.s.	n.s.	n.s.
CDS	b2483	hyfC	C	Energy production and conversion	Putative hydrogenase 4 component C; membrane protein of Hyf electron transfer complex of FHL system	n.s.	n.s.	n.s.	n.s.	n.s.	n.s.
CDS	b2484	hyfD	C	Energy production and conversion	Putative hydrogenase 4 component D; membrane protein of Hyf electron transfer complex of FHL system	n.s.	n.s.	n.s.	n.s.	n.s.	n.s.
CDS	b2485	hyfE	C	Energy production and conversion	Hydrogenase 4 component E; membrane protein of Hyf electron transfer complex of FHL system	n.s.	n.s.	n.s.	n.s.	n.s.	n.s.
CDS	b2486	hyfF	C	Energy production and conversion	Putative hydrogenase 4 component F; membrane protein of Hyf electron transfer complex of FHL system	n.s.	n.s.	n.s.	n.s.	n.s.	n.s.
CDS	b2487	hyfG	C	Energy production and conversion	Putative hydrogenase 4 component G; membrane protein of Hyf electron transfer complex of FHL system	n.s.	n.s.	n.s.	n.s.	-2.23729	n.s.
CDS	b2488	hyfH	C	Energy production and conversion	Hydrogenase 4 component H; membrane protein of Hyf electron transfer complex of FHL system	n.s.	n.s.	n.s.	n.s.	n.s.	n.s.
CDS	b2489	hyfI	C	Energy production and conversion	Hydrogenase 4 component I; membrane protein of Hyf electron transfer complex of FHL system	n.s.	n.s.	n.s.	n.s.	n.s.	n.s.
CDS	b1136	icd	C	Energy production and conversion	Isocitrate dehydrogenase, NADP(+)-specific; e14 attachment site	2.08486	n.s.	n.s.	n.s.	n.s.	n.s.
CDS	b3769	ilvM	C	Energy production and conversion	Acetohydroxy acid synthase II (AHAS-II) regulatory subunit; acetolactate synthase II (ALS-II); valine insensitive; small subunit	n.s.	n.s.	n.s.	9.93878	7.2807	n.s.
CDS	b1380	ldhA	C	Energy production and conversion	D-lactate dehydrogenase, NAD-dependent	8.33271	3.37838	n.s.	4.8521	3.58309	n.s.
CDS	b0073	leuB	C	Energy production and conversion	3-isopropylmalate dehydrogenase, NAD(+)-dependent	-2.77668	-2.97843	n.s.	2.18463	3.38905	n.s.
CDS	b3605	lldD	C	Energy production and conversion	L-lactate dehydrogenase, FMN dependent	-2.0613	n.s.	n.s.	-2.5	-2.05917	n.s.
CDS	b3603	lldP	C	Energy production and conversion	L-lactate permease; also involved in glycolate uptake	n.s.	7.66964	11.6522	n.s.	5.62887	n.s.
CDS	b0116	lpd	C	Energy production and conversion	Lipoamide dehydrogenase, NADH-dependent; E3 component of pyruvate and 2-oxoglutarate dehydrogenase complexes; also functions as glycine cleavage system L protein; binds Zn(II)	n.s.	2.34018	n.s.	n.s.	n.s.	n.s.
CDS	b1518	lsrG	C	Energy production and conversion	Autoinducer 2-degrading protein; ygiN paralog	2.66667	n.s.	n.s.	6.88	4.79412	n.s.
CDS	b1479	maeA	C	Energy production and conversion	Malic enzyme, NAD-dependent; NAD-ME	n.s.	n.s.	n.s.	-5.55117	-8.51834	n.s.
CDS	b2463	maeB	C	Energy production and conversion	Malic enzyme, NADP-dependent; NADP-ME	n.s.	n.s.	n.s.	n.s.	n.s.	n.s.
CDS	b3236	mdh	C	Energy production and conversion	Malate dehydrogenase, NAD-dependent	n.s.	n.s.	n.s.	-3.21737	-3.45971	n.s.
CDS	b0347	mhpA	C	Energy production and conversion	3-(3-Hydroxyphenyl)propionate 2-hydroxylase; utilizes MHP	4.11111	5.27778	n.s.	4.26667	7.17647	n.s.
CDS	b3742	mioC	C	Energy production and conversion	Required for biotin synthase activity in vitro; flavodoxin-like FMN-binding protein; transcription of mioC through oriC may have physiological significance in suboptimal conditions	n.s.	n.s.	2.19857	n.s.	n.s.	n.s.
CDS	b2206	napA	C	Energy production and conversion	Nitrate reductase, periplasmic	-5.29303	-27.3903	n.s.	-6.57011	-15.8913	n.s.
CDS	b2203	napB	C	Energy production and conversion	Nitrate reductase, periplasmic	n.s.	-6.5	n.s.	-2.98113	-8.57576	n.s.
CDS	b2202	napC	C	Energy production and conversion	Quinol dehydrogenase, electron source for NapAB; membrane-bound; bound hemes	n.s.	-4.07527	n.s.	n.s.	-4.95	n.s.
CDS	b1224	narG	C	Energy production and conversion	Nitrate reductase I (NRA), alpha subunit	n.s.	-7.0962	-8.69925	n.s.	-2.99018	n.s.
CDS	b1225	narH	C	Energy production and conversion	Nitrate reductase I (NRA), beta subunit	2	n.s.	-4.7343	2.89167	n.s.	n.s.
CDS	b1227	narI	C	Energy production and conversion	Nitrate reductase I (NRA), gamma subunit	3.22222	n.s.	n.s.	7.07246	5.568	n.s.
CDS	b1226	narJ	C	Energy production and conversion	Redox enzyme maturation protein (REMP) for NarG; facilitates molybdenum insertion; binds NarG	n.s.	n.s.	n.s.	4.26415	2.66667	n.s.
CDS	b1465	narV	C	Energy production and conversion	Nitrate reductase II (NRZ), gamma-subunit	n.s.	n.s.	n.s.	n.s.	n.s.	n.s.
CDS	b1466	narW	C	Energy production and conversion	Redox enzyme maturation protein (REMP) for for NarZYV, molybdenum insertion; binds NarZ	n.s.	n.s.	n.s.	n.s.	n.s.	n.s.
CDS	b1467	narY	C	Energy production and conversion	Nitrate reductase II (NRZ), beta subunit	n.s.	-3	n.s.	n.s.	-2.21569	n.s.
CDS	b1468	narZ	C	Energy production and conversion	Nitrate reductase II (NRZ), alpha subunit	-2	n.s.	n.s.	n.s.	n.s.	n.s.
CDS	b1109	ndh	C	Energy production and conversion	Respiratory NADH dehydrogenase II; NADH:ubiquinone oxidoreductase II; membrane-bound flavoprotein; cupric reductase	11.5635	n.s.	n.s.	5.23487	5.23357	n.s.
CDS	b1650	nemA	C	Energy production and conversion	N-Ethylmaleimide reductase; old yellow enzyme	19.7152	6.04496	n.s.	2.26337	2.46434	n.s.
CDS	b0851	nfsA	C	Energy production and conversion	Nitroreductase A; oxygen-insensitive, NADPH, FMN-dependent, major; reduces a variety of nitroaromatics, e.g. dihydropteridine, nitrofurantoin, nitrofurazone, quinones; SoxS regulon; homodimeric	-2.7464	-2.0316	n.s.	n.s.	n.s.	n.s.
CDS	b0578	nfsB	C	Energy production and conversion	Nitroreductase B, oxygen-insensitive, NAD(P)H, FMN-dependent; minor; reduces a variety of nitroaromatics, e.g. dihydropteridine, nitrofurantoin, nitrofurazone, quinones; monomeric or homodimeric	n.s.	n.s.	n.s.	n.s.	n.s.	n.s.
CDS	b0019	nhaA	C	Energy production and conversion	Na+/H+ antiporter 1, strongly pH-dependent; helps regulate intracellular pH and extrude lithium; nhaA_P1 activated by NhaR, repressed by H-NS and stimulated by Na(+)	4.1039	n.s.	n.s.	n.s.	2.16743	n.s.
CDS	b1186	nhaB	C	Energy production and conversion	Na+/H+ antiporter 2, weakly pH-dependent; helps regulate intracellular pH and extrude lithium	n.s.	n.s.	n.s.	-2.56611	-2.28957	n.s.
CDS	b3365	nirB	C	Energy production and conversion	Nitrite reductase [NAD(P)H] subunit	-14.1403	-88.9211	-12.2181	-23.2081	-57.1712	n.s.
CDS	b2710	norV	C	Energy production and conversion	Anaerobic nitric oxide reductase flavorubredoxin	n.s.	n.s.	n.s.	2.16216	n.s.	n.s.
CDS	b4072	nrfC	C	Energy production and conversion	Formate-dependent nitrite reduction; nonheme FE-S protein, ferredoxin-like	n.s.	-20.3636	-3.77778	n.s.	-8.86364	n.s.
CDS	b4075	nrfF	C	Energy production and conversion	Required for NrfA maturation; NrfEFG heme lyase complex; formate-dependent nitrite reduction	n.s.	n.s.	n.s.	n.s.	n.s.	n.s.
CDS	b2288	nuoA	C	Energy production and conversion	NADH:ubiquinone oxidoreductase subunit A, complex I; NADH dehydrogenase I	n.s.	-3.88528	n.s.	n.s.	n.s.	n.s.
CDS	b2287	nuoB	C	Energy production and conversion	NADH:ubiquinone oxidoreductase subunit B, complex I; NADH dehydrogenase I	n.s.	-3.73289	n.s.	n.s.	n.s.	n.s.
CDS	b2286	nuoC	C	Energy production and conversion	NADH:ubiquinone oxidoreductase, fused CD subunit, complex I; NADH dehydrogenase I	-3.14427	-5.2445	n.s.	n.s.	n.s.	n.s.
CDS	b2285	nuoE	C	Energy production and conversion	NADH:ubiquinone oxidoreductase subunit E, complex I; NADH dehydrogenase I	-2.44769	-7.3015	n.s.	-7.17212	-2.80248	n.s.
CDS	b2284	nuoF	C	Energy production and conversion	NADH:ubiquinone oxidoreductase subunit F, complex I; NADH dehydrogenase I	-2.57619	-7.83122	n.s.	-10.3392	-3.30704	n.s.
CDS	b2283	nuoG	C	Energy production and conversion	NADH:ubiquinone oxidoreductase subunit G, complex I; NADH dehydrogenase I	-10.1684	-11.2226	n.s.	-14.1095	-4.83432	n.s.
CDS	b2282	nuoH	C	Energy production and conversion	NADH:ubiquinone oxidoreductase subunit H, complex I; NADH dehydrogenase I	-10.5317	-13.4868	n.s.	-17.9928	-6.37641	n.s.
CDS	b2281	nuoI	C	Energy production and conversion	NADH:ubiquinone oxidoreductase subunit I, complex I; NADH dehydrogenase I	-4.09624	-11.7824	n.s.	-14.7696	-6.61892	n.s.
CDS	b2280	nuoJ	C	Energy production and conversion	NADH:ubiquinone oxidoreductase subunit J, complex I; NADH dehydrogenase I	-4.13223	-11.5	n.s.	-8.54054	-6.33993	n.s.
CDS	b2279	nuoK	C	Energy production and conversion	NADH:ubiquinone oxidoreductase subunit K, complex I; NADH dehydrogenase I	-4.55963	-10.9565	n.s.	-7.41892	-4.23077	n.s.
CDS	b2278	nuoL	C	Energy production and conversion	NADH:ubiquinone oxidoreductase subunit L, complex I; NADH dehydrogenase I; NuoL facilitates the uptake of Na(+), is homologus to antiporters, and is implicated in proton pumping	-3.30249	-10.9688	n.s.	-4.06621	-8.11241	n.s.
CDS	b2277	nuoM	C	Energy production and conversion	NADH:ubiquinone oxidoreductase subunit M, complex I; contains the ubiquinone-binding site, is homologus to antiporters, and is implicated in proton pumping	-4.1254	-10.2546	n.s.	-15.3388	-32.1146	n.s.
CDS	b2276	nuoN	C	Energy production and conversion	NADH:ubiquinone oxidoreductase subunit N, complex I; NADH dehydrogenase I	-3.04775	-8.84173	n.s.	-3.84683	-36.6962	n.s.
CDS	b1392	paaE	C	Energy production and conversion	Ring 1,2-phenylacetyl-CoA epoxidase subunit; phenylacetyl-CoA oxygenase, NAD(P)H oxidoreductase component; phenylacetic acid degradation	n.s.	n.s.	n.s.	n.s.	n.s.	n.s.
CDS	b1387	paaZ	C	Energy production and conversion	Oxepin-CoA hydrolase/3-oxo-5,6-dehydrosuberyl-CoA semialdehyde dehydrogenase; enoyl-CoA hydratase; mutants are unable to use phenylacetate as a carbon source	2.63158	n.s.	n.s.	2.95455	n.s.	n.s.
CDS	b0286	paoA	C	Energy production and conversion	PaoABC aldehyde oxidoreductase, 2Fe-2S subunit; periplasmic	n.s.	2.72727	n.s.	n.s.	n.s.	n.s.
CDS	b0285	paoB	C	Energy production and conversion	PaoABC aldehyde oxidoreductase, FAD-containing subunit; periplasmic	n.s.	n.s.	n.s.	n.s.	n.s.	n.s.
CDS	b0284	paoC	C	Energy production and conversion	PaoABC aldehyde oxidoreductase, Moco-containing subunit; periplasmic	n.s.	n.s.	n.s.	n.s.	n.s.	n.s.
CDS	b1444	patD	C	Energy production and conversion	gamma-Aminobutyraldehyde dehydrogenase, NAD-dependent; ABALDH; ABDH; pyrroline dehydrogenase; also active on medium chain aldehydes	n.s.	n.s.	n.s.	n.s.	n.s.	n.s.
CDS	b3403	pck	C	Energy production and conversion	Phosphoenolpyruvate carboxykinase [ATP]	n.s.	n.s.	n.s.	n.s.	n.s.	n.s.
CDS	b0903	pflB	C	Energy production and conversion	Formate acetyltransferase 1; pyruvate formate lyase I; induced anaerobically; radical activated by PflA; deactivated by AdhE	-2.25719	-7.44828	-7.13979	-4.78553	-21.5635	-2.48891
CDS	b3951	pflD	C	Energy production and conversion	Predicted formate acetyltransferase 2 (pyruvate formate lyase II)	n.s.	n.s.	n.s.	n.s.	n.s.	n.s.
CDS	b1378	pfo	C	Energy production and conversion	Probable pyruvate-flavodoxin oxidoreductase	n.s.	n.s.	n.s.	-4.22889	-5.3007	n.s.
CDS	b2584	pka	C	Energy production and conversion	Protein lysine acetyltransferase	-2.57666	-2.07418	-2.21739	-3.68694	-4.57077	n.s.
CDS	b1603	pntA	C	Energy production and conversion	Proton-translocating NAD(P) transhydrogenase, alpha subunit; membrane protein	-2.03269	n.s.	n.s.	-2.4297	-2.59253	n.s.
CDS	b1602	pntB	C	Energy production and conversion	Proton-translocating NAD(P) transhydrogenase, beta subunit; membrane protein	n.s.	n.s.	n.s.	-3.87401	-6.35786	n.s.
CDS	b4226	ppa	C	Energy production and conversion	Inorganic pyrophosphatase; binds Zn(II); homohexameric, dimer of trimers	n.s.	n.s.	n.s.	n.s.	n.s.	n.s.
CDS	b3956	ppc	C	Energy production and conversion	Phosphoenolpyruvate carboxylase; monomeric	-2.32785	-2.36376	n.s.	-4.16841	-5.96381	n.s.
CDS	b0333	prpC	C	Energy production and conversion	2-Methylcitrate synthase; propionate catabolism via 2-methlycitrate cycle, characterized primarily in Salmonella	n.s.	n.s.	n.s.	n.s.	n.s.	n.s.
CDS	b2297	pta	C	Energy production and conversion	Phosphate acetyltransferase, produces acetyl phosphate; creBC regulon; alkali-inducible; binds Zn(II)	n.s.	-2.51551	n.s.	n.s.	-2.67017	n.s.
CDS	b1300	puuC	C	Energy production and conversion	gamma-Glutamyl-gamma-aminobutyraldehyde dehydrogenase, NAD-dependent; gamma-Aminobutyraldehyde dehydrogenase, NAD-dependent; Succinate semialdehyde dehydrogenase, NAD-dependent; putrescine utilization pathway	4.63889	n.s.	n.s.	3.49315	5.62738	n.s.
CDS	b4051	qorA	C	Energy production and conversion	Quinone oxidoreductase A, NADPH dependent	3.88497	n.s.	n.s.	2.07607	n.s.	n.s.
CDS	b0304	rclA	C	Energy production and conversion	Predicted pyridine nucleotide-disulfide oxidoreductase	n.s.	n.s.	n.s.	n.s.	2.63934	n.s.
CDS	b1627	rsxA	C	Energy production and conversion	Required for the reduction of SoxR; inner membrane protein	n.s.	2.5	6.90541	2.42926	5.09143	n.s.
CDS	b1628	rsxB	C	Energy production and conversion	Required for the reduction of SoxR; predicted iron-sulfur protein	n.s.	n.s.	5.03416	n.s.	n.s.	n.s.
CDS	b1629	rsxC	C	Energy production and conversion	Electron transport complex protein required for the reduction of SoxR; predicted membrane-associated NADH oxidoreductase	-5.2772	n.s.	3.91255	-7.90526	-2.27296	n.s.
CDS	b1630	rsxD	C	Energy production and conversion	Electron transport complex protein required for the reduction of SoxR; predicted membrane protein	-8.26786	n.s.	n.s.	-9.40367	-4.44444	n.s.
CDS	b1632	rsxE	C	Energy production and conversion	Required for the reduction of SoxR; membrane protein	-3.85915	-2.58156	n.s.	-3.09694	-2.54839	n.s.
CDS	b1631	rsxG	C	Energy production and conversion	Required for the reduction of SoxR; putative membrane protein	-4	n.s.	n.s.	-4.68333	-3.33333	n.s.
CDS	b1008	rutE	C	Energy production and conversion	Malonic semialdehyde reductase; pyrimidine nitrogen catabolism; reduces toxic product malonic semaldehyde to 3-hydroxypropionic acid, which is excreted; required for pyrimidine nitrogen degradation in vivo but not in vitro	n.s.	n.s.	n.s.	n.s.	n.s.	n.s.
CDS	b1007	rutF	C	Energy production and conversion	Flavin:NADH reductase; required for the regeneration of FMN for RutA in vivo	n.s.	n.s.	n.s.	2.29412	n.s.	n.s.
CDS	b1525	sad	C	Energy production and conversion	Succinate semialdehyde dehydrogenase, NAD(P)(+)-dependent; SSADH; SSDH	2.07132	n.s.	n.s.	n.s.	n.s.	n.s.
CDS	b0010	satP	C	Energy production and conversion	Inner membrane protein, Grp1_Fun34_YaaH family; function unknown	n.s.	n.s.	n.s.	2.76324	2.71123	n.s.
CDS	b2920	scpC	C	Energy production and conversion	Propionyl CoA:succinate CoA transferase	n.s.	n.s.	n.s.	n.s.	n.s.	n.s.
CDS	b0723	sdhA	C	Energy production and conversion	Succinate dehydrogenase (SQR) flavoprotein subunit; succinate:ubiquinone oxidoreductase (SQR); complex II of aerobic respiration	n.s.	n.s.	n.s.	-7.63155	-4.9904	n.s.
CDS	b0724	sdhB	C	Energy production and conversion	Succinate dehydrogenase (SQR) iron-sulfur protein; succinate:ubiquinone oxidoreductase (SQR); complex II of aerobic respiration	n.s.	n.s.	n.s.	-5.84701	-8.92396	n.s.
CDS	b0721	sdhC	C	Energy production and conversion	Succinate dehydrogenase (SQR) cytochrome b556; membrane anchor; succinate:ubiquinone oxidoreductase (SQR); complex II of aerobic respiration	-3.34298	n.s.	4.98087	-3.5175	n.s.	n.s.
CDS	b0722	sdhD	C	Energy production and conversion	Succinate dehydrogenase (SQR) hydrophobic subunit; succinate:ubiquinone oxidoreductase (SQR); complex II of aerobic respiration	-3.14701	n.s.	n.s.	-7.25688	-2.11136	n.s.
CDS	b0937	ssuE	C	Energy production and conversion	NADP(H):FMN oxidoreductase; sulfur starvation inducible	n.s.	n.s.	n.s.	-9.33333	n.s.	n.s.
CDS	b3962	sthA	C	Energy production and conversion	Soluble pyridine nucleotide transhydrogenase	-3.6873	n.s.	n.s.	n.s.	n.s.	n.s.
CDS	b0726	sucA	C	Energy production and conversion	2-oxoglutarate dehydrogenase, E1 component; yields succinyl-CoA and CO(2); also knwon as alpha-ketoglutarate dehydrogenase	-3.1696	n.s.	n.s.	-5.70731	-5.21699	n.s.
CDS	b0727	sucB	C	Energy production and conversion	2-oxoglutarate dehydrogenase, E2 component; dihydrolipoamide succinyltransferase; acid-inducible; yields succinyl-CoA and CO(2); also knwon as alpha-ketoglutarate dehydrogenase	-4.40908	-3.64176	n.s.	-2.69261	-6.04269	n.s.
CDS	b0728	sucC	C	Energy production and conversion	Succinyl CoA synthase beta-subunit; acid-inducible	-3.5779	-4.19183	n.s.	-4.63875	-8.98993	n.s.
CDS	b0729	sucD	C	Energy production and conversion	Succinyl CoA synthase alpha-subunit	-2.79301	-4.28319	n.s.	-3.21239	-9.53433	n.s.
CDS	b1519	tam	C	Energy production and conversion	Trans-aconitate 2-methyltransferase, SAM-dependent	2.57627	3.50289	n.s.	2.18321	2.02013	n.s.
CDS	b3115	tdcD	C	Energy production and conversion	Propionate kinase, anaerobic; non-essential gene	-2.6	-3.32	n.s.	n.s.	n.s.	n.s.
CDS	b3114	tdcE	C	Energy production and conversion	Pyruvate formate-lyase/ketobutyrate formate-lyase	n.s.	n.s.	n.s.	n.s.	n.s.	n.s.
CDS	b0997	torA	C	Energy production and conversion	Molybdoprotein trimethylamine N-oxide reductase	2.08929	n.s.	n.s.	6.37903	9.14793	28.6796
CDS	b0996	torC	C	Energy production and conversion	c-Type cytochrome	n.s.	n.s.	n.s.	54.5625	64.75	76.9
CDS	b1873	torY	C	Energy production and conversion	Cytochrome c homolog required for periplasmic reduction of TMAO by TorZ; respiratory system	n.s.	n.s.	n.s.	4.09524	4.13793	n.s.
CDS	b1872	torZ	C	Energy production and conversion	Periplasmic trimethylamine oxide (TMAO) reductase; also has biotin sulfoxide and DMSO reductase activities; respiratory system	2	n.s.	n.s.	2.53846	2.19784	n.s.
CDS	b3061	ttdA	C	Energy production and conversion	L-Tartrate dehydratase alpha subunit	n.s.	n.s.	-4.96	4.83784	2.46154	n.s.
CDS	b3062	ttdB	C	Energy production and conversion	L-Tartrate dehydratase beta subunit	n.s.	n.s.	-3.94444	n.s.	n.s.	n.s.
CDS	b0662	ubiF	C	Energy production and conversion	2-octaprenyl-3-methyl-6-methoxy-1,4-benzoquinol hydroxylase; produces 2-octaprenyl-3-methyl-5-hydroxy-6-methoxy-1,4-benzoquinol; required for ubiquinone synthesis; mutation confers resistance to bleomycin, phleomycin and heat	2.62452	n.s.	n.s.	2.15758	n.s.	n.s.
CDS	b2907	ubiH	C	Energy production and conversion	2-octaprenyl-6-methoxyphenol hydroxylase; produces 2-octaprenyl-6-methoxy-1,4-benzoquinone	n.s.	n.s.	n.s.	-2.55423	-2.20686	n.s.
CDS	b2906	ubiI	C	Energy production and conversion	Putative FAD-dependent oxidoreductase, function unknown; downstream of and homologous to ubiH (visB)	n.s.	n.s.	n.s.	-3.75053	-2.58748	n.s.
CDS	b1004	wrbA	C	Energy production and conversion	NAD(P)H:quinone oxidoreductase, type IV NQO; may protect against oxidative stress; dimeric, binds one FMN per monomer	n.s.	n.s.	n.s.	n.s.	n.s.	n.s.
CDS	b2866	xdhA	C	Energy production and conversion	Xanthine dehydrogenase molybdenum-binding subunit; involved in limited purine catabolism; mutation confers adenine sensitivity	n.s.	n.s.	-2.14024	n.s.	-2.03738	n.s.
CDS	b2867	xdhB	C	Energy production and conversion	Xanthine dehydrogenase FAD-binding subunit; involved in limited purine catabolism	n.s.	n.s.	n.s.	n.s.	-2.36	n.s.
CDS	b2868	xdhC	C	Energy production and conversion	Iron-sulfur binding xanthine dehydrogenase subunit; involved in limited purine catabolism	n.s.	n.s.	n.s.	n.s.	n.s.	n.s.
CDS	b2881	xdhD	C	Energy production and conversion	Probable hypoxanthine oxidase, Fe-S subunit; mutation confers adenine sensitivity	n.s.	n.s.	n.s.	n.s.	n.s.	n.s.
CDS	b0320	yahF	C	Energy production and conversion	Function unknown	n.s.	n.s.	n.s.	n.s.	n.s.	n.s.
CDS	b0599	ybdH	C	Energy production and conversion	Required for swarming phenotype, function unknown; alcohol dehydrogenase homolog	7.86616	4.68082	n.s.	-3.95652	n.s.	n.s.
CDS	b0769	ybhH	C	Energy production and conversion	Function unknown	n.s.	n.s.	n.s.	n.s.	5.6	n.s.
CDS	b0771	ybhJ	C	Energy production and conversion	AcnA homolog, function unknown; not responsible for the residual aconitase activity in acnAB double mutants	n.s.	n.s.	n.s.	n.s.	n.s.	n.s.
CDS	b0801	ybiC	C	Energy production and conversion	Function unknown, lactate, malate dehydrogenase family	n.s.	-3.04217	n.s.	n.s.	n.s.	n.s.
CDS	b0823	ybiW	C	Energy production and conversion	Pyruvate formate-lyase homolog, function unknown	n.s.	n.s.	n.s.	n.s.	n.s.	n.s.
CDS	b0992	yccM	C	Energy production and conversion	Putative polyferredoxin, function unknown	n.s.	-5.02273	-7.11538	n.s.	-3.1129	n.s.
CDS	b0968	yccX	C	Energy production and conversion	Acylphosphatase, weak activity	6.35294	4.05738	n.s.	6.33553	4.00472	n.s.
CDS	b1057	yceJ	C	Energy production and conversion	Cytochrome b561 homolog, function unknown	n.s.	n.s.	n.s.	n.s.	3.77586	n.s.
CDS	b1462	yddH	C	Energy production and conversion	Predicted FMN-binding protein, function unknown	n.s.	n.s.	n.s.	n.s.	n.s.	n.s.
CDS	b1501	ydeP	C	Energy production and conversion	Required for acid resistance conferred by EvgA overexpression; oxidoreductase homolog	n.s.	n.s.	n.s.	n.s.	2.53933	n.s.
CDS	b1539	ydfG	C	Energy production and conversion	Malonic semialdehyde reductase, NADPH-dependent; L-allo-threonine dehydrogenase, NADP+-dependent, other in vitro substrates include L-serine, D-serine, D-threonine and 3-hydroxyisobutyrate	n.s.	n.s.	-2.09956	n.s.	n.s.	n.s.
CDS	b1673	ydhV	C	Energy production and conversion	Predicted oxidoreductase, function unknown; FNR, NarL and NarP regulons	n.s.	-10.4107	-42.1681	n.s.	-8.66667	n.s.
CDS	b1671	ydhX	C	Energy production and conversion	Ferredoxin-like protein, function unknown; FNR, NarL and NarP regulons	3.5625	n.s.	-7.69231	6.34286	2.54688	n.s.
CDS	b1674	ydhY	C	Energy production and conversion	Ferredoxin-like protein; FNR, NarL and NarP regulons	-15.25	-35.3902	-145.39	-3.52632	-17.0541	n.s.
CDS	b1687	ydiJ	C	Energy production and conversion	Predicted FAD-linked oxidoreductase, function unknown	-2.22984	n.s.	n.s.	-5.61468	-4.69369	n.s.
CDS	b1697	ydiQ	C	Energy production and conversion	Predicted electron transfer flavoprotein subunit; function unknown	n.s.	n.s.	n.s.	n.s.	n.s.	n.s.
CDS	b1698	ydiR	C	Energy production and conversion	Predicted electron transfer flavoprotein subunit; function unknown	4.15152	2.525	n.s.	3.56757	3.33333	n.s.
CDS	b1699	ydiS	C	Energy production and conversion	Predicted electron transfer flavoprotein-quinone oxidoreductase; predicted FAD-binding domain; function unknown	3.22222	n.s.	n.s.	3.75862	n.s.	n.s.
CDS	b1700	ydiT	C	Energy production and conversion	Ferredoxin-like protein, function unknown	n.s.	8	n.s.	3.625	10.6667	n.s.
CDS	b1765	ydjA	C	Energy production and conversion	Predicted nitroreductase, function unknown, binds FMN; low abundance protein	2.43844	n.s.	n.s.	n.s.	n.s.	n.s.
CDS	b1803	yeaX	C	Energy production and conversion	Putative oxygenase reductase component, function unknown	3.26786	n.s.	n.s.	4.63492	4.23729	n.s.
CDS	b1971	yedY	C	Energy production and conversion	Membrane-anchored, periplasmic TMAO, DMSO reductase; activity shown in vitro; Mo-MPT form of the molybdenum cofactor; tungsten cofactor	2.36932	n.s.	n.s.	n.s.	n.s.	n.s.
CDS	b1972	yedZ	C	Energy production and conversion	Inner membrane heme subunit for periplasmic YedYZ reductase	2.02041	n.s.	n.s.	2.2037	2.35714	n.s.
CDS	b2236	yfaE	C	Energy production and conversion	Ferredoxin involved with ribonucleotide reductase cofactor; diferric-tyrosyl radical (Y*) cofactor maintenance	n.s.	-2.7972	n.s.	-4.91209	-5.19403	n.s.
CDS	b2766	ygcN	C	Energy production and conversion	Predicted oxidoreductase with FAD/NAD(P)-binding domain	-2.10526	-2.4	n.s.	n.s.	-3.54286	n.s.
CDS	b2767	ygcO	C	Energy production and conversion	Ferredoxin-like protein	n.s.	n.s.	n.s.	n.s.	n.s.	n.s.
CDS	b2769	ygcQ	C	Energy production and conversion	Putative electron transfer flavoprotein, function unknown; predicted alpha subunit	n.s.	n.s.	n.s.	n.s.	n.s.	n.s.
CDS	b2770	ygcR	C	Energy production and conversion	Cell death gene, function unknown; predicted electron transfer flavoprotein, beta subunit	n.s.	n.s.	n.s.	n.s.	n.s.	n.s.
CDS	b4463	ygcU	C	Energy production and conversion	Function unknown	n.s.	n.s.	n.s.	n.s.	n.s.	n.s.
CDS	b2880	ygfM	C	Energy production and conversion	Putative FAD-binding subunit of an XdhD-YgfM hypoxanthine oxidase	n.s.	n.s.	n.s.	n.s.	n.s.	n.s.
CDS	b2886	ygfS	C	Energy production and conversion	Predicted electron transport protein, function unknown	3.75	n.s.	n.s.	7.2449	3.16129	n.s.
CDS	b3029	ygiN	C	Energy production and conversion	Quinol monooxygenase; MdaB and YgiN form an enzymatic quinone reduction-oxidation cycle in vitro; expressed protein	2.49396	n.s.	n.s.	3.37835	2.04996	n.s.
CDS	b3575	yiaK	C	Energy production and conversion	L-dehydroascorbate (2,3-diketo-L-gulonate) reductase, NADH-dependent	n.s.	n.s.	n.s.	n.s.	n.s.	n.s.
CDS	b3589	yiaY	C	Energy production and conversion	Predicted iron-containing alcohol dehydrogenase, function unknown	n.s.	n.s.	n.s.	n.s.	n.s.	n.s.
CDS	b0307	ykgF	C	Energy production and conversion	Electron transport protein with ferridoxin-like domain; predicted lactate-related catabolism; function unknown	n.s.	n.s.	n.s.	n.s.	n.s.	n.s.
CDS	b0308	ykgG	C	Energy production and conversion	DUF162 protein, predicted lactate-related catabolism; function unknown	n.s.	n.s.	n.s.	n.s.	n.s.	n.s.
CDS	b1587	ynfE	C	Energy production and conversion	Probable selenate reductase, periplasmic	-6.81081	-20.3433	-54.7891	-4.32558	-18.6614	n.s.
CDS	b1588	ynfF	C	Energy production and conversion	S- and N-oxide reductase, A subunit; periplasmic	-3.30097	-11.6698	-18.4222	-4.24859	-16.163	n.s.
CDS	b1589	ynfG	C	Energy production and conversion	S- and N-oxide reductase, apparent Fe-S binding subunit; required for swarming phenotype	n.s.	-5.21429	-16.7456	n.s.	-3.34211	n.s.
CDS	b1590	ynfH	C	Energy production and conversion	S- and N-oxide reductase, membrane bound anchor	n.s.	-2.15574	-7.82796	n.s.	n.s.	n.s.
CDS	b1974	yodB	C	Energy production and conversion	Cytochrome b561 homolog, function unknown	n.s.	n.s.	n.s.	n.s.	3.41667	n.s.
CDS	b2790	yqcA	C	Energy production and conversion	Function unknown	2.28927	n.s.	n.s.	3.8142	2.70926	n.s.
CDS	b3011	yqhD	C	Energy production and conversion	Aldehyde reductase, NADPH-dependent; protects against lipid oxidation and glyoxal toxixity; furfural reductase; contains Zn; homodimer	7.41099	2.4732	n.s.	16.1531	4.34062	n.s.
CDS	b3102	yqjG	C	Energy production and conversion	Probable GSH transferase; disulfide-bond reductase	2.58257	4.01832	n.s.	n.s.	2.19748	n.s.
CDS	b3573	ysaA	C	Energy production and conversion	Ferredoxin-like protein, function unknown	n.s.	-2.66667	-4.23308	n.s.	n.s.	n.s.
CDS	b0123	cueO	D	Cell cycle control, cell division, chromosome partitioning	Multicopper oxidase (laccase), confers copper tolerance; oxidizes model substrate dimethoxyphenol; in vitro ferroxidase and phenoloxidase activities; regulated by copper-responsive CueR activator	20.729	17.823	n.s.	5.48522	n.s.	-5.88323
CDS	b3388	damX	D	Cell cycle control, cell division, chromosome partitioning	Cell division protein, binds septal ring; bile salts resistance	n.s.	n.s.	n.s.	n.s.	n.s.	n.s.
CDS	b2314	dedD	D	Cell cycle control, cell division, chromosome partitioning	Membrane-anchored periplasmic protein involved in septation	n.s.	n.s.	n.s.	n.s.	n.s.	n.s.
CDS	b3613	envC	D	Cell cycle control, cell division, chromosome partitioning	Activator of AmiB,C murein hydrolases, septal ring factor	n.s.	n.s.	n.s.	n.s.	n.s.	n.s.
CDS	b0624	flc	D	Cell cycle control, cell division, chromosome partitioning	Probable fluoride exporter; inner membrane protein involved with chromosome condensation; confers camphor sensitvity in a cspE mutant; multicopy suppressor of chromosome condensation defects	n.s.	n.s.	n.s.	3.26266	2.82334	n.s.
CDS	b0094	ftsA	D	Cell cycle control, cell division, chromosome partitioning	Cell division and septation protein, specific role unknown; recruited to FtsZ ring	n.s.	n.s.	n.s.	n.s.	n.s.	n.s.
CDS	b2748	ftsB	D	Cell cycle control, cell division, chromosome partitioning	Membrane protein required for cell division; septum localization dependent on Ftsl and FtsQ	n.s.	n.s.	n.s.	n.s.	n.s.	n.s.
CDS	b3463	ftsE	D	Cell cycle control, cell division, chromosome partitioning	ATP-binding protein associated with the inner membrane via FtsX; cell division, null mutant has filamentous growth and requires high salt for viability	n.s.	2.05082	n.s.	2.53832	2.39245	n.s.
CDS	b0084	ftsI	D	Cell cycle control, cell division, chromosome partitioning	Transpetidase, PBP3; penicillin-binding protein 3 involved in septal peptidoglycan synthesis	n.s.	n.s.	n.s.	n.s.	n.s.	n.s.
CDS	b0083	ftsL	D	Cell cycle control, cell division, chromosome partitioning	Cell division and growth, membrane protein	n.s.	n.s.	n.s.	n.s.	n.s.	n.s.
CDS	b3933	ftsN	D	Cell cycle control, cell division, chromosome partitioning	Cell division and growth; multicopy suppresses ftsA12	n.s.	n.s.	n.s.	3.98134	3.16082	n.s.
CDS	b3017	ftsP	D	Cell cycle control, cell division, chromosome partitioning	Septal ring component that protects the divisome from stress; multicopy suppressor of ftsI(Ts)	n.s.	n.s.	n.s.	-2.16856	n.s.	n.s.
CDS	b0093	ftsQ	D	Cell cycle control, cell division, chromosome partitioning	Divisome assembly protein; cell division and growth of wall at septum	n.s.	n.s.	n.s.	n.s.	n.s.	n.s.
CDS	b0089	ftsW	D	Cell cycle control, cell division, chromosome partitioning	Lipid II flippase; divisome protein recruiting FtsI; SEDS protein	-3.14453	-3.62678	n.s.	-8.66909	-7.60825	n.s.
CDS	b3462	ftsX	D	Cell cycle control, cell division, chromosome partitioning	Integral membrane protein invoved in cell division; binds FtsE to the inner membrane	n.s.	n.s.	n.s.	n.s.	n.s.	n.s.
CDS	b0095	ftsZ	D	Cell cycle control, cell division, chromosome partitioning	Septal ring GTPase required for cell division and growth; initiation of septation; tubulin-like protein	n.s.	n.s.	n.s.	n.s.	n.s.	n.s.
CDS	b1176	minC	D	Cell cycle control, cell division, chromosome partitioning	Inhibition of FtsZ ring polymerization; forms membrane-associated coiled arrays, more concentrated at the poles	n.s.	n.s.	n.s.	n.s.	n.s.	n.s.
CDS	b1175	minD	D	Cell cycle control, cell division, chromosome partitioning	Inhibition of FtsZ ring polymerization; membrane ATPase that activates MinC; forms membrane-associated coiled arrays on the cytoplasmic face of the inner membrane, more concentrated at the poles	n.s.	n.s.	n.s.	n.s.	n.s.	n.s.
CDS	b1174	minE	D	Cell cycle control, cell division, chromosome partitioning	Blocks MinCD inhibition of FtsZ polymerization at cell center; forms membrane-associated coiled arrays in a ring at the cell center	n.s.	n.s.	n.s.	n.s.	n.s.	n.s.
CDS	b0635	mrdA	D	Cell cycle control, cell division, chromosome partitioning	Penicillin-binding protein PBP2; transpeptidase recruited by cognate SEDS protein MrdB; mecillinam resistance	-3.73872	n.s.	n.s.	-7.47191	-3.90667	n.s.
CDS	b0634	mrdB	D	Cell cycle control, cell division, chromosome partitioning	Affects cell shape, mecillinam sensitivity; recruits cognate transpetidase MrdA; SEDS protein	-2.73271	-2.16291	n.s.	-3.00186	-2.18548	n.s.
CDS	b3251	mreB	D	Cell cycle control, cell division, chromosome partitioning	Cell wall structural actin-like protein in MreBCD complex; mecillinam resistance protein	n.s.	n.s.	n.s.	n.s.	n.s.	n.s.
CDS	b3250	mreC	D	Cell cycle control, cell division, chromosome partitioning	Cell division and growth; mecillinam resistance; rod shape-determining protein	-4.73401	-2.86023	n.s.	-3.80169	-2.49317	n.s.
CDS	b2113	mrp	D	Cell cycle control, cell division, chromosome partitioning	Function unknown; putative ATPase of the MinD/MRP superfamily, divergently transcribed from metG; in Salmonella, homolog is part of alternative pyrimidine pathway to thiamine	n.s.	n.s.	n.s.	n.s.	n.s.	n.s.
CDS	b0924	mukB	D	Cell cycle control, cell division, chromosome partitioning	Chromosome condensin MukBEF, ATPase and DNA-binding subunit; SMC-related protein	n.s.	n.s.	n.s.	-3.38401	n.s.	n.s.
CDS	b0923	mukE	D	Cell cycle control, cell division, chromosome partitioning	Chromosome condensin MukBEF, MukE localization factor	n.s.	n.s.	n.s.	n.s.	n.s.	n.s.
CDS	b0922	mukF	D	Cell cycle control, cell division, chromosome partitioning	Chromosome condensin MukBEF, kleisin-like subunit, binds calcium	n.s.	n.s.	n.s.	2.12534	2.30671	n.s.
CDS	b3183	obgE	D	Cell cycle control, cell division, chromosome partitioning	DNA-binding GTPase involved in cell partioning and DNA repair; involved in ribosome assembly; GTP-bound form associates with 50S ribosomal subunits	-2.86511	n.s.	n.s.	n.s.	n.s.	n.s.
CDS	b2516	rodZ	D	Cell cycle control, cell division, chromosome partitioning	Cytoskeletal protein required for MreB assembly; required for swarming phenotype; transmembrane protein	n.s.	n.s.	n.s.	2.08861	2.0054	n.s.
CDS	b0958	sulA	D	Cell cycle control, cell division, chromosome partitioning	Inhibits cell division and ftsZ ring formation; lexA regulon	23.8025	8.75992	n.s.	5.00638	4.9264	n.s.
CDS	b0601	ybdM	D	Cell cycle control, cell division, chromosome partitioning	Function unknown	2.66176	2.3937	n.s.	2.89333	n.s.	n.s.
CDS	b1097	yceG	D	Cell cycle control, cell division, chromosome partitioning	Septation protein, ampicillin sensitivity	n.s.	n.s.	n.s.	2.19972	2.48429	n.s.
CDS	b1188	ycgB	D	Cell cycle control, cell division, chromosome partitioning	Function unknown	6.50962	9.92226	n.s.	5.80702	6.32794	n.s.
CDS	b1254	yciB	D	Cell cycle control, cell division, chromosome partitioning	Involved in intracellular septation in Shigella	n.s.	n.s.	n.s.	2.96711	3.35929	n.s.
CDS	b3865	yihA	D	Cell cycle control, cell division, chromosome partitioning	GTP-binding protein required for normal cell division; predicted GTPase; also binds GDP	n.s.	n.s.	n.s.	n.s.	n.s.	n.s.
CDS	b2910	zapA	D	Cell cycle control, cell division, chromosome partitioning	FtsZ stabilizer, coiled-coil protein	n.s.	n.s.	n.s.	3.13644	n.s.	n.s.
CDS	b3928	zapB	D	Cell cycle control, cell division, chromosome partitioning	FtsZ stabilizer, coiled-coil protein; septal ring assembly factor, stimulates cell division	n.s.	3.61153	n.s.	3.94458	2.81582	n.s.
CDS	b0102	zapD	D	Cell cycle control, cell division, chromosome partitioning	FtsZ stabilizer	n.s.	n.s.	n.s.	n.s.	n.s.	n.s.
CDS	b2412	zipA	D	Cell cycle control, cell division, chromosome partitioning	FtsZ stabilizer; septal ring structural protein for cell division and growth	n.s.	2.38254	n.s.	3.58574	2.46156	n.s.
CDS	b4117	adiA	E	Amino acid transport and metabolism	Arginine decarboxylase, acid-inducible; arginine-dependent acid resistance	n.s.	-2.46269	n.s.	n.s.	n.s.	n.s.
CDS	b4115	adiC	E	Amino acid transport and metabolism	Arginine:agmatine antiporter; arginine-dependent acid resistance; acid-inducible membrane protein	n.s.	-2.42308	n.s.	2.78125	n.s.	n.s.
CDS	b2468	aegA	E	Amino acid transport and metabolism	Predicted oxidoreductase, Fe-S subunit; induced by anaerobiosis, repressed by NO3; ygfT paralog	-2.50943	-8.10825	-11.9271	n.s.	-2.11437	n.s.
CDS	b0262	afuC	E	Amino acid transport and metabolism	Predicted ferric iron ABC transporter ATP-binding protein; orphan; part of a defective ABC transporter, probably silent; CP4-6 prophage remnant; missing its promoter and co-functional components; homologous to an iron-uptake system gene in Actinobacillus	4.62162	2.25532	n.s.	3.09756	2.5122	n.s.
CDS	b2290	alaA	E	Amino acid transport and metabolism	Valine--pyruvate aminotransferase 2; glutamic-pyruvic transaminase (GPT)	-3.59671	n.s.	n.s.	n.s.	2.10529	n.s.
CDS	b2379	alaC	E	Amino acid transport and metabolism	Valine--pyruvate aminotransferase 3; glutamic-pyruvic transaminase (GPT)	3.02612	3.75854	n.s.	8.0944	10.2313	n.s.
CDS	b0516	allC	E	Amino acid transport and metabolism	Allantoate amidohydrolase: allantoin for anaerobic nitrogen	n.s.	n.s.	n.s.	3.91447	4.7305	n.s.
CDS	b1453	ansP	E	Amino acid transport and metabolism	L-Asparagine permease	-2.72789	-2.31452	n.s.	n.s.	n.s.	n.s.
CDS	b2818	argA	E	Amino acid transport and metabolism	N-acetylglutamate synthase; first step in arginine biosynthesis; amino-acid acetyltransferase; L-glutamate N-acetyltransferase; growth on acetylornithine; feedback inhibited by L-arginine	-2.62341	n.s.	n.s.	-3.37118	n.s.	n.s.
CDS	b3959	argB	E	Amino acid transport and metabolism	N-acetylglutamate kinase	-5.65636	n.s.	n.s.	-9.50181	-5.28657	n.s.
CDS	b3958	argC	E	Amino acid transport and metabolism	N-acetyl-gamma-glutamyl-phosphate reductase	-2.82215	n.s.	n.s.	-15.7658	-4.04473	n.s.
CDS	b3359	argD	E	Amino acid transport and metabolism	Acetylornithine aminotransferase; succinyldiaminopimelate aminotransferase, PLP-dependent	-3.3294	n.s.	n.s.	-10.8885	-4.00357	n.s.
CDS	b3957	argE	E	Amino acid transport and metabolism	Acetylornithine deacetylase	n.s.	2.49768	n.s.	n.s.	n.s.	n.s.
CDS	b0273	argF	E	Amino acid transport and metabolism	Ornithine carbamoyltransferase; ornithine transcarbamylase; OTCase; CP4-6 putative prophage remnant	-3.71523	n.s.	n.s.	-12.1843	-6.26879	n.s.
CDS	b3172	argG	E	Amino acid transport and metabolism	Argininosuccinate synthase	-4.34826	-2.69313	n.s.	-5.60166	-5.17172	n.s.
CDS	b3960	argH	E	Amino acid transport and metabolism	Argininosuccinate lyase	-4.90353	-2.4855	n.s.	-6.66294	-5.6289	n.s.
CDS	b4254	argI	E	Amino acid transport and metabolism	Ornithine carbamoyltransferase; ornithine transcarbamylase; OTCase	n.s.	-2.48902	n.s.	n.s.	n.s.	n.s.
CDS	b2923	argO	E	Amino acid transport and metabolism	Arginine exporter	n.s.	n.s.	n.s.	8.14748	2.12472	n.s.
CDS	b2310	argT	E	Amino acid transport and metabolism	Lys-, Arg-, and Orn-binding protein, periplasmic	2.49106	2.32333	n.s.	n.s.	2.29189	n.s.
CDS	b0908	aroA	E	Amino acid transport and metabolism	5-enolpyruvyl shikimate-3-phosphate synthase; ESPS synthase; 3-phosphoshikimate-1-carboxyvinyltransferase	-6.611	-6.33366	n.s.	-20.7316	-40.7546	n.s.
CDS	b3389	aroB	E	Amino acid transport and metabolism	3-Dehydroquinate synthase	n.s.	n.s.	n.s.	n.s.	n.s.	n.s.
CDS	b2329	aroC	E	Amino acid transport and metabolism	Chorismate synthase	n.s.	n.s.	n.s.	n.s.	n.s.	n.s.
CDS	b1693	aroD	E	Amino acid transport and metabolism	3-Dehydroquinate dehydratase	n.s.	n.s.	n.s.	n.s.	n.s.	n.s.
CDS	b3281	aroE	E	Amino acid transport and metabolism	Shikimate 5-dehydrogenase	-3.11007	n.s.	n.s.	-3.06681	n.s.	n.s.
CDS	b2601	aroF	E	Amino acid transport and metabolism	3-deoxy-D-arabino-heptulosonate 7-phosphate (DAHP) synthase; tyrosine repressible; TyrR regulon	-3.82403	-2.19321	n.s.	-3.80081	n.s.	n.s.
CDS	b0754	aroG	E	Amino acid transport and metabolism	3-deoxy-D-arabino-heptulosonate-7-phosphate (DAHP) synthase; phenylalanine repressible; TyrR regulon	n.s.	n.s.	n.s.	n.s.	n.s.	n.s.
CDS	b1704	aroH	E	Amino acid transport and metabolism	3-deoxy-D-arabino-heptulosonate-7-phosphate (DAHP) synthase; tryptophan repressible	n.s.	n.s.	n.s.	-4.83616	-3.08245	n.s.
CDS	b3390	aroK	E	Amino acid transport and metabolism	Shikimate kinase I; alkali-inducible	n.s.	n.s.	n.s.	n.s.	n.s.	n.s.
CDS	b0388	aroL	E	Amino acid transport and metabolism	Shikimate kinase II	-2.41341	-2.97147	n.s.	-2.17666	-2.34628	n.s.
CDS	b0112	aroP	E	Amino acid transport and metabolism	General aromatic amino acid transport permease	-2.18771	-5.38723	n.s.	-6.52993	-5.7288	n.s.
CDS	b0863	artI	E	Amino acid transport and metabolism	Periplasmic binding protein in artPIQM operon, ligand unknown	-4.16361	n.s.	n.s.	-6.72321	-3.87891	n.s.
CDS	b0860	artJ	E	Amino acid transport and metabolism	Arginine-binding protein, periplasmic	-4.68917	-2.23657	n.s.	-24.856	-21.9539	n.s.
CDS	b0861	artM	E	Amino acid transport and metabolism	Arginine ABC transporter permease	-6.14463	-3.1676	n.s.	-11.1905	-8.14876	n.s.
CDS	b0864	artP	E	Amino acid transport and metabolism	Arginine ABC transporter ATP-binding protein	-3.14222	n.s.	n.s.	-3.16802	n.s.	n.s.
CDS	b0862	artQ	E	Amino acid transport and metabolism	Arginine ABC transporter permease	-7.39189	-2.75692	n.s.	-9.04478	-5.52482	n.s.
CDS	b3433	asd	E	Amino acid transport and metabolism	Aspartate semialdehyde dehydrogenase	n.s.	n.s.	n.s.	n.s.	-2.05572	n.s.
CDS	b3744	asnA	E	Amino acid transport and metabolism	Asparagine synthase A; aspartate-ammonia ligase	-3.78939	n.s.	n.s.	-3.50265	-2.04954	n.s.
CDS	b0674	asnB	E	Amino acid transport and metabolism	Asparagine synthase B [glutamine-hydrolyzing]	-2.16176	n.s.	n.s.	n.s.	n.s.	n.s.
CDS	b4139	aspA	E	Amino acid transport and metabolism	L-Aspartate ammonia-lyase; L-aspartase	-4.77542	-14.8864	-18.0856	-3.8459	-10.5493	n.s.
CDS	b0928	aspC	E	Amino acid transport and metabolism	Aspartate aminotransferase, AspAT; kynurenine aminotransferase; glutamine transaminase K	n.s.	n.s.	n.s.	n.s.	n.s.	n.s.
CDS	b1747	astA	E	Amino acid transport and metabolism	Arginine succinyltransferase, arginine catabolism	9.70588	19.6316	28.7059	9.05263	13.7059	n.s.
CDS	b1745	astB	E	Amino acid transport and metabolism	Succinylarginine dihydrolase, arginine catabolism	n.s.	2.98611	5.96703	n.s.	2.41935	n.s.
CDS	b1748	astC	E	Amino acid transport and metabolism	Succinylornithine transaminase, mutant cannot catabolize arginine, overproduction complements argD mutants; carbon starvation protein	30.1429	30.8438	25.1667	33.5161	35.8148	n.s.
CDS	b1744	astE	E	Amino acid transport and metabolism	Succinylglutamate desuccinylase, arginine catabolism	n.s.	n.s.	9.39394	n.s.	n.s.	n.s.
CDS	b3572	avtA	E	Amino acid transport and metabolism	Valine--pyruvate aminotransferase 1; transaminase C; glutamic-pyruvic transaminase (GPT)	-2.39855	n.s.	n.s.	-2.75692	-2.58634	n.s.
CDS	b0401	brnQ	E	Amino acid transport and metabolism	Branched-chain amino acid transport system 2 carrier protein; LIV-II transport system for Ile, Leu, and Val; mutants are valine and o-methylthreonine resistant, glycylvaline sensitive	n.s.	n.s.	n.s.	3.24585	3.23503	n.s.
CDS	b4131	cadA	E	Amino acid transport and metabolism	Lysine decarboxylase, inducible; decameric	n.s.	n.s.	n.s.	2.5	n.s.	n.s.
CDS	b4132	cadB	E	Amino acid transport and metabolism	Lysine-cadaverine antiporter	n.s.	n.s.	n.s.	n.s.	n.s.	n.s.
CDS	b0032	carA	E	Amino acid transport and metabolism	Carbamoyl phosphate synthase, small subunit; glutamine-hydrolyzing, tetramer of heterodimers	-4.6384	n.s.	n.s.	-34.5798	-15.75	n.s.
CDS	b0033	carB	E	Amino acid transport and metabolism	Carbamoyl phosphate synthase, ammonia, large subunit; tetramer of heterodimers	-3.77944	-4.63386	n.s.	-13.1504	-15.4752	n.s.
CDS	b2810	csdA	E	Amino acid transport and metabolism	Cysteine desulfurase, stimulated by CsdE	n.s.	n.s.	n.s.	n.s.	n.s.	n.s.
CDS	b4208	cycA	E	Amino acid transport and metabolism	D-alanine, beta-alanine, D-serine, glycine permease; D-cycloserine uptake	n.s.	n.s.	n.s.	n.s.	n.s.	n.s.
CDS	b2752	cysD	E	Amino acid transport and metabolism	Sulfate adenylyltransferase subunit 2	n.s.	-11.7835	n.s.	-51.3893	-47.1462	n.s.
CDS	b3607	cysE	E	Amino acid transport and metabolism	Serine acetyltransferase (SAT); first step in cysteine synthesis; feedback inhibited by cysteine; hexameric	2.04634	5.19614	n.s.	2.08953	2.2518	n.s.
CDS	b2762	cysH	E	Amino acid transport and metabolism	Phosphoadenylyl sulfate (PAPS) reductase	-3.3937	-9.58107	n.s.	-27.8764	-106.82	n.s.
CDS	b2414	cysK	E	Amino acid transport and metabolism	Cysteine synthase A, O-acetylserine sulfhydrylase A; homodimeric; selenate, azaserine, chromate resistance; alkali-inducible, sulfate starvation-inducible protein SSI5; cysteine desulfhydrase	-2.08683	-5.47863	n.s.	-3.55763	-3.81222	n.s.
CDS	b2421	cysM	E	Amino acid transport and metabolism	Cysteine synthase B, O-acetylserine sulfhydrylase B	n.s.	-3.1989	n.s.	-3.70439	-3.07035	n.s.
CDS	b2413	cysZ	E	Amino acid transport and metabolism	Function unknown, upstream of cysK	n.s.	n.s.	n.s.	n.s.	n.s.	n.s.
CDS	b1189	dadA	E	Amino acid transport and metabolism	D-amino acid dehydrogenase	10.2683	6.86147	n.s.	14.5766	11.3918	n.s.
CDS	b2478	dapA	E	Amino acid transport and metabolism	Dihydrodipicolinate synthase	n.s.	n.s.	n.s.	3.84598	2.77527	n.s.
CDS	b0031	dapB	E	Amino acid transport and metabolism	Dihydrodipicolinate reductase	-2.42732	-2.04603	n.s.	-2.00602	n.s.	n.s.
CDS	b0166	dapD	E	Amino acid transport and metabolism	2,3,4,5-tetrahydropyridine-2-carboxylate N-succinyltransferase; mutations suppress growth defects of strains lacking superoxide dismutase	n.s.	n.s.	n.s.	n.s.	n.s.	n.s.
CDS	b2472	dapE	E	Amino acid transport and metabolism	N-succinyl-diaminopimelate desuccinylase, DAP/lysine biosynthesis, contains Zn(2+)/Co(2+)	n.s.	n.s.	n.s.	n.s.	n.s.	n.s.
CDS	b3809	dapF	E	Amino acid transport and metabolism	Diaminopimelate epimerase	n.s.	n.s.	n.s.	n.s.	n.s.	n.s.
CDS	b1538	dcp	E	Amino acid transport and metabolism	Dipeptidyl carboxypeptidase II	n.s.	-3.25827	n.s.	-4.62123	-6.42433	n.s.
CDS	b1919	dcyD	E	Amino acid transport and metabolism	D-cysteine desulfhydrase; needed for protection from, and utilization of, D-cysteine	n.s.	-3.20777	n.s.	-3.3959	-2.73431	n.s.
CDS	b1487	ddpA	E	Amino acid transport and metabolism	D,D-dipeptide-binding protein, periplasmic	n.s.	n.s.	n.s.	n.s.	n.s.	n.s.
CDS	b1486	ddpB	E	Amino acid transport and metabolism	D,D-dipeptide permease system, membrane translocase	n.s.	n.s.	n.s.	n.s.	n.s.	n.s.
CDS	b1485	ddpC	E	Amino acid transport and metabolism	D,D-dipeptide permease system, membrane translocase	n.s.	n.s.	n.s.	n.s.	n.s.	n.s.
CDS	b1484	ddpD	E	Amino acid transport and metabolism	D,D-dipeptide permease system, ATP-binding component	n.s.	n.s.	n.s.	n.s.	n.s.	n.s.
CDS	b1483	ddpF	E	Amino acid transport and metabolism	D,D-dipeptide permease system, ATP-binding component	n.s.	n.s.	n.s.	n.s.	n.s.	n.s.
CDS	b1800	dmlA	E	Amino acid transport and metabolism	D-malate oxidase, NAD(+)-dependent	n.s.	n.s.	n.s.	n.s.	2.29048	n.s.
CDS	b3544	dppA	E	Amino acid transport and metabolism	Dipeptide-, heme-binding protein, periplasmic; for transport and chemotaxis	-2.11067	-2.33431	-4.38314	-10.2114	-12.9374	n.s.
CDS	b3543	dppB	E	Amino acid transport and metabolism	Dipeptide/heme transport, permease; also transports 5-aminolevulinic acid	-3.507	n.s.	-3.04854	-18.9268	-39.2804	n.s.
CDS	b3542	dppC	E	Amino acid transport and metabolism	Dipeptide/heme transport, permease; also transports 5-aminolevulinic acid	-3.21404	-2.0092	-2.70854	-7.85788	-27.3694	n.s.
CDS	b3541	dppD	E	Amino acid transport and metabolism	Dipeptide/heme transport, ATP-binding protein; also transports 5-aminolevulinic acid	-2.15926	-2.11946	-2.89214	-4.78692	-30.7464	n.s.
CDS	b3540	dppF	E	Amino acid transport and metabolism	Dipeptide/heme transport, ATP-binding protein; also transports 5-aminolevulinic acid	n.s.	-2.56867	-2.77965	-2.87431	-41.7526	n.s.
CDS	b2366	dsdA	E	Amino acid transport and metabolism	D-serine dehydratase	2.27076	n.s.	n.s.	n.s.	n.s.	n.s.
CDS	b1634	dtpA	E	Amino acid transport and metabolism	Dipeptide and tripeptide permease A	2.14615	2.81567	n.s.	2.99538	2.59259	n.s.
CDS	b3496	dtpB	E	Amino acid transport and metabolism	Dipeptide and tripeptide permease B	8.34711	6.34848	n.s.	2.87313	2.0407	n.s.
CDS	b4130	dtpC	E	Amino acid transport and metabolism	Dipeptide and tripeptide permease	n.s.	n.s.	n.s.	n.s.	n.s.	n.s.
CDS	b0709	dtpD	E	Amino acid transport and metabolism	Dipeptide and tripeptide permease D	-3.31522	n.s.	n.s.	-6.61765	-2.14912	n.s.
CDS	b2578	eamB	E	Amino acid transport and metabolism	Cysteine and O-acetylserine exporter, inner membrane protein	4.62121	3.35714	n.s.	2.46575	n.s.	n.s.
CDS	b1851	edd	E	Amino acid transport and metabolism	Phosphogluconate dehydratase; growth on gluconate	n.s.	-2.57251	-2.68959	n.s.	n.s.	n.s.
CDS	b4146	epmB	E	Amino acid transport and metabolism	Required for lysylation of EF-P Lys34; weak lysine 2,3-aminomutase activity; required for EF-P-mediated translation of polyprolines	n.s.	n.s.	n.s.	n.s.	n.s.	n.s.
CDS	b2451	eutA	E	Amino acid transport and metabolism	Reactivating factor for ethanolamine ammonia lyase EutBC	n.s.	n.s.	n.s.	n.s.	n.s.	n.s.
CDS	b2441	eutB	E	Amino acid transport and metabolism	Ethanolamine ammonia lyase, large subunit, adenosylcobalamine-dependent; concerted induction requires both B12 and ethanolamine; heterodimeric	n.s.	n.s.	n.s.	n.s.	n.s.	n.s.
CDS	b2440	eutC	E	Amino acid transport and metabolism	Ethanolamine ammonia lyase, small subunit, adenosylcobalamine-dependent; concerted induction requires both B12 and ethanolamine; heterodimeric	n.s.	n.s.	n.s.	n.s.	-2.08947	n.s.
CDS	b2452	eutH	E	Amino acid transport and metabolism	Ethanolamine transport	2.46512	n.s.	n.s.	3.30612	3.0566	n.s.
CDS	b2454	eutJ	E	Amino acid transport and metabolism	Putative chaperonin	n.s.	n.s.	n.s.	n.s.	n.s.	n.s.
CDS	b2439	eutL	E	Amino acid transport and metabolism	Ethanolamine catabolic microcompartment shell protein; forms a 2-dimensional protein membrane	n.s.	n.s.	n.s.	n.s.	n.s.	n.s.
CDS	b2461	eutP	E	Amino acid transport and metabolism	eut operon protein, function unknown	n.s.	n.s.	n.s.	8.28571	4.75	n.s.
CDS	b2460	eutQ	E	Amino acid transport and metabolism	eut operon protein, function unknown	n.s.	n.s.	n.s.	5.7	8.81818	n.s.
CDS	b2462	eutS	E	Amino acid transport and metabolism	Ethanolamine catabolic microcompartment shell protein	n.s.	n.s.	n.s.	7	11	n.s.
CDS	b2459	eutT	E	Amino acid transport and metabolism	Cobalamin adenosyl transferase	n.s.	n.s.	n.s.	5.33333	5.71429	n.s.
CDS	b1920	fliY	E	Amino acid transport and metabolism	Cystine-binding protein, periplasmic; part of a L-cysteine/L-cystine shuttle system confering hydrogen peroxide resistance; not required for motility; may regulate FliA (sigma 28)	-3.75803	-7.39697	n.s.	-6.98409	-5.17023	n.s.
CDS	b3370	frlA	E	Amino acid transport and metabolism	Predicted fructoselysine transporter	n.s.	n.s.	n.s.	n.s.	n.s.	n.s.
CDS	b3898	frvX	E	Amino acid transport and metabolism	Peptidase homolog, function unknown	n.s.	n.s.	n.s.	2.32203	n.s.	n.s.
CDS	b2663	gabP	E	Amino acid transport and metabolism	GABA permease, membrane protein	n.s.	-2.11429	n.s.	n.s.	n.s.	n.s.
CDS	b2662	gabT	E	Amino acid transport and metabolism	4-aminobutyrate aminotransferase	n.s.	n.s.	n.s.	-2.25	n.s.	n.s.
CDS	b3517	gadA	E	Amino acid transport and metabolism	Glutamate decarboxylase A	n.s.	n.s.	n.s.	n.s.	n.s.	n.s.
CDS	b1493	gadB	E	Amino acid transport and metabolism	Glutamate decarboxylase B, vitamin B6-dependent; hexameric	3.26316	2.54286	n.s.	n.s.	n.s.	n.s.
CDS	b1492	gadC	E	Amino acid transport and metabolism	Glutamate-GABA antiporter; glutamate-dependent enzyme, may function in protection against cytoplasmic acidification	2.87129	n.s.	n.s.	3.86607	n.s.	n.s.
CDS	b2091	gatD	E	Amino acid transport and metabolism	Galactitol-1-phosphate dehydrogenase	-7.51304	-12.3878	n.s.	-5.30972	-12.1101	n.s.
CDS	b2904	gcvH	E	Amino acid transport and metabolism	Glycine cleavage, carrier of aminomethyl group	n.s.	-4.91824	n.s.	-2.27506	-2.79207	4.5663
CDS	b2903	gcvP	E	Amino acid transport and metabolism	Glycine dehydrogenase (decarboxylating)	-2.17315	-5.14026	n.s.	-11.6241	-13.7817	5.03769
CDS	b2479	gcvR	E	Amino acid transport and metabolism	Required for repression of gcv operon by GcvA; GcvA-GcvR repressor complex disrupted by glycine binding to GcvR	2.3198	n.s.	n.s.	5.31542	3.57223	n.s.
CDS	b2905	gcvT	E	Amino acid transport and metabolism	Aminomethyltransferase, tetrahydrofolate dependent; T-protein of the glycine cleavage system	n.s.	n.s.	n.s.	n.s.	n.s.	4.75489
CDS	b1761	gdhA	E	Amino acid transport and metabolism	Glutamate dehydrogenase	n.s.	-2.79899	n.s.	-4.91211	-5.10634	n.s.
CDS	b3447	ggt	E	Amino acid transport and metabolism	gamma-Glutamyltranspeptidase, glutathione metabolism; Ntn hydrolase; autocatalytic processing into two subunits; periplasmic	n.s.	n.s.	4.02754	n.s.	n.s.	n.s.
CDS	b3870	glnA	E	Amino acid transport and metabolism	Glutamine synthase	-9.36286	-9.75078	n.s.	-13.9654	-27.0535	n.s.
CDS	b2553	glnB	E	Amino acid transport and metabolism	PII regulatory protein for glutamine synthase; potent activator of NRII/GlnL/NtrB phosphatase and inhibitor of NRII autophosphorylation; activates adenylation of GlnA by GlnE	n.s.	n.s.	n.s.	n.s.	n.s.	n.s.
CDS	b0811	glnH	E	Amino acid transport and metabolism	Glutamine-binding protein, periplasmic	-3.01387	-2.32764	n.s.	n.s.	n.s.	n.s.
CDS	b0450	glnK	E	Amino acid transport and metabolism	Potent activator of NRII(GlnL/NtrB) phosphatase; trimeric; regulated through NRI/NRII two-component regulatory system; binds to membrane when inhibiting AmtB	-5.1	-3.77778	n.s.	-11.2	-14.5	n.s.
CDS	b0810	glnP	E	Amino acid transport and metabolism	Glutamine transport system permease protein GlnP	-3.9577	-2.94821	n.s.	n.s.	n.s.	n.s.
CDS	b0809	glnQ	E	Amino acid transport and metabolism	Glutamine high-affinity transport system, ATP-binding protein	-3.7173	-2.12694	n.s.	n.s.	n.s.	n.s.
CDS	b2242	glpB	E	Amino acid transport and metabolism	Anaerobic glycerol-3-phosphate dehydrogenase subunit B; FMN-binding	-6.0466	-30.338	-24.3811	-9.06579	-29.6733	n.s.
CDS	b0485	glsA	E	Amino acid transport and metabolism	Glutaminase 1, GlsA1	3.42857	2.67568	n.s.	2.22727	n.s.	n.s.
CDS	b1524	glsB	E	Amino acid transport and metabolism	Glutaminase 2; GlsA2	n.s.	n.s.	n.s.	n.s.	n.s.	n.s.
CDS	b3212	gltB	E	Amino acid transport and metabolism	Glutamate synthase, large subunit	-2.4175	-3.242	n.s.	-4.4628	-4.43833	n.s.
CDS	b3213	gltD	E	Amino acid transport and metabolism	Glutamate synthase, small subunit	n.s.	-5.08773	n.s.	-5.00304	-24.8474	n.s.
CDS	b0655	gltI	E	Amino acid transport and metabolism	Glutamate, aspartate binding protein, periplasmic; DEBP; part of GltJKLI ABC transporter	n.s.	-2.44997	n.s.	-2.49205	n.s.	n.s.
CDS	b0654	gltJ	E	Amino acid transport and metabolism	Glutamate, aspartate ABC transporter permease	n.s.	-3.42857	n.s.	-2.4717	n.s.	n.s.
CDS	b0653	gltK	E	Amino acid transport and metabolism	Glutamate, aspartate ABC transporter permease	-2.2943	-3.34884	n.s.	-4.36957	-2.66383	n.s.
CDS	b0652	gltL	E	Amino acid transport and metabolism	Glutamate, aspartate ABC transporter ATP-binding protein	n.s.	-2.16598	n.s.	n.s.	n.s.	n.s.
CDS	b3653	gltS	E	Amino acid transport and metabolism	Glutamate permease; Na+/glutamate symporter	6.12644	n.s.	n.s.	2.72021	n.s.	n.s.
CDS	b2551	glyA	E	Amino acid transport and metabolism	Serine hydroxymethyltransferase; binds Zn(II)	n.s.	n.s.	n.s.	n.s.	n.s.	n.s.
CDS	b0200	gmhB	E	Amino acid transport and metabolism	Heptose 1,7-bisphosphate phosphatase; LPS biosynthesis; HAD20	2.22857	n.s.	n.s.	n.s.	n.s.	n.s.
CDS	b0830	gsiB	E	Amino acid transport and metabolism	Glutathione-binding protein, periplasmic; GsiABCD constitutes an ABC transporter	-3.84463	-3.47322	n.s.	-10.8837	-7.63376	n.s.
CDS	b0831	gsiC	E	Amino acid transport and metabolism	Glutathione ABC transporter permease	-4.69456	-2.96193	n.s.	-8.33557	-7.19858	n.s.
CDS	b0832	gsiD	E	Amino acid transport and metabolism	Glutathione ABC transporter permease	-6.35333	-3.91954	n.s.	-27.7368	-17.1154	n.s.
CDS	b2988	gss	E	Amino acid transport and metabolism	Glutathionylspermidine synthase/amidase; bifunctional protein	n.s.	n.s.	n.s.	n.s.	n.s.	n.s.
CDS	b2024	hisA	E	Amino acid transport and metabolism	Phosphoribosylformimino-5-aminoimidazole carboxamide ribotide isomerase; 1-(5'-phosphoribosyl)-5-[(5'-phosphoribosylamino)methylideneamino] imidazole-4-carboxamide isomerase	n.s.	6.66375	14.0314	-9.31142	-8.81776	2.01798
CDS	b2022	hisB	E	Amino acid transport and metabolism	Imidazoleglycerolphosphate dehydratase/histidinol phosphatase; bifunctional enzyme; HAD21	n.s.	12.926	13.1525	-3.31362	-3.11487	n.s.
CDS	b2021	hisC	E	Amino acid transport and metabolism	Histidinol-phosphate aminotransferase	2.28031	18.7358	16.4868	-6.01142	-11.6321	n.s.
CDS	b2020	hisD	E	Amino acid transport and metabolism	Histidinol dehydrogenase	3.56208	22.4302	n.s.	-5.58062	-14.5366	n.s.
CDS	b2025	hisF	E	Amino acid transport and metabolism	Imidazole glycerol phosphate (IGP) synthase, cyclase subunit	n.s.	5.50254	13.5157	-6.84199	-9.34874	n.s.
CDS	b2019	hisG	E	Amino acid transport and metabolism	ATP-phosphoribosyltransferase	6.04304	11.7365	n.s.	-4.83333	-13.2007	n.s.
CDS	b2023	hisH	E	Amino acid transport and metabolism	Imidazole glycerol phosphate (IGP) synthase, amidotransferase	n.s.	8.24917	13.4103	-7.50512	-6.93421	n.s.
CDS	b2026	hisI	E	Amino acid transport and metabolism	PR-ATP pyrophosphatase/PR-AMP cyclohydrolase, bifunctional	n.s.	5.63701	13.2976	-3.58992	-10.0893	n.s.
CDS	b2309	hisJ	E	Amino acid transport and metabolism	Histidine-binding periplasmic protein; part of HisJMPQ ABC transporter	-2.87243	n.s.	n.s.	-4.85949	-3.43232	2.3156
CDS	b2307	hisM	E	Amino acid transport and metabolism	Histidine transport permease; part of HisJMPQ ABC transporter	-3.48094	n.s.	n.s.	-12.055	-5.16535	n.s.
CDS	b2306	hisP	E	Amino acid transport and metabolism	Histidine transport ATP-binding protein; part of HisJMPQ ABC transporter	-3.54795	n.s.	n.s.	-4.57827	-2.33981	n.s.
CDS	b2308	hisQ	E	Amino acid transport and metabolism	Histidine transport permease; part of HisJMPQ ABC transporter	-2.91014	n.s.	n.s.	-5.51429	-2.38166	n.s.
CDS	b0828	iaaA	E	Amino acid transport and metabolism	isoAsp aminopeptidase, cleaves isoAsp-X dipeptides; Ntn hydrolase; glutathione utilization; weak L-asparaginase activity in vitro (EcAIII); precursor is cleaved into an alpha and beta subunit; heterotetrameric	n.s.	n.s.	n.s.	n.s.	n.s.	n.s.
CDS	b4267	idnD	E	Amino acid transport and metabolism	L-Idonate 5-dehydrogenase	n.s.	n.s.	n.s.	n.s.	n.s.	n.s.
CDS	b3772	ilvA	E	Amino acid transport and metabolism	Threonine deaminase; also known as threonine dehydratase, biosynthetic	n.s.	-2.30572	n.s.	n.s.	n.s.	n.s.
CDS	b3671	ilvB	E	Amino acid transport and metabolism	Acetohydroxy acid synthase I (AHAS-I); acetolactate synthase I (ALS-I); valine sensitive; large subunit	-5.10879	-6.09596	n.s.	n.s.	2.49018	n.s.
CDS	b3774	ilvC	E	Amino acid transport and metabolism	Ketol-acid reductoisomerase	-6.65684	-7.34356	n.s.	-17.0447	-30.2715	n.s.
CDS	b3771	ilvD	E	Amino acid transport and metabolism	Dihydroxyacid dehydratase; homodimeric	n.s.	-2.42312	n.s.	2.34205	3.88954	n.s.
CDS	b3770	ilvE	E	Amino acid transport and metabolism	Branched-chain amino acid aminotransferase; transaminase B; dimer of trimers	n.s.	-2.30009	n.s.	3.73223	4.25258	n.s.
CDS	b0078	ilvH	E	Amino acid transport and metabolism	Acetohydroxy acid synthase III (AHAS-III) regulatory subunit; acetolactate synthase III (ALS-III); valine sensitive; small subunit	-4.90789	-4.76147	-2.27686	-2.28278	n.s.	n.s.
CDS	b0077	ilvI	E	Amino acid transport and metabolism	Acetohydroxy acid synthase III (AHAS-III); acetolactate synthase III (ALS-III); valine sensitive; large subunit	-2.4309	-2.20428	-2.30309	n.s.	n.s.	n.s.
CDS	b2530	iscS	E	Amino acid transport and metabolism	Cysteine desulfurase, PLP-dependent; used in synthesis of Fe-S clusters and 4-thiouridine; ThiI transpersulfidase; TusA transpersulfidase; YnjE transpersulfidase; MoaD transpersulfidase; pyridoxal phosphate cofactor linked to Lys206	23.5541	15.6574	4.72118	5.41057	9.07879	n.s.
CDS	b0186	ldcC	E	Amino acid transport and metabolism	Lysine decarboxylase, constitutive	n.s.	n.s.	n.s.	n.s.	n.s.	n.s.
CDS	b0074	leuA	E	Amino acid transport and metabolism	alpha-Isopropylmalate synthase	-2.33668	n.s.	n.s.	6.66938	6.90701	n.s.
CDS	b0073	leuB	E	Amino acid transport and metabolism	3-isopropylmalate dehydrogenase, NAD(+)-dependent	-2.77668	-2.97843	n.s.	2.18463	3.38905	n.s.
CDS	b0072	leuC	E	Amino acid transport and metabolism	3-isopropylmalate dehydratase large subunit; also called alpha-isopropylmalate isomerase	-2.53552	-4.86353	n.s.	n.s.	3.113	n.s.
CDS	b0071	leuD	E	Amino acid transport and metabolism	3-isopropylmalate dehydratase small subunit; also called alpha-Isopropylmalate isomerase	-2.17359	-5.66885	n.s.	n.s.	3.21317	n.s.
CDS	b1798	leuE	E	Amino acid transport and metabolism	Amino acid exporter; overexpression causes leucine excretion; confers resistance to a number of amino acids and analogs, including glycyl-l-leucine, norleucine, threonine, homoserine lactone, alpha-aminobutyric acid, histidine, and homoserine	n.s.	2.11511	n.s.	6.72816	7.82645	n.s.
CDS	b4358	lgoD	E	Amino acid transport and metabolism	L-galactonate oxidoreductase; L-galactonate catabolism	n.s.	n.s.	n.s.	4.80952	2.76316	n.s.
CDS	b3454	livF	E	Amino acid transport and metabolism	Branched-chain amino acid ABC transporter, ATP-binding membrane protein, high-affinity	-5.11271	-2.41643	n.s.	-6.37432	-7.11429	n.s.
CDS	b3455	livG	E	Amino acid transport and metabolism	High-affinity branched-chain amino acid transport, ATP-binding membrane protein	-4.49813	-2.45082	n.s.	-10.1836	-9.34884	n.s.
CDS	b3457	livH	E	Amino acid transport and metabolism	High-affinity branched-chain amino acid permease; ABC transporter	-3.64812	-2.49818	n.s.	-2.23415	n.s.	n.s.
CDS	b3460	livJ	E	Amino acid transport and metabolism	Leu/Ile/Val-binding protein, periplasmic, high-affinity transport; LIV-I system; also involved in phenylalanine accumulation	-9.75248	-6.21082	n.s.	-29.9954	-20.9185	n.s.
CDS	b3458	livK	E	Amino acid transport and metabolism	Leucine-specific binding protein, periplasmic, high-affinity transport for leucine; LS system; also involved in isoleucine, valine, and phenylalanine accumulation	-2.19447	-2.32735	n.s.	-3.17658	n.s.	n.s.
CDS	b3456	livM	E	Amino acid transport and metabolism	High-affinity branched-chain amino acid transport, permease membrane protein	-4.29408	-2.97214	n.s.	-4.51791	-2.88416	n.s.
CDS	b0870	ltaE	E	Amino acid transport and metabolism	L-allo-threonine aldolase	2.30212	n.s.	n.s.	n.s.	n.s.	n.s.
CDS	b2838	lysA	E	Amino acid transport and metabolism	Diaminopimelate decarboxylase	-2.72073	-2.62385	n.s.	-18.5629	-15.4071	n.s.
CDS	b4024	lysC	E	Amino acid transport and metabolism	Aspartokinase III	-2.3082	-3.91586	n.s.	-4.53669	-7.75951	n.s.
CDS	b2156	lysP	E	Amino acid transport and metabolism	Lysine permease; lysine repressed	-8.15515	-6.13139	n.s.	-10.4206	-8.06151	3.63898
CDS	b1622	malY	E	Amino acid transport and metabolism	Antagonist of MalT transcriptional activator of maltose regulon, binds MalT in absence of maltotriose; cysteine desulfhydrase	n.s.	n.s.	n.s.	3.22264	2.51577	n.s.
CDS	b1529	marC	E	Amino acid transport and metabolism	Inner membrane protein, function unknown; not involved in antibiotic resistance	n.s.	n.s.	n.s.	4.44601	2.96912	n.s.
CDS	b4013	metA	E	Amino acid transport and metabolism	Homoserine O-transsuccinylase; also called homoserine O-succinyltransferase	6.18422	7.9793	n.s.	-7.71197	-3.18182	n.s.
CDS	b3939	metB	E	Amino acid transport and metabolism	Cystathionine gamma-synthase; homotetrameric	6.75473	10.5468	7.1532	-2.01378	2.01538	n.s.
CDS	b3008	metC	E	Amino acid transport and metabolism	Cystathionine beta-lyase; homotetrameric; cysteine desulfhydrase	n.s.	n.s.	n.s.	-6.92845	-7.32546	n.s.
CDS	b3829	metE	E	Amino acid transport and metabolism	Methionine synthase, cobalamin-independent; 5-methyltetrahydropteroyltriglutamate-homocysteine methyltransferase; binds Zn(II)	n.s.	-5.66302	n.s.	-10.4058	-187.037	10.8157
CDS	b3941	metF	E	Amino acid transport and metabolism	5,10-Methylenetetrahydrofolate reductase	5.26842	n.s.	n.s.	-13.5096	n.s.	n.s.
CDS	b4019	metH	E	Amino acid transport and metabolism	Methionine synthase, cobalamin-dependent; 5-methyltetrahydrofolate-homocysteine methyltransferase; binds Zn(II)	n.s.	n.s.	n.s.	n.s.	n.s.	n.s.
CDS	b0198	metI	E	Amino acid transport and metabolism	ABC transporter permease, L,D-methionine uptake; methionine sulfoximine sensitivity	n.s.	n.s.	n.s.	-5.36058	-2.50192	n.s.
CDS	b3938	metJ	E	Amino acid transport and metabolism	Methionine regulon repressor, SAM co-repressor; sulfoximine and methylmethionine sensitivity	4.03038	2.53153	n.s.	n.s.	n.s.	n.s.
CDS	b3940	metL	E	Amino acid transport and metabolism	Aspartokinase II-homoserine dehydrogenase II	2.15901	n.s.	3.73795	-2.90415	n.s.	n.s.
CDS	b0199	metN	E	Amino acid transport and metabolism	ABC transporter ATPase, L,D-methionine uptake; methionine sulfoximine sensitivity	4.77364	6.0257	n.s.	-5.51053	n.s.	n.s.
CDS	b0352	mhpE	E	Amino acid transport and metabolism	4-Hydroxy-2-oxovalerate aldolase; utilizes MHP	2.45614	n.s.	n.s.	3.88889	3.25	n.s.
CDS	b0261	mmuM	E	Amino acid transport and metabolism	S-methylmethionine:(seleno)homocysteine methyltransferase; CP4-6 putative prophage remnant	6.06031	4.81299	2.70262	n.s.	n.s.	n.s.
CDS	b0260	mmuP	E	Amino acid transport and metabolism	S-methylmethionine permease, CP4-6 putative prophage remnant	16.2589	8.99422	8.03158	-4.81395	2.96644	n.s.
CDS	b1448	mnaT	E	Amino acid transport and metabolism	Methionine N-acyltransferase; L-amino acid N-acyltransferase	n.s.	n.s.	n.s.	2.90681	n.s.	n.s.
CDS	b1329	mppA	E	Amino acid transport and metabolism	Murein tripeptide-, heme-binding protein, periplasmic; L-ala-gamma-D-glutamyl-meso-DAP binding protein; feeds into the Dpp (heme) and Opp (murein peptide) transport systems	-2.00515	n.s.	n.s.	n.s.	2.99367	n.s.
CDS	b3161	mtr	E	Amino acid transport and metabolism	Tryptophan/indole:H+ symport permease, high affinity for Trp	n.s.	-3.95455	n.s.	-2.67763	-5.85271	n.s.
CDS	b3225	nanA	E	Amino acid transport and metabolism	N-Acetylneuraminate lyase (aldolase)	-3.04587	-4.60241	n.s.	-5.0137	-7.72093	n.s.
CDS	b3476	nikA	E	Amino acid transport and metabolism	Nickel-binding, heme-binding protein, periplasmic	-39.3191	-52.2333	-18.0568	-60.1176	-140.931	n.s.
CDS	b3477	nikB	E	Amino acid transport and metabolism	Nickel transport system permease	-18.875	-38.1714	-19.9394	-22.3333	-129	n.s.
CDS	b3478	nikC	E	Amino acid transport and metabolism	Nickel transport system permease	-9.66667	-31.08	-22.8929	-6.70833	-37.5	n.s.
CDS	b3479	nikD	E	Amino acid transport and metabolism	Nickel transport ATP-binding protein	-4.77778	-30.36	-18.8028	-5.16216	-28.6957	n.s.
CDS	b3480	nikE	E	Amino acid transport and metabolism	Nickel transport ATP-binding protein	-6	-16.4595	-14.6076	-2.84127	-17.7	n.s.
CDS	b1243	oppA	E	Amino acid transport and metabolism	Oligopeptide-binding protein, periplasmic	n.s.	-6.60289	n.s.	-12.8059	-14.9275	n.s.
CDS	b1244	oppB	E	Amino acid transport and metabolism	Oligopeptide transport, permease	-13.8108	-12.1843	n.s.	-83.8791	-116.654	n.s.
CDS	b1245	oppC	E	Amino acid transport and metabolism	Oligopeptide transport, permease	-13.398	-13.2575	n.s.	-18.1092	-59.2647	n.s.
CDS	b1246	oppD	E	Amino acid transport and metabolism	Oligopeptide transport, ATP-binding protein	-3.64489	-9.57909	n.s.	-8.65879	-51.3595	n.s.
CDS	b1247	oppF	E	Amino acid transport and metabolism	Oligopeptide transport, ATP-binding protein	-2.2385	-8.72771	n.s.	-4.75288	-36.0231	n.s.
CDS	b2373	oxc	E	Amino acid transport and metabolism	Oxalyl CoA decarboxylase, oxalate catabolism; thiamine diphosphate cofactor; activated by ADP; tetrameric	n.s.	n.s.	n.s.	n.s.	3.20833	n.s.
CDS	b3360	pabA	E	Amino acid transport and metabolism	Sulfonamide resistance; p-aminobenzoate biosynthesis	n.s.	3.35354	n.s.	n.s.	n.s.	n.s.
CDS	b1812	pabB	E	Amino acid transport and metabolism	Sulfonamide resistance; p-aminobenzoate biosynthesis	-2.91089	n.s.	n.s.	-2.16279	n.s.	n.s.
CDS	b1096	pabC	E	Amino acid transport and metabolism	Sulfonamide resistance; aminodeoxychorismate lyase	n.s.	n.s.	n.s.	3.50773	3.1284	n.s.
CDS	b3073	patA	E	Amino acid transport and metabolism	Putrescine:2-oxoglutaric acid aminotransferase; putrescine aminotransferase; sigma 54-dependent	3.44074	8.55039	11.376	2.25418	5.33531	n.s.
CDS	b4260	pepA	E	Amino acid transport and metabolism	Multifunctional Aminopeptidase A; transcriptional regulator of carAB; DNA-binding role in site-specific recombination mediating ColE1 plasmid multimer resolution; homohexameric	n.s.	n.s.	n.s.	n.s.	n.s.	n.s.
CDS	b2523	pepB	E	Amino acid transport and metabolism	Peptidase B; broad specificity aminopeptidase	n.s.	n.s.	n.s.	n.s.	n.s.	n.s.
CDS	b0237	pepD	E	Amino acid transport and metabolism	Peptidase D, Xaa-His dipeptidase	n.s.	n.s.	n.s.	n.s.	n.s.	n.s.
CDS	b4021	pepE	E	Amino acid transport and metabolism	alpha-Aspartyl dipeptidase	-3.64943	-6.1037	-12.1298	n.s.	-4.75748	n.s.
CDS	b0932	pepN	E	Amino acid transport and metabolism	Aminopeptidase N	n.s.	n.s.	n.s.	n.s.	n.s.	n.s.
CDS	b2908	pepP	E	Amino acid transport and metabolism	Proline aminopeptidase, homotetrameric; Aminopeptidase P	2.18877	n.s.	n.s.	n.s.	n.s.	n.s.
CDS	b3847	pepQ	E	Amino acid transport and metabolism	Proline dipeptidase; prolidase; Xaa-Pro dipeptidase	2.17387	n.s.	n.s.	n.s.	n.s.	n.s.
CDS	b1127	pepT	E	Amino acid transport and metabolism	Peptidase T, aminotripeptidase; anaerobically induced, biofilm-induced, cell-density induced	n.s.	n.s.	n.s.	n.s.	-4.54786	n.s.
CDS	b2560	pgpC	E	Amino acid transport and metabolism	Phosphatidylglycerophosphatase C, membrane bound	4.34992	n.s.	n.s.	n.s.	n.s.	n.s.
CDS	b2599	pheA	E	Amino acid transport and metabolism	Phenylalanine synthesis, bifunctional: chorismate mutase (N) and prephenate dehydratase (central); also contains Phe-binding regulatory domain (C); FPA resistance	-2.29405	-9.51381	n.s.	-10.6717	-20.3846	n.s.
CDS	b0576	pheP	E	Amino acid transport and metabolism	Phenylalanine-specific permease	-4.08121	-3.12941	n.s.	n.s.	n.s.	n.s.
CDS	b2014	plaP	E	Amino acid transport and metabolism	Putrescine importer, low affinity; possible cell density sensor	-5.73338	n.s.	n.s.	n.s.	n.s.	n.s.
CDS	b1126	potA	E	Amino acid transport and metabolism	Spermidine/putrescine ABC transporter ATP-binding protein	-3.32332	n.s.	n.s.	-2.89961	n.s.	n.s.
CDS	b1125	potB	E	Amino acid transport and metabolism	Spermidine/putrescine ABC transporter permease	-7.77099	n.s.	n.s.	-25.0222	-8.08571	n.s.
CDS	b1124	potC	E	Amino acid transport and metabolism	Spermidine/putrescine ABC transporter permease	-6.17974	-2.59426	n.s.	-13.8543	-9.57391	n.s.
CDS	b1123	potD	E	Amino acid transport and metabolism	Spermidine ABC transporter periplasmic binding protein; also binds putrescine	-5.17843	-5.39187	n.s.	n.s.	-5.79704	n.s.
CDS	b0692	potE	E	Amino acid transport and metabolism	Putrescine-lyase antiporter	2.67347	n.s.	n.s.	2.95413	2.57463	n.s.
CDS	b0854	potF	E	Amino acid transport and metabolism	Putrescine ABC transporter periplasmic binding protein	n.s.	n.s.	2.77818	-6.26331	-2.46337	n.s.
CDS	b0855	potG	E	Amino acid transport and metabolism	Putrescine ABC transporter ATP-binding protein	-2.76803	n.s.	2.52123	-12.3671	-4.63478	n.s.
CDS	b0856	potH	E	Amino acid transport and metabolism	Putrescine ABC transporter permease	-5.91803	n.s.	n.s.	-21	-6.83784	n.s.
CDS	b0857	potI	E	Amino acid transport and metabolism	Putrescine ABC transporter permease	-2.36496	n.s.	n.s.	n.s.	n.s.	n.s.
CDS	b0871	poxB	E	Amino acid transport and metabolism	Pyruvate oxidase	2.45985	n.s.	5.04842	-2.01316	n.s.	n.s.
CDS	b2146	preT	E	Amino acid transport and metabolism	Dihydropyrimidine dehydrogenase, NADH-dependent, subunit N; pyrimidine metabolism; upregulated in biofilms	n.s.	-3.75556	-9.15179	n.s.	n.s.	n.s.
CDS	b3498	prlC	E	Amino acid transport and metabolism	Oligopeptidase A, zinc metalloprotease; involved in the degradation of cleaved signal peptides; suppressor allele of LamB signal sequence mutations; heat shock regulon; proteinase In, multifunctional protease	3.59102	2.37202	n.s.	n.s.	n.s.	n.s.
CDS	b0243	proA	E	Amino acid transport and metabolism	gamma-Glutamyl phosphate reductase, proline biosynthesis	n.s.	n.s.	n.s.	n.s.	n.s.	n.s.
CDS	b0242	proB	E	Amino acid transport and metabolism	Glutamate 5-kinase, proline biosynthesis; dimeric; feedback inhibition by proline	n.s.	n.s.	n.s.	n.s.	n.s.	n.s.
CDS	b0386	proC	E	Amino acid transport and metabolism	Pyrroline-5-carboxylate reductase, proline biosynthesis	n.s.	n.s.	n.s.	n.s.	n.s.	n.s.
CDS	b2677	proV	E	Amino acid transport and metabolism	High-affinity transport for glycine; glycine betaine-binding protein	n.s.	n.s.	3.71503	n.s.	6.18593	n.s.
CDS	b2678	proW	E	Amino acid transport and metabolism	High-affinity transport for glycine, betaine, and proline; see also proL	2.00676	n.s.	n.s.	n.s.	n.s.	n.s.
CDS	b2679	proX	E	Amino acid transport and metabolism	High-affinity transport for glycine, betaine, and proline; cold shock gene	n.s.	-2.21186	n.s.	-3.77778	-2.02679	n.s.
CDS	b0402	proY	E	Amino acid transport and metabolism	Probable histidine or proline permease	n.s.	n.s.	n.s.	-2.82239	-2.25597	n.s.
CDS	b1207	prs	E	Amino acid transport and metabolism	Phosphoribosylpyrophosphate synthase	n.s.	n.s.	n.s.	-3.78165	-2.16488	n.s.
CDS	b1845	ptrB	E	Amino acid transport and metabolism	Protease II; oligopeptidase B	n.s.	-2.16071	n.s.	-2.53125	-2.62241	n.s.
CDS	b1014	putA	E	Amino acid transport and metabolism	Proline dehydrogenase and repressor for the putAP divergon	n.s.	-3.19411	n.s.	n.s.	n.s.	n.s.
CDS	b1015	putP	E	Amino acid transport and metabolism	Proline/Na+, Li+ symport protein; also transports propionate (Reed, 2006)	-2.51223	n.s.	n.s.	n.s.	n.s.	n.s.
CDS	b1297	puuA	E	Amino acid transport and metabolism	gamma-Glutamylputrescine synthase, ATP-dependent; putrescine utilization pathway; glutamate-putrescine ligase	7.25694	10.8279	n.s.	6.18123	14.1689	n.s.
CDS	b1301	puuB	E	Amino acid transport and metabolism	gamma-Glutamylputrescine oxidase, putrescine utilization pathway	3.18182	-2.20238	n.s.	n.s.	n.s.	n.s.
CDS	b1298	puuD	E	Amino acid transport and metabolism	gamma-Glutamyl-GABA hydrolase, putrescine utilization pathway	10.3311	8.96552	4.12281	9.51479	23.38	n.s.
CDS	b1302	puuE	E	Amino acid transport and metabolism	4-aminobutyrate aminotransferase, putrescine utilization pathway	n.s.	n.s.	n.s.	-2.75806	n.s.	n.s.
CDS	b1296	puuP	E	Amino acid transport and metabolism	Putrescine importer	n.s.	2.09524	n.s.	n.s.	5.0367	n.s.
CDS	b0813	rhtA	E	Amino acid transport and metabolism	Transporter involved in threonine and homoserine efflux; overproduction confers resistance to elevated levels of exogenous L-threonine and L-homoserine	n.s.	n.s.	n.s.	2.40444	2.5848	n.s.
CDS	b3824	rhtB	E	Amino acid transport and metabolism	Homoserine, homoserine lactone and S-methyl-methionine efflux pump; overproduction confers resistance to elevated levels of exogenous L-threonine and L-homoserine	n.s.	2.64485	n.s.	3.34579	n.s.	n.s.
CDS	b3823	rhtC	E	Amino acid transport and metabolism	Threonine efflux pump; overproduction confers resistance to elevated levels of exogenous L-threonine	n.s.	n.s.	n.s.	2.92798	2.41275	n.s.
CDS	b1580	rspB	E	Amino acid transport and metabolism	Function unknown, transcribed with rspA, starvation induced	n.s.	-2.9375	n.s.	n.s.	n.s.	n.s.
CDS	b1294	sapA	E	Amino acid transport and metabolism	Antimicrobial peptide binding protein, periplasmic	-2.11096	n.s.	n.s.	-2.93367	-2.06082	n.s.
CDS	b1814	sdaA	E	Amino acid transport and metabolism	L-Serine deaminase I; L-SD2	9.49925	4.76798	n.s.	5.00949	3.05772	n.s.
CDS	b2797	sdaB	E	Amino acid transport and metabolism	L-Serine deaminase II; L-SD2	-2.4303	-3.09677	n.s.	-2.53232	-2.24161	n.s.
CDS	b2796	sdaC	E	Amino acid transport and metabolism	Serine:H+ symport permease, threonine-insensitive	-3.08127	n.s.	n.s.	-2.69367	n.s.	n.s.
CDS	b1764	selD	E	Amino acid transport and metabolism	Selenophosphate synthase, ATP-dependent; reduced selenium donor for selenocysteic tRNA synthesis and for the modification of several tRNAs to contain 5-methylaminomethyl-2-selenouridine	n.s.	n.s.	n.s.	n.s.	n.s.	n.s.
CDS	b4388	serB	E	Amino acid transport and metabolism	Phosphoserine phosphatase; HAD9	n.s.	n.s.	n.s.	n.s.	n.s.	n.s.
CDS	b0907	serC	E	Amino acid transport and metabolism	Phosphoserine aminotransferase	n.s.	n.s.	n.s.	-3.01553	-4.17524	n.s.
CDS	b4305	sgcX	E	Amino acid transport and metabolism	Peptidase homolog, function unknown	3.34615	n.s.	n.s.	3.48276	2.94595	n.s.
CDS	b1059	solA	E	Amino acid transport and metabolism	N-methyltryptophan oxidase, FAD-containing; monomeric	n.s.	-2.43852	n.s.	-3.42112	-2.22146	n.s.
CDS	b2938	speA	E	Amino acid transport and metabolism	Biosynthetic decarboxylase	n.s.	2.30213	n.s.	n.s.	n.s.	n.s.
CDS	b2937	speB	E	Amino acid transport and metabolism	Agmatinase; agmatine ureohydrolase	n.s.	-2.57558	n.s.	n.s.	-2.09222	n.s.
CDS	b2965	speC	E	Amino acid transport and metabolism	Ornithine decarboxylase	n.s.	n.s.	n.s.	n.s.	2.51727	n.s.
CDS	b0120	speD	E	Amino acid transport and metabolism	S-adenosylmethionine decarboxylase, spermidine biosynthesis; two subunits by cleavage: residues 1-111 are the beta chain and 112-264 are the alpha chain (153 aa)	-3.20052	-5.67544	n.s.	-2.01705	-9.73113	n.s.
CDS	b0121	speE	E	Amino acid transport and metabolism	Spermidine synthase	-2.05693	-3.64906	n.s.	-2.09958	-3.38756	n.s.
CDS	b0693	speF	E	Amino acid transport and metabolism	Ornthine decarboxylase, inducible	n.s.	n.s.	n.s.	n.s.	n.s.	n.s.
CDS	b3089	sstT	E	Amino acid transport and metabolism	Na+/serine (threonine) symporter	3.36271	n.s.	n.s.	-2.85631	-5.08555	n.s.
CDS	b1680	sufS	E	Amino acid transport and metabolism	Cysteine desulfurase, stimulated by SufE; selenocysteine lyase	2.62082	6.67907	3.77817	n.s.	n.s.	n.s.
CDS	b3117	tdcB	E	Amino acid transport and metabolism	Threonine dehydratase	n.s.	n.s.	n.s.	4.45455	6.45455	n.s.
CDS	b3116	tdcC	E	Amino acid transport and metabolism	Serine/threonine:H+ symport permease	n.s.	n.s.	n.s.	n.s.	n.s.	n.s.
CDS	b4471	tdcG	E	Amino acid transport and metabolism	Anaerobic pathway, L-serine deaminase, L-serine dehydratase	n.s.	n.s.	n.s.	2.36697	2.10619	n.s.
CDS	b3616	tdh	E	Amino acid transport and metabolism	Threonine dehydrogenase	n.s.	n.s.	n.s.	6.34868	7.55105	n.s.
CDS	b0494	tesA	E	Amino acid transport and metabolism	Acyl-CoA thioesterase I; also protease I; also lysophospholipase L1; monomeric	n.s.	n.s.	n.s.	5.56036	3.66854	n.s.
CDS	b0002	thrA	E	Amino acid transport and metabolism	Aspartokinase I and homoserine dehydrogenase I, bifunctional	-4.91966	-7.55287	n.s.	-11.2295	-24.8996	n.s.
CDS	b0003	thrB	E	Amino acid transport and metabolism	Homoserine kinase	-3.69774	-8.03601	n.s.	-8.27053	-23.8726	n.s.
CDS	b0004	thrC	E	Amino acid transport and metabolism	Threonine synthase	-3.40759	-7.83983	n.s.	-5.60862	-15.912	n.s.
CDS	b3708	tnaA	E	Amino acid transport and metabolism	Tryptophanase, also has cysteine desulfhydrase activity; interconverts tryptophan and indole; also called L-tryptophan indole-lyase	n.s.	-2.19298	n.s.	-2.54762	n.s.	n.s.
CDS	b3709	tnaB	E	Amino acid transport and metabolism	Tryptophan:H+ symport permease, low affinity	n.s.	n.s.	n.s.	n.s.	n.s.	n.s.
CDS	b1260	trpA	E	Amino acid transport and metabolism	Tryptophan synthase, alpha subunit	n.s.	-2.90641	n.s.	n.s.	n.s.	n.s.
CDS	b1261	trpB	E	Amino acid transport and metabolism	Tryptophan synthase, beta subunit	n.s.	-2.7174	n.s.	-2.05229	n.s.	n.s.
CDS	b1262	trpC	E	Amino acid transport and metabolism	Tryptophan synthesis, bifunctional: N-(5-phosphoribosyl)anthranilate isomerase and indole-3-glycerolphosphate synthase	n.s.	n.s.	n.s.	n.s.	n.s.	n.s.
CDS	b1263	trpD	E	Amino acid transport and metabolism	Anthranilate synthase component II, bifunctional; glutamine amidotransferase and phosphoribosyl anthranilate transferase; tryptophan biosynthesis	-5.20732	-7.13587	n.s.	-10.2698	-10.5741	n.s.
CDS	b1264	trpE	E	Amino acid transport and metabolism	Anthranilate synthase component I	-5.93898	-7.6891	n.s.	-19.6353	-28.1959	n.s.
CDS	b2600	tyrA	E	Amino acid transport and metabolism	Tyrosine synthesis: chorismate mutase/prephenate dehydrogenase	-3.96678	-2.40122	n.s.	-3.92353	n.s.	n.s.
CDS	b4054	tyrB	E	Amino acid transport and metabolism	Tyrosine aminotransferase; aromatic amino acid aminotransferase; phenylalanine aminotransferase; dicarboxylic amino acid aminotransferase; homodimeric	n.s.	-2.87561	n.s.	-2.80511	-2.77171	n.s.
CDS	b1907	tyrP	E	Amino acid transport and metabolism	Tyrosine:H+ symport permease	-4.01739	n.s.	3.66452	-4.57143	-2.40566	n.s.
CDS	b1323	tyrR	E	Amino acid transport and metabolism	TyrR regulon repressor or activator; regulates aroF, aroG, tyrA, and aromatic amino acid transport; autoregulation of tyrR not mediated by tyrosine; ATPase activity; zinc-stimulated phosphatase activity	n.s.	n.s.	n.s.	n.s.	n.s.	n.s.
CDS	b2319	usg	E	Amino acid transport and metabolism	Aspartate-semialdehyde dehydrogenase paralog, function unknown	n.s.	n.s.	n.s.	n.s.	2.12747	n.s.
CDS	b2058	wcaB	E	Amino acid transport and metabolism	Predicted colanic acid biosynthesis acetyltransferase	n.s.	n.s.	n.s.	5.14286	n.s.	n.s.
CDS	b0007	yaaJ	E	Amino acid transport and metabolism	Predicted transporter, sodium:alanine (SAF) symporter family; function unknown	n.s.	-2.73623	-3.78231	-3.25926	-4.75145	n.s.
CDS	b0268	yagE	E	Amino acid transport and metabolism	2-keto-3-deoxy gluconate (KDG) aldolase, tetrameric; CP4-6 putative prophage remnant	-3.31579	-3.94118	-6.3125	-2.69231	-8.28571	n.s.
CDS	b0269	yagF	E	Amino acid transport and metabolism	Predicted dehydratase, function unknown, CP4-6 prophage; thymol sensitivity determinant	n.s.	n.s.	n.s.	n.s.	n.s.	n.s.
CDS	b0323	yahI	E	Amino acid transport and metabolism	Carbonate kinase homolog, function unknown	4.53333	n.s.	n.s.	4.6875	2.7619	n.s.
CDS	b0328	yahN	E	Amino acid transport and metabolism	Amino acid exporter for proline, lysine, glutamate, homoserine	-2.67647	-4.36364	-4.7	n.s.	n.s.	n.s.
CDS	b0486	ybaT	E	Amino acid transport and metabolism	Predicted amino acid transporter	2.92157	n.s.	n.s.	2.29825	n.s.	n.s.
CDS	b0521	ybcF	E	Amino acid transport and metabolism	Predicted carbonate kinase	n.s.	n.s.	n.s.	n.s.	n.s.	n.s.
CDS	b0600	ybdL	E	Amino acid transport and metabolism	Methionine aminotransferase, PLP-dependent	13.5034	8.92774	3.78868	-3.69349	n.s.	n.s.
CDS	b0608	ybdR	E	Amino acid transport and metabolism	Function unknown	n.s.	n.s.	n.s.	n.s.	n.s.	n.s.
CDS	b0711	ybgJ	E	Amino acid transport and metabolism	Predicted allophanate hydrolase, subunit 1	2.49247	2.08976	n.s.	2.94705	2.05245	n.s.
CDS	b0712	ybgK	E	Amino acid transport and metabolism	Predicted allophanate hydrolase, subunit 2	n.s.	2.08009	n.s.	n.s.	n.s.	n.s.
CDS	b0800	ybiB	E	Amino acid transport and metabolism	Predicted family 3 glycosyltransferase, function unknown	3.06723	n.s.	n.s.	2.3651	2.1212	n.s.
CDS	b0899	ycaM	E	Amino acid transport and metabolism	Putative transporter, function unknown	n.s.	n.s.	n.s.	n.s.	n.s.	n.s.
CDS	b1034	ycdX	E	Amino acid transport and metabolism	Alkaline phosphatase; required for swarming phenotype; chaperoned by YcdY	n.s.	n.s.	n.s.	n.s.	n.s.	n.s.
CDS	b1242	ychE	E	Amino acid transport and metabolism	Membrane protein, UPF0056 family, function unknown	n.s.	n.s.	n.s.	5.20249	3.82005	n.s.
CDS	b1313	ycjQ	E	Amino acid transport and metabolism	Function unknown, alcohol dehydrogenase homolog	2.83784	n.s.	n.s.	2.78049	2.08065	n.s.
CDS	b1439	ydcR	E	Amino acid transport and metabolism	Putative HTH transcriptional regulator with aminotransferase domain; MocR family	n.s.	n.s.	n.s.	n.s.	n.s.	n.s.
CDS	b1440	ydcS	E	Amino acid transport and metabolism	Polyhydroxybutyrate (PHB) synthase; ABC transporter periplasmic binding protein homolog; upregulated during glucose-limitation	n.s.	n.s.	n.s.	n.s.	2.85556	-2.63014
CDS	b1441	ydcT	E	Amino acid transport and metabolism	Putative ABC transporter ATP-binding protein; function unknown	n.s.	n.s.	n.s.	n.s.	n.s.	n.s.
CDS	b1442	ydcU	E	Amino acid transport and metabolism	Putative ABC transporter permease protein; function unknown	n.s.	n.s.	n.s.	n.s.	n.s.	n.s.
CDS	b1443	ydcV	E	Amino acid transport and metabolism	Putative ABC transporter permease protein; function unknown	n.s.	n.s.	n.s.	n.s.	n.s.	n.s.
CDS	b1598	ydgD	E	Amino acid transport and metabolism	Putative periplasmic serine protease; function unknown	3.14209	2.54115	n.s.	4.61301	3.93831	n.s.
CDS	b1605	ydgI	E	Amino acid transport and metabolism	Predicted arginine/ornithine antiporter	-2.12598	n.s.	n.s.	-2.32031	n.s.	n.s.
CDS	b1692	ydiB	E	Amino acid transport and metabolism	Quinate/shikimate dehydrogenase, NAD(P)-dependent	n.s.	n.s.	n.s.	n.s.	n.s.	n.s.
CDS	b1774	ydjJ	E	Amino acid transport and metabolism	Putative alcohol dehydrogenase, function unknown; Zn-type	-3.71429	-4.41176	n.s.	-2.71429	n.s.	n.s.
CDS	b1776	ydjL	E	Amino acid transport and metabolism	Putative alcohol dehydrogenase, function unknown; Zn-type	-6.75	-7.81818	n.s.	-3.86957	-2.3125	n.s.
CDS	b1729	ydjN	E	Amino acid transport and metabolism	Predicted symporter, function unknown	n.s.	-9.17661	n.s.	-11.7297	-24.9522	n.s.
CDS	b1917	yecC	E	Amino acid transport and metabolism	Predicted ABC transport ATP-binding protein, function unknown	-4.48832	-5.45028	n.s.	-7.90203	-7.15	n.s.
CDS	b1918	yecS	E	Amino acid transport and metabolism	Predicted amino acid ABC permease, inner membrane protein; function unknown	-3.39679	-5.11831	n.s.	-7.29961	-5.83026	n.s.
CDS	b2128	yehW	E	Amino acid transport and metabolism	Putative ABC permease, function unknown; osmotically and stationary phase inducible; part of putative ABC transporter; membrane protein	n.s.	n.s.	3.33708	n.s.	n.s.	n.s.
CDS	b2129	yehX	E	Amino acid transport and metabolism	Putative ATP-binding protein, function unknown; osmotically and stationary phase inducible; part of putative ABC transporter	n.s.	2.56604	3.59459	2.07143	n.s.	n.s.
CDS	b2130	yehY	E	Amino acid transport and metabolism	Putative ABC permease, function unknown; osmotically and stationary phase inducible; part of putative ABC transporter; membrane protein	n.s.	2.91667	4.77477	n.s.	n.s.	n.s.
CDS	b2177	yejA	E	Amino acid transport and metabolism	Microcin C transporter YejABEF, periplasmic binding protein; ABC family; regulated by rydC sRNA	n.s.	n.s.	n.s.	n.s.	n.s.	n.s.
CDS	b2682	ygaZ	E	Amino acid transport and metabolism	Probable L-valine exporter, norvaline resistance	n.s.	n.s.	n.s.	n.s.	n.s.	n.s.
CDS	b2870	ygeW	E	Amino acid transport and metabolism	Predicted carbamoyltransferase, substrate unknown	n.s.	n.s.	n.s.	n.s.	n.s.	n.s.
CDS	b2871	ygeX	E	Amino acid transport and metabolism	2,3-diaminopropionate ammonia lyase, PLP-dependent	n.s.	n.s.	n.s.	n.s.	n.s.	n.s.
CDS	b2872	ygeY	E	Amino acid transport and metabolism	Peptidase homolog, function unknown; M20D family	n.s.	n.s.	n.s.	n.s.	n.s.	n.s.
CDS	b2878	ygfK	E	Amino acid transport and metabolism	Putative selenate reductase FeS subunit; mutants impaired in selenium reduction; NADPH:O2 oxidoreductase activity	n.s.	n.s.	n.s.	n.s.	n.s.	n.s.
CDS	b2887	ygfT	E	Amino acid transport and metabolism	Putative oxidoreductase, Fe-S subunit, function unknown; aegA paralog	n.s.	2.01493	n.s.	4.45455	4.98276	n.s.
CDS	b4465	yggP	E	Amino acid transport and metabolism	Predicted dehydrogenase, function unknown	n.s.	n.s.	n.s.	3.875	7.6129	n.s.
CDS	b3038	ygiC	E	Amino acid transport and metabolism	Glutathionylspermidine synthase paralog, function unknown; mitigates tolC mutant defects	n.s.	n.s.	n.s.	n.s.	n.s.	n.s.
CDS	b3020	ygiS	E	Amino acid transport and metabolism	Putative periplasmic binding protein, function unknown	-2.8429	-2.43622	-2.1102	-4.39241	-4.4385	n.s.
CDS	b3078	ygjI	E	Amino acid transport and metabolism	Putative transporter, function unknown; localized to inner membrane	n.s.	n.s.	n.s.	n.s.	n.s.	n.s.
CDS	b4470	yhaM	E	Amino acid transport and metabolism	Function unknown	3.17647	2.13043	n.s.	2.84106	2.37589	n.s.
CDS	b3110	yhaO	E	Amino acid transport and metabolism	Putative amino acid:H+ symport permease, function unknown	n.s.	n.s.	-3.91935	2.0495	n.s.	n.s.
CDS	b3269	yhdX	E	Amino acid transport and metabolism	Putative ABC transporter permease protein; function unknown	n.s.	n.s.	n.s.	n.s.	n.s.	n.s.
CDS	b3270	yhdY	E	Amino acid transport and metabolism	Putative ABC transporter permease protein; function unknown	3.53571	n.s.	n.s.	4.96774	3.76	n.s.
CDS	b3271	yhdZ	E	Amino acid transport and metabolism	Putative ABC transporter ATP-binding protein; function unknown	4.41237	3.51408	n.s.	7.47664	4.56452	n.s.
CDS	b3381	yhfX	E	Amino acid transport and metabolism	Function unknown	n.s.	n.s.	n.s.	n.s.	n.s.	n.s.
CDS	b3434	yhgN	E	Amino acid transport and metabolism	Membrane protein, UPF0056 family, function unknown	n.s.	2.63259	n.s.	3.77039	3.1476	n.s.
CDS	b3539	yhjV	E	Amino acid transport and metabolism	Putative amino acid:H+ symport permease, function unknown	-3.39062	-2.26087	n.s.	-2.91093	-2.03205	n.s.
CDS	b3550	yiaC	E	Amino acid transport and metabolism	Predicted acetyltransferase	2.30216	n.s.	n.s.	n.s.	n.s.	n.s.
CDS	b3660	yicL	E	Amino acid transport and metabolism	Function unknown	n.s.	n.s.	n.s.	n.s.	n.s.	n.s.
CDS	b3795	yifK	E	Amino acid transport and metabolism	Function unknown	n.s.	n.s.	n.s.	-5.60805	-5.4	n.s.
CDS	b3827	yigM	E	Amino acid transport and metabolism	Function unknown	n.s.	n.s.	n.s.	-2.88542	-4.50685	3.01389
CDS	b4141	yjeH	E	Amino acid transport and metabolism	Putative transporter, function unknown	n.s.	n.s.	n.s.	n.s.	n.s.	n.s.
CDS	b4156	yjeM	E	Amino acid transport and metabolism	Putative transporter, function unknown	n.s.	n.s.	n.s.	2.09278	5.55172	n.s.
CDS	b4186	yjfC	E	Amino acid transport and metabolism	Glutathionylspermidine synthase paralog, function unknown; mitigates tolC mutant defects	n.s.	n.s.	n.s.	2.48	n.s.	n.s.
CDS	b4256	yjgM	E	Amino acid transport and metabolism	Predicted acetyltransferase	3.98404	2.52632	n.s.	7.27163	5.41628	n.s.
CDS	b4297	yjhG	E	Amino acid transport and metabolism	Predicted dehydratase, function unknown	n.s.	n.s.	n.s.	n.s.	n.s.	n.s.
CDS	b4298	yjhH	E	Amino acid transport and metabolism	Function unknown	n.s.	-2.19444	n.s.	n.s.	n.s.	n.s.
CDS	b4340	yjiR	E	Amino acid transport and metabolism	Predicted HTH transcriptional regulator with aminotransferase domain, function unknown; MocR family	16.9045	20.1079	7.69608	12.159	17.782	n.s.
CDS	b2384	ypdE	E	Amino acid transport and metabolism	Aminopeptidase	4.26415	n.s.	n.s.	5.9322	3.70909	n.s.
CDS	b2385	ypdF	E	Amino acid transport and metabolism	Xaa-Pro aminopeptidase	2.74	n.s.	n.s.	5.17857	3.01786	n.s.
CDS	b2545	yphC	E	Amino acid transport and metabolism	Function unknown, alcohol dehydrogenase homolog	2.31973	n.s.	n.s.	2.4908	3.40132	n.s.
CDS	b2874	yqeA	E	Amino acid transport and metabolism	Carbonate kinase homolog, function unknown	n.s.	n.s.	n.s.	n.s.	n.s.	n.s.
CDS	b2845	yqeG	E	Amino acid transport and metabolism	Putative amino acid:H+ symport permease, function unknown	n.s.	2.97436	4.2619	3.23077	5.82353	n.s.
CDS	b4210	ytfF	E	Amino acid transport and metabolism	Probable amino acid exporter, DUF6 family	2.64444	3.64626	n.s.	3.31658	4.36434	n.s.
CDS	b1623	add	F	Nucleotide transport and metabolism	Adenosine deaminase	n.s.	-5.2268	-4.70418	n.s.	-2.75417	n.s.
CDS	b3665	adeD	F	Nucleotide transport and metabolism	Cryptic (or inducer-unknown) adenine deaminase; can be activated by hns mutation or IS elements; adenine aminohydrolase	-2.49275	-3.64198	n.s.	n.s.	n.s.	n.s.
CDS	b3714	adeP	F	Nucleotide transport and metabolism	Adenine permease, high affinity; adenine:H+ symporter	-5.27541	-3.00936	n.s.	n.s.	2.06051	n.s.
CDS	b3664	adeQ	F	Nucleotide transport and metabolism	Predicted adenine permease, function unknown	3.77778	n.s.	n.s.	n.s.	2.4	n.s.
CDS	b0474	adk	F	Nucleotide transport and metabolism	Adenylate kinase; weak nucleoside diphosphate kinase activity; pleiotropic effects on glycerol-3-phosphate acyltransferase activity; monomeric	n.s.	n.s.	n.s.	2.08466	n.s.	n.s.
CDS	b0505	allA	F	Nucleotide transport and metabolism	Ureidoglycolate hydrolase: allantoin for anaerobic nitrogen	n.s.	n.s.	n.s.	n.s.	2.24324	n.s.
CDS	b0512	allB	F	Nucleotide transport and metabolism	Allantoinase: allantoin for anaerobic nitrogen; tetrameric	n.s.	n.s.	n.s.	n.s.	n.s.	n.s.
CDS	b1982	amn	F	Nucleotide transport and metabolism	AMP nucleosidase	n.s.	-2.49979	n.s.	-5.29683	-8.56757	n.s.
CDS	b0469	apt	F	Nucleotide transport and metabolism	Adenine phosphoribosyltransferase; adenine salvage, AMP from PRPP + Ade	-6.56016	n.s.	n.s.	n.s.	n.s.	n.s.
CDS	b0032	carA	F	Nucleotide transport and metabolism	Carbamoyl phosphate synthase, small subunit; glutamine-hydrolyzing, tetramer of heterodimers	-4.6384	n.s.	n.s.	-34.5798	-15.75	n.s.
CDS	b0033	carB	F	Nucleotide transport and metabolism	Carbamoyl phosphate synthase, ammonia, large subunit; tetramer of heterodimers	-3.77944	-4.63386	n.s.	-13.1504	-15.4752	n.s.
CDS	b2143	cdd	F	Nucleotide transport and metabolism	Cytidine deaminase; 2-deoxycytidine deaminase; mutants are 5-fluorodeoxycytidine resistant; binds Zn(II)	n.s.	n.s.	n.s.	n.s.	n.s.	n.s.
CDS	b0910	cmk	F	Nucleotide transport and metabolism	Cytidylate kinase; multicopy suppressor of UMP kinase mutations	-2.4068	n.s.	n.s.	n.s.	n.s.	n.s.
CDS	b0337	codA	F	Nucleotide transport and metabolism	Cytosine/isoguanine deaminase	-2.39165	n.s.	n.s.	-2.46202	-2.20677	n.s.
CDS	b0336	codB	F	Nucleotide transport and metabolism	Cytosine transport	-5.04276	-2.3781	n.s.	-5.41853	-5.95833	n.s.
CDS	b4213	cpdB	F	Nucleotide transport and metabolism	2',3'-cyclic nucleotide 2'-phosphodiesterase, periplasmic	n.s.	n.s.	-2.35294	n.s.	n.s.	n.s.
CDS	b3806	cyaA	F	Nucleotide transport and metabolism	Adenylate cyclase	n.s.	n.s.	n.s.	-2.15024	-2.26857	n.s.
CDS	b2065	dcd	F	Nucleotide transport and metabolism	dCTP deaminase; mutants suppress lethal dut mutants	n.s.	n.s.	n.s.	2.10833	n.s.	n.s.
CDS	b4382	deoA	F	Nucleotide transport and metabolism	Thymidine phosphorylase; homodimeric	n.s.	n.s.	n.s.	n.s.	n.s.	n.s.
CDS	b4381	deoC	F	Nucleotide transport and metabolism	2-deoxy-D-ribose 5-phosphate aldolase (DERA); deoxyriboaldolase	n.s.	n.s.	n.s.	-2.42509	-2.67697	n.s.
CDS	b4384	deoD	F	Nucleotide transport and metabolism	Purine nucleoside phosphorylase; PNP; hexamer	n.s.	-3.02802	n.s.	n.s.	n.s.	n.s.
CDS	b0160	dgt	F	Nucleotide transport and metabolism	Deoxyguanosine 5'-triphosphate triphosphohydrolase; dGTPase	n.s.	n.s.	n.s.	3.09532	n.s.	n.s.
CDS	b3640	dut	F	Nucleotide transport and metabolism	dUTP pyrophosphatase; dUTPase	n.s.	2.31237	n.s.	2.44388	2.27356	n.s.
CDS	b4064	ghxP	F	Nucleotide transport and metabolism	Predicted purine permease, function unknown	-4.93739	n.s.	n.s.	n.s.	n.s.	n.s.
CDS	b4464	ghxQ	F	Nucleotide transport and metabolism	Predicted purine permease, function unknown	n.s.	-2.59375	n.s.	n.s.	n.s.	n.s.
CDS	b3648	gmk	F	Nucleotide transport and metabolism	Guanylate kinase	n.s.	n.s.	n.s.	n.s.	n.s.	n.s.
CDS	b3779	gpp	F	Nucleotide transport and metabolism	Guanosine pentaphosphatase and exopolyphosphatase	-2.11839	n.s.	n.s.	n.s.	n.s.	n.s.
CDS	b0238	gpt	F	Nucleotide transport and metabolism	Guanine-xanthine phosphoribosyltransferase phosphotransferase	n.s.	n.s.	n.s.	n.s.	2.01362	n.s.
CDS	b2507	guaA	F	Nucleotide transport and metabolism	GMP synthase	-2.20466	-4.72015	n.s.	-3.00494	-3.50216	n.s.
CDS	b2508	guaB	F	Nucleotide transport and metabolism	Inosine-5'-monophosphate (IMP) dehydrogenase	-2.70628	-2.86969	n.s.	-11.361	-10.7454	n.s.
CDS	b0104	guaC	F	Nucleotide transport and metabolism	GMP reductase	2.12999	3.5455	n.s.	n.s.	n.s.	n.s.
CDS	b2883	guaD	F	Nucleotide transport and metabolism	Guanine deaminase	n.s.	n.s.	n.s.	n.s.	n.s.	n.s.
CDS	b1103	hinT	F	Nucleotide transport and metabolism	Activator of DadA, D-alanine catabolism; purine nucleoside phosphoramidase; aminoacyl-adenylate hydrolase	n.s.	2.05874	n.s.	3.77294	3.00112	n.s.
CDS	b1970	hiuH	F	Nucleotide transport and metabolism	Hydroxyisourate hydrolase; HIU hydrolase, HIUHase; periplasmic transthyretin-like protein (TLP); EcTRP; tetrameric, metal-binding; unrelated to soybean HIUHase	n.s.	n.s.	n.s.	n.s.	2.87273	n.s.
CDS	b0125	hpt	F	Nucleotide transport and metabolism	Hypoxanthine-guanine phosphoribosyltransferase	n.s.	n.s.	n.s.	2.77205	2.18762	n.s.
CDS	b2873	hyuA	F	Nucleotide transport and metabolism	D-stereospecific phenylhydantoinase; physiological function unknown	n.s.	n.s.	n.s.	n.s.	n.s.	n.s.
CDS	b4328	iadA	F	Nucleotide transport and metabolism	Isoaspartyl dipeptidase	n.s.	n.s.	n.s.	n.s.	n.s.	n.s.
CDS	b0159	mtn	F	Nucleotide transport and metabolism	5'-Methylthioadenosine nucleosidase; S-adenosylhomocysteine and 5'-deoxyadenosine are also substrates	n.s.	n.s.	n.s.	n.s.	n.s.	n.s.
CDS	b0099	mutT	F	Nucleotide transport and metabolism	8-oxo-dGTPase, antimutator; prevents AT-to-GC transversions; dGTP pyrophosphohydrolase	-2.86869	-2.66667	n.s.	-3.9375	-2.52778	n.s.
CDS	b2615	nadK	F	Nucleotide transport and metabolism	ATP-NAD kinase	n.s.	n.s.	n.s.	n.s.	n.s.	n.s.
CDS	b2518	ndk	F	Nucleotide transport and metabolism	Nucleoside diphosphate kinase; NDP kinase	-2.50808	n.s.	n.s.	n.s.	2.38278	4.45734
CDS	b4167	nnr	F	Nucleotide transport and metabolism	Bifunctional NAD(P)H-hydrate repair enzyme; C-terminal domain ADP-dependent (S)-NAD(P)H-hydrate dehydratase and N-terminal domain NAD(P)H-hydrate epimerase	2.36784	n.s.	n.s.	2.30885	n.s.	n.s.
CDS	b2234	nrdA	F	Nucleotide transport and metabolism	Ribonucleoside-diphosphate reductase 1, alpha subunit; class Ia aerobic ribonucleotide reductase; B1 protein, R1 subunit	n.s.	n.s.	n.s.	n.s.	n.s.	n.s.
CDS	b2235	nrdB	F	Nucleotide transport and metabolism	Ribonucleoside-diphosphate reductase 1, beta subunit; class Ia aerobic ribonucleotide reductase; B2 protein, R2 subunit	n.s.	n.s.	n.s.	n.s.	n.s.	n.s.
CDS	b4238	nrdD	F	Nucleotide transport and metabolism	Ribonucleoside-triphosphate reductase; class III anaerobic ribonucleotide reductase	n.s.	-2.43715	-5.16829	n.s.	-3.01124	n.s.
CDS	b2675	nrdE	F	Nucleotide transport and metabolism	Ribonucleoside-diphosphate reductase 2, alpha subunit; class Ib aerobic ribonucleotide reductase	4.36364	14.0877	7.77333	n.s.	n.s.	n.s.
CDS	b2676	nrdF	F	Nucleotide transport and metabolism	Ribonucleoside-diphosphate reductase 2, beta subunit; class Ib aerobic ribonucleotide reductase	2.32727	n.s.	n.s.	3.56198	2.8617	n.s.
CDS	b2674	nrdI	F	Nucleotide transport and metabolism	Flavodoxin required for NrdEF cluster assembly	20.6774	73.4	21.8333	4.36364	6.88889	n.s.
CDS	b3996	nudC	F	Nucleotide transport and metabolism	NADH pyrophosphatase	n.s.	n.s.	n.s.	n.s.	n.s.	n.s.
CDS	b1759	nudG	F	Nucleotide transport and metabolism	CTP pyrophosphohydrolase; also hydrolyzes 2-hydroxy-dATP, 8-hydroxy-dGTP, 5-hydroxy-CTP, dCTP and 5-methyl-dCTP	n.s.	2.43961	n.s.	n.s.	n.s.	n.s.
CDS	b1134	nudJ	F	Nucleotide transport and metabolism	Thiamin pyrophosphate (TPP) phosphatase; non-specific nucleoside tri-and diphosphatase; bacimethrin resistance	-2.38806	-2.04661	n.s.	n.s.	n.s.	n.s.
CDS	b2393	nupC	F	Nucleotide transport and metabolism	Nucleoside transporter, except guanosine	-5.26116	-3.56908	n.s.	-10.2836	-5.3597	n.s.
CDS	b2161	nupX	F	Nucleotide transport and metabolism	Nucleoside permease; in operon with rihB; silent (uninduced) gene	n.s.	n.s.	n.s.	n.s.	n.s.	n.s.
CDS	b2502	ppx	F	Nucleotide transport and metabolism	Exopolyphosphatase; inhibited by pppGpp and ppGpp, also has guanosine pentaphosphatase activity	-3.25159	-3.67581	n.s.	-10.9135	-11.7753	n.s.
CDS	b2147	preA	F	Nucleotide transport and metabolism	Dihydropyrimidine dehydrogenase, NADH-dependent, subunit C; pyrimidine metabolism; required for swarming phenotype	n.s.	-2.05085	-5.11215	n.s.	n.s.	n.s.
CDS	b1207	prs	F	Nucleotide transport and metabolism	Phosphoribosylpyrophosphate synthase	n.s.	n.s.	n.s.	-3.78165	-2.16488	n.s.
CDS	b2165	psuG	F	Nucleotide transport and metabolism	Pseudouridine 5'-phosphate glycosidase; pseudouridine utilization	n.s.	n.s.	n.s.	n.s.	2.59091	n.s.
CDS	b2164	psuT	F	Nucleotide transport and metabolism	Predicted pseudouridine transporter	2.0814	n.s.	n.s.	n.s.	n.s.	n.s.
CDS	b4177	purA	F	Nucleotide transport and metabolism	Adenylosuccinate synthase, purine synthesis	n.s.	-2.20167	n.s.	-3.5666	-3.49402	n.s.
CDS	b1131	purB	F	Nucleotide transport and metabolism	Adenylosuccinate lyase, purine synthesis	-7.47372	n.s.	n.s.	-11.6578	-8.06742	n.s.
CDS	b2476	purC	F	Nucleotide transport and metabolism	Phosphoribosyl-aminoimidazole-succinocarboxamide synthase; purine synthesis	-2.65456	n.s.	n.s.	n.s.	n.s.	n.s.
CDS	b4005	purD	F	Nucleotide transport and metabolism	Phosphoribosylamine-glycine ligase, purine synthesis; phosphoribosylglycinamide synthase; glycinamide ribonucleotide synthase (GARS)	-2.53908	n.s.	n.s.	-6.86343	-4.6221	n.s.
CDS	b0523	purE	F	Nucleotide transport and metabolism	N5-carboxyaminoimidazole ribonucleotide (N-CAIR) mutase; purine synthesis	-6.72334	n.s.	4.55382	n.s.	n.s.	3.16848
CDS	b2312	purF	F	Nucleotide transport and metabolism	Amidophosphoribosyltransferase, purine synthesis; also known as glutamine 5'-phosphoribosylpyrophosphate amidotransferase, GPATase	-9.77327	n.s.	n.s.	-6.91002	-4.42498	n.s.
CDS	b4006	purH	F	Nucleotide transport and metabolism	Phosphoribosylaminoimidazolecarboxamide formyltransferase; purine synthesis	-4.16462	n.s.	n.s.	-5.90407	-2.30677	n.s.
CDS	b0522	purK	F	Nucleotide transport and metabolism	N5-carboxyaminoimidazole ribonucleotide (N-CAIR) synthase; purine synthesis	-5.93608	n.s.	2.37168	-4.02256	n.s.	n.s.
CDS	b2557	purL	F	Nucleotide transport and metabolism	Phosphoribosylformylglycinamide synthase; contains a synthase domain (N) and a glutamine amidotransferase domain (C)	-4.10838	n.s.	n.s.	-23.7902	-13.5664	n.s.
CDS	b2499	purM	F	Nucleotide transport and metabolism	Phosphoribosyl-aminoimidazole (AIR) synthase; homodimeric	-4.76582	n.s.	3.39129	-6.53418	n.s.	n.s.
CDS	b2500	purN	F	Nucleotide transport and metabolism	Glycinamide ribonucleotide transformylase (GART) 1, purine synthesis; glycinamide ribonucleotide formyltransferase	-4.4404	n.s.	n.s.	-3.04238	-2.08502	n.s.
CDS	b1849	purT	F	Nucleotide transport and metabolism	Glycinamide ribonucleotide transformylase (GART) 2, non-folate-requiring, purine synthesis	-3.83671	n.s.	n.s.	-3.17514	-2.74052	n.s.
CDS	b1232	purU	F	Nucleotide transport and metabolism	Formyltetrahydrofolate hydrolase; mutation causes transient glycine starvation	-4.11657	-2.2672	n.s.	n.s.	n.s.	n.s.
CDS	b4245	pyrB	F	Nucleotide transport and metabolism	Aspartate carbamoyltransferase, catalytic subunit; ATCase; aspartate transcarbamylase; aspartate transcarbamoylase	-3.69369	-7.224	n.s.	-4.19907	-16.375	n.s.
CDS	b1062	pyrC	F	Nucleotide transport and metabolism	Dihydroorotase, the third step in pyrimidine biosynthesis; dimeric; Zn(II) metalloenzyme, binuclear metal center	n.s.	n.s.	n.s.	-2.28668	n.s.	n.s.
CDS	b0945	pyrD	F	Nucleotide transport and metabolism	Dihydroorotate dehydrogenase, UMP biosynthesis	-10.1928	-2.84759	n.s.	-4.52335	-2.56361	n.s.
CDS	b3642	pyrE	F	Nucleotide transport and metabolism	Orotate phosphoribosyltransferase	n.s.	n.s.	n.s.	n.s.	n.s.	n.s.
CDS	b1281	pyrF	F	Nucleotide transport and metabolism	Orotidine-5'-phosphate decarboxylase; OMP decarboxylase	-2.6241	n.s.	n.s.	n.s.	n.s.	n.s.
CDS	b2780	pyrG	F	Nucleotide transport and metabolism	CTP synthase; CtpS	-2.60213	n.s.	n.s.	-2.81589	-2.04388	n.s.
CDS	b0171	pyrH	F	Nucleotide transport and metabolism	Uridylate kinase; hexameric	-2.18137	n.s.	n.s.	n.s.	n.s.	n.s.
CDS	b4244	pyrI	F	Nucleotide transport and metabolism	Aspartate carbamoyltransferase, regulatory subunit; aspartate transcarbamylase; ATCase; aspartate transcarbamoylase	n.s.	-4.02027	n.s.	n.s.	n.s.	n.s.
CDS	b2954	rdgB	F	Nucleotide transport and metabolism	dITP/XTP pyrophosphatase, synthetic lethal with recA; mutant is hyper-recombinogenic	n.s.	n.s.	n.s.	n.s.	n.s.	n.s.
CDS	b0651	rihA	F	Nucleotide transport and metabolism	Ribonucleoside hydrolase, pyrimidine specific	-11.053	-9.77922	-3.72608	-11.7737	-13.9468	n.s.
CDS	b2162	rihB	F	Nucleotide transport and metabolism	Ribonucleoside hydrolase, pyrimidine specific; silent gene; in operon with nupX nucleoside transporter; induced by AI-2 pheromone	n.s.	n.s.	n.s.	6.88889	2.66667	n.s.
CDS	b0030	rihC	F	Nucleotide transport and metabolism	Ribonucleoside hydrolase	n.s.	-2.64286	n.s.	-2.12016	-2.57754	n.s.
CDS	b1006	rutG	F	Nucleotide transport and metabolism	Pyrimidine permease; pyrimidine nitrogen catabolism; required for efficient utilization of uracil and thymine	n.s.	n.s.	n.s.	n.s.	n.s.	n.s.
CDS	b2879	ssnA	F	Nucleotide transport and metabolism	Required for early stationary phase viability decline; aminohydrolase related; negatively regulated by RpoS	n.s.	n.s.	n.s.	n.s.	n.s.	n.s.
CDS	b1238	tdk	F	Nucleotide transport and metabolism	Deoxythymidine kinase	n.s.	2.17323	n.s.	n.s.	2.19865	n.s.
CDS	b2827	thyA	F	Nucleotide transport and metabolism	Thymidylate synthase; aminopterin, trimethoprim resistance; homodimer	n.s.	n.s.	n.s.	-3.57094	-2.86684	n.s.
CDS	b1098	tmk	F	Nucleotide transport and metabolism	Thymidylate kinase	n.s.	n.s.	n.s.	n.s.	n.s.	n.s.
CDS	b2888	uacT	F	Nucleotide transport and metabolism	Uric acid permease	n.s.	n.s.	n.s.	n.s.	n.s.	n.s.
CDS	b2066	udk	F	Nucleotide transport and metabolism	Uridine/cytidine kinase	-2.64609	n.s.	n.s.	n.s.	2.3109	n.s.
CDS	b3831	udp	F	Nucleotide transport and metabolism	Uridine phosphorylase	n.s.	-2.90447	-3.65307	n.s.	-3.22165	n.s.
CDS	b0675	umpH	F	Nucleotide transport and metabolism	UMP phosphatase; HAD23	n.s.	n.s.	n.s.	n.s.	n.s.	n.s.
CDS	b2498	upp	F	Nucleotide transport and metabolism	Uracil phosphoribosyltransferase	-3.05297	-3.10061	n.s.	n.s.	n.s.	n.s.
CDS	b2497	uraA	F	Nucleotide transport and metabolism	Uracil permease; affects concentration dependence of pyr mutants	-4.02553	-4.11905	n.s.	-5.81111	-5.62617	n.s.
CDS	b0480	ushA	F	Nucleotide transport and metabolism	UDP-glucose hydrolase, 5'-nucleotidase, CDP-alcohol hydrolase; also has dinucleoside-polyphosphate hydrolase activity; periplasmic and exported enzyme; monomeric	n.s.	n.s.	n.s.	n.s.	n.s.	n.s.
CDS	b2051	wcaH	F	Nucleotide transport and metabolism	GDP-mannose mannosyl hydrolase; homodimeric	n.s.	n.s.	n.s.	n.s.	n.s.	n.s.
CDS	b3654	xanP	F	Nucleotide transport and metabolism	Xanthine permease	-10.7913	n.s.	n.s.	-6.52647	-2.47556	n.s.
CDS	b2882	xanQ	F	Nucleotide transport and metabolism	Xanthine permease	n.s.	n.s.	n.s.	2.38462	n.s.	n.s.
CDS	b2407	xapA	F	Nucleotide transport and metabolism	Xanthosine phosphorylase; purine nucleoside phosphorylase II; hexameric	4.2	2.95833	n.s.	8.25	5.2381	n.s.
CDS	b0324	yahJ	F	Nucleotide transport and metabolism	Function unknown, related to cytosine deaminase	n.s.	n.s.	n.s.	2.60239	n.s.	n.s.
CDS	b0511	ybbW	F	Nucleotide transport and metabolism	Probable allantoin permease, glyoxylate-inducible or allantoin-inducible (anaerobic)	n.s.	n.s.	n.s.	n.s.	5	n.s.
CDS	b0513	ybbY	F	Nucleotide transport and metabolism	Predicted xanthine/uracil permease, function unknown; glyoxylate-inducible	n.s.	n.s.	n.s.	n.s.	n.s.	n.s.
CDS	b2291	yfbR	F	Nucleotide transport and metabolism	5'-nucleotidase; only canonical deoxyribonucleosides used as substrates	n.s.	n.s.	n.s.	2.30444	n.s.	n.s.
CDS	b2361	yfdR	F	Nucleotide transport and metabolism	Function unknown, CPS-53/KpLE1 prophage	n.s.	n.s.	n.s.	n.s.	7.33333	n.s.
CDS	b2984	yghR	F	Nucleotide transport and metabolism	Predicted ATP-binding protein, function unknown	n.s.	n.s.	n.s.	n.s.	3.625	n.s.
CDS	b2986	yghT	F	Nucleotide transport and metabolism	Predicted ATP-binding protein, function unknown	n.s.	n.s.	n.s.	2.64286	5.83333	n.s.
CDS	b4394	yjjX	F	Nucleotide transport and metabolism	Inosine/xanthosine triphosphatase; may be involved in detoxifying ITP and XTP; dimeric	n.s.	n.s.	n.s.	3.61861	n.s.	n.s.
CDS	b1478	adhP	G	Carbohydrate transport and metabolism	Ethanol-active dehydrogenase/acetaldehyde-active reductase	n.s.	n.s.	n.s.	n.s.	n.s.	n.s.
CDS	b3138	agaB	G	Carbohydrate transport and metabolism	Putative PTS system N-acetylgalactosamine-specific enzyme IIB component	n.s.	n.s.	n.s.	n.s.	4	n.s.
CDS	b3139	agaC	G	Carbohydrate transport and metabolism	Enzyme IIC Nag, PTS system; N-acetylgalactosamine-specific enzyme IIC; EIIC-Nag	n.s.	n.s.	n.s.	n.s.	n.s.	n.s.
CDS	b3140	agaD	G	Carbohydrate transport and metabolism	Enzyme IID Nag, PTS system; N-acetylgalactosamine-specific enzyme IID; EIID-Nag; remnant of aga operon	n.s.	n.s.	n.s.	3.4	n.s.	n.s.
CDS	b3141	agaI	G	Carbohydrate transport and metabolism	Galactosamine-6-phosphate isomerase	n.s.	n.s.	n.s.	2.69565	3.31818	n.s.
CDS	b3131	agaR	G	Carbohydrate transport and metabolism	aga regulon transcriptional repressor	2.35842	n.s.	n.s.	2.00538	n.s.	n.s.
CDS	b3133	agaV	G	Carbohydrate transport and metabolism	Enzyme IIB Nag, PTS system; N-acetylgalactosamine-specific enzyme IIB; EIIB-Nag	n.s.	n.s.	n.s.	n.s.	n.s.	n.s.
CDS	b4269	ahr	G	Carbohydrate transport and metabolism	Predicted alcohol dehydrogenase, Zn-dependent and NAD(P)-binding	3.17105	5.24242	4.31048	2.77108	3.2087	n.s.
CDS	b4087	alsA	G	Carbohydrate transport and metabolism	D-allose ABC transporter ATP-binding protein	n.s.	n.s.	n.s.	n.s.	n.s.	n.s.
CDS	b4088	alsB	G	Carbohydrate transport and metabolism	D-allose-binding protein, periplasmic	n.s.	-2.66667	n.s.	-2.65079	n.s.	n.s.
CDS	b4086	alsC	G	Carbohydrate transport and metabolism	D-allose transport, membrane component	n.s.	n.s.	n.s.	n.s.	n.s.	n.s.
CDS	b4085	alsE	G	Carbohydrate transport and metabolism	D-allulose-6-phosphate 3-epimerase	n.s.	n.s.	n.s.	4.26667	2.43548	n.s.
CDS	b4084	alsK	G	Carbohydrate transport and metabolism	D-allose kinase	2.08333	n.s.	n.s.	5.1	2.27273	n.s.
CDS	b1927	amyA	G	Carbohydrate transport and metabolism	alpha-Amylase, cytoplasmic	n.s.	n.s.	n.s.	-8.30562	-5.0463	n.s.
CDS	b0875	aqpZ	G	Carbohydrate transport and metabolism	Aquaporin Z, glycerol and water channel; RpoS regulon	n.s.	3.4472	n.s.	3.28986	3.58571	n.s.
CDS	b0062	araA	G	Carbohydrate transport and metabolism	L-Arabinose isomerase; first step in arabinose catabolism; converts L-arabinose to L-ribulose	n.s.	n.s.	n.s.	n.s.	n.s.	n.s.
CDS	b0063	araB	G	Carbohydrate transport and metabolism	Ribulokinase	n.s.	n.s.	n.s.	n.s.	n.s.	n.s.
CDS	b0061	araD	G	Carbohydrate transport and metabolism	L-ribulose-5-phosphate 4-epimerase	n.s.	n.s.	n.s.	n.s.	n.s.	n.s.
CDS	b2841	araE	G	Carbohydrate transport and metabolism	Low-affinity L-arabinose transport; L-arabinose proton symport	n.s.	n.s.	n.s.	n.s.	n.s.	n.s.
CDS	b1901	araF	G	Carbohydrate transport and metabolism	L-Arabinose-binding protein, periplasmic	4.49162	n.s.	-2.5625	11.7626	4.37692	n.s.
CDS	b1900	araG	G	Carbohydrate transport and metabolism	Arabinose ABC transporter ATP-binding protein	2.27545	n.s.	n.s.	3.68478	2.91489	n.s.
CDS	b4460	araH	G	Carbohydrate transport and metabolism	High-affinity L-arabinose transport, membrane protein	n.s.	n.s.	n.s.	2.07547	2.69231	n.s.
CDS	b0396	araJ	G	Carbohydrate transport and metabolism	Arabinose-inducible MFS family transporter, function unknown; not involved in arabinose uptake or utilization	n.s.	n.s.	n.s.	n.s.	n.s.	n.s.
CDS	b2256	arnD	G	Carbohydrate transport and metabolism	Undecaprenyl phosphate-aminoarabinose deformylase	-6.7582	-5.49836	n.s.	-10.5491	-9.1125	n.s.
CDS	b2716	ascB	G	Carbohydrate transport and metabolism	Cryptic phospho-beta-glucosidase; expressed when AscG is mutated	n.s.	n.s.	n.s.	n.s.	n.s.	n.s.
CDS	b2715	ascF	G	Carbohydrate transport and metabolism	PTS system EIIBC enzyme, beta-glucoside phosphotransferase; paralogous to bglF; cryptic unless AscG is mutated	n.s.	n.s.	n.s.	n.s.	n.s.	n.s.
CDS	b2182	bcr	G	Carbohydrate transport and metabolism	Efflux transporter for bicyclomycin, cysteine and sulfonamides	n.s.	n.s.	n.s.	n.s.	n.s.	n.s.
CDS	b3531	bcsZ	G	Carbohydrate transport and metabolism	Endo-1,4-D-glucanase; breaks down carboxymethylcellulose; periplasmic cellulase	n.s.	n.s.	n.s.	n.s.	n.s.	n.s.
CDS	b2901	bglA	G	Carbohydrate transport and metabolism	Phospho-beta-glucosidase A; growth on arbutin or salicin when activated	n.s.	n.s.	n.s.	n.s.	n.s.	n.s.
CDS	b3721	bglB	G	Carbohydrate transport and metabolism	Phospho-beta-glucosidase B; allows growth on arbutin or salicin when activated	n.s.	n.s.	n.s.	n.s.	n.s.	n.s.
CDS	b3722	bglF	G	Carbohydrate transport and metabolism	PTS system EIIABC enzyme, beta-glucoside phosphotransferase; BglG kinase/dephosphorylase; membrane-bound protein; binds BglG	n.s.	n.s.	n.s.	n.s.	n.s.	n.s.
CDS	b3720	bglH	G	Carbohydrate transport and metabolism	Outer membrane beta-glucoside porin, cryptic; lamB paralog	n.s.	n.s.	n.s.	4.30435	10.0417	n.s.
CDS	b2132	bglX	G	Carbohydrate transport and metabolism	Periplasmic beta-glucosidase	n.s.	n.s.	n.s.	n.s.	n.s.	n.s.
CDS	b1736	chbA	G	Carbohydrate transport and metabolism	PTS Enzyme IIA(Chb), N,N'-diacetylchitobiose utilization; trimeric	n.s.	n.s.	n.s.	n.s.	2.33898	n.s.
CDS	b1738	chbB	G	Carbohydrate transport and metabolism	N,N'-diacetylchitobiose utilization, enzyme IIB(Chb) of the PTS transport system	n.s.	n.s.	n.s.	7.30128	7.18932	n.s.
CDS	b1737	chbC	G	Carbohydrate transport and metabolism	PTS Enzyme IIC(Chb) for N,N'-diacetylchitobiose utilization	n.s.	n.s.	n.s.	n.s.	2.62857	n.s.
CDS	b1734	chbF	G	Carbohydrate transport and metabolism	N,N'-diacetylchitobiose utilization, phospho-chitobiase; can hydrolyze a variety of phospho-beta-glucosides	2.07216	n.s.	n.s.	2.96262	3.44762	n.s.
CDS	b0616	citE	G	Carbohydrate transport and metabolism	Citrate lyase beta chain	n.s.	n.s.	n.s.	n.s.	n.s.	n.s.
CDS	b0612	citT	G	Carbohydrate transport and metabolism	Citrate/succinate antiporter	2.10638	n.s.	n.s.	n.s.	n.s.	n.s.
CDS	b2933	cmtA	G	Carbohydrate transport and metabolism	Similar to mannitol phosphotransferase enzymes	n.s.	n.s.	n.s.	2.52941	n.s.	n.s.
CDS	b2934	cmtB	G	Carbohydrate transport and metabolism	Protein-N-phosphohistidine sugar P-transferase; enzyme III of PEP-PTS cryptic mannitol transport	n.s.	n.s.	n.s.	n.s.	n.s.	n.s.
CDS	b0638	cobC	G	Carbohydrate transport and metabolism	Probable alpha-ribazole-5'-phosphate phosphatase; potential partial cobalamin biosynthesis pathway	-2.91406	n.s.	n.s.	-5.64384	-3.52941	n.s.
CDS	b2048	cpsG	G	Carbohydrate transport and metabolism	Phosphomannomutase isozyme; colanic acid biosynthesis synthesis	n.s.	n.s.	n.s.	n.s.	n.s.	n.s.
CDS	b2417	crr	G	Carbohydrate transport and metabolism	EIIA(Glc), phosphocarrier for glucose PTS transport; negative control of rpoS	n.s.	n.s.	n.s.	n.s.	n.s.	n.s.
CDS	b4138	dcuA	G	Carbohydrate transport and metabolism	C4-dicarboxylate transporter, anaerobic	2.12195	n.s.	n.s.	-2.46802	-4.49847	n.s.
CDS	b4123	dcuB	G	Carbohydrate transport and metabolism	C4-dicarboxylate transporter, anaerobic; DcuS co-sensor	-2.41667	-10.0968	-28	-2.34545	-5.91304	n.s.
CDS	b4383	deoB	G	Carbohydrate transport and metabolism	Phosphopentomutase; deoxyribouratase	n.s.	n.s.	n.s.	2.22086	n.s.	n.s.
CDS	b0840	deoR	G	Carbohydrate transport and metabolism	Repressor for deo operon, nupG and tsx; binds deoxyribose-5-phosphate inducer	3.24683	3.17262	n.s.	2.46167	2.56255	n.s.
CDS	b4477	dgoA	G	Carbohydrate transport and metabolism	2-oxo-3-deoxygalactonate 6-phosphate aldolase	n.s.	n.s.	n.s.	3.0625	3.09091	n.s.
CDS	b3693	dgoK	G	Carbohydrate transport and metabolism	2-oxo-3-deoxygalactonate kinase	n.s.	n.s.	n.s.	3.15315	2.64	n.s.
CDS	b3691	dgoT	G	Carbohydrate transport and metabolism	Galactonate transporter	2.31373	n.s.	n.s.	3.27273	n.s.	n.s.
CDS	b1200	dhaK	G	Carbohydrate transport and metabolism	Dihydroxyacetone kinase, PTS-dependent, dihydroxyacetone-binding subunit; DhaK(2):DhaL:DhaM(2) complex	n.s.	-3.5757	-5.54233	-2.44536	-2.99041	n.s.
CDS	b3149	diaA	G	Carbohydrate transport and metabolism	DnaA-binding protein; involved in the timing of the initiation of DNA replication; dnaA(Cs) suppressor; homodimer	n.s.	n.s.	n.s.	n.s.	n.s.	n.s.
CDS	b2365	dsdX	G	Carbohydrate transport and metabolism	D-serine permease; D-serine tolerance	n.s.	n.s.	n.s.	n.s.	n.s.	n.s.
CDS	b3076	ebgA	G	Carbohydrate transport and metabolism	Evolved beta-galactosidase, alpha subunit; normal substrate and function unknown; alpha(4)beta(4) holoenzyme	n.s.	n.s.	n.s.	-2.30303	n.s.	n.s.
CDS	b3077	ebgC	G	Carbohydrate transport and metabolism	Evolved beta-galactosidase, beta subunit; normal substrate and function unknown; alpha(4)beta(4) holoenzyme	n.s.	n.s.	n.s.	n.s.	n.s.	n.s.
CDS	b1850	eda	G	Carbohydrate transport and metabolism	KHG/KDPG aldolase; 2-keto-4-hydroxyglutarate aldolase and 2-keto-3-deoxy-6-phosphogluconate aldolase activities; homotrimeric; 2-keto-4-hydroxyglutarate aldolase is also known as 4-hydroxy-2-oxoglutarate aldolase. 2-keto-3-deoxy-6-phosphogluconate aldolas	n.s.	n.s.	n.s.	n.s.	n.s.	n.s.
CDS	b1851	edd	G	Carbohydrate transport and metabolism	Phosphogluconate dehydratase; growth on gluconate	n.s.	-2.57251	-2.68959	n.s.	n.s.	n.s.
CDS	b3673	emrD	G	Carbohydrate transport and metabolism	Multidrug resistance pump; overexpression resistance to uncouplers and detergents	3.66667	3.35294	n.s.	22.6	6.85714	n.s.
CDS	b2779	eno	G	Carbohydrate transport and metabolism	Enolase; phosphoprotein; component of RNA degradosome	-2.73847	-4.267	n.s.	-3.74969	-2.61078	n.s.
CDS	b0591	entS	G	Carbohydrate transport and metabolism	Enterobactin exporter, iron-regulated; hyperlethality gene	-4.7	n.s.	n.s.	-5	n.s.	n.s.
CDS	b2927	epd	G	Carbohydrate transport and metabolism	Erythrose-4-P dehydrogenase	-2.60139	-5.08499	-7.58219	-3.43961	-5.68303	n.s.
CDS	b3093	exuT	G	Carbohydrate transport and metabolism	Hexuronate permease, for glucuronate and galacturonate	n.s.	n.s.	n.s.	n.s.	n.s.	n.s.
CDS	b2925	fbaA	G	Carbohydrate transport and metabolism	Fructose 1,6-bisphosphate aldolase, class II; binds Zn(II); homodimeric	n.s.	-4.6646	n.s.	-2.57752	-5.33384	n.s.
CDS	b2097	fbaB	G	Carbohydrate transport and metabolism	Fructose 1,6-bisphosphate aldolase, class I	n.s.	n.s.	n.s.	n.s.	-2.67665	-2.0682
CDS	b4232	fbp	G	Carbohydrate transport and metabolism	Fructose-1,6-bisphosphatase; allosteric: inhibited by AMP	3.82374	2.30516	n.s.	2.98186	2.15537	n.s.
CDS	b4474	frlC	G	Carbohydrate transport and metabolism	Fructoselysine 3-epimerase; interconverts fructoselysine and psicoselysine, allowing psicoselysine catabolism via the frl pathway	2.38095	n.s.	n.s.	2.84783	2.24444	n.s.
CDS	b3374	frlD	G	Carbohydrate transport and metabolism	Fructoselysine 6-kinase	n.s.	n.s.	n.s.	2.22785	n.s.	n.s.
CDS	b2167	fruA	G	Carbohydrate transport and metabolism	Fructose permease, PTS Enzyme IIBC component	n.s.	n.s.	-5.29374	n.s.	-2.21522	n.s.
CDS	b2169	fruB	G	Carbohydrate transport and metabolism	Fructosephosphotransferase enzyme III	-27.1579	-17.2527	-30.4204	-19.4976	-14.4989	n.s.
CDS	b2168	fruK	G	Carbohydrate transport and metabolism	Fructose-1-phosphate kinase; 1-phosphofructokinase	-2.72146	-4.5	-13.3409	-2.81624	-5.41264	n.s.
CDS	b3900	frvA	G	Carbohydrate transport and metabolism	Predicted fructose-like PTS system enzyme IIA	n.s.	n.s.	n.s.	n.s.	n.s.	n.s.
CDS	b3899	frvB	G	Carbohydrate transport and metabolism	Predicted fructose-like PTS system enzyme IIBC	n.s.	n.s.	n.s.	n.s.	n.s.	n.s.
CDS	b3898	frvX	G	Carbohydrate transport and metabolism	Peptidase homolog, function unknown	n.s.	n.s.	n.s.	2.32203	n.s.	n.s.
CDS	b3947	frwA	G	Carbohydrate transport and metabolism	Predicted fructose-like phosphotransferase system (PTS) enzyme I; also has N-terminal Hpr-like domain and C-terminal Enzyme IIA domain	n.s.	n.s.	n.s.	n.s.	-2.61538	n.s.
CDS	b3950	frwB	G	Carbohydrate transport and metabolism	Predicted fructose-like PTS system enzyme IIB, component 1	n.s.	n.s.	n.s.	2.6	n.s.	n.s.
CDS	b3949	frwC	G	Carbohydrate transport and metabolism	Predicted fructose-like PTS system enzyme IIC	n.s.	n.s.	n.s.	n.s.	n.s.	n.s.
CDS	b3953	frwD	G	Carbohydrate transport and metabolism	Predicted fructose-like PTS system enzyme IIB, component 2	n.s.	n.s.	n.s.	n.s.	n.s.	n.s.
CDS	b2383	fryA	G	Carbohydrate transport and metabolism	Putative fructose-like PTS system Enzyme I; also contains Hpr and EIIA domains	n.s.	n.s.	n.s.	n.s.	n.s.	n.s.
CDS	b2387	fryB	G	Carbohydrate transport and metabolism	Predicted fructose-like PTS system Enzyme IIB	n.s.	n.s.	n.s.	n.s.	n.s.	n.s.
CDS	b2386	fryC	G	Carbohydrate transport and metabolism	Putative fructose-like PTS system Enzyme IIC	n.s.	n.s.	n.s.	n.s.	n.s.	n.s.
CDS	b0825	fsaA	G	Carbohydrate transport and metabolism	Fructose-6-phosphate aldolase A	2.23	n.s.	n.s.	n.s.	n.s.	n.s.
CDS	b3946	fsaB	G	Carbohydrate transport and metabolism	Fructose-6-phosphate aldolase B	3	n.s.	n.s.	2.74286	n.s.	n.s.
CDS	b2800	fucA	G	Carbohydrate transport and metabolism	L-fuculose-1-phosphate aldolase	n.s.	n.s.	n.s.	2.5	n.s.	n.s.
CDS	b2802	fucI	G	Carbohydrate transport and metabolism	L-Fucose isomerase	n.s.	n.s.	n.s.	n.s.	n.s.	n.s.
CDS	b2803	fucK	G	Carbohydrate transport and metabolism	L-Fuculose kinase	3.04301	2.16412	n.s.	3.42233	2.95175	n.s.
CDS	b2801	fucP	G	Carbohydrate transport and metabolism	Fucose permease	n.s.	n.s.	n.s.	n.s.	n.s.	n.s.
CDS	b2805	fucR	G	Carbohydrate transport and metabolism	Positive regulatory protein for fuc regulon	n.s.	n.s.	n.s.	n.s.	n.s.	n.s.
CDS	b2804	fucU	G	Carbohydrate transport and metabolism	L-Fucose mutarotase	11.0052	5.54688	n.s.	10.891	7.97605	n.s.
CDS	b0757	galK	G	Carbohydrate transport and metabolism	Galactokinase	n.s.	n.s.	n.s.	3.14152	n.s.	n.s.
CDS	b0756	galM	G	Carbohydrate transport and metabolism	Galactose mutarotase, aldose-1-epimerase; monomeric	2.83127	2.10995	n.s.	2.6025	2.26717	n.s.
CDS	b2943	galP	G	Carbohydrate transport and metabolism	D-Galactose/H+ symporter	n.s.	n.s.	n.s.	n.s.	n.s.	n.s.
CDS	b0758	galT	G	Carbohydrate transport and metabolism	Galactose-1-phosphate uridylyltransferase; Rob regulon, repressed	-3.82533	-8.81148	n.s.	-4.99485	-4.24545	n.s.
CDS	b1779	gapA	G	Carbohydrate transport and metabolism	Glyceraldehyde 3-P dehydrogenase A	-2.15031	-4.47488	-3.70802	-1.99846	-2.82125	n.s.
CDS	b3128	garD	G	Carbohydrate transport and metabolism	D-galactarate dehydratase; uxaA paralog; contains conserved CxxS redox motif	n.s.	-3.07087	-6.07258	n.s.	n.s.	n.s.
CDS	b3124	garK	G	Carbohydrate transport and metabolism	Glycerate 2-kinase, glycolate-, glycerate- or glucarate-inducible; GKI; produces 2-phospho-glycerate	2.28676	n.s.	n.s.	2.63333	n.s.	n.s.
CDS	b3126	garL	G	Carbohydrate transport and metabolism	2-dehydro-3-deoxygalactarate aldolase; homohexameric	n.s.	n.s.	n.s.	2.23333	n.s.	n.s.
CDS	b3127	garP	G	Carbohydrate transport and metabolism	Probable D-galactarate transporter, membrane protein	n.s.	n.s.	n.s.	n.s.	n.s.	n.s.
CDS	b2094	gatA	G	Carbohydrate transport and metabolism	Galactitol-specific PTS system EIIA component	-13.3542	-25.8169	n.s.	-18.7811	-46.4214	n.s.
CDS	b2093	gatB	G	Carbohydrate transport and metabolism	Galactitol-specific PTS system EIIB component	-13.2274	-20.886	n.s.	-13.1582	-76.0154	n.s.
pseudogene	b2092	gatC	G	Carbohydrate transport and metabolism	Galactitol-specific PTS system EIIC component	-15.5273	-21.8159	n.s.	-10.7698	-62.1806	n.s.
CDS	b2096	gatY	G	Carbohydrate transport and metabolism	D-Tagatose-1,6-bisphosphate aldolase, class II; requires GatZ subunit for full activity and stability	-5.23981	-9.75064	-13.1444	-7.64993	-9.54805	n.s.
CDS	b2095	gatZ	G	Carbohydrate transport and metabolism	Tagatose bisphosphate aldolase GatYZ subunit; required for full activity and stabilty of GatY	-11.9245	-18.4158	n.s.	-12.7075	-14.8689	n.s.
CDS	b0124	gcd	G	Carbohydrate transport and metabolism	Glucose dehydrogenase (pyrroloquinoline-quinone) quinoprotein; inner membrane protein	3.67109	5.19783	6.89541	n.s.	3.10878	n.s.
CDS	b3429	glgA	G	Carbohydrate transport and metabolism	Glycogen synthase	-2.05585	-3.07992	n.s.	-2.62371	-3.17173	n.s.
CDS	b3432	glgB	G	Carbohydrate transport and metabolism	1,4-alpha-glucan branching enzyme; glycogen branching enzyme	-2.66582	n.s.	n.s.	-11.5083	-9.21081	n.s.
CDS	b3430	glgC	G	Carbohydrate transport and metabolism	Glucose-1-phosphate adenylyltransferase; ADP-glucose pyrophosphorylase	n.s.	-3.31863	n.s.	-3.05769	-4.25427	n.s.
CDS	b3428	glgP	G	Carbohydrate transport and metabolism	Glycogen phosphorylase; alpha-glucan phosphorylase	n.s.	-3.01595	n.s.	-4.76532	-5.93553	n.s.
CDS	b3431	glgX	G	Carbohydrate transport and metabolism	Glycogen debranching enzyme	-2.93835	-3.05674	n.s.	-10.1361	-12.5826	n.s.
CDS	b2388	glk	G	Carbohydrate transport and metabolism	Glucokinase	n.s.	n.s.	-4.11386	-2.01091	-2.18158	n.s.
CDS	b3176	glmM	G	Carbohydrate transport and metabolism	Phosphoglucosamine mutase; UDP-GlcNAc pathway, peptidoglycan, lipopolysaccharide synthesis; mRNA stability effects	2.15627	n.s.	n.s.	n.s.	n.s.	n.s.
CDS	b3927	glpF	G	Carbohydrate transport and metabolism	Aquaglyceroporin; glycerol facilitator	-4.58075	-2.39295	n.s.	-7.13078	-5.03644	n.s.
pseudogene	b3423	glpR	G	Carbohydrate transport and metabolism	Repressor of glp regulon, induced by glycerol phophate; tetrameric	2.84528	n.s.	n.s.	n.s.	n.s.	n.s.
CDS	b2240	glpT	G	Carbohydrate transport and metabolism	sn-Glycerol-3-phosphate permease; fosfomycin sensitivity	-4.37032	-9.125	n.s.	-4.57338	-5.92612	n.s.
CDS	b3925	glpX	G	Carbohydrate transport and metabolism	Fructose 1,6 bisphosphatase; induced by glycerol, in glpFKX operon, not required for growth on glycerol	-3.78098	-4.01825	n.s.	-3.72356	-4.30337	n.s.
CDS	b0514	glxK	G	Carbohydrate transport and metabolism	Glycerate 3-kinase, glyoxylate-inducible; GKII; produces 3-phospho-glycerate	n.s.	n.s.	n.s.	n.s.	n.s.	n.s.
CDS	b0222	gmhA	G	Carbohydrate transport and metabolism	Phosphoheptose isomerase; D-sedoheptulose 7-phosphate isomerase; GDP-heptose biosynthesis; T-phage resistance	2.171	n.s.	n.s.	n.s.	n.s.	n.s.
CDS	b2029	gnd	G	Carbohydrate transport and metabolism	6-phosphogluconate dehydrogenase, decarboxylating	n.s.	n.s.	n.s.	n.s.	n.s.	n.s.
CDS	b3437	gntK	G	Carbohydrate transport and metabolism	Gluconokinase, thermoresistant	-2.09714	-2.87156	-3.47126	-5.41333	-4.45902	n.s.
CDS	b4321	gntP	G	Carbohydrate transport and metabolism	Fructuronate and gluconate transporter	-2.52239	-3.06557	n.s.	-2.2381	-2.96364	n.s.
CDS	b3415	gntT	G	Carbohydrate transport and metabolism	High-affinity gluconate transport	n.s.	-3.76176	-4.59024	-2.17901	-6.55975	n.s.
CDS	b4476	gntU	G	Carbohydrate transport and metabolism	Low-affinity gluconate transport protein, membrane protein	n.s.	-3.63333	n.s.	-3.88372	-3.51852	n.s.
CDS	b0755	gpmA	G	Carbohydrate transport and metabolism	Phosphoglycerate mutase, 2,3-bisphosphoglycerate-dependent; dPGM; Fur regulon; dimeric	n.s.	n.s.	n.s.	n.s.	n.s.	n.s.
CDS	b3612	gpmM	G	Carbohydrate transport and metabolism	Phosphoglycerate mutase, Mn-dependent, cofactor-independent; iPGM; monomeric	-2.05396	-4.65134	-5.14428	-2.92695	-4.75782	n.s.
CDS	b0477	gsk	G	Carbohydrate transport and metabolism	Inosine-guanosine kinase	-4.42389	n.s.	n.s.	-2.56566	n.s.	n.s.
CDS	b2789	gudP	G	Carbohydrate transport and metabolism	Probable D-glucarate transporter, membrane protein	n.s.	n.s.	n.s.	2.5	n.s.	n.s.
CDS	b1103	hinT	G	Carbohydrate transport and metabolism	Activator of DadA, D-alanine catabolism; purine nucleoside phosphoramidase; aminoacyl-adenylate hydrolase	n.s.	2.05874	n.s.	3.77294	3.00112	n.s.
CDS	b0508	hyi	G	Carbohydrate transport and metabolism	Hydroxypyruvate isomerase, glyoxylate-inducible; product is tartronate semialdehyde	n.s.	n.s.	n.s.	n.s.	2.375	n.s.
CDS	b2077	iceT	G	Carbohydrate transport and metabolism	Putative arabinose efflux transporter	n.s.	n.s.	n.s.	n.s.	n.s.	n.s.
CDS	b4268	idnK	G	Carbohydrate transport and metabolism	D-Gluconate kinase	n.s.	n.s.	n.s.	n.s.	3.51724	n.s.
CDS	b4265	idnT	G	Carbohydrate transport and metabolism	L-Idonate transporter; also transports 5-keto-D-gluconate (Reed, 2006)	2.08434	n.s.	n.s.	2.7377	2.05936	n.s.
CDS	b3771	ilvD	G	Carbohydrate transport and metabolism	Dihydroxyacid dehydratase; homodimeric	n.s.	-2.42312	n.s.	2.34205	3.88954	n.s.
CDS	b3137	kbaY	G	Carbohydrate transport and metabolism	Ketose 1,6-bisphosphate aldolase, class II; D-tagatose 1,6-bisphosphate aldolase; requires KbaZ subunit for full activity and stability	n.s.	n.s.	n.s.	n.s.	n.s.	n.s.
CDS	b3132	kbaZ	G	Carbohydrate transport and metabolism	Ketose bisphosphate aldolase KbaYZ subunit; required for full activity and stabilty of KbaY	n.s.	-2.8	-4.71429	n.s.	n.s.	n.s.
CDS	b3526	kdgK	G	Carbohydrate transport and metabolism	Ketodeoxygluconokinase	n.s.	n.s.	-2.82109	2.07248	n.s.	n.s.
CDS	b3197	kdsD	G	Carbohydrate transport and metabolism	D-arabinose 5-phosphate isomerase; LPS biosynthesis	n.s.	n.s.	n.s.	2.51799	n.s.	n.s.
CDS	b2843	kduI	G	Carbohydrate transport and metabolism	4-deoxy-L-threo-5-hexosulose-uronate ketol-isomerase; 5-keto-4-deoxyuronate isomerase	n.s.	n.s.	n.s.	n.s.	n.s.	n.s.
CDS	b2587	kgtP	G	Carbohydrate transport and metabolism	alpha-Ketoglutarate permease	n.s.	2.51689	4.30708	n.s.	2.23338	n.s.
CDS	b0344	lacZ	G	Carbohydrate transport and metabolism	beta-D-Galactosidase	-2.1375	-3.93333	n.s.	-3.13333	-2.85185	n.s.
CDS	b4036	lamB	G	Carbohydrate transport and metabolism	Maltoporin, maltose high-affinity uptake system; phage lambda receptor protein	-13.3634	-13.3862	-5.32751	-6.10029	-42.2717	n.s.
CDS	b4356	lgoT	G	Carbohydrate transport and metabolism	L-galactonate transporter; mutants fail to grow on L-galactonate (Reed, 2006); membrane protein	n.s.	-2.33333	n.s.	n.s.	n.s.	n.s.
CDS	b2660	lhgO	G	Carbohydrate transport and metabolism	L-2-hydroxyglutarate oxidase; second gene in csiD-lhgO-gabDTP-csiR operon	n.s.	2.15068	3.60684	n.s.	n.s.	n.s.
CDS	b1513	lsrA	G	Carbohydrate transport and metabolism	Autoinducer 2 (AI-2) import ATP-binding protein; essential for aerobic growth; upregulated in biofilms	2.10345	n.s.	n.s.	n.s.	n.s.	n.s.
CDS	b1516	lsrB	G	Carbohydrate transport and metabolism	Autoinducer-2 (AI-2)-binding protein	n.s.	-2.375	n.s.	-2.17857	-2.37143	n.s.
CDS	b1514	lsrC	G	Carbohydrate transport and metabolism	Autoinducer 2 (AI-2) import system permease protein	n.s.	n.s.	n.s.	n.s.	n.s.	n.s.
CDS	b1515	lsrD	G	Carbohydrate transport and metabolism	Autoinducer-2 (AI-2) import system permease protein	n.s.	n.s.	n.s.	n.s.	n.s.	n.s.
CDS	b1517	lsrF	G	Carbohydrate transport and metabolism	Function unknown, involved in AI-2 catabolism	n.s.	n.s.	n.s.	3.04132	2.46903	n.s.
CDS	b1511	lsrK	G	Carbohydrate transport and metabolism	Autoinducer-2 (AI-2) kinase; upregulated in biofilms	n.s.	n.s.	n.s.	n.s.	n.s.	n.s.
CDS	b3580	lyxK	G	Carbohydrate transport and metabolism	L-xylulose kinase; novel pathway for utilization of lyxose via xylulose through rhamnose and pentose pathways; 3-keto-L-gulonate kinase; possibly involved in the utilization of L-dehydroascorbate (2,3-diketo-L-gulonate)	n.s.	n.s.	n.s.	2.2	n.s.	n.s.
CDS	b0394	mak	G	Carbohydrate transport and metabolism	Cryptic manno(fructo)kinase	2.0804	n.s.	n.s.	n.s.	n.s.	n.s.
CDS	b4034	malE	G	Carbohydrate transport and metabolism	Maltose-binding protein, periplasmic; MBP; substrate recognition for active transport of and chemotaxis toward maltose and maltodextrin	-12.8269	-15.0403	-14.6311	-4.05565	-25.4545	n.s.
CDS	b4033	malF	G	Carbohydrate transport and metabolism	Maltose transport complex, inner membrane-spanning subunit	-9.03593	-11.0484	-8.70588	-5.38065	-8.89552	n.s.
CDS	b4032	malG	G	Carbohydrate transport and metabolism	Maltose transport complex, inner membrane-spanning subunit	-3.62048	-5.51376	-4.56944	-5.27778	-8.28571	n.s.
CDS	b4035	malK	G	Carbohydrate transport and metabolism	Maltose transport complex, ATP-binding subunit	-25.6545	-21.8788	-29.8696	-6.01734	-33.0526	n.s.
CDS	b3417	malP	G	Carbohydrate transport and metabolism	Maltodextrin phosphorylase	-6.18131	-8.61955	-3.84128	n.s.	-7.7106	n.s.
CDS	b3416	malQ	G	Carbohydrate transport and metabolism	Amylomaltase	-2.15866	-4.32622	-2.54426	-2.65964	-4.12876	n.s.
CDS	b3571	malS	G	Carbohydrate transport and metabolism	alpha-Amylase, periplasmic	-2.56579	-2.22297	-3.21762	2.19136	n.s.	-3.0117
CDS	b1621	malX	G	Carbohydrate transport and metabolism	PTS enzyme II homolog; malI regulated	n.s.	n.s.	n.s.	n.s.	n.s.	n.s.
CDS	b0403	malZ	G	Carbohydrate transport and metabolism	Maltodextrin glucosidase	n.s.	n.s.	n.s.	n.s.	n.s.	n.s.
CDS	b1613	manA	G	Carbohydrate transport and metabolism	Mannose-6-phosphate isomerase	n.s.	-2.0231	n.s.	-4.37549	-4.58145	n.s.
CDS	b1817	manX	G	Carbohydrate transport and metabolism	Mannose permease, EIIAB component; phosphotransferase system	-9.13774	-14.0199	-12.7484	-2.94201	-8.12628	n.s.
CDS	b1818	manY	G	Carbohydrate transport and metabolism	Mannose permease, EIIC component; phosphotransferase system	-3.37409	-9.06998	-7.81885	-2.02042	-5.85782	n.s.
CDS	b1819	manZ	G	Carbohydrate transport and metabolism	Mannose permease, EIID component; phosphotransferase system	-2.22635	-5.6827	-6.13548	n.s.	-3.61847	n.s.
CDS	b1053	mdtG	G	Carbohydrate transport and metabolism	Multidrug resistance efflux transporter; overexpression resistance to fosfomycin and deoxycholate	n.s.	n.s.	n.s.	n.s.	n.s.	n.s.
CDS	b1065	mdtH	G	Carbohydrate transport and metabolism	Multidrug resistance efflux transporter; overexpression resistance to norfloxacin and enoxacin	n.s.	n.s.	n.s.	4.00442	2.60172	-2.06885
CDS	b3710	mdtL	G	Carbohydrate transport and metabolism	Multidrug resistance efflux protein; overexpression confers low-level chloramphenicol resistance	-3	n.s.	n.s.	n.s.	n.s.	n.s.
CDS	b4337	mdtM	G	Carbohydrate transport and metabolism	Multidrug resistance efflux protein; overexpression resistance to acriflavin, chloramphenicol, TPP, norfloxacin and ethidium	5.71345	n.s.	n.s.	2.72105	n.s.	n.s.
CDS	b4119	melA	G	Carbohydrate transport and metabolism	alpha-Galactosidase	2	n.s.	n.s.	2.03509	n.s.	n.s.
CDS	b4120	melB	G	Carbohydrate transport and metabolism	Melibiose permease; thiomethylgalactoside permease II	n.s.	n.s.	n.s.	2.875	n.s.	n.s.
CDS	b2149	mglA	G	Carbohydrate transport and metabolism	Methyl-galactoside transporter	-14.9286	-5.61458	n.s.	-15.087	-2.57143	n.s.
CDS	b2150	mglB	G	Carbohydrate transport and metabolism	D-galactose-, D-glucose-binding protein, periplasmic; substrate recognition for transport and chemotaxis; binds calcium	-5.55096	n.s.	n.s.	-2.81211	n.s.	n.s.
CDS	b2148	mglC	G	Carbohydrate transport and metabolism	Methyl-galactoside transport and galactose taxis	-8.02299	-7.03922	n.s.	-18.8293	-3.51685	n.s.
CDS	b0963	mgsA	G	Carbohydrate transport and metabolism	Methylglyoxal synthase	n.s.	n.s.	-2.27832	n.s.	n.s.	n.s.
CDS	b0353	mhpT	G	Carbohydrate transport and metabolism	Predicted 3-hydroxyphenylpropionic acid import transporter	2.42857	n.s.	n.s.	3.50588	2.54808	n.s.
CDS	b1594	mlc	G	Carbohydrate transport and metabolism	Global transcriptional repressor; regulates pts operon expression at P0; required for anaerobic growth on glucosamine, binds nagC promoters; regulates manX and malT; makes large colonies; autorepressor	n.s.	-2.04717	-2.84804	n.s.	n.s.	n.s.
CDS	b0731	mngA	G	Carbohydrate transport and metabolism	2-O-alpha-mannosyl-D-glycerate transport, EIIABC component; PTS system; overproduction suppresses the defective ompC thermoresponse of a micF mutant	n.s.	n.s.	n.s.	n.s.	n.s.	n.s.
CDS	b0732	mngB	G	Carbohydrate transport and metabolism	alpha-Mannosidase, 2-O-alpha-mannosyl-D-glycerate catabolism	n.s.	n.s.	n.s.	n.s.	n.s.	n.s.
CDS	b2210	mqo	G	Carbohydrate transport and metabolism	Malate oxidoreductase; possibly previously described FAD-dependent phospholipid-activated malate oxidase	n.s.	n.s.	7.0067	2.00943	7.8456	n.s.
CDS	b3599	mtlA	G	Carbohydrate transport and metabolism	Mannitol-specific Enzyme IIABC of PTS transport system	n.s.	n.s.	-2.33812	n.s.	n.s.	n.s.
CDS	b3600	mtlD	G	Carbohydrate transport and metabolism	Mannitol-1-phosphate dehydrogenase, NAD-dependent	n.s.	n.s.	n.s.	n.s.	n.s.	n.s.
CDS	b2429	murP	G	Carbohydrate transport and metabolism	N-acetylmuramic acid permease, EIIBC component, PTS system	n.s.	n.s.	n.s.	-2.52857	-3.10606	n.s.
CDS	b0677	nagA	G	Carbohydrate transport and metabolism	N-acetylglucosamine-6-phosphate deacetylase	n.s.	n.s.	n.s.	n.s.	n.s.	n.s.
CDS	b0678	nagB	G	Carbohydrate transport and metabolism	Glucosamine-6-phosphate deaminase; hexameric trimer of dimers	n.s.	n.s.	n.s.	n.s.	n.s.	n.s.
CDS	b0676	nagC	G	Carbohydrate transport and metabolism	Transcriptional regulator of nag operon	n.s.	n.s.	n.s.	-3.17344	-3.22308	n.s.
CDS	b0679	nagE	G	Carbohydrate transport and metabolism	PTS system EIIABC(Nag) component; N-acetylglucosamine transport	n.s.	n.s.	-2.74221	-2.59824	-2.6438	n.s.
CDS	b1119	nagK	G	Carbohydrate transport and metabolism	N-Acetyl-D-glucosamine kinase; phosphorylates GlcNAc in the cytoplasm	n.s.	n.s.	n.s.	n.s.	n.s.	n.s.
CDS	b1107	nagZ	G	Carbohydrate transport and metabolism	beta-N-Acetylglucosaminidase	n.s.	n.s.	n.s.	n.s.	n.s.	n.s.
CDS	b3223	nanE	G	Carbohydrate transport and metabolism	Probable N-acetylmannosamine-6-phosphate 2-epimerase	n.s.	n.s.	n.s.	n.s.	n.s.	n.s.
CDS	b3222	nanK	G	Carbohydrate transport and metabolism	N-acetyl-D-mannosamine (ManNAc) kinase	n.s.	n.s.	n.s.	n.s.	n.s.	n.s.
CDS	b3224	nanT	G	Carbohydrate transport and metabolism	Sialic acid transporter	n.s.	n.s.	n.s.	n.s.	n.s.	n.s.
CDS	b3662	nepI	G	Carbohydrate transport and metabolism	Purine ribonucleoside exporter; 6-mercaptopurine resistance	2.62575	2.14706	3.23134	6.32162	5.69068	n.s.
CDS	b3206	npr	G	Carbohydrate transport and metabolism	NPr, N-regulated HPr-like protein	-3.37288	n.s.	n.s.	-12.9118	-8.55556	n.s.
CDS	b1049	opgH	G	Carbohydrate transport and metabolism	Membrane glycosyltransferase, OPG biosynthesis	-2.94831	-5.20741	n.s.	-15.5745	-10.7945	n.s.
CDS	b1896	otsA	G	Carbohydrate transport and metabolism	Trehalose phosphate synthase; cold- and heat- induced; required for viability at 4C; rpoS regulon	n.s.	2.85633	7.28336	-2.42975	-2.37629	n.s.
CDS	b1897	otsB	G	Carbohydrate transport and metabolism	Trehalose phosphate phosphatase; cold- and heat- induced; required for viability at 4C; rpoS regulon; HAD17	5.5493	14.186	7.91594	n.s.	n.s.	n.s.
CDS	b3916	pfkA	G	Carbohydrate transport and metabolism	6-phosphofructokinase-1; allosteric: activated by MgNDPs, inhibited by PEP; homoterameric	n.s.	n.s.	n.s.	n.s.	-2.12461	n.s.
CDS	b1723	pfkB	G	Carbohydrate transport and metabolism	6-phosphofructokinase-2; homotetrameric; allosteric: inhibited by MgATP	12.6805	5.16368	2.81159	4.51504	6.14118	n.s.
CDS	b1023	pgaB	G	Carbohydrate transport and metabolism	Poly-beta-1,6-N-acetyl-D-glucosamine (PGA) N-deacetylase; deacetylase required for biofilm adhesin polysaccharide PGA export; outer membrane lipoprotein	n.s.	n.s.	n.s.	n.s.	3.06061	n.s.
CDS	b4025	pgi	G	Carbohydrate transport and metabolism	Glucose-6-phosphate isomerase	n.s.	-2.57031	n.s.	-7.85407	-9.96958	n.s.
CDS	b2926	pgk	G	Carbohydrate transport and metabolism	Phosphoglycerate kinase	n.s.	-2.11968	n.s.	-4.81426	-5.34236	n.s.
CDS	b0767	pgl	G	Carbohydrate transport and metabolism	6-phosphogluconolactonase, pentose phosphate shunt	3.7121	n.s.	n.s.	2.89177	n.s.	n.s.
CDS	b0688	pgm	G	Carbohydrate transport and metabolism	Phosphoglucomutase	n.s.	2.51599	n.s.	2.48786	2.27125	n.s.
CDS	b4094	phnN	G	Carbohydrate transport and metabolism	Carbon-phosphorus lyase complex, ribose 1,5-bisphosphokinase subunit; also functions in an alternative pathway for PRPP formation	n.s.	2.66667	n.s.	n.s.	n.s.	n.s.
CDS	b1702	ppsA	G	Carbohydrate transport and metabolism	Phosphoenolpyruvate synthase; PEP synthase	2.49951	5.38073	n.s.	n.s.	n.s.	n.s.
CDS	b3355	prkB	G	Carbohydrate transport and metabolism	Predicted phosphoribulokinase	n.s.	n.s.	n.s.	n.s.	n.s.	n.s.
CDS	b4111	proP	G	Carbohydrate transport and metabolism	Proline/betaine permease, minor; osmosensor/osmoregulator	12.8249	6.72896	n.s.	2.39161	2.5297	n.s.
CDS	b0331	prpB	G	Carbohydrate transport and metabolism	2-Methylisocitrate lyase; propionate catabolism via 2-methlycitrate cycle, characterized primarily in Salmonella	n.s.	n.s.	n.s.	n.s.	n.s.	n.s.
CDS	b0334	prpD	G	Carbohydrate transport and metabolism	2-Methylcitrate dehydratase, 2-methylisocitrate hydratase; propionate catabolism via 2-methlycitrate cycle; active on citrate and isocitrate; responsible for residual apparent aconitase activity in acnAB double mutant; monomeric iron-sulfur protein	n.s.	n.s.	n.s.	n.s.	n.s.	n.s.
CDS	b2166	psuK	G	Carbohydrate transport and metabolism	Pseudouridine kinase; enzyme; pseudouridine utilization	n.s.	n.s.	n.s.	n.s.	9.375	n.s.
CDS	b1101	ptsG	G	Carbohydrate transport and metabolism	Glucose phophotransferase Enzyme IIBC(Glc); glucose permease; dimeric	-6.37074	-13.0634	n.s.	-2.73796	-11.7969	n.s.
CDS	b2415	ptsH	G	Carbohydrate transport and metabolism	PTS system histidine phosphocarrier protein Hpr; phosphohistidinoprotein-hexose phosphotransferase	-5.16694	-3.61848	n.s.	-2.45238	-3.12191	n.s.
CDS	b2416	ptsI	G	Carbohydrate transport and metabolism	Phosphotransferase system enzyme I	-3.32053	-2.54291	n.s.	-2.90988	-3.44229	n.s.
CDS	b3204	ptsN	G	Carbohydrate transport and metabolism	Nitrogen regulatory protein, PTS system EIIA(Ntr) component	n.s.	n.s.	n.s.	-2.66667	-3.82848	n.s.
CDS	b1854	pykA	G	Carbohydrate transport and metabolism	Pyruvate kinase II, minor	n.s.	-2.98778	n.s.	n.s.	-2.76324	n.s.
CDS	b1676	pykF	G	Carbohydrate transport and metabolism	Pyruvate kinase I, fructose 1,6-bisphosphate-activated	-5.08418	-4.42085	n.s.	-5.19562	-3.04788	n.s.
CDS	b3749	rbsA	G	Carbohydrate transport and metabolism	D-ribose high-affinity transport system	-12.2207	-14.7545	-5.13303	-35.6727	-39.1944	n.s.
CDS	b3751	rbsB	G	Carbohydrate transport and metabolism	D-ribose binding protein, periplasmic; substrate recognition for transport and chemotaxis	-2.71879	-2.84271	-3.38336	-2.9542	-4.714	n.s.
CDS	b3750	rbsC	G	Carbohydrate transport and metabolism	D-ribose high-affinity transport system, membrane component	-10.9431	-7.09202	n.s.	-11.0296	-9.75728	n.s.
CDS	b3748	rbsD	G	Carbohydrate transport and metabolism	D-ribose pyranase; interconverts beta-pyran and beta-furan forms of D-ribose; related to fucose mutarotase FucU	-7.81526	-9.68852	-9.79661	-39.1636	-27.0526	n.s.
CDS	b3752	rbsK	G	Carbohydrate transport and metabolism	Ribokinase	-2.33287	n.s.	n.s.	-3.5197	-3.1569	n.s.
CDS	b3903	rhaA	G	Carbohydrate transport and metabolism	L-Rhamnose isomerase	n.s.	n.s.	n.s.	-2.71429	n.s.	n.s.
CDS	b3904	rhaB	G	Carbohydrate transport and metabolism	Rhamnulokinase	n.s.	n.s.	n.s.	n.s.	n.s.	n.s.
CDS	b3902	rhaD	G	Carbohydrate transport and metabolism	Rhamnulose-1-phosphate aldolase; homotetrameric	n.s.	n.s.	n.s.	n.s.	-26	n.s.
CDS	b2245	rhmA	G	Carbohydrate transport and metabolism	2-keto-3-deoxy-L-rhamnonate aldolase	2.46875	n.s.	n.s.	3.45714	2.33333	n.s.
CDS	b2246	rhmT	G	Carbohydrate transport and metabolism	Predicted transporter, function unknown	2.52632	n.s.	n.s.	3.30233	n.s.	n.s.
CDS	b3386	rpe	G	Carbohydrate transport and metabolism	D-ribulose-5-phosphate 3-epimerase	n.s.	n.s.	n.s.	n.s.	n.s.	n.s.
CDS	b2914	rpiA	G	Carbohydrate transport and metabolism	Ribose-5-phosphate isomerase A, alkali-inducible	n.s.	n.s.	n.s.	n.s.	n.s.	n.s.
CDS	b4090	rpiB	G	Carbohydrate transport and metabolism	Ribose-5-phosphate isomerase B; allose-6-phosphate isomerase	39.9167	n.s.	-3	n.s.	n.s.	n.s.
CDS	b0070	setA	G	Carbohydrate transport and metabolism	Broad specificity sugar efflux transporter	n.s.	n.s.	n.s.	n.s.	n.s.	n.s.
CDS	b2170	setB	G	Carbohydrate transport and metabolism	Glucose and lactose efflux transporter	-2.53521	-3.22667	n.s.	n.s.	n.s.	n.s.
CDS	b3659	setC	G	Carbohydrate transport and metabolism	Putative arabinose efflux transporter	n.s.	n.s.	n.s.	2.8125	5.73333	n.s.
CDS	b0146	sfsA	G	Carbohydrate transport and metabolism	Overexpression increases maltose utilization; stimulates MalQ	2.08845	n.s.	n.s.	n.s.	n.s.	n.s.
CDS	b3583	sgbE	G	Carbohydrate transport and metabolism	L-ribulose 5-phosphate 4-epimerase; required for the aerobic utilization of L-ascorbate	2.53704	2.58974	n.s.	4.06667	2.92647	n.s.
CDS	b3581	sgbH	G	Carbohydrate transport and metabolism	3-keto-L-gulonate-6-phosphate decarboxylase; required for the aerobic utilization of L-ascorbate	n.s.	n.s.	n.s.	n.s.	n.s.	n.s.
CDS	b3582	sgbU	G	Carbohydrate transport and metabolism	L-xylulose 5-phosphate 3-epimerase; required for the aerobic utilization of L-ascorbate	n.s.	n.s.	n.s.	n.s.	n.s.	n.s.
CDS	b4302	sgcA	G	Carbohydrate transport and metabolism	Predicted phosphotransferase enzyme IIA	n.s.	2.20482	n.s.	3.89888	3.54167	n.s.
CDS	b4565	sgcB	G	Carbohydrate transport and metabolism	Predicted phosphotransferase enzyme IIB, function unknown	n.s.	n.s.	n.s.	n.s.	n.s.	n.s.
CDS	b4304	sgcC	G	Carbohydrate transport and metabolism	Predicted phosphotransferase enzyme IIC	n.s.	n.s.	n.s.	n.s.	n.s.	n.s.
CDS	b4301	sgcE	G	Carbohydrate transport and metabolism	Predicted pentose-5-phosphate 3-epimerase	2.40909	n.s.	n.s.	3.27083	2	n.s.
CDS	b4300	sgcR	G	Carbohydrate transport and metabolism	Putative sgc cluster transcriptional regulator	n.s.	n.s.	n.s.	n.s.	n.s.	n.s.
CDS	b4305	sgcX	G	Carbohydrate transport and metabolism	Peptidase homolog, function unknown	3.34615	n.s.	n.s.	3.48276	2.94595	n.s.
CDS	b2702	srlA	G	Carbohydrate transport and metabolism	D-glucitol-specific enzyme II of phosphotransferase system	n.s.	-9.37037	-24.6667	-3.09434	-44.2	n.s.
CDS	b2704	srlB	G	Carbohydrate transport and metabolism	D-glucitol (sorbitol)-specific enzyme III of the phosphotransferase system	-2.65625	-6.61905	-8.625	-2.29268	-60.5	n.s.
CDS	b2703	srlE	G	Carbohydrate transport and metabolism	Glucitol/sorbitol-specific enzyme IIB component of PTS	n.s.	-14.8182	-9.20588	-4.28846	-40.4286	n.s.
CDS	b2708	srlQ	G	Carbohydrate transport and metabolism	D-arabinose 5-phosphate isomerase	n.s.	n.s.	n.s.	n.s.	-2.54294	n.s.
CDS	b2707	srlR	G	Carbohydrate transport and metabolism	Regulatory gene for srl operon	-2.34304	n.s.	-2.53017	n.s.	n.s.	n.s.
CDS	b2533	suhB	G	Carbohydrate transport and metabolism	Inositol-1-monophosphatase; mutation suppresses TS growth phenotype of rpoH15, dnaB121, and secY24; suhB mutations confers CS growth	-8.81585	n.s.	7.37513	-7.53058	-2.00427	n.s.
CDS	b4252	tabA	G	Carbohydrate transport and metabolism	Reduces fimA expression and influences biofilm formation	9.91169	n.s.	n.s.	n.s.	n.s.	n.s.
CDS	b2464	talA	G	Carbohydrate transport and metabolism	Transaldolase A; creBC regulon	3.891	n.s.	4.85094	n.s.	n.s.	n.s.
CDS	b0008	talB	G	Carbohydrate transport and metabolism	Transaldolase B	2.09708	n.s.	n.s.	n.s.	n.s.	n.s.
CDS	b2935	tktA	G	Carbohydrate transport and metabolism	Transketolase A; binds Zn(II)	n.s.	n.s.	n.s.	n.s.	n.s.	n.s.
CDS	b2465	tktB	G	Carbohydrate transport and metabolism	Transketolase B; binds Zn(II)	n.s.	n.s.	4.06203	n.s.	n.s.	n.s.
CDS	b0994	torT	G	Carbohydrate transport and metabolism	Periplasmic TMAO binding protein; required for ToSrR response to TMAO	n.s.	-2.26241	-5.12371	n.s.	n.s.	n.s.
CDS	b3919	tpiA	G	Carbohydrate transport and metabolism	Triosephosphate isomerase	-3.13286	-7.2666	n.s.	n.s.	-2.84183	n.s.
CDS	b1197	treA	G	Carbohydrate transport and metabolism	Trehalase, periplasmic	n.s.	n.s.	2.79116	n.s.	n.s.	n.s.
CDS	b4240	treB	G	Carbohydrate transport and metabolism	Trehalose permease PTS EIIBC component	-2.13187	-2.41333	n.s.	-2.10784	-2.25714	n.s.
CDS	b4239	treC	G	Carbohydrate transport and metabolism	Trehalose-6-phosphate hydrolase, osmoprotectant	-4.17391	-5.5	n.s.	-4.07692	-6.16	n.s.
CDS	b3519	treF	G	Carbohydrate transport and metabolism	Cytoplasmic trehalase	4.01754	5.85065	4.65485	n.s.	2.397	n.s.
CDS	b3364	tsgA	G	Carbohydrate transport and metabolism	Putative transporter, tellurite-inducible, function unknown; also induced by selenite	n.s.	7.70849	13.0795	2.11659	6.17722	n.s.
CDS	b3063	ttdT	G	Carbohydrate transport and metabolism	L-tartrate/succinate antiporter; needed for L-tatrate uptake and tartrate induction of ttdAB	n.s.	n.s.	n.s.	n.s.	n.s.	n.s.
CDS	b3452	ugpA	G	Carbohydrate transport and metabolism	sn-Glycerol-3-phosphate transport system, integral membrane protein	n.s.	2.625	15.1429	n.s.	11.6667	n.s.
CDS	b3453	ugpB	G	Carbohydrate transport and metabolism	sn-Glycerol-3-phosphate transport system, periplasmic binding protein	5.5336	7.65143	8.98492	10.8571	57.1126	n.s.
CDS	b3450	ugpC	G	Carbohydrate transport and metabolism	sn-Glycerol-3-phosphate transport system, ABC family permease	n.s.	n.s.	n.s.	2.20565	n.s.	n.s.
CDS	b3451	ugpE	G	Carbohydrate transport and metabolism	sn-Glycerol-3-P transport system; membrane protein	n.s.	n.s.	7.75	n.s.	n.s.	n.s.
CDS	b3667	uhpC	G	Carbohydrate transport and metabolism	Glc6P transporter; membrane sensor recognizing external glucose-6-phosphate (Glc6P) and, in concert with UhpB, inducing uhpT	n.s.	n.s.	n.s.	-3.5	-2.45455	n.s.
CDS	b3666	uhpT	G	Carbohydrate transport and metabolism	Hexose phosphate permease; fosfomycin sensitivity; monomeric	2.36312	n.s.	n.s.	7.45776	3.52392	2.69435
CDS	b1617	uidA	G	Carbohydrate transport and metabolism	beta-D-Glucuronidase	n.s.	n.s.	n.s.	n.s.	n.s.	n.s.
CDS	b1616	uidB	G	Carbohydrate transport and metabolism	Glucuronide permease, inactive point mutant	n.s.	n.s.	n.s.	2	n.s.	n.s.
CDS	b4193	ulaA	G	Carbohydrate transport and metabolism	Ascorbate-specific PTS system EIIC component; L-ascorbate uptake	n.s.	n.s.	n.s.	n.s.	n.s.	n.s.
CDS	b4194	ulaB	G	Carbohydrate transport and metabolism	Ascorbate-specific PTS system EIIB component; L-ascorbate uptake	n.s.	n.s.	n.s.	n.s.	n.s.	n.s.
CDS	b4195	ulaC	G	Carbohydrate transport and metabolism	Ascorbate-specific PTS system EIIA component; L-ascorbate uptake	n.s.	n.s.	n.s.	n.s.	n.s.	n.s.
CDS	b4196	ulaD	G	Carbohydrate transport and metabolism	3-keto-L-gulonate-6-phosphate decarboxylase; involved in the utilization of L-ascorbate by anaerobic fermentation; dimeric	n.s.	n.s.	n.s.	n.s.	n.s.	n.s.
CDS	b4197	ulaE	G	Carbohydrate transport and metabolism	L-xylulose 5-phosphate 3-epimerase; involved in the utilization of L-ascorbate by anaerobic fermentation	2.04225	n.s.	n.s.	n.s.	n.s.	n.s.
CDS	b4198	ulaF	G	Carbohydrate transport and metabolism	L-ribulose 5-phosphate 4-epimerase; involved in the utilization of L-ascorbate by anaerobic fermentation	n.s.	n.s.	n.s.	n.s.	n.s.	n.s.
CDS	b4192	ulaG	G	Carbohydrate transport and metabolism	L-ascorbate-6-phosphate lactonase, involved in the utilization of L-ascorbate by anaerobic fermentation; has phosphodiesterase activity	n.s.	n.s.	n.s.	n.s.	n.s.	n.s.
CDS	b4191	ulaR	G	Carbohydrate transport and metabolism	Repressor for the L-ascorbate utilization (ula) divergon	n.s.	n.s.	n.s.	2.48093	2.22612	n.s.
CDS	b3091	uxaA	G	Carbohydrate transport and metabolism	D-Altronate hydrolase (hydratase), Fe(2)-requiring; galacturonate branch of hexuronate pathway	n.s.	n.s.	n.s.	2.13004	n.s.	n.s.
CDS	b1521	uxaB	G	Carbohydrate transport and metabolism	D-Altronate oxidoreductase, NAD-dependent; galacturonate branch of hexuronate pathway	n.s.	-2.78846	-3.27523	n.s.	n.s.	n.s.
CDS	b3092	uxaC	G	Carbohydrate transport and metabolism	Uronate isomerase; galacturonate branch of hexuronate pathway	n.s.	-2.00826	n.s.	n.s.	n.s.	n.s.
CDS	b4322	uxuA	G	Carbohydrate transport and metabolism	D-Mannonate dehydratase (hydrolase); Fe(2)-requiring; glucuronate branch of hexuronate pathway	n.s.	n.s.	n.s.	n.s.	n.s.	n.s.
CDS	b4323	uxuB	G	Carbohydrate transport and metabolism	D-Mannonate oxidoreductase, NAD-dependent; glucuronate branch of hexuronate pathway	n.s.	n.s.	n.s.	n.s.	n.s.	n.s.
CDS	b3565	xylA	G	Carbohydrate transport and metabolism	D-Xylose isomerase	n.s.	n.s.	n.s.	2.1976	2.29814	n.s.
CDS	b3564	xylB	G	Carbohydrate transport and metabolism	D-xylulose kinase	3.97727	3.42953	n.s.	3.65979	3.05385	n.s.
CDS	b3566	xylF	G	Carbohydrate transport and metabolism	Periplasmic xylose-binding protein, transport system	n.s.	n.s.	n.s.	n.s.	n.s.	n.s.
CDS	b3567	xylG	G	Carbohydrate transport and metabolism	D-Xylose ABC transporter ATP-binding subunit, fused tandem domains	n.s.	n.s.	n.s.	2.06122	2.76471	n.s.
CDS	b3568	xylH	G	Carbohydrate transport and metabolism	D-xylose ABC transporter permease subunit	n.s.	n.s.	n.s.	3.46875	4.7451	n.s.
CDS	b0045	yaaU	G	Carbohydrate transport and metabolism	Predicted transporter, MFS family, function unknown; membrane protein	n.s.	n.s.	n.s.	2.81818	n.s.	n.s.
CDS	b0130	yadE	G	Carbohydrate transport and metabolism	Polysaccharide deacetylase-like protein, function unknown	n.s.	n.s.	n.s.	n.s.	n.s.	n.s.
CDS	b0128	yadH	G	Carbohydrate transport and metabolism	Predicted ABC transporter permease, function unknown	2.53826	n.s.	n.s.	n.s.	n.s.	n.s.
CDS	b0129	yadI	G	Carbohydrate transport and metabolism	Predicted PTS Enzyme IIA, sugar specificity unknown	n.s.	-3.24265	-5.00741	-4.54688	-5.89231	n.s.
CDS	b0269	yagF	G	Carbohydrate transport and metabolism	Predicted dehydratase, function unknown, CP4-6 prophage; thymol sensitivity determinant	n.s.	n.s.	n.s.	n.s.	n.s.	n.s.
CDS	b0270	yagG	G	Carbohydrate transport and metabolism	Putative sugar symporter, function unknown, CP4-6; putative prophage remnant	n.s.	n.s.	n.s.	n.s.	n.s.	n.s.
CDS	b0271	yagH	G	Carbohydrate transport and metabolism	Putative beta-xylosidase, function unknown, CP4-6; putative prophage remnant	n.s.	n.s.	n.s.	n.s.	n.s.	n.s.
CDS	b0325	yahK	G	Carbohydrate transport and metabolism	Predicted oxidoreductase, function unknown	2.46485	n.s.	n.s.	6.375	3.49498	n.s.
CDS	b0364	yaiS	G	Carbohydrate transport and metabolism	Predicted deacetylase; N-acetylglucosaminyl phosphatidylinositol deacetylase family	n.s.	n.s.	n.s.	n.s.	n.s.	n.s.
CDS	b0427	yajR	G	Carbohydrate transport and metabolism	Putative transporter, function unknown; no overexpression resistances found	n.s.	n.s.	n.s.	n.s.	2.42081	n.s.
CDS	b0772	ybhC	G	Carbohydrate transport and metabolism	Acyl-CoA thioesterase, verified lipoprotein; physiological role unknown	-4.14758	n.s.	n.s.	-3.44527	-2.00968	n.s.
CDS	b0770	ybhI	G	Carbohydrate transport and metabolism	Putative transporter, function unknown	2.84615	n.s.	n.s.	n.s.	4.33333	n.s.
CDS	b0780	ybhK	G	Carbohydrate transport and metabolism	Complements B. subtilis yvcK mutant, function unknown; Yvck, and perhaps YbhK, has a role in carbon metabolism	n.s.	n.s.	n.s.	n.s.	n.s.	n.s.
CDS	b0818	ybiR	G	Carbohydrate transport and metabolism	Putative transporter, function unknown	n.s.	n.s.	n.s.	n.s.	n.s.	n.s.
CDS	b0845	ybjJ	G	Carbohydrate transport and metabolism	Predicted transporter, function unknown	n.s.	n.s.	n.s.	3.96414	3.1	n.s.
CDS	b0898	ycaD	G	Carbohydrate transport and metabolism	Predicted transporter, MFS-type, inner membrane protein; function unknown	n.s.	n.s.	n.s.	3.73603	4.45051	n.s.
CDS	b1284	yciT	G	Carbohydrate transport and metabolism	Global regulator of transcription, DeoR family	n.s.	2.17255	n.s.	3.17257	2.44963	n.s.
CDS	b1309	ycjM	G	Carbohydrate transport and metabolism	Function unknown, homologous to sucrose phosphorylase	n.s.	-7.25	n.s.	n.s.	n.s.	n.s.
CDS	b1310	ycjN	G	Carbohydrate transport and metabolism	Verified lipoprotein, predicted ABC transporter periplasmic binding protein	n.s.	n.s.	n.s.	n.s.	n.s.	n.s.
CDS	b1311	ycjO	G	Carbohydrate transport and metabolism	Function unknown, probable ABC transporter permease	n.s.	n.s.	n.s.	4.33333	3.33333	n.s.
CDS	b1312	ycjP	G	Carbohydrate transport and metabolism	Function unknown, probable ABC transporter permease	n.s.	n.s.	n.s.	2.73077	3.20833	n.s.
CDS	b1314	ycjR	G	Carbohydrate transport and metabolism	Function unknown, sugar isomerase homolog	n.s.	n.s.	n.s.	n.s.	n.s.	n.s.
CDS	b1316	ycjT	G	Carbohydrate transport and metabolism	Function unknown, homologous to glycosyl hydrolases	n.s.	n.s.	n.s.	n.s.	n.s.	n.s.
CDS	b1317	ycjU	G	Carbohydrate transport and metabolism	beta-Phosphoglucomutase; HAD11; hyperlethality gene	n.s.	n.s.	n.s.	n.s.	n.s.	n.s.
CDS	b1528	ydeA	G	Carbohydrate transport and metabolism	Arabinose efflux transporter, arabinose-inducible	2.08411	3.96833	3.64234	2.40756	3.11917	n.s.
CDS	b1534	ydeE	G	Carbohydrate transport and metabolism	Putative arabinose efflux transporter	2.79699	n.s.	n.s.	n.s.	n.s.	n.s.
CDS	b1542	ydfI	G	Carbohydrate transport and metabolism	Predicted D-mannonate oxidoreductase, NAD-dependent	n.s.	n.s.	n.s.	n.s.	2.00971	n.s.
CDS	b1660	ydhC	G	Carbohydrate transport and metabolism	Putative arabinose efflux transporter	n.s.	n.s.	n.s.	n.s.	n.s.	n.s.
CDS	b1657	ydhP	G	Carbohydrate transport and metabolism	Predicted transporter, function unknown; membrane protein	n.s.	n.s.	n.s.	n.s.	n.s.	n.s.
CDS	b1690	ydiM	G	Carbohydrate transport and metabolism	Inner membrane protein, predicted transporter, function unknown; no overexpression resistances found	n.s.	n.s.	n.s.	n.s.	6.42857	n.s.
CDS	b1691	ydiN	G	Carbohydrate transport and metabolism	Predicted transporter, function unknown; inner membrane protein; upregulated in shikimate-producer during carbon starvation	n.s.	n.s.	n.s.	n.s.	10	n.s.
CDS	b1769	ydjE	G	Carbohydrate transport and metabolism	Predicted transporter, function unknown; inner membrane protein	n.s.	n.s.	n.s.	n.s.	3.11538	n.s.
CDS	b1770	ydjF	G	Carbohydrate transport and metabolism	Predicted transcriptional regulator, function unknown	n.s.	n.s.	n.s.	n.s.	n.s.	n.s.
CDS	b1772	ydjH	G	Carbohydrate transport and metabolism	Putative sugar kinase, function unknown	-6.23077	-4.4375	n.s.	-3.21429	n.s.	n.s.
CDS	b1773	ydjI	G	Carbohydrate transport and metabolism	Putative sugar 1,6-bisphosphate aldolase, function unknown	-6.5	-9.88889	n.s.	-3.18519	n.s.	n.s.
CDS	b1775	ydjK	G	Carbohydrate transport and metabolism	Putative sugar transporter, function unknown	-7	-4.76923	n.s.	-2.04348	n.s.	n.s.
CDS	b1780	yeaD	G	Carbohydrate transport and metabolism	Function unknown, mutarotase homolog, low abundance protein	n.s.	-6.16162	n.s.	-9.1129	-10.3987	n.s.
CDS	b1828	yebQ	G	Carbohydrate transport and metabolism	Predicted transporter, function unknown; no overexpression resistances found	n.s.	n.s.	n.s.	n.s.	n.s.	n.s.
CDS	b1955	yedP	G	Carbohydrate transport and metabolism	Predicted mannosyl-3-phosphoglycerate phosphatase; function unknown; HAD19	3.90099	6.08861	4.92784	n.s.	n.s.	n.s.
CDS	b2100	yegV	G	Carbohydrate transport and metabolism	Predicted sugar/nucleoside kinase, function unknown	n.s.	n.s.	n.s.	-3.57627	-3.35593	n.s.
CDS	b2160	yeiI	G	Carbohydrate transport and metabolism	Predicted sugar kinase, function unknown	n.s.	n.s.	n.s.	n.s.	n.s.	n.s.
CDS	b2172	yeiQ	G	Carbohydrate transport and metabolism	predicted D-mannonate oxidoreductase, NAD-dependent	-3.22353	-3.69524	n.s.	-2.68142	n.s.	n.s.
CDS	b2292	yfbS	G	Carbohydrate transport and metabolism	Putative transporter, function unknown	n.s.	-3.41019	-5.75822	n.s.	-2.51404	n.s.
CDS	b2293	yfbT	G	Carbohydrate transport and metabolism	Sugar phosphatase; physiological role unknown; in vitro substrates include: fructose-1-P, fructose-6-P, glucose 6-P, ribose-5-P; selectively hydrolyzes beta-D-glucose-1-P; HAD2	2.13397	n.s.	n.s.	2.23459	n.s.	n.s.
CDS	b2322	yfcJ	G	Carbohydrate transport and metabolism	Putative arabinose efflux transporter	n.s.	n.s.	n.s.	2.25818	2.73006	n.s.
CDS	b2735	ygbI	G	Carbohydrate transport and metabolism	Predicted transcriptional regulator, DeoR family, function unknown	2.37931	n.s.	n.s.	2.1582	n.s.	n.s.
CDS	b2738	ygbL	G	Carbohydrate transport and metabolism	Predicted class 2 aldolase, function unknown	n.s.	2.55556	n.s.	4.05882	4.41026	n.s.
CDS	b2739	ygbM	G	Carbohydrate transport and metabolism	Function unknown	2.73333	3.85526	n.s.	5.56716	4.84848	n.s.
CDS	b2740	ygbN	G	Carbohydrate transport and metabolism	Putative GntP family transporter, function unknown	n.s.	n.s.	n.s.	n.s.	n.s.	n.s.
CDS	b2776	ygcE	G	Carbohydrate transport and metabolism	Putative sugar kinase, function unknown	n.s.	n.s.	n.s.	2.12791	n.s.	n.s.
CDS	b2771	ygcS	G	Carbohydrate transport and metabolism	Putative transporter, function unknown; membrane protein	n.s.	n.s.	n.s.	n.s.	n.s.	n.s.
CDS	b2930	yggF	G	Carbohydrate transport and metabolism	Fructose 1,6 bisphosphatase activity	n.s.	n.s.	n.s.	2.44	3.04167	n.s.
CDS	b3221	yhcH	G	Carbohydrate transport and metabolism	Required for swarming phenotype, function unknown; last gene in nanATEK-yhcH operon, but not required for growth on sialic acid	2.73874	2.21053	n.s.	3.13008	3.09184	n.s.
CDS	b3380	yhfW	G	Carbohydrate transport and metabolism	Function unknown	n.s.	n.s.	n.s.	n.s.	n.s.	n.s.
CDS	b3473	yhhS	G	Carbohydrate transport and metabolism	Putative arabinose efflux transporter	n.s.	n.s.	n.s.	n.s.	-2.18182	n.s.
CDS	b3523	yhjE	G	Carbohydrate transport and metabolism	Predicted transporter, function unknown; inner membrane protein	n.s.	2.7131	n.s.	n.s.	n.s.	n.s.
CDS	b3576	yiaL	G	Carbohydrate transport and metabolism	Function unknown; in operon possibly involved in the utilization of L-dehydroascorbate (2,3-diketo-L-gulonate)	n.s.	n.s.	n.s.	13.5	n.s.	n.s.
CDS	b3577	yiaM	G	Carbohydrate transport and metabolism	L-dehydroascorbate transporter, TRAP permease small subunit; TRAP (TRipartite ATP-independent Periplasmic) family transporter YiaMNO	n.s.	n.s.	n.s.	n.s.	n.s.	n.s.
CDS	b3578	yiaN	G	Carbohydrate transport and metabolism	L-dehydroascorbate transporter, TRAP permease large subunit; TRAP (TRipartite ATP-independent Periplasmic) family transporter YiaMNO	n.s.	n.s.	n.s.	n.s.	n.s.	n.s.
CDS	b3579	yiaO	G	Carbohydrate transport and metabolism	L-dehydroascorbate transporter, periplasmic binding protein; TRAP (TRipartite ATP-independent Periplasmic) family transporter YiaMNO	n.s.	n.s.	n.s.	n.s.	n.s.	n.s.
CDS	b3614	yibQ	G	Carbohydrate transport and metabolism	Function unknown, DUF610 family	-2.95331	n.s.	n.s.	-7.63636	-5.54918	n.s.
CDS	b3656	yicI	G	Carbohydrate transport and metabolism	alpha-Xylosidase; hexameric	n.s.	n.s.	n.s.	n.s.	n.s.	n.s.
CDS	b3657	yicJ	G	Carbohydrate transport and metabolism	Putative sugar transporter, function unknown	n.s.	n.s.	n.s.	n.s.	n.s.	n.s.
CDS	b3715	yieH	G	Carbohydrate transport and metabolism	Phosphoenolpyruvate and 6-phosphogluconate phosphatase; weak phosphoramidase; physiological role unknown; HAD3	n.s.	n.s.	n.s.	2.99814	2.48358	n.s.
CDS	b3718	yieK	G	Carbohydrate transport and metabolism	Function unknown, bgl operon; glucosamine-6-phosphate isomerase homolog	n.s.	n.s.	n.s.	n.s.	2.22353	n.s.
CDS	b3827	yigM	G	Carbohydrate transport and metabolism	Function unknown	n.s.	n.s.	n.s.	-2.88542	-4.50685	3.01389
CDS	b3876	yihO	G	Carbohydrate transport and metabolism	Putative transporter, function unknown	n.s.	n.s.	n.s.	n.s.	n.s.	n.s.
CDS	b3877	yihP	G	Carbohydrate transport and metabolism	Putative transporter, function unknown, membrane protein	n.s.	-2.65	n.s.	n.s.	n.s.	n.s.
CDS	b3878	yihQ	G	Carbohydrate transport and metabolism	alpha-Glucosidase	n.s.	-3	n.s.	-2	n.s.	n.s.
CDS	b3879	yihR	G	Carbohydrate transport and metabolism	Putative aldose-1-epimerase, function unknown; mutarotase family	n.s.	n.s.	n.s.	n.s.	n.s.	n.s.
CDS	b3880	yihS	G	Carbohydrate transport and metabolism	D-mannose isomerase; aldose-ketose isomerase inter-converting mannose, fructose and glucose; D-lyxose isomerase	n.s.	n.s.	n.s.	n.s.	n.s.	n.s.
CDS	b3881	yihT	G	Carbohydrate transport and metabolism	Function unknown, LacD sugar aldolase family	n.s.	n.s.	-3.29167	n.s.	n.s.	n.s.
CDS	b3883	yihV	G	Carbohydrate transport and metabolism	Predicted sugar kinase, function unknown	n.s.	n.s.	-3.33333	n.s.	n.s.	n.s.
CDS	b3884	yihW	G	Carbohydrate transport and metabolism	Predicted transcriptional regulator, function unknown	n.s.	n.s.	n.s.	n.s.	n.s.	n.s.
CDS	b4231	yjfF	G	Carbohydrate transport and metabolism	Predicted ABC transporter permease protein; part of a predicted ABC transporter YtfQRT-YjfF probably specific for galactofuranse transport	n.s.	n.s.	n.s.	n.s.	n.s.	n.s.
CDS	b4279	yjhB	G	Carbohydrate transport and metabolism	Predicted transporter, function unknown; N-acetylneuraminic acid inducible	-3.34426	-4	n.s.	-4.61224	-3.91667	n.s.
CDS	b4296	yjhF	G	Carbohydrate transport and metabolism	Predicted GntP family transporter, function unknown	n.s.	n.s.	n.s.	2.51923	2.27778	n.s.
CDS	b4297	yjhG	G	Carbohydrate transport and metabolism	Predicted dehydratase, function unknown	n.s.	n.s.	n.s.	n.s.	n.s.	n.s.
CDS	b0837	yliI	G	Carbohydrate transport and metabolism	Soluble aldose sugar dehydrogenase; Asd; binds PQQ; outer membrane protein	n.s.	n.s.	-2.45631	n.s.	n.s.	n.s.
CDS	b1596	ynfM	G	Carbohydrate transport and metabolism	Putative arabinose efflux transporter	-10.0386	-7.20382	-4.6273	-4.6254	-4.64033	-8.02227
CDS	b1725	yniA	G	Carbohydrate transport and metabolism	Function unknown	n.s.	n.s.	n.s.	n.s.	n.s.	n.s.
CDS	b1727	yniC	G	Carbohydrate transport and metabolism	2-deoxyglucose-6-P phosphatase; mutants are hypersensitive to 2-deoxyglucose; overproduction confers 2-deoxyglucose resistance; additional in vitro substrates: mannose-6-P phosphate, 2-deoxyribose-5-P, ribose-5-P, glucose-6-P; HAD1	2.47141	2.32606	n.s.	3.50115	4.15394	n.s.
CDS	b2384	ypdE	G	Carbohydrate transport and metabolism	Aminopeptidase	4.26415	n.s.	n.s.	5.9322	3.70909	n.s.
CDS	b2544	yphB	G	Carbohydrate transport and metabolism	Putative aldose-1-epimerase, function unknown; mutarotase family	2.00862	n.s.	n.s.	n.s.	2.43846	n.s.
CDS	b2546	yphD	G	Carbohydrate transport and metabolism	Putative ABC transporter permease protein; function unknown	2.07895	n.s.	n.s.	4.21429	6.59459	n.s.
CDS	b2547	yphE	G	Carbohydrate transport and metabolism	Putative ABC transporter ATP-binding protein; function unknown	n.s.	n.s.	n.s.	6.28571	10.2759	n.s.
CDS	b2548	yphF	G	Carbohydrate transport and metabolism	Putative ABC transporter periplasmic binding protein; function unknown	n.s.	n.s.	n.s.	2.22581	4.75862	n.s.
CDS	b2550	yphH	G	Carbohydrate transport and metabolism	Function unknown	2.25106	2.00489	n.s.	3.94615	3.06461	n.s.
CDS	b2690	yqaB	G	Carbohydrate transport and metabolism	Fructose-1-P and 6-phosphogluconate phosphatase; physiological role unknown; HAD6	n.s.	n.s.	n.s.	2.26755	n.s.	n.s.
CDS	b4210	ytfF	G	Carbohydrate transport and metabolism	Probable amino acid exporter, DUF6 family	2.64444	3.64626	n.s.	3.31658	4.36434	n.s.
CDS	b4227	ytfQ	G	Carbohydrate transport and metabolism	Galactofuranose binding protein, periplasmic; part of a predicted ABC transporter YtfQRT-YjfF probably specific for galactofuranse transport	2.74227	n.s.	n.s.	2.19159	2.44944	n.s.
CDS	b4485	ytfR	G	Carbohydrate transport and metabolism	Predicted ABC transporter ATP-binding protein; part of a predicted ABC transporter YtfQRT-YjfF probably specific for galactofuranse transport	2.424	n.s.	n.s.	n.s.	n.s.	n.s.
CDS	b4230	ytfT	G	Carbohydrate transport and metabolism	Predicted ABC transporter permease protein; part of a predicted ABC transporter YtfQRT-YjfF probably specific for galactofuranse transport	n.s.	n.s.	n.s.	n.s.	n.s.	n.s.
CDS	b4395	ytjC	G	Carbohydrate transport and metabolism	Phosphatase, function unknown; multicopy suppressor of serB	n.s.	n.s.	n.s.	n.s.	n.s.	n.s.
CDS	b1852	zwf	G	Carbohydrate transport and metabolism	Glucose-6-phosphate 1-dehydrogenase	n.s.	n.s.	n.s.	n.s.	n.s.	n.s.
CDS	b1336	abgT	H	Coenzyme transport and metabolism	p-Aminobenzoyl-glutamate transporter; membrane protein	-2.47368	n.s.	n.s.	n.s.	-2.12766	n.s.
CDS	b3255	accB	H	Coenzyme transport and metabolism	Acetyl-CoA carboxylase, biotin carboxyl carrier protein; BCCP; homodimeric	-2.51318	n.s.	n.s.	n.s.	n.s.	n.s.
CDS	b3475	acpT	H	Coenzyme transport and metabolism	CoA-phosphopantetheinyltransferase; native apo-protein substrate unknown, possibly a back-up gene for acpS; multicopy suppressor of acpS1, can modify ACP when overexpressed	n.s.	n.s.	n.s.	n.s.	n.s.	n.s.
CDS	b2214	apbE	H	Coenzyme transport and metabolism	Lipoprotein involved in thiamine synthesis; primarily characterized in Salmonella	-2.9	n.s.	n.s.	n.s.	n.s.	n.s.
CDS	b0774	bioA	H	Coenzyme transport and metabolism	7,8-diaminopelargonic acid aminotransferase	n.s.	n.s.	5.2426	-6.91908	-9.39683	8.76429
CDS	b0775	bioB	H	Coenzyme transport and metabolism	Biotin synthase; dethiobiotin to biotin pathway; iron-sulfur enzyme	n.s.	n.s.	5.1399	-2.18217	-3.65844	15.4717
CDS	b0778	bioD	H	Coenzyme transport and metabolism	Dethiobiotin synthase	-2.53333	-2.37097	n.s.	-3.80402	-4.22314	7.91489
CDS	b0776	bioF	H	Coenzyme transport and metabolism	7-keto-8-amino pelargonic acid synthase	n.s.	-2.09244	n.s.	-4.9187	-7.47126	10.2308
CDS	b3412	bioH	H	Coenzyme transport and metabolism	Pimeloyl-ACP carboxylesterase; short acyl chain carboxylesterase, binds CoA; biotin synthesis blocked prior to pimeloyl CoA formation	3.01515	n.s.	n.s.	2.81735	2.1153	n.s.
CDS	b3973	birA	H	Coenzyme transport and metabolism	Bifunctional biotin protein ligase, biotin operon repressor; biotin-[acetyl-CoA carboxylase] holoenzyme synthase; monomeric	-3.16938	-2.06087	n.s.	n.s.	n.s.	n.s.
CDS	b3966	btuB	H	Coenzyme transport and metabolism	Vitamin B12 outer membrane receptor; receptor for E colicins, phages BF23 and C1	-3.83509	n.s.	n.s.	-3.4264	-2.97264	n.s.
CDS	b1711	btuC	H	Coenzyme transport and metabolism	Vitamin B12 ABC transporter permease	n.s.	n.s.	n.s.	n.s.	n.s.	n.s.
CDS	b1709	btuD	H	Coenzyme transport and metabolism	Vitamin B12 ABC transporter ATP-binding protein	n.s.	2.10632	n.s.	n.s.	n.s.	n.s.
CDS	b1270	btuR	H	Coenzyme transport and metabolism	Regulatory gene affecting btuB	n.s.	n.s.	n.s.	n.s.	n.s.	n.s.
CDS	b0613	citG	H	Coenzyme transport and metabolism	2-(5''-triphosphoribosyl)-3'-dephosphocoenzyme-A synthase	20	n.s.	n.s.	16	n.s.	n.s.
CDS	b0614	citX	H	Coenzyme transport and metabolism	Apo-citrate lyase phosphoribosyl-dephospho-CoA transferase	n.s.	n.s.	n.s.	6.25	n.s.	n.s.
CDS	b3974	coaA	H	Coenzyme transport and metabolism	Pantothenate kinase	-3.19355	n.s.	n.s.	n.s.	n.s.	n.s.
CDS	b3634	coaD	H	Coenzyme transport and metabolism	Phosphopantetheine adenylyltransferase	-2.17105	2.33563	n.s.	n.s.	n.s.	n.s.
CDS	b0103	coaE	H	Coenzyme transport and metabolism	Dephospho-CoA kinase; final step in CoA synthesis	n.s.	n.s.	n.s.	3.8481	2.71293	n.s.
CDS	b1992	cobS	H	Coenzyme transport and metabolism	Cobalamin synthase; partial cobalamin biosynthesis pathway present in E. coli	3.27805	n.s.	n.s.	2.70485	n.s.	n.s.
CDS	b1991	cobT	H	Coenzyme transport and metabolism	Nicotinate-nucleotide--dimethylbenzimidazole phosphoribosyltransferase; partial cobalamin biosynthesis pathway present in E. coli	n.s.	n.s.	n.s.	n.s.	n.s.	n.s.
CDS	b1993	cobU	H	Coenzyme transport and metabolism	Partial cobalamin biosynthesis pathway present in E. coli	3.20677	2.45047	n.s.	3.56463	2.65583	n.s.
CDS	b0446	cof	H	Coenzyme transport and metabolism	HMP-PP phosphatase; catalyzes hydrolysis of 4-amino-2-methyl-5-hydroxymethylpyrimidine pyrophosphate (HMP-PP); MeO-HMP-PP and CF3-HMP-PP also serve as substrates for Cof; HAD18	2.70085	n.s.	n.s.	5.44977	4.17684	n.s.
CDS	b0428	cyoE	H	Coenzyme transport and metabolism	Cytochrome o oxidase protoheme IX farnesyltransferase subunit	n.s.	-6.6727	n.s.	-2.76697	-16.0936	n.s.
CDS	b2752	cysD	H	Coenzyme transport and metabolism	Sulfate adenylyltransferase subunit 2	n.s.	-11.7835	n.s.	-51.3893	-47.1462	n.s.
CDS	b3368	cysG	H	Coenzyme transport and metabolism	Siroheme synthase, multifunctional enzyme; has three activities: uroporphyrinogen III methyltransferase, SAM-dependent; precorrin-2 dehydrogenase; sirohydrochlorin ferrochelatase	n.s.	n.s.	n.s.	2.35861	n.s.	n.s.
CDS	b2762	cysH	H	Coenzyme transport and metabolism	Phosphoadenylyl sulfate (PAPS) reductase	-3.3937	-9.58107	n.s.	-27.8764	-106.82	n.s.
CDS	b3639	dfp	H	Coenzyme transport and metabolism	Coenzyme A biosynthesis, bifunctional enzyme; phosphopantothenoylcysteine decarboxylase (N) and phosphopantothenoylcysteine synthase (C)	n.s.	n.s.	n.s.	2.17984	n.s.	n.s.
CDS	b0420	dxs	H	Coenzyme transport and metabolism	DXP synthase; DXP is precursor to isoprenoids, thiamin, pyridoxol	-2.28857	n.s.	n.s.	-2.53105	n.s.	n.s.
CDS	b0593	entC	H	Coenzyme transport and metabolism	Isochorismate synthase	-3.60714	7.25	n.s.	-16	n.s.	n.s.
CDS	b2912	fau	H	Coenzyme transport and metabolism	5-formyltetrahydrofolate cycloligase, folinic acid catabolism; also known as 5,10-methenyltetrahydrofolate synthase (MTHFS)	n.s.	n.s.	n.s.	n.s.	n.s.	n.s.
CDS	b4287	fecE	H	Coenzyme transport and metabolism	Ferric citrate ATP-binding, membrane-associated transport protein	-3.54118	n.s.	n.s.	-2.46667	n.s.	n.s.
CDS	b0588	fepC	H	Coenzyme transport and metabolism	Ferrienterobactin transporter, membrane ATP protein	-3.75758	3.05556	n.s.	-5.30769	n.s.	n.s.
CDS	b0151	fhuC	H	Coenzyme transport and metabolism	ABC transporter ATPase, Fe(3+)-ferrichrome uptake	-2.23776	n.s.	n.s.	n.s.	2.48936	n.s.
CDS	b0048	folA	H	Coenzyme transport and metabolism	Dihydrofolate reductase; trimethoprim resistance	n.s.	2.5766	n.s.	n.s.	n.s.	n.s.
CDS	b3058	folB	H	Coenzyme transport and metabolism	Dihydroneopterin aldolase	n.s.	n.s.	n.s.	2.12073	n.s.	n.s.
CDS	b2315	folC	H	Coenzyme transport and metabolism	Dihydrofolate:folylpolyglutamate synthase	-2.52331	n.s.	n.s.	n.s.	n.s.	n.s.
CDS	b0529	folD	H	Coenzyme transport and metabolism	Methenyltetrahydrofolate dehydrogenase/cyclohydrolase	n.s.	n.s.	n.s.	n.s.	2.0845	n.s.
CDS	b2153	folE	H	Coenzyme transport and metabolism	GTP cyclohydrolase I	2.10551	n.s.	n.s.	-2.8363	n.s.	n.s.
CDS	b0142	folK	H	Coenzyme transport and metabolism	6-Hydroxymethyl-7,8-dihydropterin pyrophosphokinase; monomeric	-6.01111	n.s.	n.s.	-8.79412	-6.93103	n.s.
CDS	b3177	folP	H	Coenzyme transport and metabolism	Dihydropteroate synthase	n.s.	n.s.	n.s.	n.s.	n.s.	n.s.
CDS	b2303	folX	H	Coenzyme transport and metabolism	Dihydroneopterin triphosphate epimerase, tetrahydromonapterin synthesis	n.s.	4.2018	n.s.	n.s.	2.53759	n.s.
CDS	b3844	fre	H	Coenzyme transport and metabolism	NAD(P)H-flavin reductase; ferrisiderophore reductase C	n.s.	n.s.	n.s.	n.s.	n.s.	n.s.
CDS	b1033	ghrA	H	Coenzyme transport and metabolism	Glyoxylate/hydroxypyruvate reductase A; activity higher on glyoxylate than hydroxypyruvate	n.s.	n.s.	n.s.	n.s.	n.s.	n.s.
CDS	b3553	ghrB	H	Coenzyme transport and metabolism	Glyoxylate/hydroxypyruvate reductase B; 2-ketogluconate reductase; activity higher on hydroxypyruvate than glyoxylate	2.15918	n.s.	n.s.	n.s.	n.s.	n.s.
CDS	b2579	grcA	H	Coenzyme transport and metabolism	Autonomous glycine radical cofactor; can reactivate pyruvate formate lyase after oxidative stress; induced by low pH or propionate; pyruvate formate lyase homolog, spare part for PFL	n.s.	-6.48636	-8.3191	n.s.	n.s.	n.s.
CDS	b2688	gshA	H	Coenzyme transport and metabolism	Glutamate--cysteine ligase; gamma-Glutamylcysteine synthase	n.s.	n.s.	n.s.	n.s.	n.s.	n.s.
CDS	b2947	gshB	H	Coenzyme transport and metabolism	Glutathione synthase; homotetrameric	2.828	n.s.	n.s.	2.11909	n.s.	n.s.
CDS	b1210	hemA	H	Coenzyme transport and metabolism	Glutamyl-tRNA reductase, hemin biosynthesis; neomycin sensitivity	2.51444	n.s.	n.s.	n.s.	n.s.	n.s.
CDS	b0369	hemB	H	Coenzyme transport and metabolism	5-Aminolevulinate dehydratase; also known as porphobilinogen synthase; binds Zn(II)	2.80731	n.s.	n.s.	n.s.	n.s.	n.s.
CDS	b3805	hemC	H	Coenzyme transport and metabolism	Porphobilinogen deaminase; neomycin sensitivity	n.s.	n.s.	n.s.	n.s.	n.s.	n.s.
CDS	b3804	hemD	H	Coenzyme transport and metabolism	Uroporphyrinogen III cosynthase; neomycin sensitivity	n.s.	n.s.	n.s.	n.s.	n.s.	n.s.
CDS	b3997	hemE	H	Coenzyme transport and metabolism	Uroporphyrinogen decarboxylase	n.s.	n.s.	n.s.	n.s.	n.s.	n.s.
CDS	b2436	hemF	H	Coenzyme transport and metabolism	Coproporphyrinogen III oxidase, oxygen-dependent; stimulated by manganese; dimeric	7.44427	n.s.	n.s.	n.s.	n.s.	n.s.
CDS	b3850	hemG	H	Coenzyme transport and metabolism	Protoporphyrinogen oxidase; neomycin sensitivity; flavodoxin-like	n.s.	n.s.	n.s.	n.s.	n.s.	n.s.
CDS	b0475	hemH	H	Coenzyme transport and metabolism	Ferrochelatase	72.1873	7.49346	n.s.	2.35082	2.69361	n.s.
CDS	b0154	hemL	H	Coenzyme transport and metabolism	Glutamate-1-semialdehyde aminomutase	3.33575	n.s.	n.s.	3.05235	2.9907	n.s.
CDS	b3867	hemN	H	Coenzyme transport and metabolism	Coproporphyrinogen III oxidase, oxygen-independent, required for cytochrome B and cytochrome C synthesis during anaerobic growth	n.s.	n.s.	n.s.	2.0786	n.s.	n.s.
CDS	b3671	ilvB	H	Coenzyme transport and metabolism	Acetohydroxy acid synthase I (AHAS-I); acetolactate synthase I (ALS-I); valine sensitive; large subunit	-5.10879	-6.09596	n.s.	n.s.	2.49018	n.s.
CDS	b3774	ilvC	H	Coenzyme transport and metabolism	Ketol-acid reductoisomerase	-6.65684	-7.34356	n.s.	-17.0447	-30.2715	n.s.
CDS	b3770	ilvE	H	Coenzyme transport and metabolism	Branched-chain amino acid aminotransferase; transaminase B; dimer of trimers	n.s.	-2.30009	n.s.	3.73223	4.25258	n.s.
CDS	b0077	ilvI	H	Coenzyme transport and metabolism	Acetohydroxy acid synthase III (AHAS-III); acetolactate synthase III (ALS-III); valine sensitive; large subunit	-2.4309	-2.20428	-2.30309	n.s.	n.s.	n.s.
CDS	b0421	ispA	H	Coenzyme transport and metabolism	Farnesyl diphosphate synthase, isoprenoid biosynthesis	n.s.	n.s.	n.s.	n.s.	n.s.	n.s.
CDS	b3187	ispB	H	Coenzyme transport and metabolism	Octaprenyl diphosphate synthase, isoprenoid biosynthesis	n.s.	n.s.	n.s.	2.50468	n.s.	n.s.
CDS	b3617	kbl	H	Coenzyme transport and metabolism	2-amino-3-ketobutyrate CoA ligase	3.50197	2.96388	n.s.	6.37478	7.07183	n.s.
CDS	b1380	ldhA	H	Coenzyme transport and metabolism	D-lactate dehydrogenase, NAD-dependent	8.33271	3.37838	n.s.	4.8521	3.58309	n.s.
CDS	b0628	lipA	H	Coenzyme transport and metabolism	Lipoyl synthase, iron-sulfur protein; SAM-dependent chemistry	6.52741	3.57251	n.s.	6.79966	4.52869	n.s.
CDS	b0630	lipB	H	Coenzyme transport and metabolism	Octanoyltransferase; octanoyl-[ACP]:protein N-octanoyltransferase	n.s.	n.s.	n.s.	n.s.	n.s.	n.s.
CDS	b4386	lplA	H	Coenzyme transport and metabolism	Lipoate-protein ligase A; selenolipoate resistant	n.s.	2.49558	n.s.	n.s.	2.00582	n.s.
CDS	b3930	menA	H	Coenzyme transport and metabolism	1, 4-Dihydroxy-2-naphthoic acid (DHNA)-octaprenyltransferase; dimethylmenaquinone synthase; menaquinone biosynthesis	n.s.	n.s.	n.s.	n.s.	n.s.	n.s.
CDS	b2262	menB	H	Coenzyme transport and metabolism	1,4-Dihydroxy-2-naphthoyl-CoA (DHNA-CoA) synthase; menaquinone biosynthesis	n.s.	-3.33828	n.s.	-2.45378	-2.83253	n.s.
CDS	b2261	menC	H	Coenzyme transport and metabolism	o-succinylbenzoate synthase; menaquinone biosynthesis	-2.14808	-4.13218	n.s.	-3.51804	-3.90937	n.s.
CDS	b2264	menD	H	Coenzyme transport and metabolism	SEPHCHC synthase, menaquinone biosynthesis; 2-succinyl-5-enolpyruvyl-6-hydroxy-3-cyclohexene-1-carboxylate synthase	-5.25	-3.58708	n.s.	-7.46939	-7.37963	n.s.
CDS	b2265	menF	H	Coenzyme transport and metabolism	Isochorismate synthase, menaquinone biosynthesis	n.s.	n.s.	n.s.	-5.3105	-3.85271	n.s.
CDS	b2263	menH	H	Coenzyme transport and metabolism	2-succinyl-6-hydroxy-2,4-cyclohexadiene-1-carboxylate synthase; menaquinone biosynthesis	-3.57971	-3.84	n.s.	-4.61017	-6.78378	n.s.
CDS	b2942	metK	H	Coenzyme transport and metabolism	S-adenosylmethionine synthase; methionine adenosyltransferase; ethionine sensitivity; essential gene	n.s.	n.s.	n.s.	-16.7332	-4.71299	n.s.
CDS	b0347	mhpA	H	Coenzyme transport and metabolism	3-(3-Hydroxyphenyl)propionate 2-hydroxylase; utilizes MHP	4.11111	5.27778	n.s.	4.26667	7.17647	n.s.
CDS	b0349	mhpC	H	Coenzyme transport and metabolism	Dihydroxyphenylpropionate-ring-fission-product hydrolase; 2-hydroxy-6-ketonona-2,4-dienedioic acid hydrolase; utilizes MHP	3.53571	n.s.	n.s.	6.95082	5.125	n.s.
CDS	b0781	moaA	H	Coenzyme transport and metabolism	MPT synthesis; chlorate resistance protein A	n.s.	n.s.	n.s.	2.07349	n.s.	n.s.
CDS	b0782	moaB	H	Coenzyme transport and metabolism	MPT synthesis; chlorate resistance protein B	2.45075	n.s.	n.s.	2.16869	n.s.	n.s.
CDS	b0783	moaC	H	Coenzyme transport and metabolism	MPT (molybdopterin ) biosynthesis; chlorate resistance protein C	n.s.	n.s.	n.s.	n.s.	n.s.	n.s.
CDS	b0784	moaD	H	Coenzyme transport and metabolism	Molybdopterin (MPT) synthase, small subunit; chlorate resistance; dimer of dimers with MoaE	n.s.	n.s.	n.s.	n.s.	n.s.	n.s.
CDS	b0785	moaE	H	Coenzyme transport and metabolism	Molybdopterin (MPT) synthase, large subunit; chlorate resistance; dimer of dimers with MoaD	n.s.	n.s.	n.s.	n.s.	n.s.	n.s.
CDS	b3857	mobA	H	Coenzyme transport and metabolism	Molybdopterin guanine dinucleotide synthesis; chlorate resistance	3.33113	4.02	n.s.	4.23582	2.68031	n.s.
CDS	b3856	mobB	H	Coenzyme transport and metabolism	Molybdenum cofactor biosynthesis adaptor protein; dimeric	3.22901	5.83234	n.s.	3.88966	3.34694	n.s.
CDS	b2877	mocA	H	Coenzyme transport and metabolism	CTP:molybdopterin cytidylyltransferase; converts Mo-molybdopterin (Mo-MPT) cofactor (Moco) to the molybdopterin cytosine dinucleotide (MCD) cofactor (a Moco form)	n.s.	n.s.	-3.69444	2.05455	n.s.	-8.67416
CDS	b0827	moeA	H	Coenzyme transport and metabolism	Molybdopterin molybdenumtransferase; molybdopterin (MPT) synthesis; incorporation of molybdenum into MPT; chlorate resistance	n.s.	n.s.	n.s.	n.s.	n.s.	n.s.
CDS	b0826	moeB	H	Coenzyme transport and metabolism	Molybdopterin-synthase sulfurylase; adenylation of MoaD C-terminus; chlorate resistance; zinc-containing enyzyme	n.s.	n.s.	n.s.	-2.08123	-2.1134	n.s.
CDS	b0009	mog	H	Coenzyme transport and metabolism	Molybdochelatase incorporating molybdenum into molybdopterin; chlorate resistance	n.s.	n.s.	n.s.	n.s.	n.s.	n.s.
CDS	b0750	nadA	H	Coenzyme transport and metabolism	Quinolinate synthase, [4Fe-4S] cluster subunit, A protein	n.s.	-2.5721	-3.74485	n.s.	-5.3371	n.s.
CDS	b2574	nadB	H	Coenzyme transport and metabolism	L-aspartate oxidase, FAD-dependent; quinolinate synthase flavoprotein subunit, B protein; LASPO	-3.40835	-9.50975	-4.30753	-6.28097	-25.8174	-3.82735
CDS	b0109	nadC	H	Coenzyme transport and metabolism	Quinolinate phosphoribosyl transferase	n.s.	n.s.	n.s.	2.08342	n.s.	n.s.
CDS	b0639	nadD	H	Coenzyme transport and metabolism	Nicotinate mononucleotide adenylyltransferase, NAD(P) biosynthesis	n.s.	n.s.	n.s.	-4.38367	-2.71042	n.s.
CDS	b1740	nadE	H	Coenzyme transport and metabolism	NAD synthase, ammonia dependent	n.s.	n.s.	n.s.	n.s.	n.s.	n.s.
CDS	b4390	nadR	H	Coenzyme transport and metabolism	NMN adenylyltransferase/ribosylnicotinamide kinase/repressor; nicotinamide mononucleotide adenyltransferase; involved in transport of nicotinamide riboside (NR) by PnuC	-2.15325	n.s.	n.s.	n.s.	n.s.	n.s.
CDS	b2373	oxc	H	Coenzyme transport and metabolism	Oxalyl CoA decarboxylase, oxalate catabolism; thiamine diphosphate cofactor; activated by ADP; tetrameric	n.s.	n.s.	n.s.	n.s.	3.20833	n.s.
CDS	b1398	paaK	H	Coenzyme transport and metabolism	Phenylacetate-coenzyme A ligase, phenylacetic acid degradation	2.62332	3.28962	n.s.	2.02834	2.76101	n.s.
CDS	b3360	pabA	H	Coenzyme transport and metabolism	Sulfonamide resistance; p-aminobenzoate biosynthesis	n.s.	3.35354	n.s.	n.s.	n.s.	n.s.
CDS	b1812	pabB	H	Coenzyme transport and metabolism	Sulfonamide resistance; p-aminobenzoate biosynthesis	-2.91089	n.s.	n.s.	-2.16279	n.s.	n.s.
CDS	b1096	pabC	H	Coenzyme transport and metabolism	Sulfonamide resistance; aminodeoxychorismate lyase	n.s.	n.s.	n.s.	3.50773	3.1284	n.s.
CDS	b0134	panB	H	Coenzyme transport and metabolism	Ketopantoate hydroxymethyltransferase	n.s.	n.s.	n.s.	n.s.	n.s.	n.s.
CDS	b0133	panC	H	Coenzyme transport and metabolism	Pantothenate synthase, dimeric	n.s.	n.s.	n.s.	n.s.	n.s.	n.s.
CDS	b0131	panD	H	Coenzyme transport and metabolism	Aspartate 1-decarboxylase; pantothenate biosynthesis; residues 1-24 constitute the beta chain; C-terminal 102 residues constitute the alpha chain	n.s.	2.61077	n.s.	2.71498	2.60949	n.s.
CDS	b0425	panE	H	Coenzyme transport and metabolism	2-dehydropantoate 2-reductase, NADPH-dependent; also known as ketopantoate reductase (KPR)	n.s.	n.s.	n.s.	n.s.	n.s.	n.s.
CDS	b3258	panF	H	Coenzyme transport and metabolism	Pantothenate permease	-3.32453	n.s.	n.s.	-3.72137	-2.19027	n.s.
CDS	b0052	pdxA	H	Coenzyme transport and metabolism	4-hydroxythreonine-4-phosphate dehydrogenase; fourth step in pyridoxal 5-phosphate biosynthesis; isoniazid resistance; requires divalent cations and NAD(P)+	-4.34362	n.s.	n.s.	-6.6119	-5.2426	n.s.
CDS	b2320	pdxB	H	Coenzyme transport and metabolism	2-hydroxyacid dehydrogenase involved in pyridoxine biosynthesis upstream of 4-phospho-hydroxy-threonine; isoniazid resistance	n.s.	n.s.	n.s.	n.s.	n.s.	n.s.
CDS	b1638	pdxH	H	Coenzyme transport and metabolism	Pyridoxine/pyridoxamine phosphate (PNP/PMP) oxidase; isoniazid resistance	n.s.	n.s.	n.s.	-2.53265	-2.18363	n.s.
CDS	b2564	pdxJ	H	Coenzyme transport and metabolism	Pyridoxine 5'-phosphate (PNP) synthase; homo-octamer	2.00393	n.s.	n.s.	2.92076	2.08292	n.s.
CDS	b2418	pdxK	H	Coenzyme transport and metabolism	B6-vitamer kinase; pyridoxine (PN)/pyridoxal (PL)/pyridoxamine (PM) kinase	2.06419	n.s.	n.s.	n.s.	n.s.	n.s.
CDS	b1636	pdxY	H	Coenzyme transport and metabolism	Pyridoxamine kinase	-2.85084	n.s.	n.s.	-3.4059	-4.61304	n.s.
CDS	b1768	pncA	H	Coenzyme transport and metabolism	Pyrazinamidase/nicotinamidase	n.s.	n.s.	n.s.	n.s.	n.s.	n.s.
CDS	b0931	pncB	H	Coenzyme transport and metabolism	Nicotinate phosphoribosyltransferase	n.s.	n.s.	n.s.	n.s.	n.s.	n.s.
CDS	b2700	pncC	H	Coenzyme transport and metabolism	NMN amidohydrolase	n.s.	n.s.	n.s.	n.s.	n.s.	n.s.
CDS	b0751	pnuC	H	Coenzyme transport and metabolism	Nicotinamide riboside uptake permease	n.s.	-2.93884	-3.01804	n.s.	-2.23896	-3.60694
CDS	b0871	poxB	H	Coenzyme transport and metabolism	Pyruvate oxidase	2.45985	n.s.	5.04842	-2.01316	n.s.	n.s.
CDS	b2765	queD	H	Coenzyme transport and metabolism	6-carboxy-5,6,7,8-tetrahydropterin synthase; queuosine biosynthesis	n.s.	n.s.	n.s.	n.s.	n.s.	n.s.
CDS	b1277	ribA	H	Coenzyme transport and metabolism	GTP cyclohydrolase II, riboflavin biosynthesis	n.s.	n.s.	n.s.	n.s.	n.s.	n.s.
CDS	b3041	ribB	H	Coenzyme transport and metabolism	3,4-dihydroxy-2-butanone 4-phosphate synthase; riboflavin biosynthesis; acid-inducible; homodimeric	n.s.	-2.53819	n.s.	n.s.	n.s.	n.s.
CDS	b1662	ribC	H	Coenzyme transport and metabolism	Riboflavin synthase; homotrimer; associated with RibE 60-mer	n.s.	n.s.	n.s.	2.93238	n.s.	n.s.
CDS	b0414	ribD	H	Coenzyme transport and metabolism	Bifunctional enzyme for second and third steps in riboflavin biosynthesis; 2,5-diamino-6-ribosylamino-4(3H)-pyrimidinone 5'-phosphate deaminase; ribosyl reductase	n.s.	n.s.	n.s.	n.s.	n.s.	n.s.
CDS	b0415	ribE	H	Coenzyme transport and metabolism	Lumazine (6,7-dimethyl-8-ribityllumazine) synthase; 60-mer capsid; penultimate step in the biosynthesis of riboflavin; binds RibC homotrimer	n.s.	n.s.	n.s.	n.s.	n.s.	n.s.
CDS	b0025	ribF	H	Coenzyme transport and metabolism	Riboflavin kinase and FAD synthase, riboflavin biosynthesis	n.s.	n.s.	n.s.	2.36364	n.s.	n.s.
CDS	b0852	rimK	H	Coenzyme transport and metabolism	Ribosomal protein S6 modification, C-terminal glutmate addition; polyglutamate synthase	-2.19346	n.s.	n.s.	n.s.	n.s.	n.s.
CDS	b1012	rutA	H	Coenzyme transport and metabolism	Pyrimidine oxygenase, FMN-dependent; pyrimidine nitrogen catabolism; requires RutF to regenerate FMN in vivo	2.7037	6.22222	n.s.	2.33333	7.375	n.s.
CDS	b1011	rutB	H	Coenzyme transport and metabolism	Ureidoacrylate amidohydrolase; pyrimidine nitrogen catabolism	n.s.	n.s.	n.s.	n.s.	n.s.	n.s.
CDS	b1009	rutD	H	Coenzyme transport and metabolism	Putative aminoacrylate hydrolase; reactive intermediate detoxification; required for pyrimidine nitrogen degradation in vivo but not in vitro	n.s.	n.s.	n.s.	n.s.	n.s.	n.s.
CDS	b2913	serA	H	Coenzyme transport and metabolism	D-3-Phosphoglycerate dehydrogenase	n.s.	n.s.	n.s.	n.s.	n.s.	n.s.
CDS	b0907	serC	H	Coenzyme transport and metabolism	Phosphoserine aminotransferase	n.s.	n.s.	n.s.	-3.01553	-4.17524	n.s.
CDS	b0921	smtA	H	Coenzyme transport and metabolism	Putative methyltransferase, SAM-dependent, Hns-regulated	n.s.	n.s.	n.s.	2.92188	2.38635	n.s.
CDS	b0935	ssuD	H	Coenzyme transport and metabolism	FMNH2-dependent aliphatic sulfonate monooxygenase; sulfur starvation inducible	n.s.	n.s.	n.s.	n.s.	n.s.	n.s.
CDS	b0068	thiB	H	Coenzyme transport and metabolism	Periplasmic thiamin binding protein; TBP; monomeric	n.s.	n.s.	n.s.	n.s.	n.s.	n.s.
CDS	b3994	thiC	H	Coenzyme transport and metabolism	Hydroxymethylpyrimidine synthesis, for thiamine biosynthesis; requires SAM and an iron-sulfiur cluster	3.19444	n.s.	n.s.	2.67364	n.s.	n.s.
CDS	b2103	thiD	H	Coenzyme transport and metabolism	Phosphomethylpyrimidine kinase, HMP-P kinase; hydroxymethylpyrimidine kinase, HMP kinase; bifunctional enzyme	2.49412	n.s.	n.s.	2.13978	2.02105	n.s.
CDS	b3993	thiE	H	Coenzyme transport and metabolism	Thiamin phosphate synthase; thiamine phosphate pyrophosphorylase, TMP-PPase; thiamin-thiazole moiety synthesis	n.s.	n.s.	n.s.	-2.38889	n.s.	n.s.
CDS	b3992	thiF	H	Coenzyme transport and metabolism	Adenylyltransferase, modifies ThiS C-terminus; ThiS-thiocarboxylate (ThiS-COSH) synthesis; thiamin-thiazole moiety synthesis; complexes with ThiS	n.s.	n.s.	n.s.	n.s.	-2.55556	n.s.
CDS	b3991	thiG	H	Coenzyme transport and metabolism	Thiazole synthase; thiamin-thiazole moiety synthesis; complexes with ThiH	n.s.	n.s.	n.s.	n.s.	n.s.	n.s.
CDS	b3990	thiH	H	Coenzyme transport and metabolism	Tyrosine lyase, involved in thiamin-thiazole moiety synthesis; complexes with ThiG; [4Fe-4S]-SAM cluster; Radical SAM superfamily	n.s.	n.s.	n.s.	-2.18333	-3.30556	n.s.
CDS	b0423	thiI	H	Coenzyme transport and metabolism	tRNA s(4)U8 sulfurtransferase, activated by IscS; ThiS-thiocarboxylate (ThiS-COSH) synthesis; mutant is near-UV resistant	-3.53189	n.s.	n.s.	n.s.	n.s.	n.s.
CDS	b1106	thiK	H	Coenzyme transport and metabolism	Thiamine kinase involved in thiamine salvage	n.s.	n.s.	n.s.	n.s.	n.s.	n.s.
CDS	b0417	thiL	H	Coenzyme transport and metabolism	Thiamine monophosphate kinase, involved in thiamine salvage	-3.7875	n.s.	n.s.	-6.64356	-3.508	n.s.
CDS	b2104	thiM	H	Coenzyme transport and metabolism	Hydroxyethylthiazole kinase	n.s.	n.s.	n.s.	n.s.	n.s.	n.s.
CDS	b0066	thiQ	H	Coenzyme transport and metabolism	ABC transporter ATPase for thiamine, thiamine pyrophosphate	-3.18	n.s.	n.s.	-4.78378	-4.75	n.s.
CDS	b4407	thiS	H	Coenzyme transport and metabolism	Immediate sulfur donor in thiazole formation; C-terminal thiocarboxylate; ThiF-ThiS complex	n.s.	n.s.	n.s.	n.s.	n.s.	n.s.
CDS	b1264	trpE	H	Coenzyme transport and metabolism	Anthranilate synthase component I	-5.93898	-7.6891	n.s.	-19.6353	-28.1959	n.s.
CDS	b4040	ubiA	H	Coenzyme transport and metabolism	4-Hydroxybenzoate polyprenyltransferase	4.2948	2.0473	n.s.	5.70307	6.65718	n.s.
CDS	b3835	ubiB	H	Coenzyme transport and metabolism	Required for octaprenylphenol hydroxylation, the first step of ubiquinone synthesis; regulator of 2'-N-acetyltransferase; member of the ABC1 family of putative protein kinases	-2.03828	n.s.	n.s.	-2.14894	-2.46353	n.s.
CDS	b4039	ubiC	H	Coenzyme transport and metabolism	Chorismate--pyruvate lyase	3.21495	n.s.	n.s.	3.24789	3.3246	n.s.
CDS	b3843	ubiD	H	Coenzyme transport and metabolism	3-octaprenyl-4-hydroxybenzoate carboxylyase; ubiquinone biosynthesis, third step; UbiX isozyme	n.s.	n.s.	n.s.	n.s.	n.s.	n.s.
CDS	b3833	ubiE	H	Coenzyme transport and metabolism	Ubiquinone/menaquinone biosynthesis methyltransferase; SAM-dependent; (1) Ubiqinone synthesis, 2-octaprenyl-6-methoxy-1,4-benzoquinone methyltransferase; (2) Menaquinone synthesis, 2-demethylmenaquinone (DMK) methyltransferase	n.s.	n.s.	n.s.	2.28056	n.s.	n.s.
CDS	b0662	ubiF	H	Coenzyme transport and metabolism	2-octaprenyl-3-methyl-6-methoxy-1,4-benzoquinol hydroxylase; produces 2-octaprenyl-3-methyl-5-hydroxy-6-methoxy-1,4-benzoquinol; required for ubiquinone synthesis; mutation confers resistance to bleomycin, phleomycin and heat	2.62452	n.s.	n.s.	2.15758	n.s.	n.s.
CDS	b2232	ubiG	H	Coenzyme transport and metabolism	SAM:OMHMB methyltransferase; Reactions: 2-octaprenyl-6-hydroxylphenol to 2-octaprenyl-6-methoxyphenol; 2-octaprenyl-3-methyl-5-hydroxy-6-methoxy-1,4-benzoquinone to ubiquinone 8	n.s.	n.s.	n.s.	2.63011	2.13299	n.s.
CDS	b2907	ubiH	H	Coenzyme transport and metabolism	2-octaprenyl-6-methoxyphenol hydroxylase; produces 2-octaprenyl-6-methoxy-1,4-benzoquinone	n.s.	n.s.	n.s.	-2.55423	-2.20686	n.s.
CDS	b2906	ubiI	H	Coenzyme transport and metabolism	Putative FAD-dependent oxidoreductase, function unknown; downstream of and homologous to ubiH (visB)	n.s.	n.s.	n.s.	-3.75053	-2.58748	n.s.
CDS	b3834	ubiJ	H	Coenzyme transport and metabolism	Function unknown, SCP2 family	n.s.	n.s.	n.s.	n.s.	n.s.	n.s.
CDS	b2311	ubiX	H	Coenzyme transport and metabolism	3-octaprenyl-4-hydroxybenzoate carboxylyase; UbiD isozyme	n.s.	2.53415	2.4697	n.s.	n.s.	n.s.
CDS	b0511	ybbW	H	Coenzyme transport and metabolism	Probable allantoin permease, glyoxylate-inducible or allantoin-inducible (anaerobic)	n.s.	n.s.	n.s.	n.s.	5	n.s.
CDS	b0686	ybfF	H	Coenzyme transport and metabolism	Acyl-CoA esterase in vitro, function unknown; low abundance protein	n.s.	2.53854	n.s.	3.17503	2.41705	n.s.
CDS	b0710	ybgI	H	Coenzyme transport and metabolism	Conserved metal-binding protein, NIF3 family, function unknown	3.00424	n.s.	n.s.	2.78294	n.s.	n.s.
CDS	b0766	ybhA	H	Coenzyme transport and metabolism	Pyridoxal phosphate (PLP) phosphatase; phosphoramidase; physiological role unknown; HAD14	n.s.	n.s.	n.s.	n.s.	n.s.	n.s.
CDS	b0780	ybhK	H	Coenzyme transport and metabolism	Complements B. subtilis yvcK mutant, function unknown; Yvck, and perhaps YbhK, has a role in carbon metabolism	n.s.	n.s.	n.s.	n.s.	n.s.	n.s.
CDS	b0822	ybiV	H	Coenzyme transport and metabolism	Sugar phosphatase; preference for fructose-1-P, ribose-5-P and glucose-6-P; phosphoramidase and acetyl phosphatase; HAD12	2.1113	4.03892	2.43511	3.36078	4.03899	n.s.
CDS	b0844	ybjI	H	Coenzyme transport and metabolism	FMN and erythrose-4-P phosphatase; physiological role unknown; HAD15	n.s.	n.s.	n.s.	2.28159	n.s.	n.s.
CDS	b0897	ycaC	H	Coenzyme transport and metabolism	Predicted hydrolase, isochorismatase family, function unknown; homologous to pyrazinamidase and carbamoylsarcosine amidohydrolase; homooctamer	4	5.20339	5.33828	n.s.	n.s.	n.s.
CDS	b1537	ydeJ	H	Coenzyme transport and metabolism	Inactive PncC domain protein, function unknown	4.83333	7.30769	n.s.	6.14286	23.0909	n.s.
CDS	b1705	ydiE	H	Coenzyme transport and metabolism	Hemin uptake protein HemP homolog; function unknown	n.s.	n.s.	n.s.	-3.03846	n.s.	n.s.
CDS	b1867	yecD	H	Coenzyme transport and metabolism	Isochorismatase family protein, function unknown	2.53086	n.s.	n.s.	n.s.	n.s.	n.s.
CDS	b2928	yggC	H	Coenzyme transport and metabolism	Predicted kinase, function unknown	n.s.	n.s.	n.s.	n.s.	n.s.	n.s.
CDS	b2955	yggW	H	Coenzyme transport and metabolism	Predicted oxidoreductase, HemN family, function unknown; Radical SAM superfamily	n.s.	n.s.	n.s.	-4.0449	-2.26656	n.s.
CDS	b3160	yhbW	H	Coenzyme transport and metabolism	Function unknown, luciferase-like	6.4735	2.12048	n.s.	n.s.	2.09185	n.s.
CDS	b3697	yidA	H	Coenzyme transport and metabolism	Erythrose 4-P and mannose 1-P phosphatase; alpha-D-glucose-1-P phosphatase, anomer-specific; phosphoramidase; physiological role unknown; additional in vitro substrates include: ribose-5-P, fructose-1-P, fructose-6-P, glucose-6-P, acetyl phosphate; HAD13	n.s.	n.s.	n.s.	n.s.	n.s.	n.s.
CDS	b3712	yieE	H	Coenzyme transport and metabolism	Predicted phosphopantetheinyl transferase, COG2091 family	n.s.	n.s.	n.s.	n.s.	n.s.	n.s.
CDS	b3812	yigB	H	Coenzyme transport and metabolism	FMN phosphatase; physiological role unknown; HAD7	-3.2013	n.s.	n.s.	-17.3175	-16.0755	n.s.
CDS	b3826	yigL	H	Coenzyme transport and metabolism	Pyridoxal phosphate (PLP) phosphatase; weak phosphoramidase; additional in vitro substrates include: 2-deoxyglucose-6-P, glucose-6-P; physiological role unknown; HAD16	n.s.	n.s.	n.s.	n.s.	n.s.	n.s.
CDS	b3885	yihX	H	Coenzyme transport and metabolism	alpha-D-Glucose-1-P phosphatase, anomer-specific; physiological role unknown; HAD4	3.87304	n.s.	n.s.	2.34561	n.s.	n.s.
CDS	b4056	yjbQ	H	Coenzyme transport and metabolism	Multicopy suppressor of thiE and pdxB; weak thiamin phosphate synthase activity	2.35085	n.s.	n.s.	n.s.	n.s.	n.s.
CDS	b4374	yjjG	H	Coenzyme transport and metabolism	Noncanonical pyrimidine nucleotide house-cleaning phosphatase; dUMP phosphatase activity	n.s.	2.05142	n.s.	n.s.	n.s.	n.s.
CDS	b1593	ynfK	H	Coenzyme transport and metabolism	Predicted dethiobiotin synthase, function unknown	-11.3432	-9.94567	-15.5008	-3.10913	-5.22998	n.s.
CDS	b3399	yrfG	H	Coenzyme transport and metabolism	GMP/IMP nucleotidase; physiological role unknown; HAD8	n.s.	n.s.	2.0209	n.s.	n.s.	n.s.
CDS	b2836	aas	I	Lipid transport and metabolism	Acyl-ACP synthase; 2-acylglycerophosphoethanolamine acyltransferase; salvage pathway for reacylation; inner membrane; bifunctional for turnover/incorporation	-2.00268	n.s.	n.s.	n.s.	n.s.	n.s.
CDS	b0185	accA	I	Lipid transport and metabolism	Acetyl-CoA carboxylase, carboxyltransferase alpha subunit	n.s.	n.s.	n.s.	n.s.	n.s.	n.s.
CDS	b3255	accB	I	Lipid transport and metabolism	Acetyl-CoA carboxylase, biotin carboxyl carrier protein; BCCP; homodimeric	-2.51318	n.s.	n.s.	n.s.	n.s.	n.s.
CDS	b3256	accC	I	Lipid transport and metabolism	Acetyl-CoA carboxylase, biotin carboxylase (BC) subunit	-2.68427	n.s.	n.s.	-2.98793	-2.38092	n.s.
CDS	b2316	accD	I	Lipid transport and metabolism	Acetyl-CoA carboxylase, carboxyltransferase beta subunit	n.s.	n.s.	n.s.	2.84045	2.73032	n.s.
CDS	b0404	acpH	I	Lipid transport and metabolism	Acyl carrier protein (ACP) phosphodiesterase; ACP hydrolyase	n.s.	2.46829	2.94712	2.02404	n.s.	n.s.
CDS	b1094	acpP	I	Lipid transport and metabolism	Acyl carrier protein ACP	n.s.	n.s.	n.s.	n.s.	n.s.	n.s.
CDS	b2563	acpS	I	Lipid transport and metabolism	ACP-CoA phosphopantetheinyltransferase; Holo-ACP synthase	n.s.	n.s.	n.s.	2.22743	2.05263	n.s.
CDS	b4069	acs	I	Lipid transport and metabolism	Acetyl CoA synthase, acetate-scavenging enzyme, improves carbon starvation survival	-2.40734	n.s.	n.s.	-2.49868	n.s.	n.s.
CDS	b0476	aes	I	Lipid transport and metabolism	Short acyl chain and triacetyl glycerol esterase; affects maltose gene expression	2.15294	n.s.	n.s.	n.s.	n.s.	n.s.
CDS	b4187	aidB	I	Lipid transport and metabolism	DNA alkylation damage repair protein; flavin-containing DNA binding protein, weak isovaleryl CoA dehydrogenase	3.70297	3.78146	n.s.	n.s.	n.s.	n.s.
CDS	b2222	atoA	I	Lipid transport and metabolism	Acetate CoA-transferase	n.s.	n.s.	n.s.	n.s.	n.s.	n.s.
CDS	b2224	atoB	I	Lipid transport and metabolism	Acetyl-CoA acetyltransferase	n.s.	n.s.	n.s.	n.s.	n.s.	n.s.
CDS	b2221	atoD	I	Lipid transport and metabolism	Acetyl-CoA:acetoacetyl-CoA transferase beta-subunit	n.s.	n.s.	n.s.	n.s.	n.s.	n.s.
CDS	b2223	atoE	I	Lipid transport and metabolism	Short-chain fatty acids transporter	n.s.	n.s.	n.s.	n.s.	n.s.	n.s.
CDS	b3057	bacA	I	Lipid transport and metabolism	Undecaprenyl pyrophosphate phosphatase BacA(UppP); overexpression confers bacitracin resistance	n.s.	n.s.	n.s.	n.s.	n.s.	n.s.
CDS	b4249	bdcA	I	Lipid transport and metabolism	c-di-GMP-binding biofilm dispersal mediator protein	596.143	78.5618	7.17949	16.2909	2.38961	n.s.
CDS	b0311	betA	I	Lipid transport and metabolism	Choline dehydrogenase, oxygen-dependent; bet genes confer protection against osmotic stress by making the osmoprotectant glycine betaine from choline	2.21372	4.24645	n.s.	n.s.	3.07104	n.s.
CDS	b1710	btuE	I	Lipid transport and metabolism	Glutathione peroxidase; non-specific peroxidase activity	n.s.	2.34195	n.s.	n.s.	n.s.	n.s.
CDS	b0039	caiA	I	Lipid transport and metabolism	Crotonobetaine reductase, CII component	n.s.	n.s.	-2.14286	n.s.	n.s.	n.s.
CDS	b0038	caiB	I	Lipid transport and metabolism	Carnitine dehydratase; crotonobetaine reductase, CI component	2.38095	n.s.	n.s.	n.s.	n.s.	n.s.
CDS	b0037	caiC	I	Lipid transport and metabolism	Crotonobetain/carnitine-CoA ligase	n.s.	-2.22449	n.s.	n.s.	n.s.	n.s.
CDS	b0036	caiD	I	Lipid transport and metabolism	Carnitinyl-CoA dehydratase	n.s.	n.s.	n.s.	n.s.	n.s.	n.s.
CDS	b3918	cdh	I	Lipid transport and metabolism	CDP-diglyceride hydrolase; Salmonella ortholog has both UDP sugar hydrolase (UshB) and NAD pyrophosphatase (PnuE) activities	n.s.	2.82456	3.41577	n.s.	n.s.	n.s.
CDS	b0175	cdsA	I	Lipid transport and metabolism	CDP-diglyceride synthase, integral membrane protein with eight transmembrane helices; also known as phosphatidate cytidylyltransferase	n.s.	n.s.	n.s.	n.s.	n.s.	n.s.
CDS	b1661	cfa	I	Lipid transport and metabolism	Cyclopropane fatty acid synthase; CFA lipid modification is required for acid resistance in early stationary phase	2.10944	3.61598	n.s.	n.s.	n.s.	n.s.
CDS	b0614	citX	I	Lipid transport and metabolism	Apo-citrate lyase phosphoribosyl-dephospho-CoA transferase	n.s.	n.s.	n.s.	6.25	n.s.	n.s.
CDS	b1249	clsA	I	Lipid transport and metabolism	Cardiolipin synthase 1; mutants are dihydroxybutylphosphonate resistant; novobiocin sensitivity	3.1086	n.s.	n.s.	2.8463	n.s.	n.s.
CDS	b0789	clsB	I	Lipid transport and metabolism	Cardiolipin synthase 2	3.2	7.71698	8.60741	n.s.	3.67391	n.s.
CDS	b1046	clsC	I	Lipid transport and metabolism	Cardiolipin synthase 3, active in stationary phase	-3.27897	-2.09065	n.s.	-4.83429	-3.39153	n.s.
CDS	b0428	cyoE	I	Lipid transport and metabolism	Cytochrome o oxidase protoheme IX farnesyltransferase subunit	n.s.	-6.6727	n.s.	-2.76697	-16.0936	n.s.
CDS	b4042	dgkA	I	Lipid transport and metabolism	Diacylglycerol kinase	2.52993	3.76596	n.s.	4.4888	4.87439	n.s.
CDS	b0173	dxr	I	Lipid transport and metabolism	1-deoxy-D-xylulose 5-phosphate (DXP) reductoisomerase, NAPDH-dependent; also called 2-C-methyl-D-erythritol 4-phosphate (MEP) synthase; alternative nonmevalonate (DXP) pathway for terpenoid biosynthesis; dimeric	-2.48057	n.s.	n.s.	n.s.	n.s.	n.s.
CDS	b0420	dxs	I	Lipid transport and metabolism	DXP synthase; DXP is precursor to isoprenoids, thiamin, pyridoxol	-2.28857	n.s.	n.s.	-2.53105	n.s.	n.s.
CDS	b0596	entA	I	Lipid transport and metabolism	2,3-Dihydro-2,3-dihydroxybenzoate dehydrogenase	n.s.	n.s.	n.s.	n.s.	n.s.	n.s.
CDS	b0954	fabA	I	Lipid transport and metabolism	3R-3-hydroxydecanoyl acyl carrier protein (ACP) dehydratase; also called beta-hydroxydecanoylthioester dehydrase	n.s.	n.s.	n.s.	n.s.	n.s.	n.s.
CDS	b2323	fabB	I	Lipid transport and metabolism	3-oxoacyl-[acyl-carrier-protein] synthase I; beta-Ketoacyl-ACP synthase I; KAS I; homodimeric	6.73894	3.65675	n.s.	2.34994	2.81248	n.s.
CDS	b1092	fabD	I	Lipid transport and metabolism	Malonyl-CoA-acyl carrier protein transacylase	n.s.	n.s.	n.s.	n.s.	n.s.	n.s.
CDS	b1095	fabF	I	Lipid transport and metabolism	beta-Ketoacyl-ACP synthase II; KAS II; homodimeric	n.s.	2.87943	n.s.	2.15018	2.64792	n.s.
CDS	b1093	fabG	I	Lipid transport and metabolism	beta-Ketoacyl-ACP reductase	-2.20626	-2.08487	n.s.	n.s.	n.s.	n.s.
CDS	b1091	fabH	I	Lipid transport and metabolism	beta-Ketoacyl-ACP synthase III; KAS III; monomer	n.s.	n.s.	n.s.	n.s.	n.s.	n.s.
CDS	b1288	fabI	I	Lipid transport and metabolism	Enoyl-ACP reductase, NADH dependent	n.s.	n.s.	n.s.	-3.21519	-3.23271	n.s.
CDS	b0180	fabZ	I	Lipid transport and metabolism	3R-hydroxymyristoyl acyl carrier protein (ACP) dehydratase	n.s.	n.s.	n.s.	n.s.	n.s.	n.s.
CDS	b3845	fadA	I	Lipid transport and metabolism	3-ketoacyl-CoA thiolase, fatty acid oxidation complex subunit beta	n.s.	2.88542	3.93671	n.s.	n.s.	n.s.
CDS	b3846	fadB	I	Lipid transport and metabolism	Multifunctional fatty acid oxidation complex subunit alpha; four enzyme activities: L-3-hydroxyacyl-CoA dehydrogenase, 3-hydroxyacyl-CoA epimerase, dodecenoyl-CoA-delta-isomerase, and small-chain-length enoyl-CoA hydratase (cronotase)	n.s.	6.42	8.62712	n.s.	n.s.	n.s.
CDS	b1805	fadD	I	Lipid transport and metabolism	Acyl-CoA synthase	n.s.	n.s.	n.s.	n.s.	n.s.	n.s.
CDS	b0221	fadE	I	Lipid transport and metabolism	Medium-long-chain fatty acyl-CoA dehydrogenase	2.57317	5.9805	5.0479	3.21547	6.79487	n.s.
CDS	b2342	fadI	I	Lipid transport and metabolism	Thiolase of anaerobic fatty acid oxidation complex FadIJ; 3-ketoacyl-CoA thiolase	n.s.	n.s.	n.s.	n.s.	n.s.	n.s.
CDS	b2341	fadJ	I	Lipid transport and metabolism	Multifunctional anaerobic fatty acid oxidation complex FadIJ; has 3-hydroxyacyl-CoA dehydrogenase and medium-long-chain-length enoyl-CoA hydratase activities; probable beta-hydroxybutyryl-CoA epimerase and dodecenoyl-CoA-delta-isomerase	n.s.	n.s.	n.s.	-2.075	n.s.	n.s.
CDS	b1701	fadK	I	Lipid transport and metabolism	Acyl-CoA synthase, anaerobic	n.s.	n.s.	n.s.	n.s.	n.s.	n.s.
CDS	b2344	fadL	I	Lipid transport and metabolism	Fatty acid transport protein, outer membrane; long-chain fatty acid receptor	-7.11929	-2.11722	n.s.	-3.06533	-2.72668	n.s.
CDS	b0443	fadM	I	Lipid transport and metabolism	long-chain acyl-CoA thioesterase III	2.09375	n.s.	n.s.	2.86111	2.65079	n.s.
CDS	b1606	folM	I	Lipid transport and metabolism	Dihydromonapterin reductase, tetrahydromonapterin synthesis; NADPH-dependent; dihydrofolate reductase isozyme	n.s.	n.s.	n.s.	n.s.	n.s.	n.s.
CDS	b2374	frc	I	Lipid transport and metabolism	Formyl CoA transferase, NAD(P)-binding; oxalate catabolism; dimeric	n.s.	n.s.	n.s.	n.s.	2.2381	n.s.
CDS	b3125	garR	I	Lipid transport and metabolism	Tartronate semialdehyde reductase, glycerate- or galactarate-inducible	3.08824	n.s.	n.s.	2.90789	2.51754	n.s.
CDS	b2239	glpQ	I	Lipid transport and metabolism	Glycerophosphodiester phosphodiesterase, periplasmic; tetrameric	-3.29613	-3.98176	n.s.	-2.89063	-3.86495	n.s.
CDS	b0509	glxR	I	Lipid transport and metabolism	Tartronate semialdehyde reductase, glyoxylate-inducible, NADH-dependent	n.s.	n.s.	n.s.	n.s.	3.79167	n.s.
CDS	b2350	gtrA	I	Lipid transport and metabolism	Bactoprenol-linked glucose translocase, CPS-53/KpLE1 prophage; part of the GtrABS tripartite system for prophage seroconversion of type IV O antigen to serotype 4a	-2.0805	n.s.	n.s.	n.s.	n.s.	n.s.
CDS	b2541	hcaB	I	Lipid transport and metabolism	3-Phenylpropionate-dihydrodiol dehydrogenase; hca genes catabolize 3-phenylpropionate and cinnamic acid, feeding the products into the the mhp pathway	n.s.	n.s.	n.s.	3.2	3.05	n.s.
CDS	b2542	hcaD	I	Lipid transport and metabolism	3-Phenylpropionate/cinnamic acid dioxygenase, ferredoxin reductase subunit; hca genes catabolize 3-phenylpropionate and cinnamic acid, feeding the products into the the mhp pathway	2.30508	n.s.	n.s.	2.35385	2.4183	n.s.
CDS	b1619	hdhA	I	Lipid transport and metabolism	7-alpha-Hydroxysteroid dehydrogenase	n.s.	n.s.	n.s.	5.85635	4.07467	n.s.
CDS	b2889	idi	I	Lipid transport and metabolism	Isopentenyl diphosphate isomerase, isoprenoid biosynthesis; interconverts isopentenyl diphosphate (IPP) and dimethylallyl diphosphate (DMAPP)	3.84804	n.s.	n.s.	4.49115	3.71239	n.s.
CDS	b4266	idnO	I	Lipid transport and metabolism	5-keto-D-Gluconate 5-reductase	n.s.	n.s.	n.s.	n.s.	n.s.	n.s.
CDS	b2747	ispD	I	Lipid transport and metabolism	2-C-methyl-D-erythritol 4-phosphate cytidylyltransferase; alternative nonmevalonate (DXP) pathway for terpenoid biosynthesis; essential gene	-2.08966	n.s.	n.s.	n.s.	2.20488	n.s.
CDS	b1208	ispE	I	Lipid transport and metabolism	4-diphosphocytidyl-2-C-methylerythritol kinase; isopentenyl phosphate kinase; alternative nonmevalonate (DXP) pathway for terpenoid biosynthesis; essential gene	n.s.	n.s.	n.s.	-2.00492	n.s.	n.s.
CDS	b2746	ispF	I	Lipid transport and metabolism	2-C-methyl-D-erythritol 2,4-cyclodiphosphate (MECP) synthase; alternative nonmevalonate (DXP) pathway for terpenoid biosynthesis; essential gene; trimeric	-2.65292	n.s.	n.s.	n.s.	n.s.	n.s.
CDS	b2515	ispG	I	Lipid transport and metabolism	1-hydroxy-2-methyl-2-(E)-butenyl 4-diphosphate synthase; alternative nonmevalonate (DXP) pathway for terpenoid biosynthesis; [4Fe-4S] protein	n.s.	n.s.	n.s.	n.s.	n.s.	n.s.
CDS	b0029	ispH	I	Lipid transport and metabolism	4-hydroxy-3-methylbut-2-enyl diphosphate reductase; last, branched, step of isopentenyl diphosphate (IPP) and dimethylallyl diphosphate (DMAPP) synthesis from 1-hydroxy-2-methyl-2-(E)-butenyl 4-diphosphate; alternative nonmevalonate (DXP) pathway for terp	n.s.	n.s.	n.s.	n.s.	n.s.	n.s.
CDS	b0174	ispU	I	Lipid transport and metabolism	Undecaprenyl pyrophosphate synthase; dimeric	n.s.	n.s.	n.s.	n.s.	n.s.	n.s.
CDS	b2842	kduD	I	Lipid transport and metabolism	2-deoxy-D-gluconate 3-dehydrogenase	n.s.	n.s.	n.s.	n.s.	n.s.	n.s.
CDS	b3605	lldD	I	Lipid transport and metabolism	L-lactate dehydrogenase, FMN dependent	-2.0613	n.s.	n.s.	-2.5	-2.05917	n.s.
CDS	b1054	lpxL	I	Lipid transport and metabolism	Lipid A synthesis, KDO2-lipid IVA lauroyl-ACP acyltransferase; not under heat shock regulation; membrane protein affecting cell division, growth, and high-temperature survival	2.07523	n.s.	n.s.	2.32201	n.s.	n.s.
CDS	b1855	lpxM	I	Lipid transport and metabolism	Lipid A synthesis, KDO2-lauroyl-lipid IVA myristoyl-ACP acyltransferase	n.s.	2.1057	n.s.	2.14319	2.55609	n.s.
CDS	b2378	lpxP	I	Lipid transport and metabolism	Lipid A synthesis, KDO2-lipid IVA palmitoleoyl-ACP acyltransferase; cold temperature inducible	-3.70985	-3.6075	n.s.	-2.27343	-2.61248	n.s.
CDS	b2174	lpxT	I	Lipid transport and metabolism	Lipid A 1-diphosphate synthase; undecaprenyl pyrophosphate:lipid A 1-phosphate phosphotransferase	-2.27434	n.s.	n.s.	-2.40506	n.s.	n.s.
CDS	b2260	menE	I	Lipid transport and metabolism	o-succinylbenzoate-CoA synthase; homotetrameric; menaquinone biosynthesis	-4.99457	-4.93548	n.s.	-10.2727	-8.87778	n.s.
CDS	b3192	mlaC	I	Lipid transport and metabolism	Putative phospholipid-binding protein, periplasmic; may deliver phospholipids to MlaFEDB ABC transporter for import; maintains OM lipid asymmetry by retrograde import of lipds from the OM outer leaflet	n.s.	2.15997	n.s.	2.74151	3.01774	n.s.
CDS	b1393	paaF	I	Lipid transport and metabolism	2,3-dehydroadipyl-CoA hydratase; enoyl-CoA hydratase; phenylacetic acid degradation	n.s.	n.s.	n.s.	n.s.	n.s.	n.s.
CDS	b1394	paaG	I	Lipid transport and metabolism	1,2-epoxyphenylacetyl-CoA isomerase, oxepin-CoA-forming; phenylacetic acid degradation	n.s.	n.s.	n.s.	n.s.	n.s.	n.s.
CDS	b1395	paaH	I	Lipid transport and metabolism	3-hydroxyadipyl-CoA dehydrogenase, NAD+-dependent; phenylacetic acid degradation	n.s.	n.s.	n.s.	n.s.	n.s.	n.s.
CDS	b1397	paaJ	I	Lipid transport and metabolism	3-oxoadipyl-CoA/3-oxo-5,6-dehydrosuberyl-CoA thiolase; phenylacetic acid degradation	3.19463	3.94574	n.s.	3.37349	4.36607	n.s.
CDS	b0418	pgpA	I	Lipid transport and metabolism	Phosphatidylglycerophosphatase A, membrane bound	n.s.	n.s.	n.s.	n.s.	n.s.	n.s.
CDS	b1278	pgpB	I	Lipid transport and metabolism	Phosphatidylglycerophosphatase B, membrane bound; C(55)-PP phosphatase; also has a minor undecaprenyl pyrophosphate pyrophosphatase (UppP) activity	2.02707	n.s.	n.s.	n.s.	n.s.	n.s.
CDS	b1912	pgsA	I	Lipid transport and metabolism	Phosphatidylglycerophosphate synthase	n.s.	n.s.	n.s.	2.02712	n.s.	n.s.
CDS	b3825	pldB	I	Lipid transport and metabolism	Lysophospholipase L2	n.s.	1.99381	n.s.	2.58365	n.s.	n.s.
CDS	b4041	plsB	I	Lipid transport and metabolism	Glycerol-3-phosphate acyltransferase	n.s.	n.s.	n.s.	n.s.	n.s.	n.s.
CDS	b3018	plsC	I	Lipid transport and metabolism	1-Acyl-n-glycerol-3-phosphate acyltransferase; affects partitioning	n.s.	n.s.	n.s.	n.s.	n.s.	n.s.
CDS	b1090	plsX	I	Lipid transport and metabolism	Probable phosphate acyltransferase	-2.67654	n.s.	n.s.	-2.69583	-2.05172	n.s.
CDS	b3059	plsY	I	Lipid transport and metabolism	Probable glycerol-3-phosphate acyltransferase	n.s.	n.s.	n.s.	n.s.	n.s.	n.s.
CDS	b0335	prpE	I	Lipid transport and metabolism	Propionate--CoA ligase; propionate catabolism via 2-methlycitrate cycle, characterized primarily in Salmonella	n.s.	n.s.	n.s.	n.s.	n.s.	n.s.
CDS	b4160	psd	I	Lipid transport and metabolism	Phosphatidylserine decarboxylase, phospholipid biosynthesis	n.s.	n.s.	n.s.	-3.44606	-3.12636	n.s.
CDS	b2585	pssA	I	Lipid transport and metabolism	Phosphatidylserine synthase	-2.29431	n.s.	n.s.	n.s.	n.s.	n.s.
CDS	b0377	sbmA	I	Lipid transport and metabolism	Microcin B17 transporter	n.s.	n.s.	n.s.	n.s.	n.s.	n.s.
CDS	b2917	scpA	I	Lipid transport and metabolism	Methylmalonyl-CoA mutase, B12-dependent	n.s.	n.s.	n.s.	n.s.	n.s.	n.s.
CDS	b2919	scpB	I	Lipid transport and metabolism	Methylmalonyl-CoA decarboxylase	n.s.	n.s.	n.s.	n.s.	n.s.	n.s.
CDS	b2705	srlD	I	Lipid transport and metabolism	Sorbitol-6-phosphate dehydrogenase	n.s.	-5.08036	-5.59259	n.s.	-6.03659	n.s.
CDS	b0452	tesB	I	Lipid transport and metabolism	Acyl-CoA thioesterase II	3.05405	3.82204	n.s.	n.s.	n.s.	n.s.
CDS	b2426	ucpA	I	Lipid transport and metabolism	Furfural resistance, predicted oxidoreductase, COG1028 family	n.s.	n.s.	-3.45684	n.s.	n.s.	n.s.
CDS	b3449	ugpQ	I	Lipid transport and metabolism	Glycerophosphodiester phosphodiesterase; cytosolic	2.52262	n.s.	n.s.	4.47239	3.52334	n.s.
CDS	b0736	ybgC	I	Lipid transport and metabolism	Acyl-CoA thioesterase, involved in phospholipid metabolism; binds ACP; acyl-ACP could be native substrate	n.s.	n.s.	n.s.	2.16916	2.12922	n.s.
CDS	b0772	ybhC	I	Lipid transport and metabolism	Acyl-CoA thioesterase, verified lipoprotein; physiological role unknown	-4.14758	n.s.	n.s.	-3.44527	-2.00968	n.s.
CDS	b1253	yciA	I	Lipid transport and metabolism	Acyl-CoA esterase, role unknown	n.s.	n.s.	n.s.	n.s.	n.s.	n.s.
CDS	b1271	yciK	I	Lipid transport and metabolism	Predicted oxidoreductase, COG1028 family; function unknown	n.s.	n.s.	n.s.	2.03947	n.s.	n.s.
CDS	b1694	ydiF	I	Lipid transport and metabolism	Short-chain acyl-CoA transferase, in vivo function unknown	-5.25	-3.57895	n.s.	-3.63158	n.s.	n.s.
CDS	b1695	ydiO	I	Lipid transport and metabolism	Predicted acyl-CoA dehydrogenase, function unknown	n.s.	-3.56	n.s.	n.s.	n.s.	n.s.
CDS	b2086	yegS	I	Lipid transport and metabolism	Phosphatidylglycerol kinase, metal-dependent	4.5	5.90361	5.53302	n.s.	n.s.	n.s.
CDS	b2299	yfcD	I	Lipid transport and metabolism	Predicted NUDIX hydrolase, function unknown	2.21972	n.s.	n.s.	7.35096	6.77465	n.s.
CDS	b2371	yfdE	I	Lipid transport and metabolism	Function unknown, CoA-transferase family	n.s.	n.s.	n.s.	2.23077	5.03704	n.s.
CDS	b2736	ygbJ	I	Lipid transport and metabolism	Function unknown	n.s.	n.s.	n.s.	5.34483	n.s.	n.s.
CDS	b2774	ygcW	I	Lipid transport and metabolism	Predicted oxidoreductase, COG1028 family; function unknown	n.s.	n.s.	n.s.	n.s.	n.s.	n.s.
CDS	b2902	ygfF	I	Lipid transport and metabolism	Predicted oxidoreductase, COG1028 family; function unknown	-2.4661	-2.29231	n.s.	-5.2623	-3.02326	6.95775
CDS	b3003	yghA	I	Lipid transport and metabolism	Predicted oxidoreductase, COG1028 family; function unknown	2.7381	5.39706	4.44262	n.s.	n.s.	n.s.
CDS	b3157	yhbT	I	Lipid transport and metabolism	Function unknown, COG3154 family of putative lipid carrier proteins	n.s.	n.s.	-3.45776	2.22689	n.s.	n.s.
CDS	b3862	yihG	I	Lipid transport and metabolism	Predicted acyltransferase, inner membrane protein, function unknown	-2.63366	n.s.	n.s.	n.s.	2.42748	n.s.
CDS	b3882	yihU	I	Lipid transport and metabolism	gamma-Hydroxybutyrate dehydrogenase, NADH-dependent	n.s.	n.s.	-5.90909	n.s.	n.s.	n.s.
CDS	b4377	yjjU	I	Lipid transport and metabolism	Predicted phospholipase, patatin-like family, function unknown	n.s.	n.s.	n.s.	n.s.	n.s.	n.s.
CDS	b1408	ynbA	I	Lipid transport and metabolism	Phosphatidylglycerophosphate synthase homolog, function unknown; inner membrane protein	n.s.	n.s.	n.s.	n.s.	10.5	n.s.
CDS	b1410	ynbC	I	Lipid transport and metabolism	Predicted bifunctional lysophospholipase and SAM methyltransferase, function unknown	n.s.	n.s.	n.s.	2.4	2	n.s.
CDS	b1758	ynjF	I	Lipid transport and metabolism	Inner membrane protein, phosphatidylglycerophosphate synthase homolog, function unknown	n.s.	n.s.	n.s.	2.38559	n.s.	n.s.
CDS	b2137	yohF	I	Lipid transport and metabolism	Predicted oxidoreductase, COG1028 family; function unknown; acid sensitive, induced by ALS inhibition	5.35294	4.09524	n.s.	3.57895	n.s.	n.s.
CDS	b2844	yqeF	I	Lipid transport and metabolism	Acetyl-CoA acetyltransferase homolog, function unknown	-2.20993	n.s.	n.s.	-2.54225	n.s.	n.s.
CDS	b2697	alaS	J	Translation, ribosomal structure and biogenesis	Alanine--tRNA ligase	-2.80581	-2.9826	n.s.	n.s.	n.s.	n.s.
CDS	b1767	ansA	J	Translation, ribosomal structure and biogenesis	L-Asparaginase I	-2.26884	n.s.	n.s.	n.s.	n.s.	n.s.
CDS	b2957	ansB	J	Translation, ribosomal structure and biogenesis	L-Asparaginase II	n.s.	-4.16346	-17.7072	n.s.	-5.79231	n.s.
CDS	b4550	arfA	J	Translation, ribosomal structure and biogenesis	Alternative stalled-ribosome rescue factor A; binds 50S ribosomal subunits, synthetic lethal with ssrA; recruits RF-2	7.7191	3.77273	n.s.	3.15306	2.64912	n.s.
CDS	b1876	argS	J	Translation, ribosomal structure and biogenesis	Arginine--tRNA ligase	n.s.	n.s.	n.s.	n.s.	n.s.	n.s.
CDS	b2255	arnA	J	Translation, ribosomal structure and biogenesis	UDP-glucuronate dehydrogenase and UDP-ara4N formyltransferase	-7.09849	-4.73351	n.s.	-16.8931	-12.2114	n.s.
CDS	b0930	asnS	J	Translation, ribosomal structure and biogenesis	Asparagine--tRNA ligase	n.s.	n.s.	n.s.	2.04671	2.61924	n.s.
CDS	b1866	aspS	J	Translation, ribosomal structure and biogenesis	Aspartate--tRNA ligase	-2.27642	n.s.	n.s.	n.s.	n.s.	n.s.
CDS	b3056	cca	J	Translation, ribosomal structure and biogenesis	tRNA nucleotidyltransferase, repairs terminal CCA of tRNAs	n.s.	n.s.	n.s.	n.s.	n.s.	n.s.
CDS	b0526	cysS	J	Translation, ribosomal structure and biogenesis	Cysteine--tRNA ligase; binds Zn(II)	n.s.	n.s.	n.s.	n.s.	n.s.	n.s.
CDS	b3287	def	J	Translation, ribosomal structure and biogenesis	Peptide deformylase; N-formylmethionylaminoacyl-tRNA deformylase	8.32334	2.02453	n.s.	3.24985	2.48143	n.s.
CDS	b0145	dksA	J	Translation, ribosomal structure and biogenesis	RNAP-binding protein modulating ppGpp and iNTP regulation; reduces open complex half-life on rRNA promoters; removes transcriptional roadblocks to replication	2.40113	3.77044	n.s.	3.68638	4.97691	n.s.
CDS	b3887	dtd	J	Translation, ribosomal structure and biogenesis	D-tyrosine tRNA deacylase; also removes other, e.g. D-Trp and D-Asp, toxic D-amino acids from tRNA; dimer	2.25293	n.s.	n.s.	n.s.	n.s.	n.s.
CDS	b4049	dusA	J	Translation, ribosomal structure and biogenesis	tRNA-dihydrouridine synthase A	n.s.	n.s.	n.s.	2.03478	2.10338	n.s.
CDS	b3260	dusB	J	Translation, ribosomal structure and biogenesis	tRNA-dihydrouridine synthase B	-5.96194	-3.37977	n.s.	n.s.	n.s.	n.s.
CDS	b2140	dusC	J	Translation, ribosomal structure and biogenesis	tRNA-dihydrouridine synthase C	-2.39416	n.s.	n.s.	n.s.	n.s.	n.s.
CDS	b4147	efp	J	Translation, ribosomal structure and biogenesis	Polyproline-specific translation elongation factor EF-P	n.s.	n.s.	n.s.	n.s.	n.s.	n.s.
CDS	b2266	elaB	J	Translation, ribosomal structure and biogenesis	Ribosome-binding protein, function unknown; probably membrane-anchored	2.12903	n.s.	3.75824	2.47215	2.29022	n.s.
CDS	b4155	epmA	J	Translation, ribosomal structure and biogenesis	Elongation Factor P Lys34 lysyltransferase; required for EF-P-mediated translation of polyprolines	n.s.	n.s.	n.s.	n.s.	n.s.	n.s.
CDS	b2326	epmC	J	Translation, ribosomal structure and biogenesis	Elongation Factor P Lys34 hydroxylase	-4.2	-2.04688	n.s.	-4.17966	-4.42233	n.s.
CDS	b2566	era	J	Translation, ribosomal structure and biogenesis	Ribosome-associated GTPase essential for growth; also required for a normal adaptation response to thermal stress; GTP-dependent autophosphorylating protein kinase activity; membrane-associated, 16S rRNA-binding protein; cell cycle arrest	-2.8615	n.s.	n.s.	n.s.	n.s.	n.s.
CDS	b3288	fmt	J	Translation, ribosomal structure and biogenesis	Methionyl-tRNA formyltransferase	6.53642	n.s.	n.s.	n.s.	1.99589	n.s.
CDS	b0172	frr	J	Translation, ribosomal structure and biogenesis	Ribosome recycling factor (RRF); dissociates ribosomes from mRNA after termination of translation; tRNA mimic	n.s.	n.s.	n.s.	3.40374	2.54231	n.s.
CDS	b3340	fusA	J	Translation, ribosomal structure and biogenesis	Elongation Factor EF-G; GTPase required for translocation from the A-site to the P-site in the ribosome; fusidic acid resistance	-2.45236	-3.02118	n.s.	n.s.	n.s.	n.s.
CDS	b0680	glnS	J	Translation, ribosomal structure and biogenesis	Glutamine--tRNA ligase	n.s.	n.s.	n.s.	n.s.	n.s.	n.s.
CDS	b2400	gltX	J	Translation, ribosomal structure and biogenesis	Glutamate--tRNA ligase	-2.21532	n.s.	n.s.	n.s.	n.s.	n.s.
CDS	b3560	glyQ	J	Translation, ribosomal structure and biogenesis	Glycine--tRNA ligase, alpha-subunit	n.s.	n.s.	n.s.	n.s.	n.s.	n.s.
CDS	b3559	glyS	J	Translation, ribosomal structure and biogenesis	Glycine--tRNA ligase, beta-subunit	-3.13508	n.s.	n.s.	n.s.	n.s.	n.s.
CDS	b2947	gshB	J	Translation, ribosomal structure and biogenesis	Glutathione synthase; homotetrameric	2.828	n.s.	n.s.	2.11909	n.s.	n.s.
CDS	b4173	hflX	J	Translation, ribosomal structure and biogenesis	GTPase, stimulated by 50S subunit binding, function unknown	n.s.	n.s.	n.s.	n.s.	n.s.	n.s.
CDS	b3083	higB	J	Translation, ribosomal structure and biogenesis	mRNA interferase, toxin-antitoxin pair HigBA	n.s.	n.s.	n.s.	5.50909	4.38	n.s.
CDS	b2514	hisS	J	Translation, ribosomal structure and biogenesis	Histidine--tRNA ligase	n.s.	n.s.	n.s.	n.s.	n.s.	n.s.
CDS	b3203	hpf	J	Translation, ribosomal structure and biogenesis	Ribosome hibernation promoting factor HPF; stabilizes 70S dimers (100S); induced in stationary phase; raiA paralog has opposite effect on 70S dimers	n.s.	n.s.	n.s.	-2.51616	-3.75397	n.s.
CDS	b1413	hrpA	J	Translation, ribosomal structure and biogenesis	Predicted ATP-dependent RNA helicase	n.s.	n.s.	n.s.	-2.03347	n.s.	n.s.
CDS	b0148	hrpB	J	Translation, ribosomal structure and biogenesis	Predicted ATP-dependent helicase, function unknown	n.s.	n.s.	n.s.	n.s.	n.s.	n.s.
CDS	b3400	hslR	J	Translation, ribosomal structure and biogenesis	Hsp15, a heat shock protein that binds free 50S subunits; binds RNA and DNA	3.32862	n.s.	2.56713	2.2504	3.55102	2.23743
CDS	b0026	ileS	J	Translation, ribosomal structure and biogenesis	Isoleucine--tRNA ligase	n.s.	n.s.	n.s.	n.s.	n.s.	n.s.
CDS	b0884	infA	J	Translation, ribosomal structure and biogenesis	Protein chain initiation factor IF1	-2.38909	n.s.	n.s.	n.s.	n.s.	n.s.
CDS	b3168	infB	J	Translation, ribosomal structure and biogenesis	Protein chain initiation factor IF2	n.s.	n.s.	n.s.	n.s.	n.s.	n.s.
CDS	b1718	infC	J	Translation, ribosomal structure and biogenesis	Protein chain initiation factor IF3; unusual AUU start codon	n.s.	n.s.	n.s.	n.s.	n.s.	n.s.
CDS	b4331	kptA	J	Translation, ribosomal structure and biogenesis	RNA 2'-phosphotransferase; ligates tRNA substrate in vitro, physiological role and in vivo substrate unknown	4.08982	n.s.	n.s.	6.63043	4.94086	n.s.
CDS	b2569	lepA	J	Translation, ribosomal structure and biogenesis	Back-translocating Elongation Factor EF4, GTPase; required for efficient and accurate protein synthesis	n.s.	n.s.	n.s.	n.s.	n.s.	n.s.
CDS	b0642	leuS	J	Translation, ribosomal structure and biogenesis	Leucine--tRNA ligase	n.s.	n.s.	n.s.	n.s.	n.s.	n.s.
CDS	b0147	ligT	J	Translation, ribosomal structure and biogenesis	2'-5' RNA ligase	n.s.	n.s.	n.s.	2.24107	n.s.	n.s.
CDS	b2890	lysS	J	Translation, ribosomal structure and biogenesis	Lysine--tRNA ligase, constitutive	-2.6193	n.s.	n.s.	-4.70593	-3.66816	n.s.
CDS	b4129	lysU	J	Translation, ribosomal structure and biogenesis	Lysine--tRNA ligase, heat inducible; Ap4A and Ap3A synthase	n.s.	n.s.	n.s.	-2.16372	-2.85356	n.s.
CDS	b0168	map	J	Translation, ribosomal structure and biogenesis	Methionine aminopeptidase	n.s.	n.s.	n.s.	n.s.	n.s.	n.s.
CDS	b2114	metG	J	Translation, ribosomal structure and biogenesis	Methionine--tRNA ligase	-2.59305	n.s.	n.s.	n.s.	n.s.	n.s.
CDS	b4171	miaA	J	Translation, ribosomal structure and biogenesis	Dimethylallyl diphosphate:tRNA dimethylallyltransferase; 2-methylthio-N6-(dimethylallyl)adenosine tRNA hypermodification	4.65583	n.s.	n.s.	n.s.	n.s.	n.s.
CDS	b0661	miaB	J	Translation, ribosomal structure and biogenesis	tRNA-i(6)A37 methylthiotransferase; contains an iron-sulfur center, SAM-dependent	-2.09076	n.s.	n.s.	n.s.	n.s.	n.s.
CDS	b1133	mnmA	J	Translation, ribosomal structure and biogenesis	tRNA(Gln,Lys,Glu) U34 2-thiouridylase; first step in mnm(5)-s(2)U34-tRNA synthesis; TusE binding partner; antisuppressor	-2.51054	n.s.	n.s.	n.s.	n.s.	n.s.
CDS	b2324	mnmC	J	Translation, ribosomal structure and biogenesis	Bifunctional 5-methylaminomethyl-2-thiouridine forming enzyme; tRNA (mnm(5)s(2)U34 methyltranferase (N-terminal); FAD-dependent cmnm(5)s(2)U34 oxidoreductase demodification enzyme (C-terminal)	n.s.	n.s.	n.s.	n.s.	n.s.	n.s.
CDS	b3706	mnmE	J	Translation, ribosomal structure and biogenesis	GTPase required for 5-methylaminomethyl-2-thiouridine modification at tRNA U34	n.s.	n.s.	n.s.	n.s.	n.s.	n.s.
CDS	b3741	mnmG	J	Translation, ribosomal structure and biogenesis	5-methylaminomethyl-2-thiouridine modification at tRNA U34	n.s.	n.s.	n.s.	n.s.	n.s.	n.s.
CDS	b0503	mnmH	J	Translation, ribosomal structure and biogenesis	tRNA 2-selenouridine synthase, selenophosphate-dependent; replaces a sulfur atom in 2-thiouridine in tRNA with selenium; required for 5-methylaminomethyl-2-selenouridine synthesis	n.s.	n.s.	n.s.	n.s.	n.s.	n.s.
CDS	b0081	mraZ	J	Translation, ribosomal structure and biogenesis	Inhibitor of RsmH methyltransferase activity; expressed gene in dcw (division, cell wall) gene cluster	n.s.	n.s.	n.s.	2.33202	n.s.	n.s.
CDS	b0143	pcnB	J	Translation, ribosomal structure and biogenesis	Poly(A) polymerase; controls plasmid copy number; rare AUU start codon, growth-rate regulated; monomeric; degradosome component in stationary phase	-2.76841	n.s.	n.s.	-2.35399	n.s.	n.s.
CDS	b1714	pheS	J	Translation, ribosomal structure and biogenesis	Phenylalanine--tRNA ligase, alpha-subunit	-3.51894	-3.45687	n.s.	-4.87615	-3.31707	n.s.
CDS	b1713	pheT	J	Translation, ribosomal structure and biogenesis	Phenylalanine--tRNA ligase, beta-subunit	n.s.	-3.64904	n.s.	-2.24733	n.s.	n.s.
CDS	b3164	pnp	J	Translation, ribosomal structure and biogenesis	Polynucleotide phosphorylase; exoribonuclease; PNPase component of RNA degradosome; cold shock protein required for growth at low temperatures	n.s.	n.s.	n.s.	-2.55118	-2.02379	n.s.
CDS	b1211	prfA	J	Translation, ribosomal structure and biogenesis	Peptide chain release factor 1, RF-1; translation termination factor recognizes UAG and UAA.	n.s.	n.s.	n.s.	-2.99734	n.s.	n.s.
CDS	b2891	prfB	J	Translation, ribosomal structure and biogenesis	Peptide chain release factor 2, RF-2; translation termination factor recognizes UGA and UAA; slightly defective allele	n.s.	n.s.	n.s.	-2.07953	n.s.	n.s.
CDS	b4375	prfC	J	Translation, ribosomal structure and biogenesis	Peptide chain release factor 3, RF-3; stimulates activity of RF-1 and RF-2	-3.04229	n.s.	n.s.	-2.62473	n.s.	n.s.
CDS	b3259	prmA	J	Translation, ribosomal structure and biogenesis	50S subunit L11 protein lysine methyltransferase	-2.13468	n.s.	n.s.	-4.76202	-3.07513	n.s.
CDS	b2330	prmB	J	Translation, ribosomal structure and biogenesis	50S subunit L3 protein glutamine methyltransferase	n.s.	n.s.	n.s.	n.s.	n.s.	n.s.
CDS	b1212	prmC	J	Translation, ribosomal structure and biogenesis	Release factor (RF1, RF2) glutamine methyltransferase	n.s.	-2.51754	n.s.	-3.84018	n.s.	n.s.
CDS	b0194	proS	J	Translation, ribosomal structure and biogenesis	Proline--tRNA ligase	-3.12323	n.s.	n.s.	n.s.	n.s.	n.s.
CDS	b1204	pth	J	Translation, ribosomal structure and biogenesis	Peptidyl-tRNA hydrolase; required for phage lambda growth	n.s.	n.s.	n.s.	n.s.	2.20412	n.s.
CDS	b0405	queA	J	Translation, ribosomal structure and biogenesis	S-adenosylmethionine:tRNA ribosyltransferase-isomerase; queuosine biosynthesis	-3.696	n.s.	n.s.	-2.17891	n.s.	n.s.
CDS	b0444	queC	J	Translation, ribosomal structure and biogenesis	7-cyano-7-deazaguanine (preQ0) synthase; queuosine biosynthesis	n.s.	n.s.	n.s.	2.12157	n.s.	n.s.
CDS	b2794	queF	J	Translation, ribosomal structure and biogenesis	7-cyano-7-deazaguanine reductase (NADPH-dependent); converts preQ0 to preQ1, queuosine biosynthesis	n.s.	n.s.	n.s.	n.s.	n.s.	n.s.
CDS	b4166	queG	J	Translation, ribosomal structure and biogenesis	Epoxyqueuosine reductase, cobalamine-stimulated; queuosine biosynthesis	n.s.	n.s.	n.s.	-2.42593	-2.02976	n.s.
CDS	b2597	raiA	J	Translation, ribosomal structure and biogenesis	Protein Y, associated with 30S ribosomal subunit; inhibits 70S dimer formation; stabilizes the ribosomal 70S complex against dissociation at low magnesium ion concentrations; counteracts miscoding under stress conditions	3.19034	5.9424	n.s.	n.s.	-3.79708	n.s.
CDS	b2619	ratA	J	Translation, ribosomal structure and biogenesis	Toxic protein, inhibits 70S ribosome formation	2.04154	n.s.	n.s.	2.70865	2.28827	n.s.
CDS	b3167	rbfA	J	Translation, ribosomal structure and biogenesis	Ribosome binding factor required for efficient processing of 16s rRNA; cold-shock adaptation protein; overexpression suppresses cold-sensitive 16S rRNA	n.s.	n.s.	n.s.	n.s.	n.s.	n.s.
CDS	b2268	rbn	J	Translation, ribosomal structure and biogenesis	RNase BN, tRNA processing enzyme; matures phage T4 proline, serine and isoleucine tRNAs; zinc phosphodiesterase activity	n.s.	n.s.	n.s.	n.s.	n.s.	n.s.
CDS	b4373	rimI	J	Translation, ribosomal structure and biogenesis	Ribosomal protein S18 N-acetyltransferase; modification of 30S ribosomal subunit protein S18; acetylation of N-terminal alanine	n.s.	n.s.	n.s.	n.s.	2.03521	n.s.
CDS	b1066	rimJ	J	Translation, ribosomal structure and biogenesis	Ribosomal protein S5 N-acetyltransferase; modification of 30S ribosomal subunit protein S5; acetylation of N-terminal alanine	3.24113	n.s.	n.s.	3.62546	2.78678	n.s.
CDS	b0852	rimK	J	Translation, ribosomal structure and biogenesis	Ribosomal protein S6 modification, C-terminal glutmate addition; polyglutamate synthase	-2.19346	n.s.	n.s.	n.s.	n.s.	n.s.
CDS	b1427	rimL	J	Translation, ribosomal structure and biogenesis	Ribosomal protein L7/L12 N-acetyltransferase; modification of 50S ribosomal subunit protein L7; acetylation of N-terminal serine	n.s.	n.s.	n.s.	n.s.	n.s.	n.s.
CDS	b2608	rimM	J	Translation, ribosomal structure and biogenesis	Factor required for 16S RNA processing; 30S maturation; binds S19	-6.40444	-2.50197	n.s.	-2.09632	-2.037	n.s.
CDS	b0835	rimO	J	Translation, ribosomal structure and biogenesis	Ribosomal protein S12 methylthiotransferase; radical SAM superfamily	-3.95206	n.s.	n.s.	-3.66816	n.s.	n.s.
CDS	b3170	rimP	J	Translation, ribosomal structure and biogenesis	Factor required for maturation of 30S ribosomal subunits	-2.11555	n.s.	n.s.	n.s.	n.s.	n.s.
CDS	b4180	rlmB	J	Translation, ribosomal structure and biogenesis	23S rRNA mG2251 2'-O-ribose methyltransferase, SAM-dependent	n.s.	2.67108	n.s.	3.92199	5.42053	n.s.
CDS	b0859	rlmC	J	Translation, ribosomal structure and biogenesis	23S rRNA m(5)U747 methyltransferase, SAM-dependent	-2.19588	n.s.	n.s.	n.s.	n.s.	n.s.
CDS	b2785	rlmD	J	Translation, ribosomal structure and biogenesis	23S rRNA m(5)U1939 methyltransferase, SAM-dependent	n.s.	n.s.	n.s.	n.s.	n.s.	n.s.
CDS	b3179	rlmE	J	Translation, ribosomal structure and biogenesis	23S rRNA U2552 2'-O-ribose methyltransferase, SAM-dependent; involved in cell division and growth; heat inducible; suppresssed by cloned ObgE and Der	7.48176	n.s.	n.s.	2.57165	2.3457	n.s.
CDS	b0807	rlmF	J	Translation, ribosomal structure and biogenesis	23S rRNA m(6)A1618 methyltransferase, SAM-dependent	n.s.	n.s.	n.s.	n.s.	n.s.	n.s.
CDS	b3084	rlmG	J	Translation, ribosomal structure and biogenesis	23S rRNA m(2)G1835 methyltransferase, SAM-dependent	n.s.	n.s.	n.s.	n.s.	n.s.	n.s.
CDS	b0636	rlmH	J	Translation, ribosomal structure and biogenesis	23S rRNA m(3)Psi1915 pseudouridine methyltransferase; SAM-dependent	n.s.	n.s.	n.s.	n.s.	n.s.	n.s.
CDS	b0967	rlmI	J	Translation, ribosomal structure and biogenesis	23S rRNA m(5)C1962 methyltransferase, SAM-dependent	-2.10783	n.s.	n.s.	n.s.	n.s.	n.s.
CDS	b3499	rlmJ	J	Translation, ribosomal structure and biogenesis	23S rRNA m(6)A2030 methyltransferase, SAM-dependent	-2.29028	n.s.	n.s.	n.s.	n.s.	n.s.
CDS	b0948	rlmL	J	Translation, ribosomal structure and biogenesis	Fused 23S rRNA m(2)G2445 and m(7)G2069 methyltransferase; SAM-dependent	-2.09251	n.s.	n.s.	n.s.	n.s.	n.s.
CDS	b2806	rlmM	J	Translation, ribosomal structure and biogenesis	23S rRNA C2498 2'-O-ribose methyltransferase, SAM-dependent	n.s.	n.s.	n.s.	n.s.	n.s.	n.s.
CDS	b2517	rlmN	J	Translation, ribosomal structure and biogenesis	23S rRNA m(2)A2503, tRNA m(2)A37 methyltransferase, SAM-dependent; dual specificity	n.s.	n.s.	n.s.	n.s.	2.0859	n.s.
CDS	b0058	rluA	J	Translation, ribosomal structure and biogenesis	23S rRNA pseudouridine(746), tRNA pseudouridine(32) synthase; dual specificity	n.s.	n.s.	n.s.	-4.689	-2.74576	n.s.
CDS	b1269	rluB	J	Translation, ribosomal structure and biogenesis	23S rRNA pseudouridine(2605) synthase	n.s.	-2.03308	n.s.	-2.97949	n.s.	n.s.
CDS	b1086	rluC	J	Translation, ribosomal structure and biogenesis	23S rRNA pseudouridine(955,2504,2580) synthase	n.s.	n.s.	n.s.	n.s.	n.s.	n.s.
CDS	b2594	rluD	J	Translation, ribosomal structure and biogenesis	23S rRNA pseudouridine(1911,1915,1917) synthase; mutation suppresses ftsH(Ts) mutants; null mutants grow very poorly in K-12 only	n.s.	n.s.	n.s.	n.s.	n.s.	n.s.
CDS	b1135	rluE	J	Translation, ribosomal structure and biogenesis	23S rRNA pseudouridine(2457) synthase	-3.45213	-2.62302	n.s.	n.s.	n.s.	n.s.
CDS	b4022	rluF	J	Translation, ribosomal structure and biogenesis	23S rRNA pseudouridine(2604) synthase	n.s.	n.s.	n.s.	n.s.	n.s.	n.s.
CDS	b0953	rmf	J	Translation, ribosomal structure and biogenesis	Ribosome Modulation Factor RMF; binds 70S ribosome dimers to form 100S; occurs in stationary phase	6.30919	4.27451	n.s.	4.7654	4.93757	n.s.
CDS	b0611	rna	J	Translation, ribosomal structure and biogenesis	RNase I, periplasmic; endoribonuclease; RNase A; RNase M; RNase T2	n.s.	n.s.	n.s.	n.s.	n.s.	n.s.
CDS	b1804	rnd	J	Translation, ribosomal structure and biogenesis	RNase D, processes tRNA precursors	n.s.	n.s.	n.s.	n.s.	n.s.	n.s.
CDS	b1084	rne	J	Translation, ribosomal structure and biogenesis	RNase E; component of RNA degradosome; mRNA turnover; 5S and 16S RNA maturation	n.s.	n.s.	n.s.	-6.65233	-4.67769	n.s.
CDS	b3247	rng	J	Translation, ribosomal structure and biogenesis	Endoribonuclease G involved in 16S rRNA processing; division and growth, overexpression forms minicells and chains with long axial structures	n.s.	-2.02963	n.s.	n.s.	n.s.	n.s.
CDS	b3704	rnpA	J	Translation, ribosomal structure and biogenesis	RNase P, C5 protein component; involved in tRNA and 4.5S RNA-processing	-5.28428	-2.35624	n.s.	-3.29595	-2.14076	n.s.
CDS	b1128	roxA	J	Translation, ribosomal structure and biogenesis	Cupin superfamily protein, function unknown	n.s.	n.s.	n.s.	n.s.	n.s.	n.s.
pseudogene	b3643	rph	J	Translation, ribosomal structure and biogenesis	Pseudogene reconstruction, RNase PH	n.s.	n.s.	n.s.	3.99758	3.80945	n.s.
CDS	b3984	rplA	J	Translation, ribosomal structure and biogenesis	50S ribosomal subunit protein L1	-6.63839	-4.25297	n.s.	n.s.	-2.2553	n.s.
CDS	b3317	rplB	J	Translation, ribosomal structure and biogenesis	50S ribosomal subunit protein L2; binds Zn(II)	-11.5604	-5.49575	n.s.	n.s.	-3.16338	n.s.
CDS	b3320	rplC	J	Translation, ribosomal structure and biogenesis	50S ribosomal subunit protein L3	-12.46	-5.18334	n.s.	n.s.	-2.61719	n.s.
CDS	b3319	rplD	J	Translation, ribosomal structure and biogenesis	50S ribosomal subunit protein L4; erythromycin sensitivity	-13.0667	-5.47917	n.s.	n.s.	-2.75839	n.s.
CDS	b3308	rplE	J	Translation, ribosomal structure and biogenesis	50S ribosomal subunit protein L5; 5S rRNA-binding	-2.47008	-2.93361	n.s.	n.s.	n.s.	n.s.
CDS	b3305	rplF	J	Translation, ribosomal structure and biogenesis	50S ribosomal subunit protein L6; gentamicin sensitivity	-2.54289	-2.50646	n.s.	n.s.	n.s.	n.s.
CDS	b4203	rplI	J	Translation, ribosomal structure and biogenesis	50S ribosomal subunit protein L9	-4.59251	n.s.	n.s.	n.s.	n.s.	n.s.
CDS	b3985	rplJ	J	Translation, ribosomal structure and biogenesis	50S ribosomal subunit protein L10; streptomycin resistance	-3.34239	-3.87381	n.s.	n.s.	n.s.	n.s.
CDS	b3983	rplK	J	Translation, ribosomal structure and biogenesis	50S ribosomal subunit protein L11; kasugamycin sensitivity	-6.48551	-4.24514	n.s.	-2.02532	-2.27052	n.s.
CDS	b3986	rplL	J	Translation, ribosomal structure and biogenesis	50S ribosomal subunit protein L7/L12	-3.60576	-3.85076	n.s.	n.s.	n.s.	n.s.
CDS	b3231	rplM	J	Translation, ribosomal structure and biogenesis	50S ribosomal subunit protein L13; binds Zn(II)	-7.39472	-2.21057	n.s.	n.s.	-2.4241	n.s.
CDS	b3310	rplN	J	Translation, ribosomal structure and biogenesis	50S ribosomal subunit protein L14	-2.04215	-2.21036	n.s.	n.s.	n.s.	n.s.
CDS	b3301	rplO	J	Translation, ribosomal structure and biogenesis	50S ribosomal subunit protein L15	-2.69641	-2.40953	n.s.	n.s.	n.s.	n.s.
CDS	b3313	rplP	J	Translation, ribosomal structure and biogenesis	50S ribosomal subunit protein L16	-7.73488	-5.27738	n.s.	n.s.	-3.16412	n.s.
CDS	b3294	rplQ	J	Translation, ribosomal structure and biogenesis	50S ribosomal subunit protein L17	n.s.	-2.71394	n.s.	n.s.	-2.20456	n.s.
CDS	b3304	rplR	J	Translation, ribosomal structure and biogenesis	50S ribosomal subunit protein L18; 5S rRNA-binding	-2.65575	-2.18509	n.s.	n.s.	n.s.	n.s.
CDS	b2606	rplS	J	Translation, ribosomal structure and biogenesis	50S ribosomal subunit protein L19	-6.16308	-2.38297	n.s.	n.s.	n.s.	n.s.
CDS	b1716	rplT	J	Translation, ribosomal structure and biogenesis	50S ribosomal subunit protein L20	-2.43129	-2.36766	n.s.	n.s.	n.s.	n.s.
CDS	b3186	rplU	J	Translation, ribosomal structure and biogenesis	50S ribosomal subunit protein L21	n.s.	n.s.	n.s.	n.s.	-1.99404	n.s.
CDS	b3315	rplV	J	Translation, ribosomal structure and biogenesis	50S ribosomal subunit protein L22; erythromycin sensitivity	-11.8432	-5.50943	n.s.	n.s.	-3.43714	n.s.
CDS	b3318	rplW	J	Translation, ribosomal structure and biogenesis	50S ribosomal subunit protein L23	-12.8465	-5.63536	n.s.	n.s.	-3.11318	n.s.
CDS	b3309	rplX	J	Translation, ribosomal structure and biogenesis	50S ribosomal subunit protein L24	-2.29628	-2.36577	n.s.	n.s.	n.s.	n.s.
CDS	b2185	rplY	J	Translation, ribosomal structure and biogenesis	50S ribosomal subunit protein L25; 5S rRNA-binding	-4.19125	n.s.	n.s.	n.s.	-2.2483	n.s.
CDS	b3185	rpmA	J	Translation, ribosomal structure and biogenesis	50S ribosomal subunit protein L27	n.s.	n.s.	n.s.	n.s.	n.s.	n.s.
CDS	b3637	rpmB	J	Translation, ribosomal structure and biogenesis	50S ribosomal subunit protein L28	-3.28923	n.s.	n.s.	n.s.	n.s.	n.s.
CDS	b3312	rpmC	J	Translation, ribosomal structure and biogenesis	50S ribosomal subunit protein L29	-4.91895	-4.54982	n.s.	n.s.	-2.92411	n.s.
CDS	b3302	rpmD	J	Translation, ribosomal structure and biogenesis	50S ribosomal subunit protein L30	-2.67206	-2.42985	n.s.	n.s.	n.s.	n.s.
CDS	b3936	rpmE	J	Translation, ribosomal structure and biogenesis	50S ribosomal subunit protein L31	n.s.	n.s.	n.s.	n.s.	n.s.	n.s.
CDS	b1089	rpmF	J	Translation, ribosomal structure and biogenesis	50S ribosomal subunit protein L32	-2.55484	n.s.	n.s.	n.s.	n.s.	n.s.
CDS	b3636	rpmG	J	Translation, ribosomal structure and biogenesis	50S ribosomal subunit protein L33	-3.25801	n.s.	n.s.	n.s.	n.s.	n.s.
CDS	b1717	rpmI	J	Translation, ribosomal structure and biogenesis	50S ribosomal subunit protein A (L35)	-2.41853	-2.18704	n.s.	n.s.	n.s.	n.s.
CDS	b3299	rpmJ	J	Translation, ribosomal structure and biogenesis	50S ribosomal subunit protein X (L36)	n.s.	-2.34744	n.s.	n.s.	-2.4279	n.s.
CDS	b0911	rpsA	J	Translation, ribosomal structure and biogenesis	30S ribosomal subunit protein S1; subunit of RNA phage Q beta replicase; binds and stimulates RNAP	-6.89828	-3.56649	n.s.	-5.40039	-3.3181	n.s.
CDS	b0169	rpsB	J	Translation, ribosomal structure and biogenesis	30S ribosomal subunit protein S2; binds Zn(II)	n.s.	n.s.	n.s.	n.s.	n.s.	n.s.
CDS	b3314	rpsC	J	Translation, ribosomal structure and biogenesis	30S ribosomal subunit protein S3	-9.21173	-5.39123	n.s.	n.s.	-3.30454	n.s.
CDS	b3296	rpsD	J	Translation, ribosomal structure and biogenesis	30S ribosomal subunit protein S4; NusA-like antitermination factor	n.s.	-2.43186	n.s.	n.s.	n.s.	n.s.
CDS	b3303	rpsE	J	Translation, ribosomal structure and biogenesis	30S ribosomal subunit protein S5	-2.72911	-2.2377	n.s.	n.s.	n.s.	n.s.
CDS	b4200	rpsF	J	Translation, ribosomal structure and biogenesis	30S ribosomal subunit protein S6; suppressor of dnaG-Ts	-4.79569	-2.01546	n.s.	n.s.	-2.84614	n.s.
CDS	b3341	rpsG	J	Translation, ribosomal structure and biogenesis	30S ribosomal subunit protein S7, mutated stop codon	-3.34124	-2.34802	n.s.	n.s.	n.s.	n.s.
CDS	b3306	rpsH	J	Translation, ribosomal structure and biogenesis	30S ribosomal subunit protein S8	-2.66398	-2.95644	n.s.	n.s.	n.s.	n.s.
CDS	b3230	rpsI	J	Translation, ribosomal structure and biogenesis	30S ribosomal subunit protein S9	-7.60506	-2.25236	n.s.	n.s.	-2.17013	n.s.
CDS	b3321	rpsJ	J	Translation, ribosomal structure and biogenesis	30S ribosomal subunit protein S10	-11.4983	-4.85807	n.s.	n.s.	-2.55583	n.s.
CDS	b3297	rpsK	J	Translation, ribosomal structure and biogenesis	30S ribosomal subunit protein S11	n.s.	-2.34803	n.s.	n.s.	n.s.	n.s.
CDS	b3342	rpsL	J	Translation, ribosomal structure and biogenesis	30S ribosomal subunit protein S12; RNA chaperone	-3.17788	-2.34338	n.s.	n.s.	n.s.	n.s.
CDS	b3298	rpsM	J	Translation, ribosomal structure and biogenesis	30S ribosomal subunit protein S13	n.s.	-2.14864	n.s.	n.s.	n.s.	n.s.
CDS	b3307	rpsN	J	Translation, ribosomal structure and biogenesis	30S ribosomal subunit protein S14	-2.66687	-3.0003	n.s.	n.s.	n.s.	n.s.
CDS	b3165	rpsO	J	Translation, ribosomal structure and biogenesis	30S ribosomal subunit protein S15	-2.79202	n.s.	n.s.	2.6824	2.32465	n.s.
CDS	b2609	rpsP	J	Translation, ribosomal structure and biogenesis	30S ribosomal subunit protein S16; endonuclease	-5.77309	-2.27871	n.s.	n.s.	n.s.	n.s.
CDS	b3311	rpsQ	J	Translation, ribosomal structure and biogenesis	30S ribosomal subunit protein S17	-3.86284	-4.43942	n.s.	n.s.	-2.8058	n.s.
CDS	b4202	rpsR	J	Translation, ribosomal structure and biogenesis	30S ribosomal subunit protein S18	-4.59284	n.s.	n.s.	n.s.	-2.53077	n.s.
CDS	b3316	rpsS	J	Translation, ribosomal structure and biogenesis	30S ribosomal subunit protein S19	-10.3074	-5.12275	n.s.	n.s.	-3.44152	n.s.
CDS	b0023	rpsT	J	Translation, ribosomal structure and biogenesis	30S ribosomal subunit protein S20	-3.10857	n.s.	n.s.	n.s.	n.s.	n.s.
CDS	b3065	rpsU	J	Translation, ribosomal structure and biogenesis	30S ribosomal subunit protein S21	-2.16764	n.s.	n.s.	n.s.	n.s.	n.s.
CDS	b3929	rraA	J	Translation, ribosomal structure and biogenesis	Protein inhibitor of RNase E, modulates global mRNA abundance; trimeric	2.52739	n.s.	n.s.	2.18172	n.s.	n.s.
CDS	b4255	rraB	J	Translation, ribosomal structure and biogenesis	Protein inhibitor of RNase E	n.s.	n.s.	n.s.	n.s.	n.s.	n.s.
CDS	b0637	rsfS	J	Translation, ribosomal structure and biogenesis	Ribosomal silencing factor	n.s.	n.s.	n.s.	n.s.	n.s.	n.s.
CDS	b4161	rsgA	J	Translation, ribosomal structure and biogenesis	Ribosome-stimulated GTPase, 30S subunit assemby; low adundance protein; putative RNA binding protein	n.s.	n.s.	n.s.	n.s.	n.s.	n.s.
CDS	b0051	rsmA	J	Translation, ribosomal structure and biogenesis	16S rRNA m(6)A1518, m(6)A1519 dimethyltransferase, SAM-dependent; mutant is kasugamycin resistant; multicopy suppressor of era(Cs)	-2.39982	n.s.	n.s.	-2.0122	n.s.	n.s.
CDS	b3289	rsmB	J	Translation, ribosomal structure and biogenesis	16S rRNA m(5)C967 methyltransferase, SAM-dependent	n.s.	n.s.	n.s.	-4.30366	-2.70284	n.s.
CDS	b4371	rsmC	J	Translation, ribosomal structure and biogenesis	16S rRNA m(2)G1207 methyltransferase, SAM-dependent	n.s.	n.s.	n.s.	n.s.	2.11402	n.s.
CDS	b3465	rsmD	J	Translation, ribosomal structure and biogenesis	16S rRNA m(2)G966 methyltransferase, SAM-dependent	n.s.	n.s.	n.s.	2.25483	n.s.	n.s.
CDS	b2946	rsmE	J	Translation, ribosomal structure and biogenesis	16S rRNA m(3)U1498 methyltransferase, SAM-dependent	n.s.	n.s.	n.s.	2.54754	n.s.	n.s.
CDS	b1835	rsmF	J	Translation, ribosomal structure and biogenesis	16S rRNA m(5)C1407 methyltransferase, SAM-dependent	-3.20178	n.s.	n.s.	-2.23178	n.s.	n.s.
CDS	b3740	rsmG	J	Translation, ribosomal structure and biogenesis	16S rRNA m(7)G527 methyltransferase, SAM-dependent; mutant has low level streptomycin resistance	-2.892	n.s.	n.s.	-3.00376	-2.18519	n.s.
CDS	b0082	rsmH	J	Translation, ribosomal structure and biogenesis	16S rRNA m(4)C1402 methyltransferase, SAM-dependent; membrane-associated. expressed gene in dcw gene cluster; non-essential	n.s.	n.s.	n.s.	3.29268	2.65898	n.s.
CDS	b3146	rsmI	J	Translation, ribosomal structure and biogenesis	16S rRNA C1402 2'-O-ribose methyltransferase, SAM-dependent	n.s.	2.39734	n.s.	n.s.	n.s.	n.s.
CDS	b2183	rsuA	J	Translation, ribosomal structure and biogenesis	16S rRNA pseudouridine(516) synthase	n.s.	2.2201	n.s.	n.s.	n.s.	n.s.
CDS	b3421	rtcB	J	Translation, ribosomal structure and biogenesis	RNA ligase	4.0663	2.632	n.s.	4.165	2.77523	n.s.
CDS	b3591	selA	J	Translation, ribosomal structure and biogenesis	Selenocysteine synthase; with SelD, converts serine residue to selenocysteine on tRNA; contains pyridoxal 5-phosphate	n.s.	n.s.	n.s.	n.s.	n.s.	n.s.
CDS	b3590	selB	J	Translation, ribosomal structure and biogenesis	Elongation factor promoting selenocysteine incorporation; specific for selenocysteyl tRNA	n.s.	n.s.	n.s.	-3.06889	-3.50584	n.s.
CDS	b0893	serS	J	Translation, ribosomal structure and biogenesis	Serine--tRNA ligase; serine hydroxamate resistance	n.s.	n.s.	n.s.	n.s.	n.s.	n.s.
CDS	b1584	speG	J	Translation, ribosomal structure and biogenesis	Spermidine acetyltransferase	3.96401	n.s.	n.s.	n.s.	n.s.	n.s.
CDS	b2559	tadA	J	Translation, ribosomal structure and biogenesis	A34-tRNA adenosine deaminase; point mutation confers resistance to HokC(Gef)-mediated cell killing; essential gene; homodimeric	2.16129	n.s.	n.s.	n.s.	n.s.	n.s.
CDS	b2812	tcdA	J	Translation, ribosomal structure and biogenesis	Sulfur acceptor for CsdA, binds CsdE	n.s.	n.s.	n.s.	n.s.	n.s.	n.s.
CDS	b0406	tgt	J	Translation, ribosomal structure and biogenesis	tRNA-guanine transglycosylase; queuosine biosynthesis; zinc metalloprotein	-2.61513	n.s.	n.s.	n.s.	n.s.	n.s.
CDS	b0423	thiI	J	Translation, ribosomal structure and biogenesis	tRNA s(4)U8 sulfurtransferase, activated by IscS; ThiS-thiocarboxylate (ThiS-COSH) synthesis; mutant is near-UV resistant	-3.53189	n.s.	n.s.	n.s.	n.s.	n.s.
CDS	b1719	thrS	J	Translation, ribosomal structure and biogenesis	Threonine--tRNA ligase, autogenously regulated; binds Zn(II)	n.s.	n.s.	n.s.	n.s.	n.s.	n.s.
CDS	b0188	tilS	J	Translation, ribosomal structure and biogenesis	tRNA(Ile) lysidine (L34) synthase, ATP-dependent; solely responsible for tRNA(Ile) lysidine 34 (L34) formation	n.s.	n.s.	n.s.	n.s.	n.s.	n.s.
CDS	b2474	tmcA	J	Translation, ribosomal structure and biogenesis	Elongator methionine tRNA (ac4C34) acetyltransferase; tRNA N(4)-acetylcytidine acetyltransferase	-2.81928	-2.25169	n.s.	-3.38865	-2.50324	n.s.
CDS	b3965	trmA	J	Translation, ribosomal structure and biogenesis	tRNA m(5)U54 methyltransferase, SAM-dependent	n.s.	n.s.	n.s.	-3.29296	n.s.	n.s.
CDS	b2607	trmD	J	Translation, ribosomal structure and biogenesis	tRNA m(1)G37 methyltransferase, SAM-dependent	-6.55371	-2.45138	n.s.	-2.00581	-2.00369	n.s.
CDS	b2960	trmI	J	Translation, ribosomal structure and biogenesis	tRNA m(7)G46 methyltransferase, SAM-dependent; monomeric	n.s.	2.27982	n.s.	n.s.	2.11237	n.s.
CDS	b2532	trmJ	J	Translation, ribosomal structure and biogenesis	tRNA mC32,mU32 2'-O-methyltransferase, SAM-dependent; low abundance protein	n.s.	n.s.	n.s.	n.s.	n.s.	n.s.
CDS	b3606	trmL	J	Translation, ribosomal structure and biogenesis	tRNA (Leu) mC34,mU34 2'-O-ribose methyltransferase, SAM-dependent	n.s.	n.s.	n.s.	-2.72816	-2.86885	n.s.
CDS	b2575	trmN	J	Translation, ribosomal structure and biogenesis	tRNA1(Val) (adenine(37)-N6)-methyltransferase; tRNA m(6)A37 methyltransferase, SAM-dependent	n.s.	n.s.	n.s.	n.s.	n.s.	n.s.
CDS	b3384	trpS	J	Translation, ribosomal structure and biogenesis	Tryptophan--tRNA ligase	n.s.	n.s.	n.s.	2.65426	2.43145	n.s.
CDS	b2318	truA	J	Translation, ribosomal structure and biogenesis	tRNA pseudouridine(38-40) synthase; mutations derepress the his operon attenuator	n.s.	2.22417	n.s.	n.s.	n.s.	n.s.
CDS	b3166	truB	J	Translation, ribosomal structure and biogenesis	tRNA pseudouridine(55) synthase	-2.43335	-2.53138	n.s.	-2.58462	-2.19947	n.s.
CDS	b2791	truC	J	Translation, ribosomal structure and biogenesis	tRNA(Ile1,Asp) pseudouridine(65) synthase	-4.52459	n.s.	2.27045	n.s.	n.s.	n.s.
CDS	b2745	truD	J	Translation, ribosomal structure and biogenesis	tRNA(Glu) pseudouridine(13) synthase	n.s.	n.s.	n.s.	n.s.	n.s.	n.s.
CDS	b0195	tsaA	J	Translation, ribosomal structure and biogenesis	tRNA-Thr(GGU) m(6)t(6)A37 methyltransferase, SAM-dependent	n.s.	n.s.	2.08021	-3.97126	-2.45249	n.s.
CDS	b1807	tsaB	J	Translation, ribosomal structure and biogenesis	tRNA(NNU) t(6)A37 threonylcarbamoyladenosine modification; binding partner and protease for TsaD	-3.51414	n.s.	n.s.	n.s.	n.s.	n.s.
CDS	b3282	tsaC	J	Translation, ribosomal structure and biogenesis	tRNA(NNU) t(6)A37 threonylcarbamoyladenosine modification; threonine-dependent ADP-forming ATPase	n.s.	n.s.	n.s.	n.s.	n.s.	n.s.
CDS	b3064	tsaD	J	Translation, ribosomal structure and biogenesis	tRNA(NNU) t(6)A37 threonylcarbamoyladenosine modification; glycation binding protein	n.s.	2.91085	2.09903	2.66369	3.48441	n.s.
CDS	b4168	tsaE	J	Translation, ribosomal structure and biogenesis	tRNA(NNU) t(6)A37 threonylcarbamoyladenosine modification; ADP binding protein	n.s.	2.35429	n.s.	2.71687	2.3377	n.s.
CDS	b0170	tsf	J	Translation, ribosomal structure and biogenesis	EF-Ts, Elongation Factor-Translation, stable; exchanges GDP for GTP in EF-Tu-GDP complex; binds Zn(II); subunit of RNA phage Q beta replicase	n.s.	n.s.	n.s.	n.s.	n.s.	n.s.
CDS	b1344	ttcA	J	Translation, ribosomal structure and biogenesis	Required for the formation of 2-thiocytidine s(2)C32 in tRNA	n.s.	n.s.	n.s.	3.24992	3.43261	n.s.
CDS	b3339	tufA	J	Translation, ribosomal structure and biogenesis	EF-Tu, Elongation Factor-Translation, unstable; GTP-dependent binding of aa-tRNA to the A-site of ribosomes; has intrinsic GTPase activity when bound to kirromycin	n.s.	-3.28469	n.s.	-2.39944	-3.575	n.s.
CDS	b3980	tufB	J	Translation, ribosomal structure and biogenesis	EF-Tu, Elongation Factor-Translation, unstable; GTP-dependent binding of aa-tRNA to the A-site of ribosomes; has intrinsic GTPase activity when bound to kirromycin; subunit of RNA phage Q beta replicase	n.s.	n.s.	n.s.	n.s.	n.s.	n.s.
CDS	b1637	tyrS	J	Translation, ribosomal structure and biogenesis	Tyrosine--tRNA ligase	n.s.	n.s.	n.s.	n.s.	n.s.	n.s.
CDS	b4258	valS	J	Translation, ribosomal structure and biogenesis	Valine--tRNA ligase	n.s.	n.s.	n.s.	-2.99405	-2.19951	n.s.
CDS	b0225	yafQ	J	Translation, ribosomal structure and biogenesis	Translation inhibitor toxin of TA pair YafQ/DinJ	n.s.	n.s.	n.s.	n.s.	n.s.	n.s.
CDS	b0481	ybaK	J	Translation, ribosomal structure and biogenesis	Cys-tRNAPro and Cys-tRNACys deacylase, tRNA editing	n.s.	n.s.	n.s.	2.56672	2.56508	n.s.
CDS	b0528	ybcJ	J	Translation, ribosomal structure and biogenesis	Ribosome-associated protein, function unknown; predicted RNA binding protein	n.s.	n.s.	n.s.	n.s.	n.s.	n.s.
CDS	b0659	ybeY	J	Translation, ribosomal structure and biogenesis	rRNA maturation factor; metal-binding heat shock protein needed for 42C translation; UPF0054 family; required for optimal 30S subunit activity	2.60542	2.29412	n.s.	n.s.	n.s.	n.s.
CDS	b0803	ybiI	J	Translation, ribosomal structure and biogenesis	Function unknown, DksA-type zinc finger protein	3.95238	3.96667	n.s.	n.s.	n.s.	n.s.
CDS	b0905	ycaO	J	Translation, ribosomal structure and biogenesis	Ribosomal protein S12 methylthiotransferase accessory factor	-6.28272	-4.0051	n.s.	-7.24301	-9.12834	n.s.
CDS	b1203	ychF	J	Translation, ribosomal structure and biogenesis	Catalase inhibitor protein; ATPase, K+-dependent, ribosome-associated; monomeric	n.s.	n.s.	n.s.	n.s.	n.s.	n.s.
CDS	b1282	yciH	J	Translation, ribosomal structure and biogenesis	Mimics some initiation factor functions, binds 30S subunit; SUI1 family; eIF1 homolog	-2.63253	n.s.	n.s.	n.s.	n.s.	n.s.
CDS	b1267	yciO	J	Translation, ribosomal structure and biogenesis	Predicted RNA binding protein; low abundance protein	n.s.	n.s.	n.s.	2.67946	2.85158	n.s.
CDS	b1787	yeaK	J	Translation, ribosomal structure and biogenesis	Function unknown, homologous to YbaK and an insertion domain in ProS; may deacylate mischarged tRNA	n.s.	-3.42094	n.s.	n.s.	n.s.	n.s.
CDS	b1864	yebC	J	Translation, ribosomal structure and biogenesis	Function unknown, expressed protein, UPF0082 family	-2.73801	-3.60694	n.s.	-2.75798	n.s.	n.s.
CDS	b1962	yedJ	J	Translation, ribosomal structure and biogenesis	Predicted hydrolase, HD superfamily, function unknown	5.60623	3.34137	n.s.	5.70844	5.55069	n.s.
CDS	b1983	yeeN	J	Translation, ribosomal structure and biogenesis	Function unknown, UPF0082 family	-4.10402	-4.43405	n.s.	-3.35253	-2.43636	n.s.
CDS	b2171	yeiP	J	Translation, ribosomal structure and biogenesis	Elongation factor P-like protein, function unknown; low abundance protein	-4.68635	n.s.	n.s.	n.s.	n.s.	n.s.
CDS	b2581	yfiF	J	Translation, ribosomal structure and biogenesis	Predicted methyltransferase, function unknown; rlmB paralog; non-essential gene	2.20413	n.s.	n.s.	2.09845	n.s.	n.s.
CDS	b2672	ygaM	J	Translation, ribosomal structure and biogenesis	Ribosome-binding protein, function unknown; probably membrane-anchored	16.3725	12.0775	3.58873	6.42857	3.81452	-2.84892
CDS	b3074	ygjH	J	Translation, ribosomal structure and biogenesis	Probable tRNA binding protein; putative tRNA corner chaperone; putative tRNA ligase co-factor	n.s.	n.s.	n.s.	n.s.	n.s.	n.s.
CDS	b3180	yhbY	J	Translation, ribosomal structure and biogenesis	RNA binding protein, associated with pre-50S ribosomal subunits; functions in ribosome assembly	n.s.	n.s.	n.s.	n.s.	n.s.	n.s.
CDS	b3441	yhhY	J	Translation, ribosomal structure and biogenesis	Predicted acetyltransferase	2.62816	n.s.	n.s.	3.34314	2.37467	n.s.
CDS	b3866	yihI	J	Translation, ribosomal structure and biogenesis	Activator of Der GTPase; GAP (GTPase Activating Protein)-like protein; Der-YhiI complex	-2.22423	n.s.	n.s.	n.s.	n.s.	n.s.
CDS	b4012	yjaB	J	Translation, ribosomal structure and biogenesis	Predicted acetyltransferase; transcribed divergently from a promoter that overlaps the metA promoter	2.68421	n.s.	n.s.	3.6129	2.2963	n.s.
CDS	b4234	yjgA	J	Translation, ribosomal structure and biogenesis	Ribosome-associated protein, UPF0307 family, function unknown	n.s.	2.67926	n.s.	n.s.	n.s.	n.s.
CDS	b4403	yjtD	J	Translation, ribosomal structure and biogenesis	Putative methyltransferase, function unknown	2.01717	2.24022	n.s.	3.99417	3.7906	n.s.
CDS	b0296	ykgM	J	Translation, ribosomal structure and biogenesis	50S ribosomal protein L31 type B; alternative L31 utilized during zinc limitation	n.s.	4.41935	5.12821	12.8298	5.51852	n.s.
CDS	b1045	ymdB	J	Translation, ribosomal structure and biogenesis	O-acetyl-ADP-ribose deacetylase; RNase III inhibitor during cold shock; putative cardiolipin synthase C regulatory subunit	-2.71391	n.s.	n.s.	-2.66434	-2.4953	n.s.
CDS	b3098	yqjD	J	Translation, ribosomal structure and biogenesis	Membrane-anchored ribosome-binding protein, function unknown	n.s.	n.s.	n.s.	2.55779	2.5657	n.s.
CDS	b3243	aaeR	K	Transcription	Transcriptional activator for the aaeXAB operon	2.57569	n.s.	n.s.	n.s.	n.s.	n.s.
CDS	b1339	abgR	K	Transcription	Predicted regulator of the abgABT operon	n.s.	n.s.	n.s.	n.s.	n.s.	n.s.
CDS	b0464	acrR	K	Transcription	Transcriptional repressor for acrAB	2.96552	n.s.	n.s.	2.11161	n.s.	n.s.
CDS	b3264	acrS	K	Transcription	Probable transcriptional repressor for acrEF (envCD); function unknown	n.s.	n.s.	n.s.	n.s.	n.s.	n.s.
CDS	b4116	adiY	K	Transcription	Transcriptional activator for adiA, AraC family	n.s.	-7.04762	-11.0702	n.s.	-3.14634	-5.17822
CDS	b3131	agaR	K	Transcription	aga regulon transcriptional repressor	2.35842	n.s.	n.s.	2.00538	n.s.	n.s.
CDS	b0506	allR	K	Transcription	Repressor for all (allantoin) and gcl (glyoxylate) operons; glyoxylate-induced	2.85268	2.51767	n.s.	4.63388	4.16126	n.s.
CDS	b0504	allS	K	Transcription	Transcriptional activator for the allD operon	n.s.	n.s.	n.s.	n.s.	n.s.	n.s.
CDS	b2624	alpA	K	Transcription	Alp protease, CP4-57 putative defective prophage; regulates intA (slp [suppressor of Lon])	n.s.	n.s.	n.s.	n.s.	n.s.	n.s.
CDS	b4084	alsK	K	Transcription	D-allose kinase	2.08333	n.s.	n.s.	5.1	2.27273	n.s.
CDS	b4089	alsR	K	Transcription	Repressor for als operon and rpiB	n.s.	n.s.	n.s.	n.s.	n.s.	n.s.
CDS	b0564	appY	K	Transcription	Global transcription regulator, AraC family, DLP12 prophage	n.s.	n.s.	n.s.	n.s.	n.s.	n.s.
CDS	b0064	araC	K	Transcription	Transcriptional activator for the ara regulon; autorepressor in the absence of arabinose co-activator	14.6895	n.s.	n.s.	n.s.	n.s.	n.s.
CDS	b4401	arcA	K	Transcription	Response regulator, represses aerobic genes during anaerobic growth; also activates some anaerobic genes; phosphorylated by two-component sensor kinase ArcB; RpoS represssor	3.50829	n.s.	n.s.	5.66334	5.33625	n.s.
CDS	b2916	argP	K	Transcription	Inhibitor of chromosome initiation, transcriptional activator, LysR family; oriC iteron (13-mer) binding protein, competes with DnaA for iteron binding	3.2023	n.s.	n.s.	2.88454	2.24819	n.s.
CDS	b3237	argR	K	Transcription	Repressor of Arg regulon; cer-mediated site-specific recombination in plasmid ColE1; hexameric	n.s.	n.s.	n.s.	-2.11136	n.s.	n.s.
CDS	b3501	arsR	K	Transcription	Arsenate resistance operon repressor; resistance to arsenate, arsenite, and antimonite	106.018	15.6429	n.s.	20.7213	8.34694	n.s.
CDS	b2714	ascG	K	Transcription	Repressor of cryptic asc operon	n.s.	n.s.	n.s.	2.5474	n.s.	n.s.
CDS	b3743	asnC	K	Transcription	Regulatory gene for asnA, asnC, gidA, Lrp family	n.s.	n.s.	n.s.	n.s.	n.s.	n.s.
CDS	b2079	baeR	K	Transcription	Response regulator for mdtABCD, acrD and spy	2.11712	n.s.	n.s.	n.s.	n.s.	n.s.
CDS	b4113	basR	K	Transcription	Response regulator for Lipid A modification genes; two-component system involved in polymyxin resistance that senses high extracellular Fe(2+)	-2.50685	n.s.	3.24567	-4.19138	-2.65873	n.s.
CDS	b4251	bdcR	K	Transcription	Transcriptional repressor for divergent bdcA	30.0407	3.19531	n.s.	2.29659	n.s.	n.s.
CDS	b0313	betI	K	Transcription	Repressor for the betIBA betT divergon, choline-sensing; bet genes confer protection against osmotic stress by making the osmoprotectant glycine betaine from choline	3.90395	7.77914	4.26277	6.01531	11.617	n.s.
CDS	b4133	cadC	K	Transcription	Transcriptional activator for cadBA, low external pH-, low oxygen-, excess lysine-responsive; homodimeric	n.s.	n.s.	n.s.	n.s.	n.s.	n.s.
CDS	b1987	cbl	K	Transcription	Transcriptional activator for ssuEADCB and tauABCD	-4.18987	-8.22699	n.s.	-16.3806	-9.725	n.s.
CDS	b0162	cdaR	K	Transcription	Transcriptional regulator for gar and gud operons	n.s.	n.s.	n.s.	n.s.	-3.10811	n.s.
CDS	b1735	chbR	K	Transcription	Repressor, chb operon for N,N'-diacetylchitobiose utilization; AraC family	n.s.	n.s.	n.s.	2.872	2.84177	n.s.
CDS	b0620	citB	K	Transcription	Two-component system sensor protein; cognate histidine protein kinase is DpiB; regulates citCDEFXGT operon; represses appY; destabilizes plasmid inheritance	3.08876	2.37811	n.s.	3.39037	3.67816	n.s.
CDS	b1145	cohE	K	Transcription	CI-like repressor, e14 prophage	11.7585	n.s.	n.s.	n.s.	n.s.	n.s.
CDS	b3912	cpxR	K	Transcription	Response regulator, periplasmic stress response; CpxA is cognate sensor protein	n.s.	n.s.	n.s.	-2.54877	-3.22487	n.s.
CDS	b0080	cra	K	Transcription	Catabolite repressor-activator	n.s.	n.s.	-2.17239	n.s.	n.s.	n.s.
CDS	b4398	creB	K	Transcription	Response regulator for CreBC regulon; induced by growth in minimal medium	n.s.	n.s.	n.s.	n.s.	n.s.	n.s.
CDS	b1040	csgD	K	Transcription	Transcriptional activator for csgBA and other genes	n.s.	n.s.	n.s.	10.9722	13.2683	n.s.
CDS	b2535	csiE	K	Transcription	Stationary phase inducible protein; sigma S-dependent promoter	n.s.	n.s.	n.s.	n.s.	n.s.	n.s.
CDS	b2664	csiR	K	Transcription	Repressor of csiD promoter	4.52985	3.57021	n.s.	11.7297	8.01463	n.s.
CDS	b3556	cspA	K	Transcription	Cold-inducible RNA chaperone and anti-terminator; aids gene expression at low temperature; cold shock protein CS7.4; binds ssRNA and ssDNA	n.s.	-2.46341	n.s.	n.s.	-2.03468	n.s.
CDS	b1557	cspB	K	Transcription	Cold shock protein, Qin prophage; cold shock inducible	n.s.	n.s.	n.s.	2.25654	n.s.	n.s.
CDS	b1823	cspC	K	Transcription	Multicopy suppressor of mukB; cold shock protein homolog constitutively expressed at 37C; affects rpoS and uspA expression	-4.58761	-3.45589	n.s.	n.s.	n.s.	n.s.
CDS	b0880	cspD	K	Transcription	Inhibitor of DNA replication; cold shock protein homolog, not cold shock inducible; stationary phase and starvation inducible; lethal when overproduced	3.16901	2.78805	n.s.	5.93376	5.70234	n.s.
CDS	b0623	cspE	K	Transcription	Binds and melts RNA, involved in cold acclimation; binds ssDNA; antitermination protein; confers camphor sensitvity in a crcB mutant; dimeric	-4.5255	n.s.	n.s.	2.01343	2.26009	n.s.
CDS	b1558	cspF	K	Transcription	Cold shock protein homolog, Qin prophage; not cold-inducible	-5.31707	-3.22951	n.s.	n.s.	n.s.	n.s.
CDS	b0990	cspG	K	Transcription	Cold shock protein homolog, cold-inducible	n.s.	n.s.	n.s.	2.05145	n.s.	n.s.
CDS	b0989	cspH	K	Transcription	Cold shock protein homolog, not cold-inducible	-7.08333	-7.55556	n.s.	-3.95833	-3.52941	n.s.
CDS	b1552	cspI	K	Transcription	Cold shock protein, Qin prophage; cold shock inducible	n.s.	n.s.	n.s.	5.09259	5.29412	n.s.
CDS	b0487	cueR	K	Transcription	Activator of copper-responsive regulon genes cueO and copA; MerR homolog	3.41144	n.s.	n.s.	2.58735	n.s.	n.s.
CDS	b0571	cusR	K	Transcription	Response regulator of the cusCFBA-cusRS divergon; cusS sensor and cusR mediate copper induction	-3.0828	-2.49755	-6.94891	n.s.	-2.8259	-9.0728
CDS	b0338	cynR	K	Transcription	Transcriptional activator for the cyn operon; autorepressor	n.s.	-2.24	n.s.	n.s.	n.s.	n.s.
CDS	b1275	cysB	K	Transcription	Transcriptional activator for the Cys regulon; N-acetylserine induced; autorepressor	-2.15321	-3.17429	n.s.	-3.65456	-2.42189	n.s.
CDS	b3934	cytR	K	Transcription	Regulatory gene for deo, udp, and cdd; mutants show improved growth on uridine	-2.57333	n.s.	n.s.	n.s.	-2.01984	n.s.
CDS	b3507	dctR	K	Transcription	Probable repressor of dctA dicarboxylate transporter gene	n.s.	n.s.	n.s.	n.s.	n.s.	n.s.
CDS	b4124	dcuR	K	Transcription	Response regulator for C4-dicarboxylate; two-component system regulation of anaerobic fumurate respiratory system	n.s.	n.s.	n.s.	-2.86923	-2.85256	n.s.
CDS	b0840	deoR	K	Transcription	Repressor for deo operon, nupG and tsx; binds deoxyribose-5-phosphate inducer	3.24683	3.17262	n.s.	2.46167	2.56255	n.s.
CDS	b4479	dgoR	K	Transcription	Transcriptional repressor for the dgoRKAT operon; growth on 2-keto-3-deoxygalactonate; binds D-galactonate as an inducer	n.s.	n.s.	n.s.	2.25418	2.03667	n.s.
CDS	b1201	dhaR	K	Transcription	Transcription activator of the dhaKLM operon	n.s.	n.s.	n.s.	2.53952	2.48005	n.s.
CDS	b1570	dicA	K	Transcription	Transcriptional repressor for dicB, Qin prophage	n.s.	n.s.	n.s.	3.10513	2.58354	n.s.
CDS	b1799	dmlR	K	Transcription	Transcriptional activator for dmlA, autorepressor	n.s.	n.s.	-2.60583	n.s.	n.s.	n.s.
CDS	b2364	dsdC	K	Transcription	Transcriptional activator for dsdA	n.s.	n.s.	n.s.	n.s.	n.s.	n.s.
CDS	b3075	ebgR	K	Transcription	ebgAC operon repressor	n.s.	n.s.	n.s.	-2.2741	-2.11137	n.s.
CDS	b0294	ecpR	K	Transcription	Putative transcriptional regulator for ecp operon	n.s.	3.16667	n.s.	n.s.	4.81818	n.s.
CDS	b0566	envY	K	Transcription	Thermoregulatory activator of porin expression, AraC family	n.s.	n.s.	n.s.	2.27778	n.s.	n.s.
CDS	b2437	eutR	K	Transcription	eut operon transcriptional activator, AraC family; concerted induction requires both B12 and ethanolamine; autoregulatory	n.s.	n.s.	n.s.	n.s.	n.s.	n.s.
CDS	b2369	evgA	K	Transcription	Response regulator for acid and drug resistance, cognate to EvgS; homodimeric	-2.27746	-3.3617	n.s.	2.68276	3.17636	n.s.
CDS	b3094	exuR	K	Transcription	Repressor for the exuR regulon; induced by D-hexuronates	3.286	2.02693	n.s.	2.5973	1.99505	n.s.
CDS	b3963	fabR	K	Transcription	Transcriptional repressor of fabA and fabB	3.2404	2.75482	n.s.	3.00694	2.02912	n.s.
CDS	b1187	fadR	K	Transcription	Repressor/activator for fatty acid metabolism regulon; fatty acid-responsive transcription factor; fabAB, iclR activator (regulates aceBAK, glyoxylate shunt); fad repressor; homodimeric	n.s.	n.s.	n.s.	n.s.	n.s.	n.s.
CDS	b1384	feaR	K	Transcription	Transcriptional activator for tynA and feaB, AraC family	n.s.	2.90722	n.s.	n.s.	3.21429	n.s.
CDS	b4293	fecI	K	Transcription	Alternative RNAP sigma factor required for fecA promoter; activated by FecR	-2.95683	n.s.	n.s.	-2.35751	n.s.	n.s.
CDS	b2731	fhlA	K	Transcription	Formate hydrogen lyase system activator, global regulator	-2.27559	-2.68919	n.s.	n.s.	-2.23226	n.s.
CDS	b3261	fis	K	Transcription	Transcriptional activator for rRNA operons, bends DNA; interacts with RNAP; nucleoid-associated protein; dimeric	-6.91972	-2.92664	n.s.	n.s.	n.s.	n.s.
CDS	b1071	flgM	K	Transcription	Anti-sigma 28 (FliA) factor; regulator of FlhD	n.s.	n.s.	-2.7749	3.91025	2.6994	n.s.
CDS	b1922	fliA	K	Transcription	Transcription factor sigma 28 for class III flagellar operons	n.s.	-2.95752	-5.85861	n.s.	n.s.	n.s.
CDS	b3375	frlR	K	Transcription	Predicted regulator for fructoselysine operon yhfMNOQ; function unknown	n.s.	n.s.	n.s.	n.s.	n.s.	n.s.
CDS	b0357	frmR	K	Transcription	Negative regulator of the frmRAB operon	3.792	n.s.	n.s.	n.s.	n.s.	n.s.
CDS	b3897	frvR	K	Transcription	Putative frv operon regulator; contains a PTS EIIA domain	n.s.	n.s.	n.s.	n.s.	n.s.	n.s.
CDS	b2805	fucR	K	Transcription	Positive regulatory protein for fuc regulon	n.s.	n.s.	n.s.	n.s.	n.s.	n.s.
CDS	b3515	gadW	K	Transcription	Transcriptional activator of gadA and gadBC; repressor of gadX	n.s.	n.s.	n.s.	n.s.	2.52482	n.s.
CDS	b3516	gadX	K	Transcription	Transcriptional activator for gadA and gadBC, AraC family; repressed by HNS and GadW; stimulated by RpoS	3.19355	2.89744	5.77344	3.73913	11.194	2.83962
CDS	b2837	galR	K	Transcription	Repressor of galETK operon	2.86523	n.s.	n.s.	2.57734	n.s.	n.s.
CDS	b2151	galS	K	Transcription	Repressor of the mgl operon and isorepressor of the gal operon; autoregulatory; homodimeric	-6.40476	-4.37143	n.s.	-11.4231	-8.25	n.s.
CDS	b2808	gcvA	K	Transcription	Transcriptional activator for the gcv operon, glycine-induced	n.s.	n.s.	n.s.	n.s.	-2.00458	n.s.
CDS	b2980	glcC	K	Transcription	Transcriptional activator for glc operon, glycolate-binding	6.80045	17.2774	7.69863	6.0082	19.9778	n.s.
pseudogene	b3423	glpR	K	Transcription	Repressor of glp regulon, induced by glycerol phophate; tetrameric	2.84528	n.s.	n.s.	n.s.	n.s.	n.s.
CDS	b3438	gntR	K	Transcription	Controls gntKU induction, also edd and eda	n.s.	n.s.	n.s.	n.s.	n.s.	n.s.
CDS	b3181	greA	K	Transcription	Transcript cleavage factor	n.s.	n.s.	n.s.	n.s.	n.s.	n.s.
CDS	b3406	greB	K	Transcription	Transcript cleavage factor	n.s.	n.s.	n.s.	n.s.	n.s.	n.s.
CDS	b2537	hcaR	K	Transcription	Transcriptional activator for the hca operon; inducd by 3-phenylpropionate and cinnamic acid; autoregulatory	n.s.	3.59585	n.s.	n.s.	4.19048	n.s.
CDS	b4480	hdfR	K	Transcription	Transcriptional regulator of the flhDC operon, hns-dependent; not allelic to pssR	3.70455	3.05755	n.s.	3.09744	2.86942	n.s.
CDS	b1508	hipB	K	Transcription	Antitoxin of HipAB TA pair; transcriptional repressor of the hipBA operon; role in persister formation	2.24038	n.s.	n.s.	2.61739	3.64706	n.s.
CDS	b1237	hns	K	Transcription	DNA-binding global regulator H-NS; diverse mutant phenotypes affecting transcription, transposition, inversion, cryptic-gene expression; involved in chromosome organization; preferentially binds bent DNA; has N-terminal dimerization domain	n.s.	n.s.	n.s.	2.58089	4.85443	n.s.
CDS	b2491	hyfR	K	Transcription	Formate-sensing regulator for hyf operon	n.s.	n.s.	n.s.	n.s.	n.s.	n.s.
CDS	b4327	hypT	K	Transcription	Hypochlorite-responsive transcription factor; initially identified as a cell density-dependent motility repressor	n.s.	n.s.	n.s.	n.s.	n.s.	n.s.
CDS	b4018	iclR	K	Transcription	Repressor of aceBA operon	n.s.	n.s.	n.s.	n.s.	n.s.	n.s.
CDS	b4264	idnR	K	Transcription	idn operon activator; represses GntR-regulated genes gntKU and gntT	3.228	n.s.	n.s.	3.5942	2.65403	n.s.
CDS	b3773	ilvY	K	Transcription	Transcriptional activator for ilvC	2.26807	n.s.	n.s.	2.07609	n.s.	n.s.
CDS	b2531	iscR	K	Transcription	Transcriptional repressor for isc operon; contains Fe-S cluster; binds RNA in vitro	61.638	48.0394	9.23919	12.3874	17.5637	n.s.
CDS	b1827	kdgR	K	Transcription	Regulator of kdgK, kdgT, eda; possibly regulates several other genes, e.g. yjgK	n.s.	n.s.	n.s.	n.s.	n.s.	n.s.
CDS	b0694	kdpE	K	Transcription	Response regulator of kdp operon; two-component system phosphorylation state and activity modulated by sensor kinase KdpD; responds to ionic strength, ATP and potassium	n.s.	n.s.	n.s.	n.s.	n.s.	n.s.
CDS	b0345	lacI	K	Transcription	Transcriptional repressor of lac operon	n.s.	2.22799	2.16134	2.00601	2.15552	n.s.
CDS	b0076	leuO	K	Transcription	Pleiotropic transcriptional regulator; regulates dsrA; relieves bgl silencing, multi-copy represses cadC	2.06897	n.s.	n.s.	3.96923	6.2459	n.s.
CDS	b4043	lexA	K	Transcription	Global regulator (repressor) for SOS regulon; dimeric	4.53453	4.83428	n.s.	3.03671	2.25752	n.s.
CDS	b4357	lgoR	K	Transcription	Positive transcriptional regulator for yjjM and/or yjjN; mutants fail to grow on L-galactonate (Reed, 2006)	-8.65789	-10.0238	-12.3125	-8.90244	-6.77778	n.s.
CDS	b3604	lldR	K	Transcription	Dual role activator/repressor for lldPRD operon	n.s.	4.17442	5.21538	-6.02222	n.s.	n.s.
CDS	b2289	lrhA	K	Transcription	Transcriptional repressor of motility master regulator flhDC; autoregulator	n.s.	n.s.	n.s.	2.49603	2.16415	n.s.
CDS	b0889	lrp	K	Transcription	Global regulatory protein, Leu responsive; regulator of high-affinity branched-chain amino acid transport system; octameric or hexadecameric functional state	n.s.	n.s.	n.s.	n.s.	n.s.	n.s.
CDS	b1512	lsrR	K	Transcription	lsrACDBFGE operon regulator for autoinducer-2 (AI-2) uptake; induced by phospho-AI-2	n.s.	n.s.	n.s.	n.s.	n.s.	n.s.
CDS	b2839	lysR	K	Transcription	Transcriptional activator of lysA; autorepressor	n.s.	n.s.	n.s.	n.s.	n.s.	n.s.
CDS	b0394	mak	K	Transcription	Cryptic manno(fructo)kinase	2.0804	n.s.	n.s.	n.s.	n.s.	n.s.
CDS	b1620	malI	K	Transcription	Maltose regulon regulatory protein	n.s.	n.s.	-2.45794	n.s.	n.s.	n.s.
CDS	b3418	malT	K	Transcription	ATP-dependent transcriptional activator for the mal regulon	-9.8098	-7.376	-6.76812	-20.693	-19.3239	n.s.
CDS	b1530	marR	K	Transcription	Transcription repressor of multiple antibiotic resistance; resistance to tetracycline, chloramphenicol, etc.; dimeric	25.5893	7.01869	n.s.	48.448	28.9892	n.s.
CDS	b1450	mcbR	K	Transcription	MqsR-controlled colanic acid and biofilm regulator; represses mcbA	3.64286	7.86957	10.4792	9.2	27.05	n.s.
CDS	b4118	melR	K	Transcription	Transcriptional activator for melAB, AraC family; autoregulatory repressor in absence of co-activator melibiose	-9.90741	-5.94167	-6.93714	-4.89256	-6.81319	n.s.
CDS	b3938	metJ	K	Transcription	Methionine regulon repressor, SAM co-repressor; sulfoximine and methylmethionine sensitivity	4.03038	2.53153	n.s.	n.s.	n.s.	n.s.
CDS	b3828	metR	K	Transcription	Positive regulatory gene for metE and metH; autogenous regulation	36.1442	16.3175	n.s.	-2.16139	4.28033	n.s.
CDS	b1114	mfd	K	Transcription	Transcription repair coupling factor	-2.31634	n.s.	n.s.	-5.80534	-5.06256	n.s.
CDS	b0346	mhpR	K	Transcription	Transcriptional activator, mhp operon; utilizes MHP	6.04727	21.6837	13	4.89145	16.2791	n.s.
CDS	b1594	mlc	K	Transcription	Global transcriptional repressor; regulates pts operon expression at P0; required for anaerobic growth on glucosamine, binds nagC promoters; regulates manX and malT; makes large colonies; autorepressor	n.s.	-2.04717	-2.84804	n.s.	n.s.	n.s.
CDS	b2127	mlrA	K	Transcription	Transcriptional regulator of csgD	2.4	3.35897	3.76106	n.s.	n.s.	n.s.
CDS	b0730	mngR	K	Transcription	mngAB operon repressor, mannosyl glycerate utilization	n.s.	n.s.	n.s.	3.05357	2.1543	n.s.
CDS	b0817	mntR	K	Transcription	Mn(2+)-responsive transcriptional repressor of mntH	n.s.	2.61787	n.s.	n.s.	2.2779	n.s.
CDS	b0761	modE	K	Transcription	Repressor of the modABC operon for molybdenum transport; secondary activator of hyc and nar operons; dimeric	n.s.	n.s.	n.s.	n.s.	n.s.	n.s.
CDS	b2684	mprA	K	Transcription	emrAB repressor, also regulates microcin synthesis; binds uncouplers DNP, CCCP, FCCP	2.98879	2.00257	n.s.	2.98285	2.53153	n.s.
CDS	b3021	mqsA	K	Transcription	Antitoxin for MqsR toxin; transcriptional repressor	11.8361	9.9776	n.s.	20.3709	11.2664	n.s.
CDS	b3601	mtlR	K	Transcription	Mannitol operon repressor	n.s.	n.s.	n.s.	n.s.	n.s.	n.s.
CDS	b2427	murR	K	Transcription	Repressor for murPQ, MurNAc 6-P inducible	4.48701	n.s.	n.s.	2.70349	2.22222	n.s.
CDS	b1988	nac	K	Transcription	Repressor of gdhA transcription; RpoN, GlnG(NtrC) regulons; pleiotropic effects	n.s.	n.s.	n.s.	n.s.	n.s.	n.s.
CDS	b0676	nagC	K	Transcription	Transcriptional regulator of nag operon	n.s.	n.s.	n.s.	-3.17344	-3.22308	n.s.
CDS	b1119	nagK	K	Transcription	N-Acetyl-D-glucosamine kinase; phosphorylates GlcNAc in the cytoplasm	n.s.	n.s.	n.s.	n.s.	n.s.	n.s.
CDS	b3222	nanK	K	Transcription	N-acetyl-D-mannosamine (ManNAc) kinase	n.s.	n.s.	n.s.	n.s.	n.s.	n.s.
CDS	b3226	nanR	K	Transcription	Repressor of the nan operon, induced by sialic acid; homodimeric	n.s.	n.s.	n.s.	2.41308	n.s.	n.s.
CDS	b1221	narL	K	Transcription	Two-component regulator protein for nitrate/nitrite response; cognate sensor is NarX	n.s.	n.s.	n.s.	n.s.	n.s.	n.s.
CDS	b2193	narP	K	Transcription	Two-component regulator protein for nitrate/nitrite response; NarQ is cognate sensor protein	n.s.	n.s.	n.s.	2.34512	2.29953	n.s.
CDS	b1649	nemR	K	Transcription	nem operon repressor, NEM-inactivated	42.869	6.06429	n.s.	3.225	4.4918	n.s.
CDS	b0020	nhaR	K	Transcription	Positive regulator of nhaA, Na(+)-dependent	2.35632	n.s.	n.s.	2.3057	2.34759	n.s.
CDS	b3481	nikR	K	Transcription	Nickel-responsive regulator of the nik operon; homodimer	3.28972	n.s.	n.s.	n.s.	n.s.	n.s.
CDS	b2709	norR	K	Transcription	Transcription regulator for norVW, NO-responsive; Sigma54-dependent activator with a GAF domain	3.66667	n.s.	n.s.	2.81191	2.58036	n.s.
CDS	b0413	nrdR	K	Transcription	Nrd regulon repressor	n.s.	n.s.	n.s.	2.0367	n.s.	n.s.
CDS	b4178	nsrR	K	Transcription	Nitric oxide-sensitive repressor; regulates hmp, ygbA, ytfE, tehA and hcp-hcr	n.s.	n.s.	n.s.	n.s.	n.s.	n.s.
CDS	b3169	nusA	K	Transcription	Transcription termination/antitermination L factor; mutant survives lambda induction	-2.23005	n.s.	n.s.	n.s.	n.s.	n.s.
CDS	b0416	nusB	K	Transcription	Transcription termination/antitermination factor; mutant survives lambda induction	n.s.	n.s.	n.s.	n.s.	n.s.	n.s.
CDS	b3982	nusG	K	Transcription	Stabilizes phage lambda protein N-NusA-RNAP antitermination complex	-2.45631	n.s.	n.s.	n.s.	n.s.	n.s.
CDS	b3405	ompR	K	Transcription	Response regulator for osmoregulation; regulates production of outer membrane proteins	2.07898	n.s.	n.s.	3.76425	2.87151	n.s.
CDS	b3961	oxyR	K	Transcription	Oxidative and nitrosative stress transcriptional regulator	n.s.	n.s.	n.s.	n.s.	n.s.	n.s.
CDS	b1399	paaX	K	Transcription	Repressor for the paa operon, phenylacetyl-CoA induced	n.s.	n.s.	n.s.	n.s.	n.s.	n.s.
CDS	b0113	pdhR	K	Transcription	Pyruvate dehydrogenase operon (pdhR-aceEF-lpd) repressor; autoregulatory; pyruvate relieves repression; monomeric	2.35536	n.s.	n.s.	2.54737	4.30447	n.s.
CDS	b0254	perR	K	Transcription	Regulatory gene for peroxide resistance in stationary phase; CP4-6 putative defective prophage	n.s.	n.s.	n.s.	n.s.	n.s.	n.s.
CDS	b1328	pgrR	K	Transcription	Murein peptide degradation regulator	n.s.	n.s.	n.s.	2.348	2.63333	n.s.
CDS	b4102	phnF	K	Transcription	Phosphonate utilization, probable regulatory gene	n.s.	n.s.	n.s.	n.s.	n.s.	n.s.
CDS	b0399	phoB	K	Transcription	Positive response regulator for pho regulon, two-component system	4.16964	22.1526	3.45697	50.6356	105.487	n.s.
CDS	b1130	phoP	K	Transcription	Response regulator, two-component system; cognate to phoQ; response to extracellular divalent cations, pH, and acetate; DNA-binding protein	3.199	n.s.	n.s.	n.s.	n.s.	n.s.
CDS	b3129	prlF	K	Transcription	Antitoxin of the PrlF-YhaV toxin-antitoxin pair; extragenic suppressor of htrA; autoregulator	n.s.	n.s.	n.s.	3.01408	3.09548	n.s.
CDS	b1304	pspA	K	Transcription	Phage shock protein A, negative regulator of psp operon; stress-inducible; binds PspB and PspC; enhances protein export through Tat pathway	n.s.	n.s.	n.s.	2.69724	2.35772	n.s.
CDS	b1306	pspC	K	Transcription	Positive regulatory gene, cooperatively with PspB; facilitates binding of PspA to PspB; membrane protein; dimer	n.s.	n.s.	n.s.	5.07609	2.52033	n.s.
CDS	b1303	pspF	K	Transcription	Transcriptional sigma 54-dependent activator of psp	n.s.	n.s.	n.s.	n.s.	n.s.	n.s.
CDS	b1658	purR	K	Transcription	Purine regulon repressor	n.s.	n.s.	n.s.	n.s.	2.95235	n.s.
CDS	b1299	puuR	K	Transcription	Transcriptional repressor for the puu divergon; induced by putrescine; putrescine utilization pathway	5.27837	5.41935	n.s.	2.79775	4.31481	n.s.
CDS	b3025	qseB	K	Transcription	Quorum sensing two-component response regulator; cognate to QseC sensor kinase; regulates flagella synthesis and motilty by activating transcription of flhDC	12.2941	n.s.	n.s.	6	3.5	n.s.
CDS	b0059	rapA	K	Transcription	RNA polymerase binding protein; mutants are UV-S; mutant biofilms have less polysaccharide and are antibiotic sensitive; ATPase and putative helicase	n.s.	n.s.	3.25342	-3.37282	n.s.	n.s.
CDS	b3753	rbsR	K	Transcription	Regulatory gene for rbs operon	-2.3018	n.s.	n.s.	-2.92746	-2.02899	n.s.
CDS	b0846	rcdA	K	Transcription	Transcriptional regulator of csgD and ybiJI; autoregulator	n.s.	n.s.	n.s.	3.4878	n.s.	n.s.
CDS	b0305	rclR	K	Transcription	AraC family transcriptional activator, function unknown	2.82051	2.90566	n.s.	4.93023	7.91304	n.s.
CDS	b2105	rcnR	K	Transcription	Transcriptional repressor of rcnA; nickel- and cobalt-responsive	3.58	3.37762	n.s.	5.83258	5.828	n.s.
CDS	b1951	rcsA	K	Transcription	Positive regulatory gene for capsule (colanic acid) synthesis; two regulatory proteins are derived from the same gene	-13.641	n.s.	n.s.	-24.5	-6.70213	n.s.
CDS	b2217	rcsB	K	Transcription	Positive regulatory gene for capsule (colanic acid) synthesis; when overexpressed, restores ftsZ84 growth on low-salt medium	n.s.	n.s.	n.s.	2.44993	2.59588	n.s.
CDS	b2784	relA	K	Transcription	ATP:GTP 3'-pyrophosphotransferase, ppGpp synthase I; GTP pyrophosphokinase; required for ppGpp synthesis during stringent response to amino acid starvation; self regulated	n.s.	n.s.	n.s.	n.s.	n.s.	n.s.
CDS	b3842	rfaH	K	Transcription	Transcription antitermination factor, LPS biosynthesis genes; negatively controls expression and surface presentation of Ag43 (Flu), reducing adhesion and biofilm; also regulates F-factor sex pilus and hemolysin genes	2.32082	2.86607	n.s.	8.08	7.03425	n.s.
CDS	b3906	rhaR	K	Transcription	Transcriptional activator for rhaSR, AraC family	n.s.	n.s.	-6.58333	n.s.	n.s.	n.s.
CDS	b2248	rhmR	K	Transcription	Predicted transcriptional regulator, function unknown	n.s.	n.s.	n.s.	n.s.	n.s.	n.s.
CDS	b3783	rho	K	Transcription	Transcription termination factor Rho; hexameric; RNA-dependent ATPase; ATP-dependent RNA helicase; bicyclomycin target	n.s.	n.s.	n.s.	-6.05065	-3.67485	n.s.
CDS	b1286	rnb	K	Transcription	RNase II; mRNA degradation	-5.63081	-3.5403	n.s.	-25.3834	-15.3669	n.s.
CDS	b2567	rnc	K	Transcription	RNase III; cleaves double-stranded RNA	n.s.	n.s.	n.s.	n.s.	2.01884	n.s.
CDS	b0610	rnk	K	Transcription	Regulator of nucleoside diphosphate kinase; suppresses Pseudomonas algR2	n.s.	n.s.	n.s.	n.s.	n.s.	n.s.
CDS	b4179	rnr	K	Transcription	Exoribonuclease R, RNase R	2.91357	3.14208	n.s.	4.70871	4.783	n.s.
CDS	b4396	rob	K	Transcription	Right oriC-binding transcriptional activator, AraC family	n.s.	n.s.	n.s.	n.s.	n.s.	n.s.
CDS	b0189	rof	K	Transcription	anti-Rho (termination factor); pleiotropic multicopy suppressor of Ts mutations; ribosome-associated; growth-rate regulated	5.40547	3.86435	n.s.	11.2784	5.50207	n.s.
CDS	b3295	rpoA	K	Transcription	RNA polymerase, alpha subunit; binds Zn(II)	n.s.	-2.64272	n.s.	n.s.	-2.26349	n.s.
CDS	b3988	rpoC	K	Transcription	RNA polymerase, beta' subunit; binds Zn(II)	n.s.	n.s.	n.s.	-3.04543	-3.50683	n.s.
CDS	b3067	rpoD	K	Transcription	RNA polymerase subunit, sigma 70, initiates transcription; housekeeping sigma	2.51317	n.s.	n.s.	n.s.	n.s.	n.s.
CDS	b2573	rpoE	K	Transcription	RNA polymerase subunit, extracytoplasmic stress sigma E; role in high temperature and oxidative stress response	n.s.	n.s.	n.s.	n.s.	n.s.	n.s.
CDS	b3461	rpoH	K	Transcription	RNA polymerase subunit, sigma 32, heat shock transcription	2.33884	4.41091	n.s.	6.45178	4.95911	n.s.
CDS	b3202	rpoN	K	Transcription	RNA polymerase subunit, sigma 54; needed for expression of various regulons, promoter specificity set by various activator proteins required for sigma 54 recruitment	n.s.	n.s.	n.s.	n.s.	n.s.	n.s.
CDS	b2741	rpoS	K	Transcription	RNA polymerase subunit, stress and stationary phase sigma S; Sigma38	3.45715	3.49603	n.s.	14.1837	9.82363	n.s.
CDS	b3649	rpoZ	K	Transcription	RNA polymerase subunit, omega subunit; assembly factor; chaperone-like function stabilizes RNAP	n.s.	n.s.	n.s.	2.947	2.44282	n.s.
CDS	b3995	rsd	K	Transcription	Regulates RNA polymerase holoenzyme formation; interacts with free sigma 70 and core RNA polymerase; stationary phase protein; anti-sigma	18.7481	21.31	4.62073	17.0744	17.6624	n.s.
CDS	b0176	rseP	K	Transcription	Inner membrane zinc RIP metalloprotease; activates RpoE by degrading RseA; multicopy rpoE suppresses rseP mutation	n.s.	n.s.	n.s.	n.s.	n.s.	n.s.
CDS	b1540	rspR	K	Transcription	Predicted DNA-binding transcriptional regulator, function unknown	n.s.	n.s.	n.s.	n.s.	n.s.	n.s.
CDS	b1608	rstA	K	Transcription	Multicopy suppressor of yjeE, yeaZ or ygjD deletion lethality; predicted response regulator of two-component regulatory system with sensor protein RstB	3.0177	2.69348	n.s.	n.s.	n.s.	n.s.
CDS	b3422	rtcR	K	Transcription	Transcriptional regulator for rtcAB	n.s.	n.s.	n.s.	2.57895	n.s.	n.s.
CDS	b1013	rutR	K	Transcription	Repressor for rut operon; pyrimidine nitrogen catabolism	5.0988	3.23485	n.s.	4.03774	3.63768	n.s.
CDS	b1916	sdiA	K	Transcription	Quorum-sensing ftsQAZ-P2, acrABCDE transcriptional activator; fluoroquinolone resistance; overproduction confers drug resistance by stimulating the acr genes; SdiA senses exogenous N-acyl homoserine lactones	n.s.	n.s.	2.04695	n.s.	3.11717	n.s.
CDS	b0535	sfmZ	K	Transcription	Predicted fimbriae protein synthesis regulator	n.s.	n.s.	n.s.	2.5	5	n.s.
CDS	b3188	sfsB	K	Transcription	Overexpression increases maltose and lactose utilization; stimulates MalQ, MalP and LacZ	n.s.	n.s.	n.s.	n.s.	n.s.	n.s.
CDS	b4300	sgcR	K	Transcription	Putative sgc cluster transcriptional regulator	n.s.	n.s.	n.s.	n.s.	n.s.	n.s.
CDS	b0069	sgrR	K	Transcription	Transcriptional activator of sgrS sRNA; sgrS destabilizes ptsG mRNA	2.49802	n.s.	n.s.	n.s.	n.s.	n.s.
CDS	b3641	slmA	K	Transcription	DNA-binding anti-FtsZ division inhibitor, dimeric; nucleoid occlusion factor; regulates FtsZ assembly and blocks septal ring formation at SBS sites	n.s.	n.s.	n.s.	3.90296	4.38782	n.s.
CDS	b1642	slyA	K	Transcription	Activates crytpic hemolysin gene hlyE; global transcriptional regulator	n.s.	n.s.	n.s.	n.s.	n.s.	n.s.
CDS	b4063	soxR	K	Transcription	Redox-sensitive transcriptional activator for soxS; AraC family	23.28	4.84277	n.s.	4.54955	2.16429	n.s.
CDS	b4062	soxS	K	Transcription	Global transcription regulator for superoxide response; AraC family	5.76923	20.5278	4.33138	7.92636	4.21708	n.s.
CDS	b3650	spoT	K	Transcription	ppGpp 3'-pyrophosphohydrolase and ppGpp synthase II; guanosine-3',5'-bis(diphosphate) 3'-pyrophosphohydrolase	-2.1185	n.s.	n.s.	-2.7005	-2.39403	n.s.
CDS	b2706	srlM	K	Transcription	Part of srl operon	n.s.	n.s.	n.s.	n.s.	n.s.	n.s.
CDS	b2707	srlR	K	Transcription	Regulatory gene for srl operon	-2.34304	n.s.	-2.53017	n.s.	n.s.	n.s.
CDS	b2669	stpA	K	Transcription	RNA chaperone and DNA-binding protein; suppresses T4 td mutant; modulates micF stability; forms heteromers with, and stabilzed against proteolysis by, the paralogous H-NS protein; transcriptionally repressed by H-NS	-5.43359	-4.65557	n.s.	n.s.	n.s.	n.s.
CDS	b0959	sxy	K	Transcription	Required for expression of CRP-S-dependent promoters	3.62312	n.s.	n.s.	4.05909	2.62581	n.s.
CDS	b3118	tdcA	K	Transcription	Transcriptional activator of tdc operon	n.s.	-4.61538	-5.64706	2.64286	n.s.	n.s.
CDS	b0995	torR	K	Transcription	Response regulator for torCAD operon	7.76987	n.s.	n.s.	2.17736	n.s.	n.s.
CDS	b4241	treR	K	Transcription	Repressor of trehalose operon	n.s.	n.s.	n.s.	3.74636	2.94063	n.s.
CDS	b4393	trpR	K	Transcription	Autogenously regulated tryptophan repressor protein; regulator of trp operon, aroH, and other members of the TrpR regulon; 5-Methyltryptophan resistance	-2.74641	-2.0025	n.s.	n.s.	n.s.	n.s.
CDS	b3060	ttdR	K	Transcription	Transcriptional activator of ttdABT, tartrate-inducible; required for tartrate utilization; anaerobiosis nucleoid protein	-40.4091	-30.4237	-35.4561	-11.8554	-13.693	n.s.
CDS	b1323	tyrR	K	Transcription	TyrR regulon repressor or activator; regulates aroF, aroG, tyrA, and aromatic amino acid transport; autoregulation of tyrR not mediated by tyrosine; ATPase activity; zinc-stimulated phosphatase activity	n.s.	n.s.	n.s.	n.s.	n.s.	n.s.
CDS	b3669	uhpA	K	Transcription	Response regulator of two component system required for uhpT transcription	n.s.	n.s.	n.s.	-2.48148	n.s.	n.s.
CDS	b1618	uidR	K	Transcription	Transcriptional repressor for uidABC(gusABC)	n.s.	n.s.	n.s.	n.s.	n.s.	n.s.
CDS	b4191	ulaR	K	Transcription	Repressor for the L-ascorbate utilization (ula) divergon	n.s.	n.s.	n.s.	2.48093	2.22612	n.s.
CDS	b1914	uvrY	K	Transcription	Response regulator, pleiotropic; controls the expression of csrB/C sRNAs; hydrogen peroxide resistance; cognate sensor regulator is BarA	n.s.	n.s.	n.s.	n.s.	2.13654	n.s.
CDS	b4324	uxuR	K	Transcription	Repressor for UxuR regulon; true inducer is fructuronate	n.s.	n.s.	n.s.	2.72963	2.19942	n.s.
CDS	b2405	xapR	K	Transcription	Regulatory gene for xapAB	n.s.	n.s.	n.s.	4.04348	7.34211	n.s.
CDS	b3569	xylR	K	Transcription	Transcriptional activator for xylAB, xylFGHR divergon; AraC family	n.s.	n.s.	n.s.	2.42548	n.s.	n.s.
CDS	b0208	yafC	K	Transcription	Putative LysR-family transcriptional regulator, function unknown	4.3984	2.33283	n.s.	2.15942	n.s.	n.s.
CDS	b0272	yagI	K	Transcription	Function unknown, CP4-6 putative prophage remnant	-3.08462	n.s.	n.s.	n.s.	n.s.	n.s.
CDS	b0316	yahB	K	Transcription	LysR family of transcriptional regulators, function unknown	n.s.	n.s.	n.s.	2.1135	n.s.	n.s.
CDS	b0445	ybaE	K	Transcription	Predicted ABC transporter periplasmic-binding protein, function unknown	-3.14773	-5.56627	-7.6087	-3.85	-5.58333	n.s.
CDS	b0447	ybaO	K	Transcription	Function unknown, predicted transcriptional regulator; Lrp family	3.58667	n.s.	2.30882	3.07784	2.125	n.s.
CDS	b0454	ybaZ	K	Transcription	Excision repair protein; alkyltransferase-like protein ATL; binds and enhances nucleotide excision repair of O(6)-alkylguanine; DNA-binding protein; degenerate Ada/Ogt cysteine methyltransferase paralog	n.s.	n.s.	n.s.	3.48276	n.s.	n.s.
CDS	b0546	ybcM	K	Transcription	Hyperlethality gene, predicted transcriptional activator; DLP12 prophage; AraC family	n.s.	n.s.	n.s.	4.94828	6.92444	n.s.
CDS	b0579	ybdF	K	Transcription	DUF419 family protein, function unknown	1.99642	2.0545	n.s.	2.09355	n.s.	n.s.
CDS	b0603	ybdO	K	Transcription	Required for swarming phenotype, function unknown; probable LysR-family transcriptional regulator	n.s.	n.s.	n.s.	n.s.	n.s.	n.s.
CDS	b0629	ybeF	K	Transcription	Putative LysR-family transcriptional regulator, function unknown LysR-family transcriptional regulator, function unknown	n.s.	n.s.	n.s.	n.s.	n.s.	n.s.
CDS	b0768	ybhD	K	Transcription	Putative LysR-family transcriptional regulator, function unknown	n.s.	n.s.	n.s.	2.875	2.84375	n.s.
CDS	b0796	ybiH	K	Transcription	Predicted transcriptional regulator of the ybiHybhGFSR operon; function unknown	2.81671	n.s.	n.s.	2.29684	n.s.	n.s.
CDS	b0900	ycaN	K	Transcription	Putative transcriptional regulator, function unknown	2.92157	2.15816	n.s.	6.0885	5.88304	n.s.
CDS	b1111	ycfQ	K	Transcription	Repressor for bhsA(ycfR)	n.s.	n.s.	n.s.	n.s.	n.s.	n.s.
CDS	b1284	yciT	K	Transcription	Global regulator of transcription, DeoR family	n.s.	2.17255	n.s.	3.17257	2.44963	n.s.
CDS	b1320	ycjW	K	Transcription	Hyperlethality gene, required for swarming phenotype	-2.125	n.s.	n.s.	n.s.	n.s.	1.99554
CDS	b1357	ydaS	K	Transcription	Predicted Cro-like repressor, Rac prophage	n.s.	n.s.	n.s.	4.36364	n.s.	n.s.
CDS	b1422	ydcI	K	Transcription	Predicted transcriptional regulator, function unknown	4.41506	16.8454	22.1117	3.68884	27.2793	3.35484
CDS	b1439	ydcR	K	Transcription	Putative HTH transcriptional regulator with aminotransferase domain; MocR family	n.s.	n.s.	n.s.	n.s.	n.s.	n.s.
CDS	b1499	ydeO	K	Transcription	UV-inducible global regulator, EvgA-, GadE-dependent; transcriptional activator for mdtEF; required for acid resistance conferred by EvgA overexpression; AraC family	n.s.	-7.66667	n.s.	n.s.	n.s.	n.s.
CDS	b1659	ydhB	K	Transcription	Function unknown, LysR family of transcriptional regulators	2.88048	n.s.	n.s.	2.89928	2.60357	n.s.
CDS	b1696	ydiP	K	Transcription	AraC family transcriptional activator, function unknown	n.s.	n.s.	n.s.	2.17094	2.23316	n.s.
CDS	b1770	ydjF	K	Transcription	Predicted transcriptional regulator, function unknown	n.s.	n.s.	n.s.	n.s.	n.s.	n.s.
CDS	b1790	yeaM	K	Transcription	AraC family transcriptional activator, function unknown	n.s.	n.s.	n.s.	2.12934	n.s.	n.s.
CDS	b1864	yebC	K	Transcription	Function unknown, expressed protein, UPF0082 family	-2.73801	-3.60694	n.s.	-2.75798	n.s.	n.s.
CDS	b1853	yebK	K	Transcription	Function unknown; P. aeruginosa homolog represses zwf transcription	-2.8199	-5.27778	-5.37129	n.s.	-2.78402	n.s.
CDS	b1969	yedW	K	Transcription	Putative response regulator, function unknown	n.s.	n.s.	n.s.	n.s.	2.12693	-1.99312
CDS	b1983	yeeN	K	Transcription	Function unknown, UPF0082 family	-4.10402	-4.43405	n.s.	-3.35253	-2.43636	n.s.
CDS	b2015	yeeY	K	Transcription	Function unknown, LysR family of transcriptional regulators	3.2699	2.22565	n.s.	n.s.	n.s.	n.s.
CDS	b2101	yegW	K	Transcription	Putatitve transcriptional regulator, function unknown	n.s.	n.s.	n.s.	2.51316	2.08189	n.s.
CDS	b2125	yehT	K	Transcription	Overproduction confers low level beta-lactam resistance; probable response regulator with YehU as cognate sensor kinase	-3.16292	-2.74766	n.s.	-3.31383	-2.81319	n.s.
CDS	b2157	yeiE	K	Transcription	Putative positive regulator of lysP transcription	4.30435	2.55179	n.s.	7.34069	3.36082	n.s.
CDS	b2184	yejH	K	Transcription	Predicted ATP-dependent DNA or RNA helicase, function unknown	n.s.	n.s.	n.s.	n.s.	n.s.	n.s.
CDS	b2409	yfeR	K	Transcription	LysR-type transcriptional regulator; responds to osmolarity and stationary phase, autoregulatory and regulates yfeH; required for swarming phenotype	n.s.	n.s.	n.s.	2.85366	3.33125	n.s.
CDS	b2561	yfhH	K	Transcription	Function unknown	n.s.	n.s.	n.s.	n.s.	n.s.	n.s.
CDS	b2577	yfiE	K	Transcription	LysR-family transcriptional regulator, function unknown	12.8789	5.31923	n.s.	3.03644	3.70925	n.s.
CDS	b2634	yfjR	K	Transcription	Function unknown, CP4-57 putative defective prophage; predicted transcriptional regulator	n.s.	n.s.	n.s.	n.s.	n.s.	n.s.
CDS	b2667	ygaV	K	Transcription	Tributyltin-inducible repressor of ygaVP, function unknown	34.64	n.s.	n.s.	24.1325	11.3294	n.s.
CDS	b2735	ygbI	K	Transcription	Predicted transcriptional regulator, DeoR family, function unknown	2.37931	n.s.	n.s.	2.1582	n.s.	n.s.
CDS	b2768	ygcP	K	Transcription	Predicted anti-terminator regulatory protein	n.s.	n.s.	n.s.	2.13953	n.s.	n.s.
CDS	b2852	ygeH	K	Transcription	HilA homolog; part of T3SS PAI ETT2 remnant; putative trancriptional regulator of ETT2	n.s.	n.s.	n.s.	n.s.	n.s.	n.s.
CDS	b2869	ygeV	K	Transcription	Putative RpoN-dependent transcriptional activator, function unknown; induced by AI-2 pheromone	n.s.	-2.92827	-6.26613	n.s.	n.s.	n.s.
CDS	b2921	ygfI	K	Transcription	LysR-family transcriptional regulator, function unknown	n.s.	n.s.	n.s.	n.s.	n.s.	n.s.
CDS	b2929	yggD	K	Transcription	Predicted transcriptional regulator, function unknown	n.s.	n.s.	n.s.	n.s.	n.s.	n.s.
CDS	b3105	yhaJ	K	Transcription	LysR-family transcriptional regulator, function unknown	n.s.	n.s.	n.s.	n.s.	n.s.	n.s.
CDS	b3239	yhcO	K	Transcription	Predicted barnase inhibitor	5.92857	13.7105	n.s.	7.76471	5.84848	n.s.
CDS	b3346	yheO	K	Transcription	Function unknown	n.s.	n.s.	n.s.	n.s.	n.s.	n.s.
CDS	b3407	yhgF	K	Transcription	Predicted transcription accessory factor, function unknown; contains S1 RNA-binding domain; low abundance protein	-4.41524	n.s.	n.s.	-11.1986	-20.3158	n.s.
CDS	b3520	yhjB	K	Transcription	Predicted two-component system response regulator, function unknown; CheY-like receiver domain, LuxR-like HTH domain; cognate sensor protein is unknown	n.s.	n.s.	n.s.	4.40816	5.80392	n.s.
CDS	b3521	yhjC	K	Transcription	Predicted transcriptional regulator, function unknown	2.69378	n.s.	n.s.	3.54978	2.57667	n.s.
CDS	b3555	yiaG	K	Transcription	Predicted transcriptional regulator, function unknown	6.37143	8.47619	4.43346	2.76316	2.87671	n.s.
CDS	b3574	yiaJ	K	Transcription	Transcriptional repressor of yiaK-S operon involved with metabolism of an unknown carbohydrate; IclR homolog	n.s.	2.19881	n.s.	2.72737	2.35568	n.s.
CDS	b3585	yiaU	K	Transcription	LysR-family transcriptional regulator, function unknown	n.s.	n.s.	n.s.	-2.34783	-2.04762	n.s.
CDS	b3680	yidL	K	Transcription	Predicted transcriptional regulator, AraC family, function unknown	n.s.	n.s.	n.s.	3.2549	6	n.s.
CDS	b3684	yidP	K	Transcription	Function unknown	n.s.	n.s.	n.s.	2.62963	2.47619	n.s.
CDS	b3711	yidZ	K	Transcription	Nitric oxide resistance, LysR-family transcriptional regulator	n.s.	n.s.	n.s.	n.s.	n.s.	n.s.
CDS	b3755	yieP	K	Transcription	Function unknown, GntR-type transcriptional regulator	2.08496	n.s.	n.s.	n.s.	n.s.	n.s.
CDS	b3872	yihL	K	Transcription	Function unknown	-10.4118	-4.28571	-7.90385	-4.43182	-3.925	n.s.
CDS	b3884	yihW	K	Transcription	Predicted transcriptional regulator, function unknown	n.s.	n.s.	n.s.	n.s.	n.s.	n.s.
CDS	b4057	yjbR	K	Transcription	Function unknown	2.30435	n.s.	n.s.	n.s.	n.s.	n.s.
CDS	b4108	yjdM	K	Transcription	Function unknown	-2.03036	n.s.	n.s.	n.s.	n.s.	n.s.
CDS	b4182	yjfJ	K	Transcription	Function unknown, PspA/IM30 family	n.s.	n.s.	n.s.	6.85714	10.2667	n.s.
CDS	b4299	yjhI	K	Transcription	Function unknown	n.s.	-6.8	n.s.	n.s.	n.s.	n.s.
CDS	b4295	yjhU	K	Transcription	Predicted transcriptional regulator, function unknown	2.18654	n.s.	n.s.	n.s.	n.s.	n.s.
CDS	b4340	yjiR	K	Transcription	Predicted HTH transcriptional regulator with aminotransferase domain, function unknown; MocR family	16.9045	20.1079	7.69608	12.159	17.782	n.s.
CDS	b4365	yjjQ	K	Transcription	Transcriptional regulator, function unknown; H-NS-repressed, dimeric	n.s.	n.s.	n.s.	n.s.	6.75	n.s.
CDS	b1526	yneJ	K	Transcription	LysR-family transcriptional regulator, lamB regulator	n.s.	n.s.	n.s.	n.s.	n.s.	n.s.
CDS	b1595	ynfL	K	Transcription	Putative LysR-family transcriptional regulator, function unknown; overexpression confers sensitivity to acriflavin and trimethoprim	n.s.	n.s.	n.s.	2.04082	n.s.	n.s.
CDS	b2381	ypdB	K	Transcription	Predicted response regulator cognate to YpdA sensor protein; function unknown	3.01005	n.s.	n.s.	2.05442	n.s.	n.s.
CDS	b2382	ypdC	K	Transcription	AraC family transcriptional activator, function unknown	n.s.	n.s.	n.s.	n.s.	n.s.	n.s.
CDS	b2550	yphH	K	Transcription	Function unknown	2.25106	2.00489	n.s.	3.94615	3.06461	n.s.
CDS	b2847	yqeI	K	Transcription	Part of T3SS PAI ETT2 remnant, ToxR homolog	-4.1	-7.07143	n.s.	n.s.	-2.23684	n.s.
CDS	b2948	yqgE	K	Transcription	Function unknown, low abundance protein; homologous to P. aeruginosa AlgH regulatory protein	n.s.	n.s.	n.s.	n.s.	n.s.	n.s.
CDS	b2949	yqgF	K	Transcription	Putative anti-termination factor for Rho-dependent terminators	n.s.	n.s.	n.s.	n.s.	n.s.	n.s.
CDS	b3010	yqhC	K	Transcription	Transcriptional activator of yqhD; aldehyde sensor	7.72727	4.42353	n.s.	7.83984	4.34797	n.s.
CDS	b3071	yqjI	K	Transcription	Transcriptional repressor for yqjH, nickel- or iron-inducible; autorepressor	n.s.	2.15748	n.s.	n.s.	n.s.	n.s.
CDS	b4212	ytfH	K	Transcription	Predicted transcriptional regulator, HxlR-type, DUF24 family; function unknown	n.s.	n.s.	n.s.	2.87629	2.25472	n.s.
[truncated: 2,917 more rows]
