# Supplementary material for: Transcriptional responses of Escherichia coli during recovery from inorganic or organic mercury exposure
Source: BMC Genomics. 2018 Jan 16;19:52. doi: 10.1186/s12864-017-4413-z (PMC5769350; doi:10.1186/s12864-017-4413-z)
Supplement: Supplementary file 5 — Contains data from STRING v10.0 network analysis of up- regulated genes with ≥ 5 foldchange for mercury exposure conditions and all up- regulated genes for unexposed conditions. Network maps for mercury exposures are in Figure S8 and unexposed conditions in Figure S10. (XLSX 54 kb) [file 12864_2017_4413_MOESM5_ESM.xlsx]

## Sheet: STRING
Table S7: STRING Network Analysis (v10.0) of mercury exposure conditions over time
Hg_t10 (all up regulated genes with > 5 fold-change)				PMA_t10 (all up regulated genes with > 5 fold-change)
genes = 268				genes = 352
nodes = 254				nodes = 324
edges = 1,125				edges = 817
GO Biological Process				* no significant enrichment of functional categories or pathways
pathway ID	pathway description	count in gene set	false discovery rate
GO:0006950	response to stress	73	8.59e-11
GO:0050896	response to stimulus	90	1.19e-07
GO:0006979	response to oxidative stress	22	5.15e-07
GO:0009432	SOS response	13	2.52e-06
GO:0009408	response to heat	17	1.22e-05
GO:0009628	response to abiotic stimulus	27	2.41e-05
GO:0009266	response to temperature stimulus	19	5.96e-05
GO:0009991	response to extracellular stimulus	17	8.34e-05
GO:0031668	cellular response to extracellular stimulus	16	0.000117
GO:0033554	cellular response to stress	42	0.000432
GO:0016226	iron-sulfur cluster assembly	8	0.00099
GO:1901700	response to oxygen-containing compound	12	0.00418
GO:0051716	cellular response to stimulus	49	0.0083
GO:0000302	response to reactive oxygen species	8	0.0251
GO:0042221	response to chemical	34	0.0254
GO:0034599	cellular response to oxidative stress	7	0.0491
Hg_t30 (all up regulated genes with > 5 fold-change)				PMA_t30 (all up regulated genes with > 5 fold-change)
genes = 225				genes = 376
nodes = 215				nodes = 343
edges = 1,121				edges = 1,039
GO Biological Process				GO Biological Process
pathway ID	pathway description	count in gene set	false discovery rate	pathway ID	pathway description	count in gene set	false discovery rate
GO:0000105	histidine biosynthetic process	8	3.74e-07	GO:0022610	biological adhesion	15	0.0141
GO:0016226	iron-sulfur cluster assembly	10	1.97e-06	GO:0007155	cell adhesion	14	0.0159
GO:0006817	phosphate ion transport	7	0.000567
GO:0006979	response to oxidative stress	16	0.000619
GO:0006950	response to stress	49	0.000826
GO:0050896	response to stimulus	67	0.00184
GO:1901605	alpha-amino acid metabolic process	24	0.0187
GO:0000096	sulfur amino acid metabolic process	8	0.0303
GO:0015698	inorganic anion transport	8	0.0303
Hg_t60 (all up regulated genes with > 5 fold-change)				PMA_t60 (all up regulated genes with > 5 fold-change)
genes = 139				genes = 19
nodes = 135				nodes = 19
edges = 540				edges = 34
				GO Biological Process
GO Biological Process				pathway ID	pathway description	count in gene set	false discovery rate
pathway ID	pathway description	count in gene set	false discovery rate	GO:0009102	biotin biosynthetic process	5	7.33e-07
GO:0000105	histidine biosynthetic process	6	4.68e-05	GO:0019464	glycine decarboxylation via glycine cleavage system	3	0.000252
GO:0019544	arginine catabolic process to glutamate	5	4.68e-05	GO:0044272	sulfur compound biosynthetic process	6	0.000252
GO:0019545	arginine catabolic process to succinate	5	4.68e-05	GO:0044710	single-organism metabolic process	15	0.0192
GO:0001407	glycerophosphodiester transport	3	0.0414	GO:0019752	carboxylic acid metabolic process	9	0.0201
GO:0010035	response to inorganic substance	9	0.0418	GO:0043603	cellular amide metabolic process	6	0.0215
GO:0010038	response to metal ion	7	0.0418	GO:0046394	carboxylic acid biosynthetic process	6	0.0215
GO:0016226	iron-sulfur cluster assembly	5	0.0418	GO:0051186	cofactor metabolic process	6	0.0219
STRING Network Analysis (v10.0) of unexposed condition over time
MG_t10 vs MG_t0 (all up regulated genes)
genes = 10
nodes = 10
edges = 7
GO Molecular Function
pathway ID	pathway description	count in gene set	false discovery rate
GO:0046872	metal ion binding	8	0.025
GO:0046914	transition metal ion binding	6	0.025
GO:0051539	4 iron, 4 sulfur cluster binding	4	0.0431
MG_t30 vs MG_t10 (all up regulated genes)				MG_t30 vs MG_t0				MG_t60 vs MG_t0 (all up regulated genes)
genes = 81				genes = 175				genes = 365
nodes = 80				nodes = 172				nodes = 351
edges = 217				edges = 604				edges = 2,566
GO Biological Process				GO Biological Process				GO Biological Process
pathway ID	pathway description	count in gene set	false discovery rate	pathway ID	pathway description	count in gene set	false discovery rate	pathway ID	pathway description	count in gene set	false discovery rate
GO:0009061	anaerobic respiration	16	1.37e-13	GO:0009061	anaerobic respiration	20	4.73e-13	GO:0009061	anaerobic respiration	22	2.6e-09
GO:0015980	energy derivation by oxidation of organic compounds	20	8.42e-12	GO:0055114	oxidation-reduction process	57	7.62e-11	GO:0055114	oxidation-reduction process	87	2.6e-09
GO:0045333	cellular respiration	19	8.74e-12	GO:0006091	generation of precursor metabolites and energy	28	8.36e-10	GO:0006091	generation of precursor metabolites and energy	34	8.47e-06
GO:0055114	oxidation-reduction process	37	8.93e-12	GO:0015980	energy derivation by oxidation of organic compounds	25	8.36e-10	GO:0015980	energy derivation by oxidation of organic compounds	28	4.94e-05
GO:0042128	nitrate assimilation	6	0.000578	GO:0045333	cellular respiration	23	2.71e-09	GO:0045333	cellular respiration	26	4.94e-05
GO:0071941	nitrogen cycle metabolic process	7	0.000578	GO:0006113	fermentation	5	0.00107	GO:0019563	glycerol catabolic process	7	0.00043
GO:0006113	fermentation	4	0.00122	GO:0015675	nickel cation transport	5	0.00237	GO:0042128	nitrate assimilation	10	0.000792
GO:0015675	nickel cation transport	4	0.00218	GO:0019563	glycerol catabolic process	5	0.00451	GO:0019405	alditol catabolic process	8	0.00132
GO:0019645	anaerobic electron transport chain	3	0.00643	GO:0042542	response to hydrogen peroxide	6	0.00538	GO:0006950	response to stress	67	0.00559
GO:0000041	transition metal ion transport	6	0.00965	GO:0000041	transition metal ion transport	8	0.019	GO:0019645	anaerobic electron transport chain	4	0.011
GO:0022904	respiratory electron transport chain	5	0.0393	GO:0035444	nickel cation transmembrane transport	4	0.0233	GO:0006113	fermentation	5	0.0156
GO:0035444	nickel cation transmembrane transport	3	0.0432	GO:0030001	metal ion transport	12	0.0284	GO:0042542	response to hydrogen peroxide	7	0.0196
				GO:0042128	nitrate assimilation	6	0.0284	GO:0015675	nickel cation transport	5	0.0318
				GO:0071941	nitrogen cycle metabolic process	7	0.0352	GO:0006979	response to oxidative stress	17	0.0321
				GO:0019645	anaerobic electron transport chain	3	0.0428	GO:0030003	cellular cation homeostasis	9	0.0337
				GO:0006979	response to oxidative stress	11	0.0444
				GO:0070301	cellular response to hydrogen peroxide	4	0.0444
GO Molecular Function				GO Molecular Function				GO Molecular Function
pathway ID	pathway description	count in gene set	false discovery rate	pathway ID	pathway description	count in gene set	false discovery rate	pathway ID	pathway description	count in gene set	false discovery rate
GO:0016491	oxidoreductase activity	32	2.12e-09	GO:0051536	iron-sulfur cluster binding	31	5.14e-12	GO:0016491	oxidoreductase activity	77	9.44e-09
GO:0051536	iron-sulfur cluster binding	19	7.1e-09	GO:0051539	4 iron, 4 sulfur cluster binding	26	3.9e-11	GO:0051539	4 iron, 4 sulfur cluster binding	30	1.7e-06
GO:0009055	electron carrier activity	15	1.41e-08	GO:0009055	electron carrier activity	22	5.81e-10	GO:0051536	iron-sulfur cluster binding	35	1.93e-06
GO:0051539	4 iron, 4 sulfur cluster binding	16	3.79e-08	GO:0016491	oxidoreductase activity	47	1.99e-08	GO:0009055	electron carrier activity	23	9.66e-05
GO:0020037	heme binding	9	4.43e-07	GO:0046872	metal ion binding	62	1.39e-06	GO:0016661	oxidoreductase activity, acting on other nitrogenous compounds as donors	10	0.000284
GO:0046872	metal ion binding	35	1.22e-05	GO:0098809	nitrite reductase activity	5	3.2e-05	GO:0016151	nickel cation binding	9	0.00084
GO:0098809	nitrite reductase activity	4	0.00014	GO:0016661	oxidoreductase activity, acting on other nitrogenous compounds as donors	8	9.36e-05	GO:0098809	nitrite reductase activity	5	0.00117
GO:0016661	oxidoreductase activity, acting on other nitrogenous compounds as donors	5	0.00445	GO:0020037	heme binding	9	0.000228	GO:0020037	heme binding	11	0.00193
GO:0043167	ion binding	41	0.0169	GO:0016151	nickel cation binding	7	0.000514	GO:0046872	metal ion binding	93	0.00279
GO:0015099	nickel cation transmembrane transporter activity	3	0.0389	GO:0003954	NADH dehydrogenase activity	9	0.000997	GO:0016684	oxidoreductase activity, acting on peroxide as acceptor	8	0.00344
GO:0016151	nickel cation binding	4	0.0398	GO:0030151	molybdenum ion binding	7	0.000997	GO:0004601	peroxidase activity	7	0.0164
				GO:0016651	oxidoreductase activity, acting on NAD(P)H	11	0.00458	GO:0016209	antioxidant activity	8	0.0273
				GO:0046914	transition metal ion binding	29	0.00458
				GO:0009389	dimethyl sulfoxide reductase activity	3	0.00861
				GO:0042279	nitrite reductase (cytochrome, ammonia-forming) activity	3	0.00861
				GO:0015099	nickel cation transmembrane transporter activity	4	0.0105
				GO:0046873	metal ion transmembrane transporter activity	9	0.0298
				GO:0043167	ion binding	74	0.0376
				GO:0046915	transition metal ion transmembrane transporter activity	6	0.043
GO Cellular Component				GO Cellular Component				GO Cellular Component
pathway ID	pathway description	count in gene set	false discovery rate	pathway ID	pathway description	count in gene set	false discovery rate	pathway ID	pathway description	count in gene set	false discovery rate
GO:0009390	dimethyl sulfoxide reductase complex	3	0.00161	GO:0009390	dimethyl sulfoxide reductase complex	3	0.0164
GO:1990204	oxidoreductase complex	7	0.00347
GO:0043234	protein complex	16	0.00396
GO:0009344	nitrite reductase complex [NAD(P)H]	2	0.0143
GO:0042597	periplasmic space	12	0.0143
GO:1902494	catalytic complex	11	0.0143
GO:0005575	cellular_component	60	0.0493
GO:0030288	outer membrane-bounded periplasmic space	7	0.0494
KEGG Pathways
pathway ID	pathway description	count in gene set	false discovery rate	KEGG Pathways				KEGG Pathways
910	Nitrogen metabolism	5	0.0124	pathway ID	pathway description	count in gene set	false discovery rate	pathway ID	pathway description	count in gene set	false discovery rate
620	Pyruvate metabolism	6	0.0236	910	Nitrogen metabolism	7	0.00694	910	Nitrogen metabolism	11	0.000365
190	Oxidative phosphorylation	5	0.0282	620	Pyruvate metabolism	9	0.0128	620	Pyruvate metabolism	15	0.000822
1120	Microbial metabolism in diverse environments	13	0.0282					430	Taurine and hypotaurine metabolism	4	0.0242
PFAM Protein Domains				PFAM Protein Domains				PFAM Protein Domains
pathway ID	pathway description	count in gene set	false discovery rate	pathway ID	pathway description	count in gene set	false discovery rate	pathway ID	pathway description	count in gene set	false discovery rate
PF13247	4Fe-4S dicluster domain	5	0.0211	PF04879	Molybdopterin oxidoreductase Fe4S4 domain	5	0.00275	PF13247	4Fe-4S dicluster domain	9	0.00327
				PF13247	4Fe-4S dicluster domain	7	0.00275	PF00582	Universal stress protein family	5	0.00511
				PF00384	Molybdopterin oxidoreductase	6	0.0038	PF00210	Ferritin-like domain	4	0.0407
				PF01568	Molydopterin dinucleotide binding domain	6	0.0038
				PF00582	Universal stress protein family	4	0.00669
				PF12800	4Fe-4S binding domain	5	0.0292
INTERPRO Protein Domains and Features				INTERPRO Protein Domains and Features				INTERPRO Protein Domains and Features
pathway ID	pathway description	count in gene set	false discovery rate	pathway ID	pathway description	count in gene set	false discovery rate	pathway ID	pathway description	count in gene set	false discovery rate
IPR017896	4Fe-4S ferredoxin-type, iron-sulphur binding domain	8	0.005	IPR017896	4Fe-4S ferredoxin-type, iron-sulphur binding domain	14	2.71e-06	IPR017896	4Fe-4S ferredoxin-type, iron-sulphur binding domain	15	0.00387
IPR017900	4Fe-4S ferredoxin, iron-sulphur binding, conserved site	7	0.0132	IPR017900	4Fe-4S ferredoxin, iron-sulphur binding, conserved site	13	2.74e-06	IPR006015	Universal stress protein A	5	0.00671
				IPR006963	Molybdopterin oxidoreductase, 4Fe-4S domain	6	0.000631	IPR006016	UspA	5	0.00671
				IPR027467	Molybdopterin oxidoreductase, molybdopterin cofactor binding site	5	0.00304	IPR017900	4Fe-4S ferredoxin, iron-sulphur binding, conserved site	13	0.00671
				IPR006656	Molybdopterin oxidoreductase	6	0.00561	IPR006963	Molybdopterin oxidoreductase, 4Fe-4S domain	6	0.0254
				IPR006657	Molybdopterin dinucleotide-binding domain	6	0.00561	IPR006655	Molybdopterin oxidoreductase, prokaryotic, conserved site	6	0.0422
				IPR006015	Universal stress protein A	4	0.0074	IPR008331	Ferritin/DPS protein domain	4	0.0422
				IPR006016	UspA	4	0.0074
				IPR009010	Aspartate decarboxylase-like domain	6	0.0074
				IPR019546	Twin-arginine translocation pathway, signal sequence, bacterial/archaeal	5	0.0074
				IPR006655	Molybdopterin oxidoreductase, prokaryotic, conserved site	5	0.012
				IPR011888	Anaerobic dimethyl sulphoxide reductase, subunit A, DmsA/YnfE	3	0.0313
MG_t60 vs MG_t30 (all up regulated genes)
genes = 4
nodes = 4
edges = 0
* no significant enrichment of functional categories or pathways
