# Supplementary material for: Transcriptional responses of Escherichia coli during recovery from inorganic or organic mercury exposure
Source: BMC Genomics. 2018 Jan 16;19:52. doi: 10.1186/s12864-017-4413-z (PMC5769350; doi:10.1186/s12864-017-4413-z)
Supplement: Supplementary file 6 — Contains fold-change, log2 fold-change, and false discovery rate values for significantly differentially expressed genes (≤ 1% FDR and ≥ 2 fold-change) for unexposed condition at each time point compared to time 0 or for sub-intervals. “n.s.” indicates that expression was not significantly different from that of the indicated prior time comparison. (XLSX – 1566 kb) [file 12864_2017_4413_MOESM6_ESM.xlsx]

## Sheet: fold-change
TABLE S8: DEGs in unexposed cells over time
Values are absolute fold-changes between time points of DEGs and FDR for each condition. Table ordered by gene_id.
feature	start	end	strand	gene_id	gene_name	protein_description	MG_t0_vs_MG_t10	MG_t0_vs_MG_t30	MG_t0_vs_MG_t60	MG_t10_vs_MG_t30	MG_t30_vs_MG_t60	MG_t0_vs_MG_t10_FDR	MG_t0_vs_MG_t30_FDR	MG_t0_vs_MG_t60_FDR	MG_t10_vs_MG_t30_FDR	MG_t30_vs_MG_t60_FDR
CDS	190	252	+	b0001	thrL	Regulatory leader peptide for thrABC operon	n.s.	n.s.	n.s.	n.s.	n.s.	0.610399	0.275464	0.0186425	0.614086	0.9249
CDS	337	2796	+	b0002	thrA	Aspartokinase I and homoserine dehydrogenase I, bifunctional	n.s.	n.s.	n.s.	n.s.	n.s.	0.915129	0.670166	0.236607	0.716206	0.933512
CDS	2801	3730	+	b0003	thrB	Homoserine kinase	n.s.	n.s.	n.s.	n.s.	n.s.	0.912036	0.666763	0.094276	0.513502	0.844938
CDS	3734	5017	+	b0004	thrC	Threonine synthase	n.s.	n.s.	n.s.	n.s.	n.s.	0.924152	0.666539	0.0863444	0.712708	0.694279
CDS	5234	5527	+	b0005	yaaX	Predicted secreted protein, DUF2502 family, function unknown	n.s.	n.s.	-3.3586	n.s.	n.s.	0.838907	0.136728	0.000226667	0.244599	0.372985
CDS	5686	6459	-	b0006	yaaA	Peroxide resistance protein, lowers intracellular iron	n.s.	n.s.	n.s.	n.s.	n.s.	0.874829	0.606436	0.490392	0.712508	0.934088
CDS	6532	7959	-	b0007	yaaJ	Predicted transporter, sodium:alanine (SAF) symporter family; function unknown	n.s.	4.13953	4.04977	n.s.	n.s.	0.493541	0.000236956	0.000313071	0.0984742	0.933353
CDS	8238	9188	+	b0008	talB	Transaldolase B	n.s.	n.s.	n.s.	n.s.	n.s.	0.881971	0.66133	0.336214	0.730707	0.72467
CDS	9306	9890	+	b0009	mog	Molybdochelatase incorporating molybdenum into molybdopterin; chlorate resistance	n.s.	n.s.	n.s.	n.s.	n.s.	0.915627	0.267189	0.0326351	0.42827	0.789648
CDS	9931	10494	-	b0010	satP	Inner membrane protein, Grp1_Fun34_YaaH family; function unknown	n.s.	-2.5	-2.4554	n.s.	n.s.	0.0800949	0.000359424	0.000251404	0.102906	0.930879
CDS	10646	11356	-	b0011	yaaW	UPF0174 family, function unknown	n.s.	n.s.	n.s.	n.s.	n.s.	0.812208	0.419898	0.404561	0.271048	0.865374
CDS	11385	11786	-	b0013	yaaI	Predicted secreted protein, UPF0412 family, function unknown	n.s.	n.s.	n.s.	n.s.	n.s.	0.862882	0.591038	0.419145	0.654037	0.925123
CDS	12163	14076	+	b0014	dnaK	Hsp70 molecular chaperone, heat-inducible; bichaperone with ClpB for protein disaggregation	n.s.	n.s.	n.s.	n.s.	n.s.	0.902993	0.60221	0.14556	0.16656	0.0639093
CDS	14168	15295	+	b0015	dnaJ	DnaK co-chaperone HSP40; DNA-binding protein; stress-related DNA biosynthesis, responsive to heat shock; binds Zn(II)	n.s.	n.s.	n.s.	n.s.	n.s.	0.730133	0.651635	0.0143666	0.655263	0.183453
CDS	15445	16554	+	b0016	insL1	IS186 transposase	n.s.	n.s.	-2.22785	n.s.	n.s.	0.902037	0.506275	0.00495932	0.685241	0.231022
CDS	16754	16960	-	b0018	mokC	Overlapping regulatory peptide, enables hokC expression	n.s.	n.s.	2.11628	n.s.	n.s.	0.676391	0.0265681	0.00751287	0.444639	0.933318
CDS	17489	18652	+	b0019	nhaA	Na+/H+ antiporter 1, strongly pH-dependent; helps regulate intracellular pH and extrude lithium; nhaA_P1 activated by NhaR, repressed by H-NS and stimulated by Na(+)	n.s.	n.s.	n.s.	n.s.	n.s.	0.912614	0.620594	0.157967	0.687972	0.885003
CDS	18715	19617	+	b0020	nhaR	Positive regulator of nhaA, Na(+)-dependent	n.s.	n.s.	n.s.	n.s.	n.s.	0.698681	0.452758	0.230308	0.699831	0.937881
CDS	19814	20314	-	b0021	insB1	IS1 transposase B	n.s.	n.s.	n.s.	n.s.	n.s.	0.892493	0.617688	0.433189	0.681021	0.926648
CDS	20236	20508	-	b0022	insA	IS1 transposase A	n.s.	n.s.	n.s.	n.s.	n.s.	0.335142	0.0579787	0.0100731	0.659898	0.900823
CDS	20818	21078	-	b0023	rpsT	30S ribosomal subunit protein S20	n.s.	-2.71402	-3.04701	n.s.	n.s.	0.0613462	0.000557765	4.36911e-05	0.0161531	0.930554
CDS	21181	21396	+	b0024	yaaY	Function unknown	n.s.	n.s.	n.s.	n.s.	n.s.	0.835829	0.134003	0.0321414	0.484245	0.924495
CDS	21407	22345	+	b0025	ribF	Riboflavin kinase and FAD synthase, riboflavin biosynthesis	n.s.	n.s.	n.s.	n.s.	n.s.	0.907753	0.665193	0.506946	0.698675	0.944027
CDS	22391	25204	+	b0026	ileS	Isoleucine--tRNA ligase	n.s.	n.s.	n.s.	n.s.	n.s.	0.891658	0.608813	0.259736	0.730286	0.946573
CDS	25207	25698	+	b0027	lspA	Prolipoprotein signal peptidase, signal peptidase II; SPII	n.s.	n.s.	n.s.	n.s.	n.s.	0.920254	0.63917	0.0852314	0.718992	0.801535
CDS	25826	26272	+	b0028	fkpB	FKBP-type peptidyl-prolyl cis-trans isomerase	n.s.	n.s.	n.s.	n.s.	n.s.	0.856853	0.175604	0.383668	0.239033	0.742441
CDS	26277	27224	+	b0029	ispH	4-hydroxy-3-methylbut-2-enyl diphosphate reductase; last, branched, step of isopentenyl diphosphate (IPP) and dimethylallyl diphosphate (DMAPP) synthesis from 1-hydroxy-2-methyl-2-(E)-butenyl 4-diphosphate; alternative nonmevalonate (DXP) pathway for terp	n.s.	n.s.	n.s.	n.s.	n.s.	0.907161	0.0424304	0.0323377	0.0126338	0.944231
CDS	27293	28204	+	b0030	rihC	Ribonucleoside hydrolase	n.s.	n.s.	n.s.	n.s.	n.s.	0.893119	0.617877	0.485778	0.701621	0.938855
CDS	28374	29192	+	b0031	dapB	Dihydrodipicolinate reductase	n.s.	n.s.	n.s.	n.s.	n.s.	0.875903	0.539786	0.509018	0.337337	0.928359
CDS	29651	30796	+	b0032	carA	Carbamoyl phosphate synthase, small subunit; glutamine-hydrolyzing, tetramer of heterodimers	n.s.	n.s.	n.s.	-3.28315	n.s.	0.838301	0.0190936	0.0367466	0.00546092	0.945119
CDS	30817	34035	+	b0033	carB	Carbamoyl phosphate synthase, ammonia, large subunit; tetramer of heterodimers	n.s.	n.s.	-3.26903	n.s.	n.s.	0.924306	0.156225	0.00151775	0.139423	0.864932
CDS	34300	34692	+	b0034	caiF	Transcriptional activator of cai operon	n.s.	n.s.	2.63218	n.s.	n.s.	0.883041	0.0116661	0.00360875	0.0858008	0.90963
CDS	34784	35371	-	b0035	caiE	Stimulates activities of CaiD and CaiB	n.s.	n.s.	n.s.	n.s.	n.s.	0.784455	0.466707	0.329333	0.650015	0.920965
CDS	35380	36162	-	b0036	caiD	Carnitinyl-CoA dehydratase	n.s.	n.s.	n.s.	n.s.	n.s.	0.855715	0.50982	0.419432	0.662889	0.915829
CDS	36274	37824	-	b0037	caiC	Crotonobetain/carnitine-CoA ligase	n.s.	n.s.	n.s.	n.s.	n.s.	0.906837	0.481051	0.479095	0.646789	0.905704
CDS	37901	39115	-	b0038	caiB	Carnitine dehydratase; crotonobetaine reductase, CI component	n.s.	n.s.	n.s.	n.s.	n.s.	0.893217	0.521777	0.189926	0.697949	0.870191
CDS	39247	40386	-	b0039	caiA	Crotonobetaine reductase, CII component	n.s.	n.s.	n.s.	n.s.	n.s.	0.88386	0.135913	0.0695298	0.492893	0.940777
CDS	40420	41931	-	b0040	caiT	L-carnitine/gamma-butyrobetaine antiporter; trimeric; BCCT family	n.s.	n.s.	n.s.	n.s.	n.s.	0.804051	0.276029	0.425405	0.084116	0.804689
CDS	42403	43170	+	b0041	fixA	Required for anaerobic carnitine reduction	n.s.	n.s.	n.s.	n.s.	n.s.	0.880182	0.535407	0.310722	0.623298	0.896138
CDS	43188	44126	+	b0042	fixB	Required for anaerobic carnitine reduction	n.s.	n.s.	n.s.	n.s.	n.s.	0.87577	0.498877	0.355791	0.507739	0.919421
CDS	44180	45463	+	b0043	fixC	Predicted flavoprotein oxidoreductase; may be involved in anaerobic carnitine reduction; predicted FAD-binding domain; function unknown	n.s.	n.s.	n.s.	n.s.	n.s.	0.895831	0.433768	0.417125	0.642595	0.686278
CDS	45463	45747	+	b0044	fixX	Related to carnitine metabolism	n.s.	n.s.	n.s.	n.s.	n.s.	0.818183	0.563954	0.441708	0.431658	0.909956
CDS	45807	47135	+	b0045	yaaU	Predicted transporter, MFS family, function unknown; membrane protein	n.s.	n.s.	n.s.	n.s.	n.s.	0.884896	0.45144	0.4095	0.529903	0.797613
CDS	47246	47773	+	b0046	kefF	Potassium-efflux system ancillary protein for KefC; glutathione-regulated; quinone oxidoreductase, FMN-dependent	n.s.	n.s.	n.s.	n.s.	n.s.	0.777454	0.600064	0.466923	0.245257	0.935145
CDS	47769	49628	+	b0047	kefC	NEM-activatable K+/H+ antiporter	n.s.	n.s.	n.s.	n.s.	n.s.	0.85844	0.240019	0.038369	0.622847	0.937004
CDS	49823	50299	+	b0048	folA	Dihydrofolate reductase; trimethoprim resistance	n.s.	-2.84424	-2.55294	n.s.	n.s.	0.0582429	1.42379e-05	1.14674e-05	0.00644641	0.901879
CDS	50383	51222	-	b0049	apaH	Dinucleoside tetraphosphatase, symmetrical; diadenosine tetraphosphatase; bis(5'-nucleosyl)-tetraphosphatase, symmetrical	n.s.	n.s.	n.s.	n.s.	n.s.	0.754816	0.0533679	0.505416	0.421643	0.156674
CDS	51232	51606	-	b0050	apaG	Expressed as part of complex ksgA operon, function unknown; Salmonella ortholog involved in Co2+ and Mg2+ efflux; upstream of apaH	n.s.	n.s.	n.s.	n.s.	n.s.	0.899581	0.126217	0.319267	0.106743	0.607286
CDS	51612	52430	-	b0051	rsmA	16S rRNA m(6)A1518, m(6)A1519 dimethyltransferase, SAM-dependent; mutant is kasugamycin resistant; multicopy suppressor of era(Cs)	n.s.	n.s.	n.s.	n.s.	n.s.	0.916931	0.186957	0.175191	0.123433	0.898308
CDS	52430	53416	-	b0052	pdxA	4-hydroxythreonine-4-phosphate dehydrogenase; fourth step in pyridoxal 5-phosphate biosynthesis; isoniazid resistance; requires divalent cations and NAD(P)+	n.s.	n.s.	n.s.	n.s.	n.s.	0.923447	0.13836	0.456294	0.136093	0.883486
CDS	53419	54702	-	b0053	surA	Periplasmic OM porin chaperone, has PPIase activity; required for stationary-phase survival	n.s.	n.s.	n.s.	n.s.	n.s.	0.919579	0.594757	0.452195	0.652516	0.899703
CDS	54758	57109	-	b0054	lptD	LPS assembly OM complex LptDE, beta-barrel component	n.s.	n.s.	n.s.	n.s.	n.s.	0.920068	0.660335	0.241732	0.730646	0.943318
CDS	57364	58176	+	b0055	djlA	DnaK co-chaperone, membrane-asssociated, DNA-binding; mutants rapidly accumulate suppressors	n.s.	n.s.	n.s.	n.s.	n.s.	0.858207	0.648811	0.509126	0.71137	0.943976
CDS	59690	60346	-	b0058	rluA	23S rRNA pseudouridine(746), tRNA pseudouridine(32) synthase; dual specificity	n.s.	n.s.	-2.33803	n.s.	n.s.	0.589612	0.0864441	0.000272535	0.03076	0.719074
CDS	60361	63264	-	b0059	rapA	RNA polymerase binding protein; mutants are UV-S; mutant biofilms have less polysaccharide and are antibiotic sensitive; ATPase and putative helicase	n.s.	n.s.	-3.017	n.s.	n.s.	0.913272	0.0643009	0.00114734	0.0160556	0.89174
CDS	63432	65780	-	b0060	polB	DNA polymerase II, capable of translesion synthesis; role in the resumption of DNA synthesis after UV irradiation	n.s.	n.s.	n.s.	n.s.	n.s.	0.524907	0.141634	0.469125	0.69773	0.770432
CDS	65858	66550	-	b0061	araD	L-ribulose-5-phosphate 4-epimerase	n.s.	n.s.	n.s.	n.s.	n.s.	0.839733	0.565048	0.439163	0.509425	0.911298
CDS	66838	68337	-	b0062	araA	L-Arabinose isomerase; first step in arabinose catabolism; converts L-arabinose to L-ribulose	n.s.	n.s.	n.s.	n.s.	n.s.	0.906006	0.632345	0.442374	0.703815	0.929563
CDS	68351	70048	-	b0063	araB	Ribulokinase	n.s.	n.s.	n.s.	n.s.	n.s.	0.856734	0.523812	0.112264	0.65898	0.809676
CDS	70387	71262	+	b0064	araC	Transcriptional activator for the ara regulon; autorepressor in the absence of arabinose co-activator	n.s.	n.s.	n.s.	n.s.	n.s.	0.670547	0.448021	0.158894	0.0718807	0.937912
CDS	71351	72112	+	b0065	yabI	Inner membrane protein, DedA family, function unknown	n.s.	n.s.	n.s.	n.s.	n.s.	0.786469	0.332191	0.369516	0.528172	0.907931
CDS	72232	72927	-	b0066	thiQ	ABC transporter ATPase for thiamine, thiamine pyrophosphate	n.s.	n.s.	n.s.	n.s.	n.s.	0.906234	0.449355	0.0516993	0.53316	0.817028
CDS	72914	74521	-	b0067	thiP	ABC transporter permease for thiamine, thiamine pyrophosphate	n.s.	n.s.	-2.53719	n.s.	n.s.	0.844934	0.139994	0.00707102	0.275264	0.578386
CDS	74500	75480	-	b0068	thiB	Periplasmic thiamin binding protein; TBP; monomeric	n.s.	n.s.	-2.44934	n.s.	n.s.	0.451166	0.00321456	6.0671e-05	0.268774	0.697598
CDS	75647	77299	-	b0069	sgrR	Transcriptional activator of sgrS sRNA; sgrS destabilizes ptsG mRNA	n.s.	n.s.	n.s.	n.s.	n.s.	0.902912	0.0707787	0.254516	0.0552724	0.806228
CDS	77621	78796	+	b0070	setA	Broad specificity sugar efflux transporter	n.s.	n.s.	n.s.	n.s.	n.s.	0.905649	0.588122	0.320227	0.478475	0.929246
CDS	78851	79453	-	b0071	leuD	3-isopropylmalate dehydratase small subunit; also called alpha-Isopropylmalate isomerase	n.s.	n.s.	n.s.	n.s.	n.s.	0.922431	0.426704	0.0050741	0.393896	0.64583
CDS	79467	80864	-	b0072	leuC	3-isopropylmalate dehydratase large subunit; also called alpha-isopropylmalate isomerase	n.s.	n.s.	n.s.	n.s.	n.s.	0.91685	0.428534	0.00321135	0.536711	0.799919
CDS	80870	81958	-	b0073	leuB	3-isopropylmalate dehydrogenase, NAD(+)-dependent	n.s.	n.s.	n.s.	n.s.	n.s.	0.923706	0.252419	0.00830508	0.291697	0.932693
CDS	81961	83529	-	b0074	leuA	alpha-Isopropylmalate synthase	n.s.	n.s.	n.s.	n.s.	n.s.	0.895331	0.011219	0.00236342	0.163723	0.944958
CDS	83625	83708	-	b0075	leuL	leu operon leader peptide	n.s.	n.s.	n.s.	n.s.	n.s.	0.890707	0.180538	0.0127776	0.514421	0.868602
CDS	84368	85309	+	b0076	leuO	Pleiotropic transcriptional regulator; regulates dsrA; relieves bgl silencing, multi-copy represses cadC	n.s.	n.s.	n.s.	n.s.	n.s.	0.848948	0.441852	0.0711772	0.681263	0.870735
CDS	85630	87351	+	b0077	ilvI	Acetohydroxy acid synthase III (AHAS-III); acetolactate synthase III (ALS-III); valine sensitive; large subunit	n.s.	n.s.	n.s.	n.s.	n.s.	0.767638	0.116626	0.0306299	0.319887	0.945792
CDS	87357	87845	+	b0078	ilvH	Acetohydroxy acid synthase III (AHAS-III) regulatory subunit; acetolactate synthase III (ALS-III); valine sensitive; small subunit	n.s.	n.s.	n.s.	n.s.	n.s.	0.698417	0.0886591	0.00562117	0.351351	0.900942
CDS	88028	89029	+	b0080	cra	Catabolite repressor-activator	n.s.	n.s.	n.s.	n.s.	n.s.	0.918508	0.0790476	0.00103988	0.0182409	0.565229
CDS	89634	90089	+	b0081	mraZ	Inhibitor of RsmH methyltransferase activity; expressed gene in dcw (division, cell wall) gene cluster	n.s.	n.s.	n.s.	n.s.	n.s.	0.909153	0.579805	0.486242	0.366739	0.814128
CDS	90094	91032	+	b0082	rsmH	16S rRNA m(4)C1402 methyltransferase, SAM-dependent; membrane-associated. expressed gene in dcw gene cluster; non-essential	n.s.	n.s.	n.s.	n.s.	n.s.	0.827244	0.623826	0.422149	0.270399	0.88802
CDS	91032	91394	+	b0083	ftsL	Cell division and growth, membrane protein	n.s.	n.s.	n.s.	n.s.	n.s.	0.910927	0.331932	0.167734	0.350197	0.939154
CDS	91413	93176	+	b0084	ftsI	Transpetidase, PBP3; penicillin-binding protein 3 involved in septal peptidoglycan synthesis	n.s.	n.s.	n.s.	n.s.	n.s.	0.916039	0.475186	0.0391456	0.431899	0.849951
CDS	93166	94650	+	b0085	murE	meso-diaminopimelate adding enzyme; UDP-N-acetylmuramoyl-L-alanyl-D-glutamate:meso-diaminopimelate ligase	n.s.	n.s.	n.s.	n.s.	n.s.	0.900213	0.50047	0.0250215	0.711437	0.827058
CDS	94650	96005	+	b0086	murF	D-alanyl:D-alanine adding enzyme; UDP-N-acetylmuramoyl-tripeptide:D-alanyl-D-alanine ligase	n.s.	n.s.	n.s.	n.s.	n.s.	0.766687	0.448974	0.0438228	0.727253	0.865301
CDS	96002	97081	+	b0087	mraY	UDP-N-acetylmuramoyl-pentapeptide:undecaprenyl-PO4 phosphatase	n.s.	n.s.	n.s.	n.s.	n.s.	0.922396	0.625376	0.159359	0.67891	0.511174
CDS	97087	98400	+	b0088	murD	D-glutamic acid adding enzyme; UDP-N-acetylmuramoyl-L-alanine:D-glutamate ligase	n.s.	n.s.	n.s.	n.s.	n.s.	0.91988	0.644627	0.0486717	0.726273	0.684318
CDS	98403	99644	+	b0089	ftsW	Lipid II flippase; divisome protein recruiting FtsI; SEDS protein	n.s.	n.s.	n.s.	n.s.	n.s.	0.816136	0.526977	0.321567	0.700764	0.941268
CDS	99644	100708	+	b0090	murG	N-acetylglucosaminyl transferase; UDP-N-acetylglucosamine:N-acetylmuramyl-(pentapeptide) pyrophosphoryl-undecaprenol N-acetylglucosamine transferase; murein synthesis peripheral membrane protein interacting with cardiolipin	n.s.	n.s.	n.s.	n.s.	n.s.	0.916018	0.572787	0.168201	0.717053	0.570168
CDS	100765	102237	+	b0091	murC	UDP-N-acetylmuramate:L-alanine ligase; L-alanine adding enzyme	n.s.	n.s.	n.s.	n.s.	n.s.	0.91437	0.631465	0.492789	0.72217	0.817164
CDS	102233	103150	+	b0092	ddlB	D-alanine:D-alanine ligase B, ADP-forming	n.s.	n.s.	n.s.	n.s.	n.s.	0.857268	0.650026	0.393818	0.615963	0.897553
CDS	103155	103982	+	b0093	ftsQ	Divisome assembly protein; cell division and growth of wall at septum	n.s.	n.s.	n.s.	n.s.	n.s.	0.873736	0.632081	0.170763	0.403907	0.887153
CDS	103982	105241	+	b0094	ftsA	Cell division and septation protein, specific role unknown; recruited to FtsZ ring	n.s.	n.s.	n.s.	n.s.	n.s.	0.817116	0.648567	0.155189	0.625533	0.935545
CDS	105305	106453	+	b0095	ftsZ	Septal ring GTPase required for cell division and growth; initiation of septation; tubulin-like protein	n.s.	n.s.	n.s.	n.s.	n.s.	0.671483	0.465989	0.139224	0.716597	0.944859
CDS	106557	107471	+	b0096	lpxC	Lipid A synthesis, UDP-3-O-(R-3-hydroxymyristoyl)-N-acetylglucosamine deacetylase; zinc metalloamidase; cell envelope and cell separation	n.s.	n.s.	n.s.	n.s.	n.s.	0.923551	0.644461	0.493924	0.731307	0.940607
CDS	107705	108214	+	b0097	secM	Secretion monitor controlling secA expression	n.s.	n.s.	n.s.	n.s.	n.s.	0.727782	0.219962	0.0693657	0.717896	0.945671
CDS	108279	110981	+	b0098	secA	Preprotein translocase secAYEG receptor/ATPase subunit; autogenous translational repressor; ATP-dependent helicase activity on secMA mRNA; homodimeric/monomeric	n.s.	n.s.	n.s.	n.s.	n.s.	0.923689	0.620222	0.185022	0.470878	0.944559
CDS	111044	111430	+	b0099	mutT	8-oxo-dGTPase, antimutator; prevents AT-to-GC transversions; dGTP pyrophosphohydrolase	n.s.	n.s.	n.s.	n.s.	n.s.	0.852188	0.201361	0.0400389	0.0355627	0.931872
CDS	111652	111846	-	b0101	yacG	DNA gyrase inhibitor; Zn(2+)-binding protein	n.s.	n.s.	n.s.	n.s.	n.s.	0.920439	0.452006	0.213371	0.543986	0.943213
CDS	111859	112599	-	b0102	zapD	FtsZ stabilizer	n.s.	n.s.	n.s.	n.s.	n.s.	0.911542	0.342674	0.110563	0.670703	0.936444
CDS	112602	113219	-	b0103	coaE	Dephospho-CoA kinase; final step in CoA synthesis	n.s.	n.s.	n.s.	n.s.	n.s.	0.455132	0.44418	0.367832	0.374269	0.588251
CDS	113444	114484	+	b0104	guaC	GMP reductase	n.s.	n.s.	n.s.	n.s.	n.s.	0.883783	0.174452	0.00615783	0.440447	0.924155
CDS	114525	115724	-	b0106	hofC	Homologous to PilC of P. aeruginosa; function not established, insertion mutation gives no phenotype	n.s.	n.s.	n.s.	n.s.	n.s.	0.756734	0.574999	0.23459	0.671388	0.928543
CDS	115717	117099	-	b0107	hofB	Homologous to PilB of Pseudomonas aeruginosa; function not established, insertion mutation gives no phenotype	n.s.	n.s.	n.s.	n.s.	n.s.	0.804275	0.155657	0.0454077	0.53435	0.935229
CDS	117112	117549	-	b0108	ppdD	Type IV pilin; function unknown; first 6 residues may be cleaved by prepilin peptidase to leave an N-terminal methylphenylalanine	n.s.	n.s.	n.s.	n.s.	n.s.	0.767164	0.466528	0.129186	0.651654	0.879095
CDS	117755	118645	-	b0109	nadC	Quinolinate phosphoribosyl transferase	n.s.	n.s.	n.s.	n.s.	n.s.	0.906082	0.36174	0.0968634	0.514788	0.932056
CDS	118733	119281	+	b0110	ampD	1,6-anhydro-N-acetylmuramyl-L-alanine amidase, Zn-dependent; murein amidase	n.s.	n.s.	2.16619	n.s.	n.s.	0.34968	0.00223566	0.000371287	0.048424	0.89446
CDS	119281	120132	+	b0111	ampE	Ampicillin resistance; membrane protein	n.s.	n.s.	n.s.	n.s.	n.s.	0.908264	0.00138564	0.000298315	0.00334408	0.938915
CDS	120181	121551	-	b0112	aroP	General aromatic amino acid transport permease	n.s.	n.s.	n.s.	n.s.	n.s.	0.923169	0.665792	0.512274	0.732383	0.943539
CDS	122092	122853	+	b0113	pdhR	Pyruvate dehydrogenase operon (pdhR-aceEF-lpd) repressor; autoregulatory; pyruvate relieves repression; monomeric	n.s.	n.s.	n.s.	n.s.	n.s.	0.827418	0.587905	0.0861583	0.173529	0.856845
CDS	123017	125677	+	b0114	aceE	Pyruvate dehydrogenase, decarboxylase component E1; acetate requirement	n.s.	n.s.	n.s.	n.s.	n.s.	0.808538	0.0669886	0.00937156	0.582198	0.946418
CDS	125695	127584	+	b0115	aceF	Pyruvate dehydrogenase, dihydrolipoamide acetyltransferase E2; acetate requirement	n.s.	n.s.	2.03176	n.s.	n.s.	0.527348	0.0781951	0.00179845	0.52432	0.938885
CDS	127912	129333	+	b0116	lpd	Lipoamide dehydrogenase, NADH-dependent; E3 component of pyruvate and 2-oxoglutarate dehydrogenase complexes; also functions as glycine cleavage system L protein; binds Zn(II)	n.s.	n.s.	n.s.	n.s.	n.s.	0.815045	0.660641	0.513789	0.259326	0.934706
CDS	129410	131260	-	b0117	yacH	Function unknown	n.s.	n.s.	n.s.	n.s.	n.s.	0.847813	0.590178	0.287435	0.565609	0.87442
CDS	131615	134209	+	b0118	acnB	Aconitase B; 2-methylaconitate hydratase; apo-enzyme binds mRNA for negative translational autoregulation; iron-sulfur cluster; monomeric	n.s.	n.s.	n.s.	n.s.	n.s.	0.843167	0.648323	0.0170215	0.285616	0.800244
CDS	134388	134747	+	b0119	yacL	Function unknown	n.s.	n.s.	n.s.	n.s.	n.s.	0.0603061	0.0070206	0.00164712	0.718348	0.941504
CDS	134791	135582	-	b0120	speD	S-adenosylmethionine decarboxylase, spermidine biosynthesis; two subunits by cleavage: residues 1-111 are the beta chain and 112-264 are the alpha chain (153 aa)	n.s.	n.s.	-2.0318	n.s.	n.s.	0.923343	0.352432	0.000887007	0.254757	0.453935
CDS	135601	136464	-	b0121	speE	Spermidine synthase	n.s.	n.s.	-2.15324	n.s.	n.s.	0.921428	0.291142	0.000280921	0.165929	0.375723
CDS	136573	136917	-	b0122	yacC	Expressed protein, function unknown, PulS_OutS family	n.s.	n.s.	n.s.	n.s.	n.s.	0.912437	0.618818	0.4874	0.692623	0.936909
CDS	137083	138630	+	b0123	cueO	Multicopper oxidase (laccase), confers copper tolerance; oxidizes model substrate dimethoxyphenol; in vitro ferroxidase and phenoloxidase activities; regulated by copper-responsive CueR activator	n.s.	n.s.	n.s.	n.s.	n.s.	0.676994	0.167601	0.0175526	0.464839	0.943797
CDS	138838	141225	-	b0124	gcd	Glucose dehydrogenase (pyrroloquinoline-quinone) quinoprotein; inner membrane protein	n.s.	n.s.	n.s.	n.s.	n.s.	0.654202	0.654421	0.464208	0.258021	0.936621
CDS	141431	141964	+	b0125	hpt	Hypoxanthine-guanine phosphoribosyltransferase	n.s.	n.s.	n.s.	n.s.	n.s.	0.902257	0.477443	0.292547	0.298039	0.944167
CDS	142011	142670	-	b0126	can	Carbonic anhydrase, beta class	n.s.	n.s.	n.s.	n.s.	n.s.	0.326643	0.0062896	0.000176003	0.269424	0.903849
CDS	142779	143702	+	b0127	yadG	ABC family transporter ATPase, function unknown	n.s.	n.s.	n.s.	n.s.	n.s.	0.782953	0.0879931	0.0107086	0.476174	0.938569
CDS	143702	144469	+	b0128	yadH	Predicted ABC transporter permease, function unknown	n.s.	n.s.	n.s.	n.s.	n.s.	0.908167	0.179084	0.030908	0.446716	0.927409
CDS	144577	145014	+	b0129	yadI	Predicted PTS Enzyme IIA, sugar specificity unknown	n.s.	2.16062	2.73869	n.s.	n.s.	0.253215	0.00184727	0.000420874	0.128972	0.832247
CDS	145081	146307	+	b0130	yadE	Polysaccharide deacetylase-like protein, function unknown	n.s.	n.s.	n.s.	n.s.	n.s.	0.908094	0.624648	0.0612087	0.704867	0.487521
CDS	146317	146694	-	b0131	panD	Aspartate 1-decarboxylase; pantothenate biosynthesis; residues 1-24 constitute the beta chain; C-terminal 102 residues constitute the alpha chain	n.s.	n.s.	n.s.	n.s.	n.s.	0.684932	0.0138769	0.0018052	0.394962	0.941711
CDS	146968	147867	+	b0132	yadD	Putative transposase, function unknown	n.s.	n.s.	n.s.	n.s.	n.s.	0.554069	0.214826	0.130079	0.592159	0.85567
CDS	147947	148795	-	b0133	panC	Pantothenate synthase, dimeric	n.s.	n.s.	n.s.	n.s.	n.s.	0.915066	0.583506	0.159823	0.723423	0.943003
CDS	148810	149601	-	b0134	panB	Ketopantoate hydroxymethyltransferase	n.s.	n.s.	n.s.	n.s.	n.s.	0.835041	0.293627	0.0753822	0.715879	0.941031
CDS	149718	150953	-	b0135	yadC	Hyperlethality gene, FimA homolog	n.s.	n.s.	n.s.	n.s.	n.s.	0.765409	0.54342	0.456422	0.620009	0.865594
CDS	151006	151599	-	b0136	yadK	Function unknown, FimA homolog	n.s.	n.s.	n.s.	n.s.	n.s.	0.871346	0.540868	0.234814	0.54978	0.884032
CDS	151629	152231	-	b0137	yadL	Predicted minor fimbrial gene, function unknown	n.s.	n.s.	n.s.	n.s.	n.s.	0.769669	0.543686	0.414508	0.538884	0.899663
CDS	152246	152812	-	b0138	yadM	Function unknown, FimA homolog	n.s.	n.s.	n.s.	n.s.	n.s.	0.852693	0.582056	0.357189	0.634742	0.899175
CDS	152832	155426	-	b0139	htrE	Putative outer membrane fimbrial subunit export usher protein; required for growth at high temperature; induced by heat shock	n.s.	n.s.	n.s.	n.s.	n.s.	0.7854	0.616931	0.226221	0.518608	0.807442
CDS	155464	156201	-	b0140	yadV	Predicted periplasmic pilus chaperone, function unknown	n.s.	n.s.	n.s.	n.s.	n.s.	0.804387	0.619942	0.463215	0.565015	0.92316
CDS	156302	156883	-	b0141	yadN	Function unknown, FimA homolog	n.s.	n.s.	n.s.	n.s.	n.s.	0.774523	0.296111	0.0750405	0.662168	0.915232
CDS	157256	157732	-	b0142	folK	6-Hydroxymethyl-7,8-dihydropterin pyrophosphokinase; monomeric	n.s.	n.s.	-2.18082	n.s.	n.s.	0.655911	0.0176255	0.00209429	0.420404	0.857426
CDS	157732	159126	-	b0143	pcnB	Poly(A) polymerase; controls plasmid copy number; rare AUU start codon, growth-rate regulated; monomeric; degradosome component in stationary phase	n.s.	n.s.	-2.26802	n.s.	n.s.	0.569682	0.0038334	0.000534344	0.10159	0.934875
CDS	159189	160112	-	b0144	gluQ	Glutamyl-queuosine tRNA(Asp) synthase	n.s.	-4.61677	-3.94554	-2.90566	n.s.	0.103662	6.4344e-06	2.61036e-06	0.0015867	0.872801
CDS	160152	160604	-	b0145	dksA	RNAP-binding protein modulating ppGpp and iNTP regulation; reduces open complex half-life on rRNA promoters; removes transcriptional roadblocks to replication	n.s.	n.s.	n.s.	n.s.	n.s.	0.922058	0.441658	0.0234927	0.570166	0.881701
CDS	160785	161486	-	b0146	sfsA	Overexpression increases maltose utilization; stimulates MalQ	n.s.	n.s.	n.s.	n.s.	n.s.	0.540457	0.631112	0.0779802	0.293609	0.855923
CDS	161504	162031	-	b0147	ligT	2'-5' RNA ligase	n.s.	n.s.	n.s.	n.s.	n.s.	0.538113	0.403634	0.239732	0.676937	0.933565
CDS	162105	164531	+	b0148	hrpB	Predicted ATP-dependent helicase, function unknown	n.s.	n.s.	n.s.	n.s.	n.s.	0.920235	0.592959	0.509344	0.718477	0.924405
CDS	164730	167261	+	b0149	mrcB	Murein polymerase, PBP1B; bifunctional murein transglycosylase and transpeptidase; penicillin-binding protein 1B; dimeric	n.s.	n.s.	n.s.	n.s.	n.s.	0.885275	0.485453	0.371192	0.425829	0.945316
CDS	167484	169724	+	b0150	fhuA	Outer membrane transporter for ferrichrome-iron; interacts with TonB; receptor for microcin J25, colicin M, and phages T1, T5, phi80; transports albomycin and rifamycin	n.s.	n.s.	-10.8344	n.s.	n.s.	0.924712	0.0272804	4.41176e-05	0.0347008	0.232984
CDS	169778	170572	+	b0151	fhuC	ABC transporter ATPase, Fe(3+)-ferrichrome uptake	n.s.	-2.37255	-2.90698	n.s.	n.s.	0.884131	0.00112814	0.000315023	0.0188392	0.852647
CDS	170575	171462	+	b0152	fhuD	Ferric hydroxamate-binding protein, periplasmic; fhuD mutants are albomycin resistant	n.s.	-3.68605	-3.75862	-2.58537	n.s.	0.429929	7.79321e-05	9.07517e-05	0.000169695	0.928906
CDS	171462	173441	+	b0153	fhuB	Fe(3+)-ferrichrome ABC transporter permease	n.s.	-2.53968	-2.23649	-2.15833	n.s.	0.834565	0.00220466	0.00368932	0.00199526	0.908672
CDS	173605	174882	-	b0154	hemL	Glutamate-1-semialdehyde aminomutase	n.s.	n.s.	n.s.	n.s.	n.s.	0.835279	0.189293	0.027578	0.451735	0.942148
CDS	175107	176525	+	b0155	clcA	H(+)/Cl(-) exchange transporter; involved in the extreme acid response	n.s.	n.s.	n.s.	n.s.	n.s.	0.897	0.0386113	0.00697118	0.130734	0.936412
CDS	176610	176951	+	b0156	erpA	Iron-sulfur cluster insertion protein; A-type Fe-S protein; essential for respiratory growth	n.s.	n.s.	n.s.	n.s.	n.s.	0.895519	0.346706	0.139449	0.188497	0.936989
CDS	177004	177624	-	b0157	yadS	Inner membrane protein, UPF0126 family, function unknown	n.s.	n.s.	n.s.	n.s.	n.s.	0.829305	0.078834	0.0190997	0.531108	0.782397
CDS	177665	178462	-	b0158	btuF	Vitamin B12-binding protein, periplasmic	n.s.	n.s.	n.s.	n.s.	n.s.	0.770595	0.181122	0.0150372	0.613495	0.923019
CDS	178458	179153	-	b0159	mtn	5'-Methylthioadenosine nucleosidase; S-adenosylhomocysteine and 5'-deoxyadenosine are also substrates	n.s.	n.s.	n.s.	n.s.	n.s.	0.76589	0.453884	0.0468944	0.716532	0.86298
CDS	179237	180751	+	b0160	dgt	Deoxyguanosine 5'-triphosphate triphosphohydrolase; dGTPase	n.s.	n.s.	n.s.	n.s.	n.s.	0.917489	0.000294671	0.00038476	0.000304422	0.899134
CDS	180884	182305	+	b0161	degP	Periplasmic, membrane-associated serine endoprotease; protease Do, required for high-temperature growth and the degradation of damaged proteins	n.s.	n.s.	n.s.	n.s.	n.s.	0.914263	0.540463	0.248822	0.63176	0.935891
CDS	182463	183617	+	b0162	cdaR	Transcriptional regulator for gar and gud operons	n.s.	n.s.	n.s.	n.s.	n.s.	0.891422	0.429748	0.370523	0.506986	0.927136
CDS	183712	184095	-	b0163	yaeH	Function unknown, UPF0325 family	n.s.	2.2722	2.66478	n.s.	n.s.	0.55628	0.0019012	0.000243601	0.122561	0.734124
CDS	184260	185069	-	b0164	yaeI	Phosphodiesterase, function unknown; has activity on model substrate bis-pNPP	n.s.	n.s.	n.s.	n.s.	n.s.	0.567593	0.388853	0.0915146	0.643099	0.854304
CDS	185126	185947	-	b0166	dapD	2,3,4,5-tetrahydropyridine-2-carboxylate N-succinyltransferase; mutations suppress growth defects of strains lacking superoxide dismutase	n.s.	n.s.	n.s.	n.s.	n.s.	0.917766	0.667506	0.507055	0.727681	0.884249
CDS	185981	188650	-	b0167	glnD	Bifunctional uridylyltransferase/uridylyl-removing enzyme; (UTase/UR); controls uridylylation state and activity of PII(GlnB)	n.s.	n.s.	n.s.	n.s.	n.s.	0.915793	0.145782	0.0334332	0.347883	0.943577
CDS	188715	189506	-	b0168	map	Methionine aminopeptidase	n.s.	n.s.	n.s.	n.s.	n.s.	0.910698	0.572904	0.0652091	0.361077	0.8107
CDS	189874	190596	+	b0169	rpsB	30S ribosomal subunit protein S2; binds Zn(II)	n.s.	n.s.	n.s.	n.s.	n.s.	0.92381	0.665118	0.00787055	0.47491	0.607872
CDS	190857	191705	+	b0170	tsf	EF-Ts, Elongation Factor-Translation, stable; exchanges GDP for GTP in EF-Tu-GDP complex; binds Zn(II); subunit of RNA phage Q beta replicase	n.s.	n.s.	n.s.	n.s.	n.s.	0.915503	0.663686	0.0120796	0.572625	0.681551
CDS	191855	192577	+	b0171	pyrH	Uridylate kinase; hexameric	n.s.	n.s.	n.s.	n.s.	n.s.	0.913403	0.449735	0.115674	0.228853	0.838313
CDS	192872	193426	+	b0172	frr	Ribosome recycling factor (RRF); dissociates ribosomes from mRNA after termination of translation; tRNA mimic	n.s.	n.s.	n.s.	n.s.	n.s.	0.9117	0.27433	0.00505501	0.687429	0.739178
CDS	193521	194714	+	b0173	dxr	1-deoxy-D-xylulose 5-phosphate (DXP) reductoisomerase, NAPDH-dependent; also called 2-C-methyl-D-erythritol 4-phosphate (MEP) synthase; alternative nonmevalonate (DXP) pathway for terpenoid biosynthesis; dimeric	n.s.	n.s.	n.s.	n.s.	n.s.	0.914666	0.395426	0.442773	0.346143	0.932129
CDS	194903	195661	+	b0174	ispU	Undecaprenyl pyrophosphate synthase; dimeric	n.s.	n.s.	-2.12231	n.s.	n.s.	0.233344	0.000215195	0.000119663	0.0261113	0.745359
CDS	195677	196531	+	b0175	cdsA	CDP-diglyceride synthase, integral membrane protein with eight transmembrane helices; also known as phosphatidate cytidylyltransferase	n.s.	n.s.	n.s.	n.s.	n.s.	0.920198	0.0667903	0.00518942	0.208726	0.805308
CDS	196546	197895	+	b0176	rseP	Inner membrane zinc RIP metalloprotease; activates RpoE by degrading RseA; multicopy rpoE suppresses rseP mutation	n.s.	n.s.	n.s.	n.s.	n.s.	0.922977	0.520166	0.0258183	0.486887	0.626854
CDS	197928	200357	+	b0177	bamA	Outer membrane protein required for OM biogenesis; in BamABCDE complex; forms pores; PORTA repeats	n.s.	n.s.	n.s.	n.s.	n.s.	0.9139	0.664215	0.510648	0.728168	0.945476
CDS	200482	200964	+	b0178	skp	Periplasmic molecular chaperone for outer membrane proteins; trimeric	n.s.	n.s.	n.s.	n.s.	n.s.	0.9161	0.652913	0.234365	0.731905	0.944983
CDS	200971	201993	+	b0179	lpxD	Lipid A synthesis, UDP-3-O-(R-3-hydroxymyristoyl)-glucosamine N-acyltransferase	n.s.	n.s.	n.s.	n.s.	n.s.	0.923758	0.344946	0.0435808	0.43833	0.943771
CDS	202101	202553	+	b0180	fabZ	3R-hydroxymyristoyl acyl carrier protein (ACP) dehydratase	n.s.	n.s.	n.s.	n.s.	n.s.	0.904771	0.309468	0.0529173	0.236084	0.91217
CDS	202560	203345	+	b0181	lpxA	Lipid A synthesis, UDP-N-acetylglucosamine acyltransferase	n.s.	n.s.	n.s.	n.s.	n.s.	0.917707	0.588448	0.0589875	0.401298	0.849676
CDS	203348	204493	+	b0182	lpxB	Lipid A disaccharide synthase	n.s.	n.s.	n.s.	n.s.	n.s.	0.241562	0.00673279	0.00513171	0.68626	0.937036
CDS	204493	205086	+	b0183	rnhB	Degrades RNA of DNA-RNA hybrids; RNase HII; nicks DNA 5' to misincorporated ribonucleotides	n.s.	n.s.	n.s.	n.s.	n.s.	0.0503284	0.000700601	0.000617711	0.142176	0.912293
CDS	205126	208605	+	b0184	dnaE	DNA polymerase III, alpha subunit; suppressor of dnaG-Ts	n.s.	n.s.	n.s.	n.s.	n.s.	0.921915	0.0466955	0.00222033	0.0447159	0.93625
CDS	208621	209577	+	b0185	accA	Acetyl-CoA carboxylase, carboxyltransferase alpha subunit	n.s.	n.s.	n.s.	n.s.	n.s.	0.917982	0.192212	0.0052087	0.156464	0.715866
CDS	209679	211817	+	b0186	ldcC	Lysine decarboxylase, constitutive	n.s.	n.s.	n.s.	n.s.	n.s.	0.91608	0.591252	0.121259	0.61314	0.861438
CDS	211877	212263	+	b0187	yaeR	Function unknown	n.s.	n.s.	n.s.	n.s.	n.s.	0.835908	0.437343	0.310134	0.700979	0.934123
CDS	212331	213626	+	b0188	tilS	tRNA(Ile) lysidine (L34) synthase, ATP-dependent; solely responsible for tRNA(Ile) lysidine 34 (L34) formation	n.s.	n.s.	n.s.	n.s.	n.s.	0.806703	0.0871069	0.0136808	0.235757	0.78765
CDS	213681	213932	-	b0189	rof	anti-Rho (termination factor); pleiotropic multicopy suppressor of Ts mutations; ribosome-associated; growth-rate regulated	n.s.	2.23295	2.25824	n.s.	n.s.	0.536344	0.000186633	0.000194044	0.0179471	0.939361
CDS	214291	214833	+	b0190	yaeQ	Multi-copy suppressor of E. coli rfaH anti-termination defect responsible for reduced hlyCABD expression	n.s.	n.s.	n.s.	n.s.	n.s.	0.905828	0.627276	0.486126	0.68532	0.937695
CDS	214833	215252	+	b0191	arfB	Alternative stalled-ribosome rescue factor B; peptidyl-tRNA hydrolase, ribosome-attached	n.s.	n.s.	n.s.	n.s.	n.s.	0.841797	0.535959	0.279556	0.700478	0.929622
CDS	215269	215976	+	b0192	nlpE	Lipoprotein activating Cpx in response to adhesion; copper resistance; outer membrane protein	n.s.	n.s.	n.s.	n.s.	n.s.	0.900725	0.461095	0.235039	0.697	0.940279
CDS	216182	217003	-	b0193	yaeF	Predicted lipoprotein, function unknown; Cys conserved	n.s.	n.s.	n.s.	n.s.	n.s.	0.618398	0.582838	0.449475	0.0938875	0.877047
CDS	217060	218775	-	b0194	proS	Proline--tRNA ligase	n.s.	n.s.	n.s.	n.s.	n.s.	0.924407	0.603931	0.0708461	0.445564	0.939903
CDS	218890	219594	-	b0195	tsaA	tRNA-Thr(GGU) m(6)t(6)A37 methyltransferase, SAM-dependent	n.s.	n.s.	n.s.	n.s.	n.s.	0.0838927	0.00323742	0.00104479	0.527476	0.93825
CDS	219594	219995	-	b0196	rcsF	Lipoprotein that signals increased capsule synthesis; upstream of RcsCDB phoshorelay; overexpression confers mucoid phenotype and increases colanic acid capsule synthesis; restores colony formation of ftsZ84 mutants on low salt	n.s.	n.s.	n.s.	n.s.	n.s.	0.718638	0.256505	0.344783	0.710563	0.860575
CDS	220116	220928	-	b0197	metQ	Periplasmic methionine binding lipoprotein; methionine sulfoximine sensitivity	n.s.	n.s.	n.s.	n.s.	n.s.	0.921645	0.653867	0.206684	0.679888	0.918927
CDS	220971	221621	-	b0198	metI	ABC transporter permease, L,D-methionine uptake; methionine sulfoximine sensitivity	n.s.	n.s.	-2.18523	-2.21808	n.s.	0.917251	0.0131182	0.00312687	0.00848174	0.940019
CDS	221617	222645	-	b0199	metN	ABC transporter ATPase, L,D-methionine uptake; methionine sulfoximine sensitivity	n.s.	-4.81532	n.s.	-3.5009	n.s.	0.899927	0.00292791	0.030445	0.00623473	0.922949
CDS	222833	223405	+	b0200	gmhB	Heptose 1,7-bisphosphate phosphatase; LPS biosynthesis; HAD20	n.s.	n.s.	n.s.	n.s.	n.s.	0.189592	0.0431682	0.0016032	0.698022	0.916834
rRNA	223771	225312	+	b0201	rrsH	16S rRNA of rrnH operon	n.s.	n.s.	n.s.	n.s.	n.s.	0.925548	0.67134	0.515194	0.733276	0.946454
tRNA	225381	225457	+	b0202	ileV	Isoleucine tRNA(GAU) 1, triplicate	n.s.	n.s.	n.s.	n.s.	n.s.	0.918779	0.577759	0.500668	0.655451	0.914069
tRNA	225500	225575	+	b0203	alaV	Alanine tRNA(UGC) 1B	n.s.	n.s.	n.s.	n.s.	n.s.	0.808431	0.0211931	0.149903	0.308425	0.830045
rRNA	225759	228662	+	b0204	rrlH	23S rRNA of rrnH operon	n.s.	n.s.	n.s.	n.s.	n.s.	0.924914	0.670754	0.51487	0.733097	0.946299
rRNA	228756	228875	+	b0205	rrfH	5S rRNA of rrnH operon	n.s.	n.s.	n.s.	n.s.	n.s.	0.818471	0.577873	0.350328	0.688126	0.931407
tRNA	228928	229004	+	b0206	aspU	Aspartate tRNA(GUC) 1 triplicated gene	n.s.	n.s.	n.s.	n.s.	n.s.	0.852882	0.273478	0.0452851	0.632296	0.864113
CDS	229167	229967	+	b0207	dkgB	2,5-diketo-D-gluconate reductase B	n.s.	n.s.	n.s.	n.s.	n.s.	0.91677	0.634789	0.173791	0.722422	0.923626
CDS	229970	230881	-	b0208	yafC	Putative LysR-family transcriptional regulator, function unknown	n.s.	n.s.	n.s.	n.s.	n.s.	0.915731	0.0241301	0.0595732	0.0215381	0.915432
CDS	231122	231919	+	b0209	yafD	Predicted hydrolase, UPF0294 family, function unknown	n.s.	n.s.	n.s.	n.s.	n.s.	0.820748	0.0327948	0.00732601	0.00153211	0.848472
CDS	231926	232546	+	b0210	yafE	Predicted SAM-dependent methyltransferase, function unknown	n.s.	n.s.	n.s.	n.s.	n.s.	0.631584	0.125162	0.0530533	0.00727843	0.943135
CDS	232600	233955	-	b0211	mltD	Membrane-bound lytic transglycosylase D, murein hydrolase; periplasmic OM-attached lipoprotein	n.s.	n.s.	-2.06539	n.s.	n.s.	0.0334929	0.00255655	0.000814887	0.59542	0.905453
CDS	234030	234782	-	b0212	gloB	Glyoxalase II, hydroxyacylglutathione hydrolase, Zn(2+) cofactor	n.s.	n.s.	n.s.	n.s.	n.s.	0.918469	0.0744284	0.0484147	0.0704404	0.891598
CDS	234816	235535	+	b0213	yafS	Predicted SAM-dependent methyltransferase, function unknown	n.s.	n.s.	n.s.	n.s.	n.s.	0.914114	0.0266695	0.00532462	0.0834059	0.937742
CDS	235538	236002	-	b0214	rnhA	RNase HI; participates in DNA replication	n.s.	n.s.	n.s.	n.s.	n.s.	0.909626	0.661559	0.383345	0.700191	0.893827
CDS	236067	236795	+	b0215	dnaQ	DNA polymerase III epsilon subunit; streptomycin, azaserine resistant; 3' to 5' proofreading, lexA regulon	n.s.	n.s.	n.s.	n.s.	n.s.	0.469687	0.659951	0.480395	0.310923	0.940063
tRNA	236931	237007	+	b0216	aspV	Aspartate tRNA(GUC) 1 triplicated gene	n.s.	n.s.	-2.96034	n.s.	n.s.	0.607369	0.00229837	7.23112e-05	0.460234	0.0253503
CDS	237335	238117	+	b0217	yafT	Novel verified lipoprotein, function unknown	n.s.	-3.70732	-2.85455	n.s.	n.s.	0.0279311	0.000529232	0.00100577	0.505853	0.877839
pseudogene	238746	239102	-	b0218	yafU	Pseudogene, C-terminal fragment; overexpressed fragment localized to inner membrane	n.s.	n.s.	n.s.	n.s.	n.s.	0.88636	0.402755	0.24151	0.540045	0.9312
CDS	239422	240189	-	b0219	yafV	Amidase/nitrilase superfamily, function unknown	n.s.	n.s.	2.22222	n.s.	n.s.	0.0623759	0.000569848	0.00108014	0.191378	0.828625
CDS	240343	240813	+	b0220	ivy	Inhibitor of c-type lysozyme, periplasmic	n.s.	n.s.	n.s.	n.s.	n.s.	0.781986	0.0379275	0.000662925	0.110428	0.886791
CDS	240862	243303	-	b0221	fadE	Medium-long-chain fatty acyl-CoA dehydrogenase	n.s.	n.s.	n.s.	n.s.	n.s.	0.892427	0.0181634	0.0103524	0.0116948	0.729178
CDS	243543	244118	+	b0222	gmhA	Phosphoheptose isomerase; D-sedoheptulose 7-phosphate isomerase; GDP-heptose biosynthesis; T-phage resistance	n.s.	n.s.	n.s.	n.s.	n.s.	0.505815	0.00930006	0.0148908	0.328989	0.940106
CDS	244327	245091	+	b0223	yafJ	Predicted amidotransferase, function unknown	n.s.	n.s.	n.s.	n.s.	n.s.	0.922959	0.180246	0.0797487	0.227864	0.941227
CDS	245068	245805	-	b0224	yafK	Required for biofilm production in enteroaggregative E. coli	n.s.	n.s.	n.s.	n.s.	n.s.	0.00702349	0.00069371	0.00712145	0.331687	0.47548
CDS	245964	246239	-	b0225	yafQ	Translation inhibitor toxin of TA pair YafQ/DinJ	n.s.	n.s.	n.s.	n.s.	n.s.	0.905135	0.489453	0.481102	0.408811	0.76429
CDS	246245	246502	-	b0226	dinJ	Antitoxin of TA pair YafQ/DinJ	n.s.	n.s.	n.s.	n.s.	n.s.	0.870286	0.183163	0.0808237	0.473219	0.944584
CDS	246712	247458	+	b0227	yafL	Predicted peptidase, C40 clan; probable lipoprotein, Cys conserved; putative PG hydrolase	n.s.	n.s.	n.s.	n.s.	n.s.	0.883822	0.566136	0.389575	0.676357	0.879154
CDS	247637	248131	+	b0228	rayT	RAYT REP element-mobilizing transposase; TnpA(REP)	n.s.	n.s.	n.s.	n.s.	n.s.	0.894795	0.0925287	0.00947009	0.301507	0.924563
pseudogene	248358	250070	-	b0229	lfhA	Pseudogene, lateral flagellar assembly protein fragment	n.s.	n.s.	n.s.	n.s.	n.s.	0.854127	0.527833	0.331951	0.665563	0.918875
pseudogene	250072	250827	+	b0230	lafU	Pseudogene, lateral flagellar motor protein fragment	n.s.	n.s.	n.s.	n.s.	n.s.	0.788837	0.409939	0.338788	0.664943	0.911674
CDS	250898	251950	+	b0231	dinB	DNA polymerase IV, capable of translesion synthesis; overexpression enhances mutagenesis; mediates targeted mutagenesis by 4-NQO; intrinsic AP lyase activity	n.s.	n.s.	n.s.	n.s.	n.s.	0.914561	0.381227	0.490048	0.435249	0.81243
CDS	252005	252295	+	b0232	yafN	Antitoxin for YafO toxin	n.s.	n.s.	n.s.	n.s.	n.s.	0.907037	0.505499	0.4668	0.622057	0.887461
CDS	252301	252696	+	b0233	yafO	mRNA interferase, toxin-antitoxin pair YafNO	n.s.	n.s.	n.s.	n.s.	n.s.	0.771055	0.619381	0.178233	0.580538	0.823586
CDS	252709	253158	+	b0234	yafP	Predicted acetyltransferase; antimutator activity towards 4-nitroquinoline-1-oxide; lexA regulon	n.s.	n.s.	n.s.	n.s.	n.s.	0.161334	0.485789	0.157735	0.184985	0.880267
pseudogene	253479	253685	+	b0235	ykfJ	Pseudogene, N-terminal fragment	n.s.	n.s.	n.s.	n.s.	n.s.	0.851359	0.424658	0.264704	0.682866	0.932001
pseudogene	253702	254202	+	b0236	prfH	Pseudogene, protein release factor homolog	n.s.	n.s.	n.s.	n.s.	n.s.	0.818567	0.517804	0.407265	0.676606	0.905238
CDS	254262	255716	-	b0237	pepD	Peptidase D, Xaa-His dipeptidase	n.s.	n.s.	2.08644	n.s.	n.s.	0.832223	0.012846	0.000369061	0.0568769	0.661716
CDS	255977	256432	+	b0238	gpt	Guanine-xanthine phosphoribosyltransferase phosphotransferase	n.s.	-2.28789	n.s.	n.s.	n.s.	0.126662	2.70817e-05	0.00362215	0.0102373	0.50569
CDS	256527	257768	+	b0239	frsA	Fermentation-respiration switch protein; PTS Enzyme IIAGlc-binding protein, binds unphosphorylated form; has pNP-butyrate esterase activity in vitro	n.s.	n.s.	n.s.	n.s.	n.s.	0.361797	0.0141583	0.0152344	0.41111	0.940408
pseudogene	257829	257899	+	b0240	crl	Sigma factor-binding protein, stimulates RNAP holoenzyme formation; stimulates RpoS activity during stationary phase; mutants display rpoS mutant phenocopy; mutant does not have reduced amount of RpoS protein	n.s.	n.s.	-2.15575	n.s.	n.s.	0.473418	0.0268723	0.00264162	0.356228	0.509354
CDS	259048	260100	-	b0241	phoE	Outer membrane phosphoporin protein E; trimeric	n.s.	n.s.	n.s.	n.s.	n.s.	0.846456	0.365603	0.363238	0.263895	0.884574
CDS	260388	261488	+	b0242	proB	Glutamate 5-kinase, proline biosynthesis; dimeric; feedback inhibition by proline	n.s.	n.s.	n.s.	n.s.	n.s.	0.925382	0.295008	0.0776304	0.332882	0.945634
CDS	261503	262753	+	b0243	proA	gamma-Glutamyl phosphate reductase, proline biosynthesis	n.s.	n.s.	n.s.	n.s.	n.s.	0.880676	0.158211	0.0070459	0.430694	0.917245
tRNA	262871	262946	+	b0244	thrW	Threonine tRNA(CGU) 2	n.s.	n.s.	n.s.	n.s.	n.s.	0.699206	0.278006	0.166802	0.707843	0.893141
CDS	263331	263669	-	b0245	ykfI	Toxin component of toxin-antitoxin protein pair YkfI-YafW; CP4-6 prophage	n.s.	n.s.	n.s.	n.s.	n.s.	0.895425	0.561011	0.444231	0.606262	0.924721
CDS	263693	264007	-	b0246	yafW	Antitoxin component of toxin-antitoxin protein pair YkfI-YafW; CP4-6 putative prophage remnant	n.s.	n.s.	n.s.	n.s.	n.s.	0.890364	0.480709	0.491193	0.382815	0.868881
CDS	264259	264732	-	b0247	ykfG	Function unknown, CP4-6 putative prophage remnant	n.s.	n.s.	n.s.	n.s.	n.s.	0.897544	0.511953	0.458198	0.634848	0.864561
CDS	264751	265206	-	b0248	yafX	Function unknown, CP4-6 putative prophage remnant	n.s.	n.s.	n.s.	n.s.	n.s.	0.870818	0.285302	0.30122	0.543007	0.911329
CDS	265307	265543	-	b0249	ykfF	Function unknown, CP4-6 putative prophage remnant	n.s.	n.s.	n.s.	n.s.	n.s.	0.870238	0.434566	0.193906	0.583982	0.904985
CDS	265623	266087	-	b0250	ykfB	Function unknown, CP4-6 putative prophage remnant	n.s.	n.s.	n.s.	n.s.	n.s.	0.759978	0.143844	0.380103	0.157094	0.0619193
CDS	266113	266553	-	b0251	yafY	Inner membrane lipoprotein, function unknown; overproduction stimulates degP expression; CP4-6; putative prophage remnant	n.s.	n.s.	n.s.	n.s.	n.s.	0.906031	0.371816	0.193438	0.275912	0.101851
CDS	267187	268005	-	b0252	yafZ	Function unknown, CP4-6 putative prophage remnant	n.s.	n.s.	n.s.	n.s.	n.s.	0.764602	0.580708	0.225308	0.462873	0.788925
CDS	268100	268960	-	b0253	ykfA	Putative GTP-binding protein, function unknown, CP4-6; putative prophage remnant	n.s.	n.s.	n.s.	n.s.	n.s.	0.86975	0.348957	0.412309	0.640562	0.738902
CDS	269292	270182	-	b0254	perR	Regulatory gene for peroxide resistance in stationary phase; CP4-6 putative defective prophage	n.s.	n.s.	n.s.	n.s.	n.s.	0.859991	0.610285	0.346222	0.504527	0.839369
CDS	270603	271751	+	b0256	insI1	IS30 transposase	n.s.	n.s.	n.s.	n.s.	n.s.	0.820372	0.297212	0.30142	0.5804	0.891929
pseudogene	272847	273954	+	b0258	ykfC	Pseudogene, retron-type reverse transcriptase family, CP4-6; putative defective prophage; N-terminal fragment	n.s.	n.s.	n.s.	n.s.	n.s.	0.850844	0.640949	0.493697	0.707225	0.924923
CDS	274104	275117	-	b0259	insH1	IS5 transposase	n.s.	n.s.	n.s.	n.s.	n.s.	0.855533	0.567098	0.443304	0.65127	0.903886
CDS	275325	276725	+	b0260	mmuP	S-methylmethionine permease, CP4-6 putative prophage remnant	n.s.	-4.51534	-4.96732	-3.73548	n.s.	0.893673	0.00693651	7.80925e-05	0.00639306	0.890834
CDS	276715	277644	+	b0261	mmuM	S-methylmethionine:(seleno)homocysteine methyltransferase; CP4-6 putative prophage remnant	n.s.	n.s.	n.s.	n.s.	n.s.	0.720697	0.203147	0.0698581	0.171308	0.8831
CDS	277759	278802	-	b0262	afuC	Predicted ferric iron ABC transporter ATP-binding protein; orphan; part of a defective ABC transporter, probably silent; CP4-6 prophage remnant; missing its promoter and co-functional components; homologous to an iron-uptake system gene in Actinobacillus	n.s.	n.s.	n.s.	n.s.	n.s.	0.819806	0.548438	0.446339	0.651942	0.905274
pseudogene	278814	279161	-	b0263	afuB	Pseudogene, ferric ABC transporter permease; C-terminal fragment; CP4-6 putative prophage remnant	n.s.	n.s.	n.s.	n.s.	n.s.	0.87433	0.480538	0.376665	0.633895	0.91114
CDS	279181	279681	-	b0264	insB1	IS1 transposase B	n.s.	n.s.	n.s.	n.s.	n.s.	0.918798	0.655289	0.500779	0.719249	0.942391
CDS	279603	279875	-	b0265	insA	IS1 transposase A	n.s.	n.s.	n.s.	n.s.	n.s.	0.702323	0.404948	0.413777	0.485467	0.85726
pseudogene	280427	280735	-	b0266	yagB	Pseudogene, antitoxin-related, defective prophage CP4-6; N-terminal fragment	n.s.	n.s.	n.s.	n.s.	n.s.	0.90345	0.0522054	0.0628864	0.0625228	0.926883
CDS	280832	281983	-	b0267	yagA	Function unknown, CP4-6 putative prophage remnant	n.s.	n.s.	n.s.	n.s.	n.s.	0.84941	0.483261	0.409797	0.563521	0.901802
CDS	282278	283183	+	b0268	yagE	2-keto-3-deoxy gluconate (KDG) aldolase, tetrameric; CP4-6 putative prophage remnant	n.s.	n.s.	n.s.	n.s.	n.s.	0.888754	0.608615	0.309349	0.665209	0.862059
CDS	283201	285165	+	b0269	yagF	Predicted dehydratase, function unknown, CP4-6 prophage; thymol sensitivity determinant	n.s.	n.s.	n.s.	n.s.	n.s.	0.898823	0.332707	0.303017	0.433339	0.939035
CDS	285395	286774	+	b0270	yagG	Putative sugar symporter, function unknown, CP4-6; putative prophage remnant	n.s.	n.s.	n.s.	n.s.	n.s.	0.899378	0.431161	0.0439439	0.585887	0.800082
CDS	286789	288396	+	b0271	yagH	Putative beta-xylosidase, function unknown, CP4-6; putative prophage remnant	n.s.	n.s.	n.s.	n.s.	n.s.	0.854864	0.263451	0.0328345	0.577604	0.91911
CDS	288407	289162	-	b0272	yagI	Function unknown, CP4-6 putative prophage remnant	n.s.	n.s.	-3.38947	n.s.	n.s.	0.916891	0.102872	0.00110071	0.0511267	0.778483
CDS	289304	290305	-	b0273	argF	Ornithine carbamoyltransferase; ornithine transcarbamylase; OTCase; CP4-6 putative prophage remnant	n.s.	n.s.	-4.449	n.s.	n.s.	0.874239	0.19104	0.00140464	0.0114816	0.774631
CDS	290652	291152	-	b0274	insB1	IS1 transposase B	n.s.	n.s.	n.s.	n.s.	n.s.	0.663867	0.533883	0.456549	0.567532	0.898016
CDS	291074	291346	-	b0275	insA	IS1 transposase A	n.s.	n.s.	n.s.	n.s.	n.s.	0.868213	0.655368	0.500891	0.608946	0.942404
pseudogene	291404	292231	+	b0276	yagJ	Pseudogene, helicase superfamily II related; CP4-6 putative prophage remnant	n.s.	n.s.	n.s.	n.s.	n.s.	0.694137	0.0934555	0.0169165	0.588311	0.934002
CDS	292325	292948	-	b0277	yagK	Function unknown, CP4-6 putative prophage remnant	n.s.	n.s.	n.s.	n.s.	n.s.	0.893802	0.600782	0.366308	0.668544	0.909368
CDS	293223	293918	-	b0278	yagL	Function unknown, CP4-6 putative prophage remnant	n.s.	n.s.	n.s.	n.s.	n.s.	0.873506	0.351441	0.308956	0.544312	0.913206
CDS	293948	294799	-	b0279	yagM	Function unknown, CP4-6 putative prophage remnant	n.s.	n.s.	n.s.	n.s.	n.s.	0.726264	0.419062	0.246394	0.648458	0.877717
CDS	295142	295579	-	b0280	yagN	Function unknown, CP4-6 putative prophage remnant	n.s.	n.s.	n.s.	n.s.	n.s.	0.6237	0.300232	0.0926975	0.0216418	0.906796
CDS	295699	297096	-	b0281	intF	Putative integrase gene, CP4-6 putative prophage remnant	n.s.	n.s.	n.s.	n.s.	n.s.	0.909908	0.343938	0.45361	0.220707	0.506609
CDS	297773	298726	-	b0283	paoD	Moco insertion factor for PaoABC aldehyde oxidoreductase	n.s.	n.s.	n.s.	n.s.	n.s.	0.787528	0.346957	0.346581	0.642797	0.527939
CDS	298739	300934	-	b0284	paoC	PaoABC aldehyde oxidoreductase, Moco-containing subunit; periplasmic	n.s.	n.s.	n.s.	n.s.	n.s.	0.846181	0.572319	0.224852	0.417914	0.903476
CDS	300934	301887	-	b0285	paoB	PaoABC aldehyde oxidoreductase, FAD-containing subunit; periplasmic	n.s.	n.s.	n.s.	n.s.	n.s.	0.882647	0.184038	0.386715	0.345269	0.752242
CDS	301887	302573	-	b0286	paoA	PaoABC aldehyde oxidoreductase, 2Fe-2S subunit; periplasmic	n.s.	n.s.	n.s.	n.s.	n.s.	0.812721	0.41633	0.1191	0.630467	0.87826
CDS	302991	303602	+	b0287	yagU	Required for acid resistance, inner membrane protein, DUF1440 family	n.s.	n.s.	2.61802	n.s.	n.s.	0.903397	0.0112819	3.10962e-05	0.108721	0.442205
CDS	303856	304182	-	b0288	ykgJ	UPF0153 cysteine cluster protein, function unknown	n.s.	n.s.	n.s.	n.s.	n.s.	0.648616	0.490609	0.283306	0.294245	0.921459
CDS	304498	305205	-	b0289	ecpE	Pilus chaperone required for ECP formation	n.s.	n.s.	n.s.	n.s.	n.s.	0.903717	0.106589	0.240621	0.25247	0.907212
CDS	305177	306817	-	b0290	ecpD	Polymerized tip adhesin of ECP fibers	n.s.	n.s.	n.s.	n.s.	n.s.	0.902722	0.483092	0.245508	0.682786	0.936845
CDS	306810	309332	-	b0291	ecpC	Outer membrane protein required for ECP formation	n.s.	n.s.	n.s.	n.s.	n.s.	0.884668	0.41948	0.446864	0.643502	0.905166
CDS	309361	310026	-	b0292	ecpB	Pilus chaperone required for ECP formation	n.s.	n.s.	n.s.	n.s.	n.s.	0.826458	0.516465	0.313067	0.623635	0.898887
CDS	310087	310671	-	b0293	ecpA	ECP pilin	n.s.	n.s.	n.s.	n.s.	n.s.	0.886656	0.488127	0.165172	0.400512	0.888825
CDS	310749	311336	-	b0294	ecpR	Putative transcriptional regulator for ecp operon	n.s.	n.s.	n.s.	n.s.	n.s.	0.798639	0.278288	0.158199	0.578587	0.915858
CDS	312112	312336	+	b0295	ykgL	Function unknown	n.s.	n.s.	n.s.	n.s.	n.s.	0.826633	0.536372	0.333809	0.454666	0.859058
CDS	312517	312777	-	b0296	ykgM	50S ribosomal protein L31 type B; alternative L31 utilized during zinc limitation	n.s.	n.s.	n.s.	n.s.	n.s.	0.82939	0.539921	0.425124	0.451508	0.919369
pseudogene	314357	315228	+	b0297	eaeH	Pseudogene, intimin homolog; N-terminal fragment, interrupted/deleted by IS3A	n.s.	n.s.	n.s.	n.s.	n.s.	0.885652	0.605137	0.485081	0.693971	0.928926
CDS	315291	315587	+	b0298	insE1	IS3 transposase A	n.s.	n.s.	n.s.	n.s.	n.s.	0.918817	0.655447	0.501002	0.719313	0.942418
CDS	315587	316450	+	b0299	insF1	IS3 transposase B	n.s.	n.s.	n.s.	n.s.	n.s.	0.869504	0.469561	0.220501	0.586698	0.916223
pseudogene	316486	317169	-	b0300	ykgA	Pseudogene, N-terminal fragment, AraC family; interrupted/deleted by IS3A	n.s.	n.s.	n.s.	n.s.	n.s.	0.893867	0.0835825	0.0229033	0.27429	0.935661
CDS	317729	318319	-	b0301	rclC	Inner membrane protein, DUF417 family, function unknown	n.s.	n.s.	n.s.	n.s.	n.s.	0.831317	0.415273	0.340433	0.628071	0.9062
CDS	318334	318567	-	b0303	rclB	Predicted periplasmic protein, YhcN family, function unknown	n.s.	n.s.	n.s.	n.s.	n.s.	0.883511	0.552837	0.277461	0.60577	0.905382
CDS	318679	320001	-	b0304	rclA	Predicted pyridine nucleotide-disulfide oxidoreductase	n.s.	n.s.	n.s.	n.s.	n.s.	0.88757	0.467424	0.064589	0.594252	0.826448
CDS	320227	321078	+	b0305	rclR	AraC family transcriptional activator, function unknown	n.s.	n.s.	n.s.	n.s.	n.s.	0.871584	0.585386	0.382214	0.63347	0.90184
CDS	321608	322324	+	b0306	ykgE	Cysteine-rich protein, predicted lactate-related catabolism; function unknown	n.s.	n.s.	3.80556	n.s.	n.s.	0.89186	0.315895	0.00293766	0.221358	0.203754
CDS	322338	323762	+	b0307	ykgF	Electron transport protein with ferridoxin-like domain; predicted lactate-related catabolism; function unknown	n.s.	n.s.	n.s.	n.s.	n.s.	0.895457	0.262298	0.019577	0.509051	0.815243
CDS	323758	324450	+	b0308	ykgG	DUF162 protein, predicted lactate-related catabolism; function unknown	n.s.	n.s.	n.s.	n.s.	n.s.	0.833523	0.454632	0.333623	0.586563	0.931742
CDS	324699	325364	-	b0310	ykgH	Function unknown	n.s.	n.s.	n.s.	n.s.	n.s.	0.737751	0.0639258	0.0467687	0.486684	0.925785
CDS	325580	327247	-	b0311	betA	Choline dehydrogenase, oxygen-dependent; bet genes confer protection against osmotic stress by making the osmoprotectant glycine betaine from choline	n.s.	n.s.	n.s.	n.s.	n.s.	0.747778	0.0699717	0.012568	0.0123339	0.798443
CDS	327264	328733	-	b0312	betB	Betaine aldehyde dehydrogenase, NAD-dependent; bet genes confer protection against osmotic stress by making the osmoprotectant glycine betaine from choline; tetrameric	n.s.	-2.15493	-3.63218	n.s.	n.s.	0.71655	0.00146135	7.48567e-05	0.00368757	0.65856
CDS	328750	329334	-	b0313	betI	Repressor for the betIBA betT divergon, choline-sensing; bet genes confer protection against osmotic stress by making the osmoprotectant glycine betaine from choline	n.s.	-2.85621	-4.1	-2.52414	n.s.	0.837843	0.00133358	0.000279193	0.0010321	0.795082
CDS	329463	331493	+	b0314	betT	High-affinity choline transporter; BCCT family; bet genes confer protection against osmotic stress by making the osmoprotectant glycine betaine from choline	n.s.	-3.25194	-5.22289	-2.81893	n.s.	0.678493	0.000183734	3.9066e-07	0.000201707	0.381092
CDS	332371	333456	+	b0315	yahA	c-di-GMP-specific phosphodiesterase, PDE-A; reaction product is 5'pGpG; dependent on Mg+2 or Mn+2, Ca+2 inhibitory; optimum pH 9.35; monomeric	n.s.	-2.31021	-3.02556	n.s.	n.s.	0.0848181	0.000384962	4.99811e-06	0.0506133	0.799102
CDS	333504	334433	-	b0316	yahB	LysR family of transcriptional regulators, function unknown	n.s.	n.s.	n.s.	n.s.	n.s.	0.853507	0.0448315	0.0133738	0.291058	0.902033
CDS	334528	335022	-	b0317	yahC	Predicted inner membrane protein, function unknown	n.s.	n.s.	n.s.	n.s.	n.s.	0.876915	0.558403	0.313847	0.566351	0.902722
CDS	335280	335882	+	b0318	yahD	Ankyrin repeat protein, function unknown	n.s.	n.s.	2.33333	n.s.	n.s.	0.878082	0.298586	0.00378524	0.302135	0.696131
CDS	335925	336785	+	b0319	yahE	Function unknown	n.s.	n.s.	n.s.	n.s.	n.s.	0.869799	0.600166	0.342071	0.563071	0.909071
CDS	336778	338322	+	b0320	yahF	Function unknown	n.s.	n.s.	n.s.	n.s.	n.s.	0.870626	0.471507	0.107379	0.58548	0.854819
CDS	338325	339740	+	b0321	yahG	Function unknown	n.s.	n.s.	n.s.	n.s.	n.s.	0.875948	0.37395	0.206915	0.429	0.919058
CDS	340165	341112	+	b0323	yahI	Carbonate kinase homolog, function unknown	n.s.	n.s.	n.s.	n.s.	n.s.	0.865914	0.544086	0.420293	0.588445	0.908905
CDS	341125	342504	+	b0324	yahJ	Function unknown, related to cytosine deaminase	n.s.	n.s.	n.s.	n.s.	n.s.	0.917091	0.108083	0.130301	0.314957	0.931125
CDS	342884	343930	+	b0325	yahK	Predicted oxidoreductase, function unknown	n.s.	n.s.	2.01587	n.s.	n.s.	0.912237	0.338098	0.00139877	0.256061	0.56665
CDS	344176	344988	+	b0326	yahL	Function unknown	n.s.	n.s.	n.s.	n.s.	n.s.	0.816037	0.323583	0.0956637	0.615613	0.917517
CDS	345404	345646	+	b0327	yahM	Function unknown	n.s.	n.s.	n.s.	n.s.	n.s.	0.629248	0.407996	0.337503	0.56812	0.861672
CDS	345669	346337	-	b0328	yahN	Amino acid exporter for proline, lysine, glutamate, homoserine	n.s.	n.s.	2.55932	n.s.	n.s.	0.323402	0.0226336	0.00171142	0.380075	0.923994
CDS	346484	346756	+	b0329	yahO	Periplasmic protein, YhcN family, function unknown	n.s.	n.s.	5.14286	n.s.	n.s.	0.746284	0.0126445	6.85944e-05	0.10055	0.606699
CDS	346860	348443	-	b0330	prpR	Transcriptional regulator of prp operon; propionate catabolism via 2-methlycitrate cycle, characterized primarily in Salmonella	n.s.	n.s.	n.s.	n.s.	n.s.	0.788185	0.499993	0.0547117	0.641479	0.77213
CDS	348682	349569	+	b0331	prpB	2-Methylisocitrate lyase; propionate catabolism via 2-methlycitrate cycle, characterized primarily in Salmonella	n.s.	n.s.	n.s.	n.s.	n.s.	0.791914	0.537606	0.441307	0.656106	0.912782
CDS	350012	351178	+	b0333	prpC	2-Methylcitrate synthase; propionate catabolism via 2-methlycitrate cycle, characterized primarily in Salmonella	n.s.	n.s.	n.s.	n.s.	n.s.	0.887023	0.380993	0.293969	0.527998	0.912077
CDS	351215	352663	+	b0334	prpD	2-Methylcitrate dehydratase, 2-methylisocitrate hydratase; propionate catabolism via 2-methlycitrate cycle; active on citrate and isocitrate; responsible for residual apparent aconitase activity in acnAB double mutant; monomeric iron-sulfur protein	n.s.	n.s.	n.s.	n.s.	n.s.	0.773329	0.593171	0.43714	0.538384	0.924698
CDS	352706	354589	+	b0335	prpE	Propionate--CoA ligase; propionate catabolism via 2-methlycitrate cycle, characterized primarily in Salmonella	n.s.	n.s.	n.s.	n.s.	n.s.	0.876345	0.369672	0.39413	0.38717	0.823459
CDS	354922	356178	+	b0336	codB	Cytosine transport	n.s.	n.s.	n.s.	n.s.	n.s.	0.915316	0.194859	0.135424	0.06983	0.742977
CDS	356171	357451	+	b0337	codA	Cytosine/isoguanine deaminase	n.s.	n.s.	n.s.	n.s.	n.s.	0.842881	0.471683	0.0491881	0.229844	0.901138
CDS	357794	358690	-	b0338	cynR	Transcriptional activator for the cyn operon; autorepressor	n.s.	n.s.	n.s.	n.s.	n.s.	0.673647	0.612427	0.0878388	0.55341	0.751245
CDS	358799	359455	+	b0339	cynT	Carbonic anhydrase, beta class	n.s.	n.s.	n.s.	n.s.	n.s.	0.86786	0.453697	0.268562	0.550891	0.916529
CDS	359489	359956	+	b0340	cynS	Cyanate aminohydrolase	n.s.	n.s.	n.s.	n.s.	n.s.	0.865705	0.56175	0.375016	0.681666	0.926327
CDS	359992	361143	+	b0341	cynX	Putative transporter, function unknown, cyn operon	n.s.	n.s.	n.s.	n.s.	n.s.	0.857563	0.603224	0.457311	0.657781	0.921776
CDS	361252	361860	-	b0342	lacA	Thiogalactoside acetyltransferase	n.s.	n.s.	n.s.	n.s.	n.s.	0.570201	0.401433	0.435783	0.570892	0.856928
CDS	361929	363179	-	b0343	lacY	Lactose permease; galactoside permease	n.s.	n.s.	n.s.	n.s.	n.s.	0.869946	0.566497	0.435103	0.640459	0.914684
CDS	363234	366305	-	b0344	lacZ	beta-D-Galactosidase	n.s.	n.s.	n.s.	n.s.	n.s.	0.906587	0.604936	0.255824	0.677019	0.872472
CDS	366431	367510	-	b0345	lacI	Transcriptional repressor of lac operon	n.s.	n.s.	n.s.	n.s.	n.s.	0.381451	0.0451417	0.000199393	0.687196	0.595824
CDS	367590	368420	-	b0346	mhpR	Transcriptional activator, mhp operon; utilizes MHP	n.s.	-3.68085	-4.72368	-3.22727	n.s.	0.830985	2.10627e-05	6.92538e-06	0.000122682	0.871676
CDS	368611	370272	+	b0347	mhpA	3-(3-Hydroxyphenyl)propionate 2-hydroxylase; utilizes MHP	n.s.	n.s.	n.s.	n.s.	n.s.	0.813941	0.555004	0.295184	0.481787	0.895217
CDS	370277	371218	+	b0348	mhpB	3-(2,3-Dihydroxyphenyl)propionate dioxygenase; utilizes MHP	n.s.	n.s.	n.s.	n.s.	n.s.	0.83746	0.475534	0.425265	0.645103	0.87802
CDS	371239	372102	+	b0349	mhpC	Dihydroxyphenylpropionate-ring-fission-product hydrolase; 2-hydroxy-6-ketonona-2,4-dienedioic acid hydrolase; utilizes MHP	n.s.	n.s.	n.s.	n.s.	n.s.	0.895676	0.599446	0.457818	0.658889	0.905739
CDS	372115	372921	+	b0350	mhpD	2-keto-4-pentenoate hydratase; utilizes MHP	n.s.	n.s.	n.s.	n.s.	n.s.	0.825043	0.321473	0.365968	0.559438	0.870327
CDS	372921	373868	+	b0351	mhpF	Acetaldehyde dehydrogenase, acylating; utilizes MHP	n.s.	n.s.	n.s.	n.s.	n.s.	0.783228	0.253883	0.406366	0.035275	0.829338
CDS	373868	374878	+	b0352	mhpE	4-Hydroxy-2-oxovalerate aldolase; utilizes MHP	n.s.	n.s.	n.s.	n.s.	n.s.	0.90201	0.420106	0.213602	0.504337	0.894235
CDS	375459	376667	+	b0353	mhpT	Predicted 3-hydroxyphenylpropionic acid import transporter	n.s.	n.s.	n.s.	n.s.	n.s.	0.900611	0.295284	0.200437	0.442784	0.928522
CDS	376772	377308	+	b0354	yaiL	Function unknown	n.s.	n.s.	n.s.	n.s.	n.s.	0.790387	0.335538	0.248161	0.705355	0.934808
CDS	377538	378368	-	b0355	frmB	S-formylglutathione hydrolase, formaldehyde degradation	n.s.	n.s.	n.s.	n.s.	n.s.	0.906687	0.233767	0.282059	0.434534	0.855161
CDS	378465	379571	-	b0356	frmA	Glutathione-dependent formaldehyde dehydrogenase	n.s.	n.s.	n.s.	n.s.	n.s.	0.75358	0.00535971	0.0028951	0.194252	0.941254
CDS	379609	379881	-	b0357	frmR	Negative regulator of the frmRAB operon	n.s.	n.s.	n.s.	n.s.	n.s.	0.906158	0.127815	0.0407268	0.275588	0.934774
CDS	380072	380842	-	b0358	yaiO	Outer membrane protein, function unknown	n.s.	n.s.	n.s.	n.s.	n.s.	0.830485	0.371102	0.0687127	0.629708	0.881189
CDS	381351	381713	+	b0360	insC1	IS2 transposase A	n.s.	n.s.	n.s.	n.s.	n.s.	0.868263	0.655525	0.344242	0.609067	0.875997
CDS	381674	382576	+	b0361	insD1	IS2 transposase B	n.s.	n.s.	n.s.	n.s.	n.s.	0.722504	0.615027	0.458324	0.497215	0.923903
CDS	382742	383935	-	b0363	yaiP	Function unknown, related to intercellular adhesion proteins and glucosyltransferases	n.s.	n.s.	n.s.	n.s.	n.s.	0.74382	0.395651	0.0928945	0.619436	0.886167
CDS	384062	384616	-	b0364	yaiS	Predicted deacetylase; N-acetylglucosaminyl phosphatidylinositol deacetylase family	n.s.	n.s.	n.s.	n.s.	n.s.	0.856794	0.167316	0.0762448	0.408042	0.930091
CDS	385232	386191	+	b0365	tauA	Periplasmic taurine binding protein, TauABC transporter	n.s.	n.s.	n.s.	n.s.	n.s.	0.0285359	0.23287	0.454891	0.0526653	0.6771
CDS	386207	386971	+	b0366	tauB	ABC transporter ATPase, TauABC transporter	n.s.	n.s.	n.s.	n.s.	n.s.	0.88501	0.558528	0.133418	0.618747	0.599506
CDS	386971	387795	+	b0367	tauC	Taurine permease, TauABC ABC transporter	n.s.	n.s.	n.s.	n.s.	n.s.	0.866018	0.408212	0.331018	0.525727	0.910823
CDS	387795	388643	+	b0368	tauD	Taurine/alpha-ketoglutarate dioxygenase	n.s.	n.s.	n.s.	n.s.	n.s.	0.89611	0.597895	0.226904	0.639124	0.724059
CDS	388756	389727	-	b0369	hemB	5-Aminolevulinate dehydratase; also known as porphobilinogen synthase; binds Zn(II)	n.s.	n.s.	n.s.	n.s.	n.s.	0.79128	0.464727	0.134532	0.717183	0.851491
CDS	391742	392605	-	b0372	insF1	IS3 transposase B	n.s.	n.s.	n.s.	n.s.	n.s.	0.874603	0.485117	0.360658	0.626641	0.917218
CDS	392605	392901	-	b0373	insE1	IS3 transposase A	n.s.	n.s.	n.s.	n.s.	n.s.	0.830065	0.542885	0.316758	0.422138	0.776065
CDS	394506	395126	+	b0375	yaiV	Predicted transcriptional regulator, function unknown	n.s.	n.s.	n.s.	n.s.	n.s.	0.869554	0.0186256	0.0748697	0.0176499	0.851311
CDS	395133	396287	-	b0376	ampH	Probable role in peptidoglycan, cell wall synthesis, and cell morphology; penicillin-binding protein; beta-lactamase homolog with no beta-lactamase activity	n.s.	n.s.	n.s.	n.s.	n.s.	0.911745	0.150557	0.00950309	0.310299	0.687831
CDS	396639	397856	+	b0377	sbmA	Microcin B17 transporter	n.s.	n.s.	n.s.	n.s.	n.s.	0.913749	0.559773	0.489474	0.710022	0.845036
CDS	397872	398963	+	b0378	yaiW	Required for swarming phenotype, probable lipoprotein; Cys conserved	n.s.	n.s.	n.s.	n.s.	n.s.	0.853195	0.616077	0.12191	0.436674	0.822824
CDS	399028	399333	-	b0379	yaiY	Inner membrane protein, DUF2755 family, function unknown	n.s.	n.s.	n.s.	n.s.	n.s.	0.875992	0.470978	0.143284	0.521124	0.8669
CDS	399593	399802	+	b0380	yaiZ	Predicted inner membrane protein, DUF2754 family; function unknown	n.s.	n.s.	n.s.	n.s.	n.s.	0.133355	0.0687783	0.00870411	0.694343	0.935094
CDS	399832	400923	-	b0381	ddlA	D-alanine:D-alanine ligase A, ADP-forming	n.s.	n.s.	n.s.	n.s.	n.s.	0.867252	0.0025894	0.00198057	0.00226677	0.897932
CDS	401386	401643	+	b0382	iraP	Anti-RssB factor, RpoS stabilzer during Pi starvation; anti-adapter protein	n.s.	n.s.	2.05385	n.s.	n.s.	0.712039	0.00456474	0.000203425	0.0686133	0.722521
CDS	401747	403159	+	b0383	phoA	Alkaline phosphatase, periplasmic; binds Zn(II); dimeric	n.s.	n.s.	n.s.	n.s.	n.s.	0.887643	0.360039	0.00601168	0.152992	0.703332
CDS	403281	403598	+	b0384	psiF	Predicted exported protein, phosphate starvation inducible, function unknown	n.s.	n.s.	n.s.	n.s.	n.s.	0.88355	0.126748	0.0198867	0.149866	0.885269
CDS	403703	404815	+	b0385	yaiC	Cellulose, biofilm, motility regulator, diguanylate cyclase; CsgD-regulated; membrane sensor protein	n.s.	n.s.	n.s.	n.s.	n.s.	0.874558	0.528545	0.431125	0.641784	0.914538
CDS	404838	405644	-	b0386	proC	Pyrroline-5-carboxylate reductase, proline biosynthesis	n.s.	n.s.	n.s.	n.s.	n.s.	0.86195	0.0660093	0.0512985	0.0438777	0.942202
CDS	405764	406219	+	b0387	yaiI	Downregulated by beryllium, UPF0178 family, function unknown	n.s.	n.s.	n.s.	n.s.	n.s.	0.914624	0.640358	0.382052	0.716858	0.886843
CDS	406405	406926	+	b0388	aroL	Shikimate kinase II	n.s.	n.s.	n.s.	n.s.	n.s.	0.545648	0.0361733	0.0730071	0.693074	0.922042
CDS	406979	407167	+	b0389	yaiA	OxyR-regulated protein	n.s.	n.s.	n.s.	n.s.	n.s.	0.0168081	0.00201031	0.0247875	0.707431	0.804999
CDS	407428	408102	+	b0390	aroM	Function unknown	n.s.	-2.29748	n.s.	n.s.	n.s.	0.41532	0.00079222	0.0113424	0.00240475	0.331718
CDS	408177	408458	+	b0391	yaiE	Function unknown, UPF0345 family	n.s.	n.s.	2.0081	n.s.	n.s.	0.781847	0.00226701	0.00286378	0.00710097	0.893736
pseudogene	408609	408950	+	b0392	ykiA	Pseudogene reconstruction, C-terminal fragment, PF10971 family	n.s.	n.s.	n.s.	n.s.	n.s.	0.905777	0.494046	0.248381	0.568267	0.891217
CDS	409111	410019	-	b0393	rdgC	Competitive inhibitor of RecA function; nucleoid-associated ssDNA and dsDNA binding protein; synthetic lethal with priA	n.s.	n.s.	n.s.	n.s.	n.s.	0.900441	0.117135	0.00898612	0.0281705	0.90153
CDS	410144	411049	+	b0394	mak	Cryptic manno(fructo)kinase	n.s.	n.s.	n.s.	n.s.	n.s.	0.558472	0.0421384	0.0123627	0.139118	0.927597
CDS	411300	412481	-	b0396	araJ	Arabinose-inducible MFS family transporter, function unknown; not involved in arabinose uptake or utilization	n.s.	n.s.	n.s.	n.s.	n.s.	0.914982	0.615409	0.114393	0.693747	0.853872
CDS	412610	415753	-	b0397	sbcC	DNA hairpin dsDNA 3'-exonuclease SbcCD, Mn(2+), ATP-dependent; ATP-independent 5' ssDNA endonuclease; required for recombinational repair of dsDNA breaks; cosuppressor with sbcB of recB recC mutations; heterodimeric	n.s.	n.s.	n.s.	n.s.	n.s.	0.900526	0.652195	0.480631	0.546095	0.933723
CDS	415753	416952	-	b0398	sbcD	DNA hairpin dsDNA 3'-exonuclease SbcCD, Mn(2+), ATP-dependent; ATP-independent 5' ssDNA endonuclease; cosuppressor with sbcB of recB recC mutations; heterodimeric	n.s.	n.s.	n.s.	n.s.	n.s.	0.911133	0.313761	0.0254967	0.441851	0.86818
CDS	417142	417828	+	b0399	phoB	Positive response regulator for pho regulon, two-component system	n.s.	n.s.	n.s.	n.s.	n.s.	0.582842	0.463279	0.1925	0.512211	0.914771
CDS	417889	419181	+	b0400	phoR	Sensor histidine kinase/phosphatase for pho regulon; cognate to phoB	n.s.	n.s.	n.s.	n.s.	n.s.	0.76621	0.604836	0.0501022	0.709073	0.83063
CDS	419591	420907	+	b0401	brnQ	Branched-chain amino acid transport system 2 carrier protein; LIV-II transport system for Ile, Leu, and Val; mutants are valine and o-methylthreonine resistant, glycylvaline sensitive	n.s.	n.s.	2.20673	n.s.	n.s.	0.735124	0.00202443	0.00162812	0.0196723	0.871942
CDS	420986	422356	+	b0402	proY	Probable histidine or proline permease	n.s.	n.s.	n.s.	n.s.	n.s.	0.8638	0.251245	0.0189265	0.0741978	0.824966
CDS	422518	424329	+	b0403	malZ	Maltodextrin glucosidase	n.s.	n.s.	n.s.	n.s.	n.s.	0.803377	0.240317	0.118025	0.460675	0.934106
CDS	424340	424918	-	b0404	acpH	Acyl carrier protein (ACP) phosphodiesterase; ACP hydrolyase	n.s.	n.s.	-2.07784	n.s.	n.s.	0.0866485	0.0384735	0.000786968	0.637883	0.846198
CDS	425011	426078	+	b0405	queA	S-adenosylmethionine:tRNA ribosyltransferase-isomerase; queuosine biosynthesis	n.s.	-3.00361	-3.23995	-2.41519	n.s.	0.656589	6.47472e-05	1.99764e-05	2.40139e-05	0.914713
CDS	426137	427261	+	b0406	tgt	tRNA-guanine transglycosylase; queuosine biosynthesis; zinc metalloprotein	n.s.	n.s.	-2.03388	n.s.	n.s.	0.915998	0.0732089	0.000450328	0.0227071	0.725279
CDS	427287	427616	+	b0407	yajC	SecDFyajC membrane secretion complex subunit; assists the SecYE translocon to interact with SecA and export proteins	n.s.	n.s.	n.s.	n.s.	n.s.	0.921573	0.445529	0.229629	0.359654	0.944759
CDS	427647	429491	+	b0408	secD	SecDFyajC inner membrane secretion protein complex subunit; assists the SecYEG translocon to interact with SecA and export proteins	n.s.	n.s.	n.s.	n.s.	n.s.	0.924611	0.228084	0.0134174	0.0631069	0.922522
CDS	429505	430473	+	b0409	secF	SecDFyajC inner membrane secretion protein complex subunit; assists the SecYE core translocon to interact with SecA and export proteins	n.s.	n.s.	n.s.	n.s.	n.s.	0.724065	0.0897806	0.126079	0.0133357	0.945242
CDS	430605	430949	+	b0410	yajD	Function unknown, HNH family	n.s.	n.s.	n.s.	n.s.	n.s.	0.895769	0.0212795	0.0369592	0.0716739	0.937897
CDS	431132	432013	-	b0411	tsx	Outer membrane channel for nucleosides; receptor for phage T6 and colicin K	n.s.	n.s.	n.s.	n.s.	n.s.	0.912835	0.63968	0.243509	0.450828	0.944884
CDS	432315	432851	-	b0412	yajI	Probable lipoprotein, function unknown; Cys conserved	n.s.	n.s.	n.s.	n.s.	n.s.	0.899086	0.63669	0.450124	0.699399	0.929444
CDS	433002	433448	+	b0413	nrdR	Nrd regulon repressor	n.s.	n.s.	n.s.	n.s.	n.s.	0.606059	0.279976	0.486937	0.724544	0.868532
CDS	433455	434555	+	b0414	ribD	Bifunctional enzyme for second and third steps in riboflavin biosynthesis; 2,5-diamino-6-ribosylamino-4(3H)-pyrimidinone 5'-phosphate deaminase; ribosyl reductase	n.s.	n.s.	n.s.	n.s.	n.s.	0.739541	0.466169	0.398621	0.731007	0.943552
CDS	434647	435114	+	b0415	ribE	Lumazine (6,7-dimethyl-8-ribityllumazine) synthase; 60-mer capsid; penultimate step in the biosynthesis of riboflavin; binds RibC homotrimer	n.s.	n.s.	n.s.	n.s.	n.s.	0.792292	0.257087	0.0895569	0.54268	0.944446
CDS	435137	435553	+	b0416	nusB	Transcription termination/antitermination factor; mutant survives lambda induction	n.s.	n.s.	n.s.	n.s.	n.s.	0.899349	0.25007	0.0907278	0.420652	0.943694
CDS	435634	436608	+	b0417	thiL	Thiamine monophosphate kinase, involved in thiamine salvage	n.s.	n.s.	n.s.	n.s.	n.s.	0.918566	0.355883	0.0538751	0.457128	0.886219
CDS	436589	437104	+	b0418	pgpA	Phosphatidylglycerophosphatase A, membrane bound	n.s.	n.s.	n.s.	n.s.	n.s.	0.143405	0.0158147	0.0319466	0.48055	0.872009
CDS	437164	438135	-	b0419	yajO	2-carboxybenzaldehyde reductase	n.s.	n.s.	n.s.	n.s.	n.s.	0.754111	0.168454	0.00316252	0.541037	0.71619
CDS	438318	440177	-	b0420	dxs	DXP synthase; DXP is precursor to isoprenoids, thiamin, pyridoxol	n.s.	n.s.	n.s.	n.s.	n.s.	0.91806	0.305951	0.0416607	0.209698	0.940322
CDS	440205	441101	-	b0421	ispA	Farnesyl diphosphate synthase, isoprenoid biosynthesis	n.s.	n.s.	n.s.	n.s.	n.s.	0.353762	0.011925	0.00135781	0.24296	0.940164
CDS	441104	441343	-	b0422	xseB	Exonuclease VII, small subunit	n.s.	n.s.	n.s.	n.s.	n.s.	0.719557	0.00823771	0.0130739	0.292653	0.938143
CDS	441549	442994	+	b0423	thiI	tRNA s(4)U8 sulfurtransferase, activated by IscS; ThiS-thiocarboxylate (ThiS-COSH) synthesis; mutant is near-UV resistant	n.s.	n.s.	-2.3739	-2.08812	n.s.	0.851679	0.0950936	0.00116835	0.00633972	0.828863
CDS	443054	443641	-	b0424	yajL	Covalent chaperone for sulfenylated thiol proteins; confers resistance to oxidative stress, chaperone activity; mutant accumulates protein aggregates	n.s.	n.s.	n.s.	n.s.	n.s.	0.908843	0.0857815	0.0109662	0.22721	0.91776
CDS	443607	444515	-	b0425	panE	2-dehydropantoate 2-reductase, NADPH-dependent; also known as ketopantoate reductase (KPR)	n.s.	n.s.	n.s.	n.s.	n.s.	0.798876	0.0210246	0.011154	0.135495	0.940522
CDS	444683	445171	+	b0426	yajQ	Cell survival gene, function unknown, UPF0234 family; binds tRNA, ATP and GTP; activator of phage Phi6 L segment transcription; Phi6 host factor; low abundance protein	n.s.	n.s.	n.s.	n.s.	n.s.	0.916304	0.65521	0.484265	0.726948	0.945181
CDS	445305	446666	-	b0427	yajR	Putative transporter, function unknown; no overexpression resistances found	n.s.	n.s.	-2.13281	n.s.	n.s.	0.405595	0.0117307	0.000519907	0.247553	0.736674
CDS	446818	447705	-	b0428	cyoE	Cytochrome o oxidase protoheme IX farnesyltransferase subunit	n.s.	n.s.	n.s.	n.s.	n.s.	0.913229	0.530948	0.37069	0.320193	0.257603
CDS	447720	448046	-	b0429	cyoD	Cytochrome o oxidase subunit IV; cytochrome bo(3) ubiquinol oxidase subunit IV	n.s.	n.s.	n.s.	n.s.	n.s.	0.781011	0.637976	0.0731754	0.206134	0.176303
CDS	448049	448660	-	b0430	cyoC	Cytochrome o oxidase subunit III; cytochrome bo(3) ubiquinol oxidase subunit III	n.s.	n.s.	-2.08161	n.s.	n.s.	0.430772	0.499197	0.0096024	0.260305	0.692409
CDS	448653	450641	-	b0431	cyoB	Cytochrome o oxidase subunit I, quinone-binding domain; cytochrome bo(3) ubiquinol oxidase subunit I	n.s.	n.s.	n.s.	n.s.	n.s.	0.91874	0.347708	0.0506316	0.0690187	0.878679
CDS	450666	451610	-	b0432	cyoA	Cytochrome o oxidase subunit II, lipoprotein; also called cytochrome bo(3) ubiquinol oxidase subunit II	n.s.	n.s.	-4.93861	-2.25513	n.s.	0.923395	0.0685794	0.00781484	0.00818253	0.909891
CDS	452073	453545	-	b0433	ampG	Muropeptide permease, imports GlcNAc-anhMurNAc-peptides; required for cloned Citrobacter freundii AmpR-regulated beta-lactamase induction and murein recycling	n.s.	n.s.	-2.7511	n.s.	n.s.	0.5848	0.00578911	0.000555591	0.242632	0.782205
CDS	453592	454167	-	b0434	yajG	Probable lipoprotein, function unknown; Cys conserved	n.s.	n.s.	-2.13733	n.s.	n.s.	0.13561	0.0106076	3.5617e-05	0.168139	0.55946
CDS	454472	454786	+	b0435	bolA	Stationary-phase morphogene, transcriptional repressor; predicted reductase; regulates mreB, dacA, dacC, and ampC transcription; shape determinant; FtsZ dependent; induced by AI-2 pheromone	n.s.	n.s.	n.s.	n.s.	n.s.	0.913511	0.0257717	0.0103878	0.0311774	0.932019
CDS	455133	456428	+	b0436	tig	Trigger factor, protein folding chaperone; also peptidyl-prolyl cis-trans isomerase; interacts with nascent polypeptide chains	n.s.	n.s.	n.s.	n.s.	n.s.	0.924864	0.611553	0.00966918	0.53299	0.826814
CDS	456677	457297	+	b0437	clpP	Proteolytic subunit of ClpXP and ClpAP ATP-dependent proteases; protease Ti	n.s.	n.s.	n.s.	n.s.	n.s.	0.770287	0.0307987	0.0274062	0.0976958	0.946107
CDS	457426	458697	+	b0438	clpX	ATPase subunit of ClpXP protease; ClpXP degrades ssrA-tagged proteins; molecular chaperone	n.s.	n.s.	n.s.	n.s.	n.s.	0.923998	0.406911	0.383829	0.47045	0.946371
CDS	458888	461239	+	b0439	lon	DNA-binding, ATP-dependent protease LA; lon mutants form long cells	n.s.	n.s.	n.s.	n.s.	n.s.	0.922731	0.567578	0.417703	0.444408	0.642874
CDS	461451	461720	+	b0440	hupB	Histone-like protein HU-beta, HU-1	n.s.	n.s.	n.s.	n.s.	n.s.	0.924391	0.647425	0.2009	0.715354	0.944896
CDS	461915	463783	+	b0441	ppiD	Periplasmic folding chaperone, has an inactive PPIase domain	n.s.	n.s.	n.s.	n.s.	n.s.	0.920142	0.667209	0.496972	0.727131	0.944307
CDS	463937	464305	+	b0442	ybaV	Competence protein ComEA homolog, function unknown	n.s.	n.s.	n.s.	n.s.	n.s.	0.73715	0.148587	0.0566839	0.666093	0.933459
CDS	464402	464797	+	b0443	fadM	long-chain acyl-CoA thioesterase III	n.s.	n.s.	n.s.	n.s.	n.s.	0.822876	0.402315	0.298009	0.68704	0.928846
CDS	464855	465547	-	b0444	queC	7-cyano-7-deazaguanine (preQ0) synthase; queuosine biosynthesis	n.s.	n.s.	n.s.	n.s.	n.s.	0.912636	0.621893	0.0982713	0.708185	0.818779
CDS	465615	467312	-	b0445	ybaE	Predicted ABC transporter periplasmic-binding protein, function unknown	n.s.	2.21827	2.76471	n.s.	n.s.	0.198515	0.00095916	0.000604248	0.0590625	0.770004
CDS	467412	468227	+	b0446	cof	HMP-PP phosphatase; catalyzes hydrolysis of 4-amino-2-methyl-5-hydroxymethylpyrimidine pyrophosphate (HMP-PP); MeO-HMP-PP and CF3-HMP-PP also serve as substrates for Cof; HAD18	n.s.	n.s.	n.s.	n.s.	n.s.	0.911812	0.455751	0.0124035	0.557907	0.161471
CDS	468383	468838	+	b0447	ybaO	Function unknown, predicted transcriptional regulator; Lrp family	n.s.	n.s.	n.s.	n.s.	n.s.	0.828538	0.605337	0.244842	0.690047	0.914829
CDS	468871	470640	+	b0448	mdlA	ABC exporter permease-ATPase, function unknown	n.s.	n.s.	n.s.	n.s.	n.s.	0.786867	0.467602	0.403957	0.706742	0.92637
CDS	470636	472414	+	b0449	mdlB	ABC exporter permease-ATPase, function unknown	n.s.	n.s.	n.s.	n.s.	n.s.	0.911767	0.381693	0.347655	0.578447	0.922018
CDS	472598	472933	+	b0450	glnK	Potent activator of NRII(GlnL/NtrB) phosphatase; trimeric; regulated through NRI/NRII two-component regulatory system; binds to membrane when inhibiting AmtB	n.s.	n.s.	-2.88235	n.s.	n.s.	0.866483	0.34419	0.00809732	0.263244	0.687056
CDS	472966	474249	+	b0451	amtB	Ammonia gas channel; sequesters GlnK, a negative regulator of AmtB activity, to the inner membrane; bi-directional facilitated diffusion	n.s.	n.s.	n.s.	n.s.	n.s.	0.726917	0.245057	0.487284	0.686885	0.522761
CDS	474304	475161	-	b0452	tesB	Acyl-CoA thioesterase II	n.s.	n.s.	n.s.	n.s.	n.s.	0.572268	0.0104874	0.0023375	0.170358	0.880615
CDS	475379	475948	+	b0453	ybaY	Novel verified lipoprotein, function unknown	n.s.	n.s.	n.s.	n.s.	n.s.	0.879851	0.21845	0.147618	0.496435	0.935776
CDS	475985	476371	-	b0454	ybaZ	Excision repair protein; alkyltransferase-like protein ATL; binds and enhances nucleotide excision repair of O(6)-alkylguanine; DNA-binding protein; degenerate Ada/Ogt cysteine methyltransferase paralog	n.s.	n.s.	2.06944	n.s.	n.s.	0.908627	0.0503987	0.00281187	0.168771	0.762246
ncRNA	476448	476561	+	b0455	ffs	4.5S sRNA component of Signal Recognition Particle (SRP); works with the Ffh protein; involved in co-translational protein translocation into and possibly through membranes	n.s.	n.s.	n.s.	n.s.	n.s.	0.924998	0.667803	0.440237	0.722108	0.934347
CDS	476672	477022	+	b0456	ybaA	Function unknown, DUF1428 family	n.s.	n.s.	-2.7	n.s.	n.s.	0.0968646	0.0769217	0.00590856	0.543334	0.891788
CDS	477070	478617	-	b0457	ylaB	Predicted membrane-anchored cyclic-di-GMP phosphodiesterase	n.s.	n.s.	n.s.	n.s.	n.s.	0.601175	0.553221	0.199972	0.629164	0.856428
CDS	478784	479251	-	b0458	ylaC	Inner membrane protein, DUF1449 family, function unknown	n.s.	-2.70612	-3.47089	-2.19528	n.s.	0.600273	0.00016019	1.39247e-05	0.00733825	0.846102
CDS	479370	479918	-	b0459	maa	Maltose O-acetyltransferase	n.s.	n.s.	n.s.	n.s.	n.s.	0.36579	0.00990538	0.001111	0.412379	0.882879
CDS	480093	480308	-	b0460	hha	Modulates hemolysin expression, in complex with H-NS; stimulates transposition events; induced by AI-2 pheromone; promotes conjugation and conjugation-induced biofilms	n.s.	n.s.	n.s.	n.s.	n.s.	0.78766	0.0824876	0.101123	0.551996	0.927639
CDS	480337	480708	-	b0461	tomB	Attenuates Hha toxicity, possibly by blocking activation of prophage lytic genes; promotes conjugation and conjugation-induced biofilms; deceases motility in presence of a conjugative plasmid (R1drd19)	n.s.	n.s.	n.s.	n.s.	n.s.	0.587701	0.0654348	0.410686	0.677102	0.738626
CDS	481257	484403	-	b0462	acrB	AcrAB-TolC multidrug efflux pump; additionally dye, detergent and solvent resistance; RND-type transporter	n.s.	n.s.	n.s.	n.s.	n.s.	0.914285	0.661788	0.44104	0.729924	0.941903
CDS	484429	485619	-	b0463	acrA	AcrAB-TolC multidrug efflux pump; additionally dye, detergent, solvent resistance; membrane-fusion lipoprotein	n.s.	n.s.	n.s.	n.s.	n.s.	0.920606	0.634094	0.300018	0.682467	0.940077
CDS	485761	486405	+	b0464	acrR	Transcriptional repressor for acrAB	n.s.	n.s.	-2.01	n.s.	n.s.	0.373689	0.370864	0.00930607	0.506231	0.64922
CDS	486536	489895	+	b0465	mscK	Mechanosensitive channel protein, intermediate (smaller, MscS-like) conductance, K+ regulated; regulation of ion balance and turgor pressure at high osmolarity; also may affect activity of mechanosensitive channel MscS	n.s.	n.s.	n.s.	n.s.	n.s.	0.923308	0.23764	0.131192	0.375102	0.940792
CDS	490113	490271	-	b0466	ybaM	Function unknown, DUF2496 family	n.s.	n.s.	n.s.	n.s.	n.s.	0.910973	0.378188	0.360486	0.581508	0.933283
CDS	490288	490812	-	b0467	priC	Primosomal protein n	n.s.	n.s.	n.s.	n.s.	n.s.	0.84018	0.622355	0.48216	0.341759	0.938765
CDS	490882	491256	+	b0468	ybaN	Inner membrane protein, DUF454 family, function unknown	n.s.	n.s.	-4.12	n.s.	n.s.	0.897844	0.032078	0.000217678	0.0377494	0.745621
CDS	491412	491960	+	b0469	apt	Adenine phosphoribosyltransferase; adenine salvage, AMP from PRPP + Ade	n.s.	-2.39437	-2.94431	n.s.	n.s.	0.423099	0.000523807	7.42106e-05	0.04091	0.905988
CDS	492092	494020	+	b0470	dnaX	DNA polymerase III holoenzyme, tau and gamma ATPase subunits; gamma chain (aa 1-431) is main subunit of the clamp loader complex	n.s.	n.s.	n.s.	n.s.	n.s.	0.84625	0.139449	0.0720041	0.140034	0.944609
CDS	494076	494402	+	b0471	ybaB	DNA-binding protein, function unknown; homodimer; in recR operon; may be involved in DNA repair	n.s.	n.s.	n.s.	n.s.	n.s.	0.892526	0.643463	0.139673	0.409067	0.83528
CDS	494405	495007	+	b0472	recR	Recombination and DNA repair	n.s.	n.s.	n.s.	n.s.	n.s.	0.922449	0.261721	0.00839617	0.415661	0.880093
CDS	495120	496991	+	b0473	htpG	Protein refolding molecular co-chaperone Hsp90, Hsp70-dependent; heat-shock protein; ATPase; dimeric	n.s.	n.s.	n.s.	n.s.	n.s.	0.661256	0.380527	0.160751	0.0144939	0.330259
CDS	497175	497816	+	b0474	adk	Adenylate kinase; weak nucleoside diphosphate kinase activity; pleiotropic effects on glycerol-3-phosphate acyltransferase activity; monomeric	n.s.	n.s.	n.s.	n.s.	n.s.	0.912769	0.387936	0.46034	0.711236	0.941683
CDS	498055	499014	+	b0475	hemH	Ferrochelatase	n.s.	n.s.	n.s.	n.s.	n.s.	0.806157	0.365843	0.113753	0.709412	0.935677
CDS	499017	499973	-	b0476	aes	Short acyl chain and triacetyl glycerol esterase; affects maltose gene expression	n.s.	n.s.	n.s.	n.s.	n.s.	0.891692	0.0253789	0.0615091	0.0345587	0.92667
CDS	500125	501426	+	b0477	gsk	Inosine-guanosine kinase	n.s.	-2.39983	-2.70182	-2.08443	n.s.	0.780449	0.0012823	0.000123454	0.000496146	0.886947
CDS	501565	503238	-	b0478	ybaL	Potassium transporter homolog, function unknown	n.s.	n.s.	n.s.	n.s.	n.s.	0.404691	0.00260611	0.0310011	0.0648526	0.648259
CDS	503479	504696	-	b0479	fsr	Probable fosmidomycin exporter, membrane protein; overexpression confers fosmidomycin resistance	n.s.	n.s.	n.s.	n.s.	n.s.	0.91517	0.0754607	0.0817327	0.204519	0.92034
CDS	504914	506563	+	b0480	ushA	UDP-glucose hydrolase, 5'-nucleotidase, CDP-alcohol hydrolase; also has dinucleoside-polyphosphate hydrolase activity; periplasmic and exported enzyme; monomeric	n.s.	n.s.	n.s.	n.s.	n.s.	0.889214	0.037657	0.000666523	0.040255	0.866684
CDS	506606	507082	-	b0481	ybaK	Cys-tRNAPro and Cys-tRNACys deacylase, tRNA editing	n.s.	n.s.	n.s.	n.s.	n.s.	0.653513	0.648892	0.498655	0.493486	0.899501
CDS	507289	508080	-	b0482	ybaP	conserved protein, TraB family	n.s.	n.s.	n.s.	n.s.	n.s.	0.697092	0.0390251	0.00389858	0.247882	0.937974
CDS	508218	508556	+	b0483	ybaQ	Predicted transcriptional regulator, function unknown	n.s.	n.s.	n.s.	n.s.	n.s.	0.745152	0.0335406	0.0189839	0.193294	0.891882
CDS	508878	511379	-	b0484	copA	Copper-, silver-translocating P-type ATPase efflux pump; involved in copper resistance; copper- and silver-inducible; regulated by copper-responsive CueR activator	n.s.	n.s.	n.s.	n.s.	n.s.	0.422242	0.103119	0.044918	0.576193	0.944672
CDS	511641	512570	+	b0485	glsA	Glutaminase 1, GlsA1	n.s.	n.s.	n.s.	n.s.	n.s.	0.846387	0.219055	0.0218961	0.473854	0.888273
CDS	512576	513865	+	b0486	ybaT	Predicted amino acid transporter	n.s.	n.s.	n.s.	n.s.	n.s.	0.898439	0.110339	0.352805	0.0708501	0.802651
CDS	513993	514397	+	b0487	cueR	Activator of copper-responsive regulon genes cueO and copA; MerR homolog	n.s.	n.s.	n.s.	n.s.	n.s.	0.311354	0.00139607	0.000191406	0.0504427	0.938614
CDS	514404	514859	-	b0488	ybbJ	Inner membrane protein stimulating the ftsH htpX mutant suppressor activity of QmcA	n.s.	n.s.	n.s.	n.s.	n.s.	0.823058	0.0703754	0.0261439	0.111	0.881132
CDS	514859	515773	-	b0489	qmcA	Multicopy suppressor of ftsH htpX double mutant; membrane-anchored predicted protease with C-terminal cytoplasmic PHB domain	n.s.	n.s.	n.s.	n.s.	n.s.	0.477108	0.00377804	0.0143198	0.359939	0.910791
CDS	515919	516593	+	b0490	fetA	Function unknown	n.s.	n.s.	n.s.	n.s.	n.s.	0.286694	0.00855381	0.000399133	0.490306	0.906935
CDS	516583	517359	+	b0491	fetB	Inner membrane protein, UPF0014 family, function unknown	n.s.	n.s.	n.s.	n.s.	n.s.	0.890844	0.225088	0.0269799	0.405203	0.929523
CDS	517428	518279	-	b0492	ybbN	DnaK co-chaperone, thioredoxin-like protein; probable DNA replicase folding chaperone; has SXXC not CXXC motif	n.s.	n.s.	n.s.	n.s.	n.s.	0.838529	0.650993	0.505744	0.300248	0.944243
CDS	518343	519149	-	b0493	ybbO	Predicted oxidoreductase, COG1028 family; function unknown	n.s.	n.s.	n.s.	n.s.	n.s.	0.887461	0.277442	0.0352693	0.112732	0.920666
CDS	519142	519765	-	b0494	tesA	Acyl-CoA thioesterase I; also protease I; also lysophospholipase L1; monomeric	n.s.	n.s.	n.s.	n.s.	n.s.	0.884972	0.0941513	0.0437018	0.0220571	0.941738
CDS	519733	520416	+	b0495	ybbA	Function unknown	n.s.	n.s.	n.s.	n.s.	n.s.	0.793792	0.209715	0.0180921	0.546256	0.900267
CDS	520416	522827	+	b0496	ybbP	Predicted ABC transporter permease, function unknown	n.s.	n.s.	n.s.	n.s.	n.s.	0.839284	0.123068	0.0343409	0.334667	0.876679
CDS	523261	527538	+	b0497	rhsD	Function unknown, encoded within RhsD repeat; hotspot for chromosomal duplication formation	n.s.	n.s.	n.s.	n.s.	n.s.	0.913964	0.113596	0.0045813	0.161514	0.896355
CDS	527581	527946	+	b0498	ybbC	Function unknown, downstream of rhsD	n.s.	n.s.	n.s.	n.s.	n.s.	0.836142	0.378657	0.100299	0.606385	0.90759
pseudogene	527952	528659	+	b0499	rhsH	Pseudogene, copy of Rhs core with unique extension; function unknown; rhsC-linked; C-terminal fragment	n.s.	n.s.	n.s.	n.s.	n.s.	0.808645	0.592214	0.164007	0.56856	0.857673
pseudogene	528640	529130	+	b0501	ybbD	Pseudogene reconstruction, novel conserved family	n.s.	n.s.	n.s.	n.s.	n.s.	0.870432	0.583728	0.421294	0.649724	0.909104
pseudogene	529595	529657	-	b0502	ylbG	Pseudogene reconstruction, discontinuous N-terminal fragment	n.s.	n.s.	n.s.	n.s.	n.s.	0.888327	0.117648	0.00637323	0.248538	0.866032
CDS	530135	531226	-	b0503	mnmH	tRNA 2-selenouridine synthase, selenophosphate-dependent; replaces a sulfur atom in 2-thiouridine in tRNA with selenium; required for 5-methylaminomethyl-2-selenouridine synthesis	n.s.	n.s.	n.s.	n.s.	n.s.	0.749254	0.310007	0.164473	0.698312	0.917598
CDS	531298	532221	-	b0504	allS	Transcriptional activator for the allD operon	n.s.	n.s.	n.s.	n.s.	n.s.	0.796728	0.343685	0.228495	0.610875	0.91749
CDS	532451	532930	+	b0505	allA	Ureidoglycolate hydrolase: allantoin for anaerobic nitrogen	n.s.	n.s.	n.s.	n.s.	n.s.	0.842088	0.538017	0.256695	0.659806	0.888424
CDS	533011	533823	+	b0506	allR	Repressor for all (allantoin) and gcl (glyoxylate) operons; glyoxylate-induced	n.s.	n.s.	n.s.	n.s.	n.s.	0.922111	0.617405	0.218662	0.661626	0.930304
CDS	533916	535694	+	b0507	gcl	Glyoxylate carboligase, glyoxylate-inducible	n.s.	n.s.	n.s.	n.s.	n.s.	0.897091	0.165321	0.211757	0.267798	0.907965
CDS	535710	536483	+	b0508	hyi	Hydroxypyruvate isomerase, glyoxylate-inducible; product is tartronate semialdehyde	n.s.	n.s.	n.s.	n.s.	n.s.	0.862225	0.587469	0.421865	0.635164	0.914275
CDS	536586	537461	+	b0509	glxR	Tartronate semialdehyde reductase, glyoxylate-inducible, NADH-dependent	n.s.	n.s.	n.s.	n.s.	n.s.	0.880553	0.573021	0.389259	0.644704	0.886688
CDS	537633	539084	+	b0511	ybbW	Probable allantoin permease, glyoxylate-inducible or allantoin-inducible (anaerobic)	n.s.	n.s.	n.s.	n.s.	n.s.	0.588658	0.363192	0.406666	0.657689	0.794396
CDS	539147	540505	+	b0512	allB	Allantoinase: allantoin for anaerobic nitrogen; tetrameric	n.s.	n.s.	n.s.	n.s.	n.s.	0.893282	0.600269	0.457691	0.671132	0.924766
CDS	540565	541863	+	b0513	ybbY	Predicted xanthine/uracil permease, function unknown; glyoxylate-inducible	n.s.	n.s.	n.s.	n.s.	n.s.	0.856555	0.571143	0.320419	0.59914	0.871274
CDS	541888	543030	+	b0514	glxK	Glycerate 3-kinase, glyoxylate-inducible; GKII; produces 3-phospho-glycerate	n.s.	n.s.	n.s.	n.s.	n.s.	0.72992	0.207023	0.217281	0.575058	0.905668
CDS	543264	544046	-	b0515	allE	Function unknown, allantoin- and glyoxylate-inducible anaerobically	n.s.	n.s.	2.45066	n.s.	n.s.	0.911947	0.0972494	8.62251e-05	0.0660371	0.420279
CDS	544060	545292	-	b0516	allC	Allantoate amidohydrolase: allantoin for anaerobic nitrogen	n.s.	n.s.	n.s.	n.s.	n.s.	0.8953	0.498558	0.0346502	0.699687	0.72769
CDS	545317	546363	-	b0517	allD	Ureidoglycolate dehydrogenase: allantoin for anaerobic nitrogen	n.s.	n.s.	n.s.	n.s.	n.s.	0.885727	0.512559	0.410242	0.617128	0.846006
CDS	546680	548344	+	b0518	fdrA	Multicopy suppressor of dominant negative ftsH mutations	n.s.	n.s.	n.s.	n.s.	n.s.	0.826808	0.589207	0.265134	0.597225	0.871072
CDS	549627	550439	+	b0520	ylbF	DUF2877 family protein, function unknown	n.s.	n.s.	n.s.	n.s.	n.s.	0.882449	0.516614	0.215903	0.596324	0.873583
CDS	550439	551329	+	b0521	ybcF	Predicted carbonate kinase	n.s.	n.s.	n.s.	n.s.	n.s.	0.86715	0.560887	0.231212	0.60943	0.774837
CDS	551530	552594	-	b0522	purK	N5-carboxyaminoimidazole ribonucleotide (N-CAIR) synthase; purine synthesis	n.s.	n.s.	-2.04751	n.s.	n.s.	0.922854	0.0332888	0.000476158	0.0349877	0.881474
CDS	552594	553100	-	b0523	purE	N5-carboxyaminoimidazole ribonucleotide (N-CAIR) mutase; purine synthesis	n.s.	-2.6758	-3.70714	n.s.	n.s.	0.245044	0.000416198	1.50759e-06	0.0533526	0.619247
CDS	553221	553940	-	b0524	lpxH	Lipid A synthesis, UDP-2,3-diacylglucosamine pyrophosphatase	n.s.	n.s.	n.s.	n.s.	n.s.	0.317955	0.00426496	0.0003037	0.109005	0.876617
CDS	553946	554437	-	b0525	ppiB	Periplasmic peptidylprolyl-cis-trans-isomerase B, rotamase	n.s.	n.s.	n.s.	n.s.	n.s.	0.91257	0.45963	0.418425	0.62058	0.946251
CDS	554611	555993	+	b0526	cysS	Cysteine--tRNA ligase; binds Zn(II)	n.s.	n.s.	n.s.	n.s.	n.s.	0.920771	0.304865	0.0582614	0.243943	0.927576
CDS	556035	556553	-	b0527	ybcI	Inner membrane protein, DUF457 family, function unknown	n.s.	n.s.	n.s.	n.s.	n.s.	0.42738	0.112846	0.0116112	0.668631	0.888172
CDS	556664	556873	-	b0528	ybcJ	Ribosome-associated protein, function unknown; predicted RNA binding protein	n.s.	n.s.	n.s.	n.s.	n.s.	0.65557	0.466348	0.168434	0.708868	0.933158
CDS	556878	557741	-	b0529	folD	Methenyltetrahydrofolate dehydrogenase/cyclohydrolase	n.s.	n.s.	n.s.	n.s.	n.s.	0.647907	0.595388	0.496746	0.237395	0.939976
CDS	558212	558751	+	b0530	sfmA	Function unknown, FimA homolog	n.s.	n.s.	n.s.	n.s.	n.s.	0.858845	0.374659	0.11953	0.599013	0.895394
CDS	558974	559663	+	b0531	sfmC	Periplasmic pilus chaperone	n.s.	n.s.	n.s.	n.s.	n.s.	0.788446	0.389539	0.469734	0.719378	0.879449
CDS	559697	562297	+	b0532	sfmD	Putative outer membrane fimbrial subunit export usher protein; function unknown	n.s.	n.s.	n.s.	n.s.	n.s.	0.892823	0.584393	0.349795	0.554035	0.884896
CDS	562336	563316	+	b0533	sfmH	Function unknown, FimA homolog	n.s.	n.s.	n.s.	n.s.	n.s.	0.234528	0.28837	0.0743573	0.506609	0.920415
CDS	563330	563842	+	b0534	sfmF	Function unknown, FimA homolog	n.s.	n.s.	n.s.	n.s.	n.s.	0.873552	0.589315	0.412015	0.647675	0.911611
CDS	563851	564480	-	b0535	sfmZ	Predicted fimbriae protein synthesis regulator	n.s.	n.s.	n.s.	n.s.	n.s.	0.852251	0.567218	0.209685	0.616779	0.815658
tRNA	564723	564799	+	b0536	argU	Arginine tRNA(UCU) 4	n.s.	n.s.	n.s.	n.s.	n.s.	0.308012	0.0697718	0.0527816	0.710225	0.936814
CDS	564818	565978	-	b0537	intD	Integrase gene within defective prophage DLP12	n.s.	n.s.	n.s.	n.s.	n.s.	0.917271	0.0230055	0.0204591	0.0634948	0.943874
pseudogene	566098	566376	-	b0539	exoD	Pseudogene, C-terminal exonuclease fragment, DLP12 prophage	n.s.	n.s.	n.s.	n.s.	n.s.	0.866586	0.590608	0.406516	0.661082	0.923207
CDS	566842	567138	+	b0540	insE1	IS3 transposase A	n.s.	n.s.	n.s.	n.s.	n.s.	0.918836	0.655604	0.501113	0.719442	0.942431
CDS	567138	568001	+	b0541	insF1	IS3 transposase B	n.s.	n.s.	n.s.	n.s.	n.s.	0.918856	0.577987	0.501225	0.655545	0.914099
pseudogene	566684	566776	+	b0542	renD	Pseudogene reconstruction, DLP12 prophage; lambda ren homolog, interrupted by IS3C; putative activator of lit transcription	n.s.	n.s.	n.s.	n.s.	n.s.	0.918099	0.517061	0.207146	0.58137	0.909696
CDS	568315	568644	+	b0543	emrE	Multidrug resistance pump, DLP12 prophage; methylviologen sensitivity	n.s.	n.s.	n.s.	n.s.	n.s.	0.287838	0.0330396	0.0388123	0.698094	0.928216
CDS	568902	570425	+	b0544	ybcK	Function unknown, DLP12 prophage	n.s.	n.s.	n.s.	n.s.	n.s.	0.792669	0.126482	0.0195162	0.511286	0.902874
CDS	570893	571441	+	b0545	ybcL	Raf kinase inhibitor RKIP homolog, function unknown; UPF0098 family; periplasmic; DLP12 prophage	n.s.	n.s.	n.s.	n.s.	n.s.	0.870722	0.501895	0.421579	0.659348	0.850589
CDS	571454	572248	+	b0546	ybcM	Hyperlethality gene, predicted transcriptional activator; DLP12 prophage; AraC family	n.s.	n.s.	n.s.	n.s.	n.s.	0.912393	0.116116	0.00803979	0.222982	0.902379
CDS	572466	572918	+	b0547	ybcN	Function unknown, DLP12 prophage, binds G:T-mismatch	n.s.	n.s.	n.s.	n.s.	n.s.	0.816234	0.260854	0.416835	0.638194	0.856344
CDS	572921	573088	+	b0548	ninE	Homolog of phage lamdba nin, DLP12 prophage	n.s.	n.s.	n.s.	n.s.	n.s.	0.890156	0.581046	0.491536	0.719506	0.922379
CDS	573084	573371	+	b0549	ybcO	Function unknown, DLP12 prophage	n.s.	n.s.	n.s.	n.s.	n.s.	0.868313	0.411227	0.212449	0.674017	0.929424
CDS	573371	573730	+	b0550	rusA	Endonuclease, Holliday structure resolvase, DLP12 prophage	n.s.	n.s.	n.s.	n.s.	n.s.	0.900356	0.586046	0.47252	0.689205	0.91848
CDS	573956	574336	+	b0551	quuD	Q-like transcriptional regulator, DLP12 prophage; up-regulator of essD; QDLP12; capable of substituting for lambda Q protein	n.s.	n.s.	n.s.	n.s.	n.s.	0.834724	0.565894	0.420436	0.551839	0.919832
CDS	574740	575753	-	b0552	insH1	IS5 transposase	n.s.	n.s.	n.s.	n.s.	n.s.	0.776291	0.362708	0.14716	0.693224	0.930033
pseudogene	574529	574586	-	b0553	nmpC	Pseudogene reconstruction, OM porin, DLP12 prophage; interrupted by IS5B	n.s.	n.s.	n.s.	n.s.	n.s.	0.925532	0.668395	0.356665	0.727009	0.943435
CDS	577398	577610	+	b0554	essD	Phage lambda S lysis protein homolog, DLP12 prophage	n.s.	n.s.	n.s.	n.s.	n.s.	0.832468	0.438526	0.11546	0.689282	0.885799
CDS	577613	578107	+	b0555	rrrD	Phage lambda lysozyme R protein homolog, DLP12 prophage	n.s.	n.s.	n.s.	n.s.	n.s.	0.871727	0.446106	0.27324	0.653373	0.910085
CDS	578107	578565	+	b0556	rzpD	Rz homolog, DLP12 prophage	n.s.	n.s.	n.s.	n.s.	n.s.	0.870384	0.51271	0.375842	0.568413	0.912569
CDS	578603	578893	-	b0557	borD	Lipoprotein in DLP12 prophage; possibly involved in bacterial virulence	n.s.	n.s.	-2.52496	n.s.	n.s.	0.922022	0.181705	2.17705e-05	0.35537	0.299589
CDS	579187	579594	-	b0558	ybcV	DUF1398 family protein, function unknown, DLP12 prophage	n.s.	n.s.	n.s.	n.s.	n.s.	0.790898	0.0891078	0.0194553	0.515519	0.885482
CDS	579880	580083	+	b0559	ybcW	Function unknown, DLP12 prophage	n.s.	3.12121	4.12121	n.s.	n.s.	0.77946	0.0021428	0.000428148	0.0108488	0.836702
CDS	580834	581376	+	b0560	nohD	Phage lambda Nu1 homolog, DLP12 prophage, terminase family; small subunit, putative DNA packaging protein	n.s.	n.s.	n.s.	n.s.	n.s.	0.888112	0.459813	0.393036	0.534519	0.898929
pseudogene	581660	582097	+	b0561	tfaD	Pseudogene, tail fiber assembly gene, DLP12 prophage; C-terminal fragment	n.s.	n.s.	n.s.	n.s.	n.s.	0.876169	0.579579	0.334735	0.685947	0.840411
pseudogene	582152	582802	-	b0562	ybcY	Pseudogene reconstruction, predicted methyltransferase, DLP12	n.s.	n.s.	n.s.	n.s.	n.s.	0.552956	0.613007	0.394598	0.173213	0.915603
pseudogene	582953	583135	+	b0563	tfaX	Pseudogene reconstruction, tail fiber assembly gene, DLP12 prophage; C-terminal fragment	n.s.	n.s.	n.s.	n.s.	n.s.	0.863531	0.414425	0.409054	0.437858	0.895833
CDS	583681	584427	+	b0564	appY	Global transcription regulator, AraC family, DLP12 prophage	n.s.	2.88496	5.01709	n.s.	n.s.	0.870529	0.00278608	0.00027586	0.0267408	0.814687
CDS	584683	585633	-	b0565	ompT	Outer membrane protease VII, DLP12 prophage; OM protein a (3b); omptin	n.s.	n.s.	n.s.	n.s.	n.s.	0.925449	0.669798	0.513897	0.731487	0.946478
CDS	586150	586908	-	b0566	envY	Thermoregulatory activator of porin expression, AraC family	n.s.	n.s.	n.s.	n.s.	n.s.	0.884706	0.331415	0.0984731	0.437621	0.904071
CDS	587094	587981	-	b0567	ybcH	Function unknown, PRK09936 family	n.s.	n.s.	n.s.	n.s.	n.s.	0.800748	0.465269	0.48659	0.125761	0.91401
CDS	587985	590954	-	b0568	nfrA	Bacteriophage N4 adsorption protein A, outer membrane protein; TPR repeat protein	n.s.	n.s.	n.s.	n.s.	n.s.	0.909579	0.646934	0.498879	0.699037	0.94167
CDS	590944	593178	-	b0569	nfrB	Phage N4 susceptibility; membrane protein	n.s.	n.s.	n.s.	n.s.	n.s.	0.765248	0.415696	0.247941	0.562469	0.643369
CDS	593331	594770	-	b0570	cusS	Copper ion sensor regulating cusCFBA expression; may also sense silver	n.s.	n.s.	n.s.	n.s.	n.s.	0.601624	0.607627	0.0822804	0.24165	0.827784
CDS	594763	595443	-	b0571	cusR	Response regulator of the cusCFBA-cusRS divergon; cusS sensor and cusR mediate copper induction	n.s.	n.s.	2.41343	n.s.	n.s.	0.836842	0.166177	0.00403428	0.244271	0.821927
CDS	595600	596970	+	b0572	cusC	Silver and copper efflux, OMF lipoprotein component; outer membrane factor (OMF) of a tripartate efflux pump; confers copper and silver resistance; required for invasion of brain microvascular endothelial cells in strain K1	n.s.	3.09859	4.91319	2.03512	n.s.	0.0820176	0.0028263	0.00152976	0.00417931	0.867115
CDS	597131	597460	+	b0573	cusF	Silver- and cuprous copper-binding protein, periplasmic; efflux metallochaperone; confers copper and silver resistance; CusF binds both Cu(I) and Ag(I) with high affinity, but does not bind Cu(II)	n.s.	n.s.	4.79788	n.s.	n.s.	0.923221	0.128081	0.00374356	0.198409	0.887204
CDS	597479	598699	+	b0574	cusB	Silver and copper efflux, membrane fusion protein; confers copper and silver resistance	n.s.	n.s.	n.s.	n.s.	n.s.	0.923913	0.220264	0.0144136	0.222007	0.922831
CDS	598714	601854	+	b0575	cusA	Silver and copper efflux, membrane transporter; overexpression confers low level fosfomycin resistance; confers copper and silver resistance	n.s.	n.s.	n.s.	n.s.	n.s.	0.924357	0.40055	0.0465177	0.399724	0.919214
CDS	601959	603332	+	b0576	pheP	Phenylalanine-specific permease	n.s.	n.s.	n.s.	n.s.	n.s.	0.461345	0.00159758	0.0117666	0.00698579	0.795593
CDS	603419	604663	-	b0577	ybdG	Mechanosensitive channel protein, MscM-like; heptameric	n.s.	n.s.	n.s.	n.s.	n.s.	0.9209	0.363433	0.141475	0.566794	0.943121
CDS	604774	605424	-	b0578	nfsB	Nitroreductase B, oxygen-insensitive, NAD(P)H, FMN-dependent; minor; reduces a variety of nitroaromatics, e.g. dihydropteridine, nitrofurantoin, nitrofurazone, quinones; monomeric or homodimeric	n.s.	n.s.	n.s.	n.s.	n.s.	0.921609	0.651073	0.499439	0.725039	0.939801
CDS	605521	605886	-	b0579	ybdF	DUF419 family protein, function unknown	n.s.	n.s.	n.s.	n.s.	n.s.	0.90283	0.184621	0.0562599	0.281424	0.93721
CDS	605954	606199	-	b0580	ybdJ	DUF1158 protein, function unknown	n.s.	n.s.	n.s.	n.s.	n.s.	0.733687	0.129683	0.00770388	0.566203	0.88365
CDS	606268	607383	-	b0581	ybdK	Weak gamma-glutamyl:cysteine ligase activity	n.s.	n.s.	4.09677	n.s.	n.s.	0.800632	0.0152295	0.000335073	0.111574	0.654416
CDS	608065	609174	+	b0582	insL1	IS186 transposase	n.s.	n.s.	n.s.	n.s.	n.s.	0.88233	0.573138	0.464084	0.684611	0.919084
CDS	609462	610079	-	b0583	entD	Enterochelin synthase, component D; EntB(ArCP)/EntF-CoA phosphopantetheinyltransferase; facilitates secretion of enterobactin peptide	n.s.	n.s.	n.s.	n.s.	n.s.	0.834485	0.185205	0.279347	0.499157	0.867258
CDS	610257	612494	-	b0584	fepA	Ferrienterobactin outer membrane receptor	n.s.	-2.16168	-2.75556	n.s.	n.s.	0.874194	0.00269055	0.000180967	0.00602479	0.84639
CDS	612737	613936	+	b0585	fes	Enterochelin esterase	n.s.	n.s.	n.s.	-9.91667	n.s.	0.812823	0.0419922	0.01793	0.000314511	0.833384
CDS	614157	618035	+	b0586	entF	Enterochelin synthase, component F; multifunctional: holo-EntF(PCP), primed by EntD; seryl-AMP, seryl-S-EntF synthase; DHB-Ser-S-EntF intermediate formation	n.s.	n.s.	-2.26263	n.s.	n.s.	0.892889	0.0393017	0.00269032	0.206457	0.760634
CDS	618254	619384	+	b0587	fepE	Ferrienterobactin transport, membrane protein; regulator of length of O-antigen component of lipopolysaccharide chains	n.s.	n.s.	n.s.	n.s.	n.s.	0.859649	0.275747	0.232565	0.52765	0.926241
CDS	619387	620199	-	b0588	fepC	Ferrienterobactin transporter, membrane ATP protein	n.s.	-4.88235	-7.125	-4.16129	n.s.	0.906637	0.00070746	0.000179716	0.00313149	0.849584
CDS	620199	621188	-	b0589	fepG	Ferrienterobactin transporter, membrane permease	n.s.	-5.80769	-12.0769	-3.29167	n.s.	0.624502	0.00113711	0.000172357	0.00591956	0.68471
CDS	621188	622189	-	b0590	fepD	Ferrienterobactin transporter, membrane permease	n.s.	-8	-56	-7.41935	n.s.	0.918586	0.00265661	0.000356009	0.000615262	0.0200616
CDS	622300	623547	+	b0591	entS	Enterobactin exporter, iron-regulated; hyperlethality gene	n.s.	-12.0741	-19.8824	-9.30769	n.s.	0.909674	0.00175327	0.000819018	0.000346033	0.821669
CDS	623557	624510	-	b0592	fepB	Ferrienterobactin-binding protein, periplasmic	n.s.	-3.92593	-5.22222	-3	n.s.	0.737351	0.000309806	0.000141644	9.67045e-05	0.857755
CDS	624885	626057	+	b0593	entC	Isochorismate synthase	n.s.	-22.625	-31.1667	-13.125	n.s.	0.839808	0.00131306	0.00334859	0.000293952	0.908805
CDS	626070	627677	+	b0594	entE	Enterochelin synthase, component E; 2,3-dihydroxybenzoate (DHB)-AMP ligase; holo-EntB(ArCP)-S-DHB formation	n.s.	-6.37037	-12.7143	-4.72	n.s.	0.914028	0.00145039	0.000882676	0.00206183	0.755669
CDS	627694	628548	+	b0595	entB	Isochorismatase, aryl carrier protein (ArCP); also called 2,3-dihydro-2,3-dihydroxybenzoate synthase	n.s.	n.s.	n.s.	n.s.	n.s.	0.898705	0.136999	0.032436	0.195528	0.918108
CDS	628551	629294	+	b0596	entA	2,3-Dihydro-2,3-dihydroxybenzoate dehydrogenase	n.s.	n.s.	n.s.	n.s.	n.s.	0.868513	0.123854	0.0674188	0.402605	0.925872
CDS	629300	629710	+	b0597	entH	Thioesterase required for efficient enterobactin production; may correct misacylation of the aryl carrier protein domain of EntB	n.s.	n.s.	n.s.	n.s.	n.s.	0.642499	0.411655	0.195779	0.636005	0.921114
CDS	629894	631996	+	b0598	cstA	Starvation-induced protein involved in peptide utilization during carbon starvation	n.s.	n.s.	n.s.	n.s.	n.s.	0.770133	0.645371	0.00306996	0.199695	0.0316
CDS	632392	633477	-	b0599	ybdH	Required for swarming phenotype, function unknown; alcohol dehydrogenase homolog	n.s.	n.s.	-3.0104	-2.38246	n.s.	0.911338	0.0167893	0.000360332	0.0062871	0.906094
CDS	633586	634743	+	b0600	ybdL	Methionine aminotransferase, PLP-dependent	n.s.	n.s.	-2.71429	n.s.	n.s.	0.85523	0.0286611	0.00461521	0.0246432	0.936589
CDS	634750	635376	-	b0601	ybdM	Function unknown	n.s.	n.s.	n.s.	n.s.	n.s.	0.825399	0.412296	0.034037	0.155833	0.701205
CDS	635352	636569	-	b0602	ybdN	Function unknown	n.s.	n.s.	n.s.	n.s.	n.s.	0.874874	0.353667	0.266637	0.513686	0.917787
CDS	636719	637618	-	b0603	ybdO	Required for swarming phenotype, function unknown; probable LysR-family transcriptional regulator	n.s.	n.s.	n.s.	n.s.	n.s.	0.572783	0.157927	0.245951	0.651462	0.875182
CDS	637830	638573	-	b0604	dsbG	Thiol:disulfide interchange protein, periplasmic; molecular chaperone; multicopy resistance to DTT; mutants accumulate reduced proteins	n.s.	n.s.	n.s.	n.s.	n.s.	0.904641	0.603729	0.101536	0.60503	0.813706
CDS	638945	639505	+	b0605	ahpC	Alkyl hydroperoxide reductase, subunit C; reduced by the AhpF subunit	n.s.	n.s.	n.s.	n.s.	n.s.	0.924678	0.652833	0.436462	0.724978	0.945938
CDS	639753	641315	+	b0606	ahpF	Alkyl hydroperoxide reductase, subunit F; NAD(P)H:peroxiredoxin oxidoreductase, reduces AhpC; contains one FAD/monomer	n.s.	n.s.	n.s.	n.s.	n.s.	0.920421	0.658641	0.500445	0.724046	0.944734
CDS	641442	641867	-	b0607	uspG	Stress protein, induced in stationary phase; native GroEL substrate; heat shock; mutant sensitive to CCCP; dimeric	n.s.	2.6538	3.39726	n.s.	n.s.	0.168119	0.00192808	0.000767491	0.0210238	0.797446
CDS	642088	643323	+	b0608	ybdR	Function unknown	n.s.	n.s.	n.s.	n.s.	n.s.	0.802924	0.112095	0.156115	0.42189	0.850225
CDS	643560	643967	-	b0610	rnk	Regulator of nucleoside diphosphate kinase; suppresses Pseudomonas algR2	n.s.	n.s.	n.s.	n.s.	n.s.	0.44637	0.0160367	0.0428543	0.178913	0.896915
CDS	644200	645003	-	b0611	rna	RNase I, periplasmic; endoribonuclease; RNase A; RNase M; RNase T2	n.s.	n.s.	n.s.	n.s.	n.s.	0.769048	0.414637	0.159127	0.713705	0.931182
CDS	645120	646580	-	b0612	citT	Citrate/succinate antiporter	n.s.	n.s.	n.s.	n.s.	n.s.	0.8722	0.539243	0.36152	0.662709	0.920087
CDS	646634	647509	-	b0613	citG	2-(5''-triphosphoribosyl)-3'-dephosphocoenzyme-A synthase	n.s.	n.s.	n.s.	n.s.	n.s.	0.889879	0.604535	0.472641	0.565312	0.922736
CDS	647487	648035	-	b0614	citX	Apo-citrate lyase phosphoribosyl-dephospho-CoA transferase	n.s.	n.s.	n.s.	n.s.	n.s.	0.831068	0.594863	0.42357	0.578306	0.913951
CDS	648042	649571	-	b0615	citF	Citrate lyase alpha chain	n.s.	n.s.	n.s.	n.s.	n.s.	0.882051	0.583172	0.32764	0.633576	0.892023
CDS	649585	650490	-	b0616	citE	Citrate lyase beta chain	n.s.	n.s.	n.s.	n.s.	n.s.	0.897634	0.623734	0.429878	0.694269	0.917652
CDS	650490	650783	-	b0617	citD	Citrate lyase acyl carrier protein	n.s.	n.s.	n.s.	n.s.	n.s.	0.910421	0.606137	0.49165	0.674269	0.917327
CDS	650801	651856	-	b0618	citC	[Citrate [pro-3S]-lyase] ligase	n.s.	n.s.	n.s.	n.s.	n.s.	0.904221	0.6241	0.479332	0.705006	0.930497
CDS	652235	653890	+	b0619	citA	Two-component system histidine protein kinase; DpiA is cognate sensor; regulates citCDEFXGT operon; represses appY; periplasmic domain functions as a high-affinity citrate receptor; destabilizes plasmid inheritance	n.s.	n.s.	n.s.	n.s.	n.s.	0.775705	0.630226	0.461594	0.541695	0.936541
CDS	653862	654539	+	b0620	citB	Two-component system sensor protein; cognate histidine protein kinase is DpiB; regulates citCDEFXGT operon; represses appY; destabilizes plasmid inheritance	n.s.	n.s.	n.s.	n.s.	n.s.	0.464402	0.303778	0.480041	0.622509	0.822696
CDS	654586	655968	-	b0621	dcuC	C4-dicarboxylate carrier, anaerobic; W3110 has an IS5 insertion	n.s.	15.9286	21.802	5.84252	n.s.	0.236888	9.66425e-05	2.59147e-05	0.00186264	0.938975
CDS	656557	657114	+	b0622	pagP	Phospholipid:lipid A palmitoyltransferase; confers resistance to cationic antimicrobial peptides; multicopy suppressor of camphor-induced or mukB mutant chromosome condensation	n.s.	n.s.	n.s.	n.s.	n.s.	0.535751	0.434765	0.205298	0.0105741	0.906341
CDS	657292	657498	+	b0623	cspE	Binds and melts RNA, involved in cold acclimation; binds ssDNA; antitermination protein; confers camphor sensitvity in a crcB mutant; dimeric	n.s.	n.s.	n.s.	n.s.	n.s.	0.924118	0.628354	0.29275	0.505475	0.945647
CDS	657558	657938	-	b0624	flc	Probable fluoride exporter; inner membrane protein involved with chromosome condensation; confers camphor sensitvity in a cspE mutant; multicopy suppressor of chromosome condensation defects	n.s.	n.s.	n.s.	n.s.	n.s.	0.904379	0.63712	0.0604604	0.700047	0.64088
CDS	658947	659147	+	b0627	tatE	Protein translocase, Sec-independent; mediates export of folded and ligand-bound proteins	n.s.	n.s.	n.s.	n.s.	n.s.	0.91743	0.632257	0.490965	0.696045	0.936957
CDS	659254	660216	-	b0628	lipA	Lipoyl synthase, iron-sulfur protein; SAM-dependent chemistry	n.s.	n.s.	2.21711	n.s.	n.s.	0.731608	0.0398616	0.00122628	0.309987	0.678733
CDS	660428	661378	-	b0629	ybeF	Putative LysR-family transcriptional regulator, function unknown LysR-family transcriptional regulator, function unknown	n.s.	n.s.	n.s.	n.s.	n.s.	0.488632	0.0324348	0.112689	0.536375	0.838842
CDS	661640	662278	-	b0630	lipB	Octanoyltransferase; octanoyl-[ACP]:protein N-octanoyltransferase	n.s.	n.s.	n.s.	n.s.	n.s.	0.299123	0.00294879	0.0040037	0.467873	0.924268
CDS	662382	662642	-	b0631	ybeD	Required for swarming and phage lambda growth; UPF0250 family, function unknown; structural similarity to the regulatory domain from d-3-phosphoglycerate dehydrogenase	n.s.	n.s.	n.s.	n.s.	n.s.	0.668976	0.0853405	0.428627	0.651077	0.790186
CDS	662755	663963	-	b0632	dacA	D-alanine D-alanine carboxypeptidase PBP5, cell morphology; penicillin-binding protein 5; beta-lactamase activity	n.s.	n.s.	n.s.	n.s.	n.s.	0.852567	0.0492516	0.00438124	0.0877285	0.941324
CDS	664105	665190	-	b0633	rlpA	Septal ring protein, suppressor of prc, minor lipoprotein	n.s.	n.s.	n.s.	n.s.	n.s.	0.782402	0.41251	0.00123686	0.71614	0.515686
CDS	665204	666313	-	b0634	mrdB	Affects cell shape, mecillinam sensitivity; recruits cognate transpetidase MrdA; SEDS protein	n.s.	n.s.	n.s.	n.s.	n.s.	0.918411	0.170731	0.00263196	0.150798	0.820366
CDS	666319	668217	-	b0635	mrdA	Penicillin-binding protein PBP2; transpeptidase recruited by cognate SEDS protein MrdB; mecillinam resistance	n.s.	-2.26826	-2.46817	n.s.	n.s.	0.262507	0.0011927	5.69284e-05	0.0263624	0.90276
CDS	668251	668715	-	b0636	rlmH	23S rRNA m(3)Psi1915 pseudouridine methyltransferase; SAM-dependent	n.s.	-2.22796	-2.14894	n.s.	n.s.	0.00748338	0.000243505	5.90597e-05	0.127219	0.933477
CDS	668722	669036	-	b0637	rsfS	Ribosomal silencing factor	n.s.	-2.17038	n.s.	n.s.	n.s.	0.211241	0.000518362	0.00141638	0.0190437	0.871876
CDS	669299	669907	-	b0638	cobC	Probable alpha-ribazole-5'-phosphate phosphatase; potential partial cobalamin biosynthesis pathway	n.s.	n.s.	n.s.	n.s.	n.s.	0.898969	0.0182405	0.0190415	0.035419	0.929106
CDS	669934	670572	-	b0639	nadD	Nicotinate mononucleotide adenylyltransferase, NAD(P) biosynthesis	n.s.	n.s.	n.s.	n.s.	n.s.	0.911019	0.00908455	0.0060949	0.0413979	0.943174
CDS	670577	671605	-	b0640	holA	DNA polymerase III, delta subunit; part of the DnaX clamp loader complex; acts as a wrench to open the sliding clamp	n.s.	n.s.	n.s.	n.s.	n.s.	0.514291	0.0010386	0.0126515	0.133403	0.741362
CDS	671608	672186	-	b0641	lptE	LPS assembly OM complex LptDE, LPS-binding lipoprotein component	n.s.	n.s.	n.s.	n.s.	n.s.	0.919899	0.362466	0.263412	0.252143	0.938235
CDS	672204	674783	-	b0642	leuS	Leucine--tRNA ligase	n.s.	n.s.	n.s.	n.s.	n.s.	0.918624	0.636948	0.440773	0.270074	0.946406
CDS	675018	675497	+	b0643	ybeL	Function unknown, DUF1451 family	n.s.	2.44706	3.45299	n.s.	n.s.	0.417054	0.0015048	4.45401e-05	0.0770346	0.771919
CDS	675573	676547	-	b0644	ybeQ	Function unknown, TPR-like repeats, Sel1 family	n.s.	n.s.	n.s.	n.s.	n.s.	0.878931	0.437935	0.115033	0.547865	0.887307
CDS	676711	677415	+	b0645	ybeR	Function unknown	n.s.	n.s.	n.s.	n.s.	n.s.	0.839133	0.545016	0.342615	0.685163	0.927867
CDS	677415	678839	+	b0646	djlB	DnaJ homolog near hscC; not cognate to HscC	n.s.	n.s.	n.s.	n.s.	n.s.	0.78073	0.482073	0.30182	0.61817	0.906866
CDS	678855	679406	-	b0647	ybeT	Function unknown, TPR-like repeats, Sel1 family	n.s.	n.s.	n.s.	n.s.	n.s.	0.818663	0.404729	0.370858	0.641174	0.889024
CDS	679508	680212	+	b0648	ybeU	Function unknown, DUF1266 family	n.s.	n.s.	n.s.	n.s.	n.s.	0.612961	0.435362	0.382861	0.579286	0.899744
CDS	680212	681660	+	b0649	djlC	Hsc56, DnaJ-like co-chaperone of HscC; stimulates the ATPase activity of HscC(Hsc62), which binds to and inhibits RpoD	n.s.	n.s.	n.s.	n.s.	n.s.	0.905521	0.511345	0.323665	0.539216	0.90513
CDS	681726	683393	-	b0650	hscC	Hsc62, DnaK-like chaperone; binds to RpoD and inhibits transcription; inhibits growth when overexpressed; Hsc56(DjlC) is DnaJ-like co-chaperone; ATPase activity is stimulated by GrpE, DjlC; mutant grows slow and is hypersensitive to Cd(II) and UV	n.s.	n.s.	n.s.	n.s.	n.s.	0.848148	0.624831	0.424983	0.562168	0.918241
CDS	683480	684412	-	b0651	rihA	Ribonucleoside hydrolase, pyrimidine specific	n.s.	n.s.	n.s.	n.s.	n.s.	0.813231	0.638574	0.43209	0.571182	0.926967
CDS	684533	685255	-	b0652	gltL	Glutamate, aspartate ABC transporter ATP-binding protein	n.s.	n.s.	n.s.	n.s.	n.s.	0.761484	0.635828	0.251674	0.573773	0.8785
CDS	685258	685929	-	b0653	gltK	Glutamate, aspartate ABC transporter permease	n.s.	n.s.	n.s.	n.s.	n.s.	0.442338	0.436354	0.0859723	0.433817	0.751495
CDS	685932	686669	-	b0654	gltJ	Glutamate, aspartate ABC transporter permease	n.s.	n.s.	n.s.	n.s.	n.s.	0.818375	0.407346	0.020851	0.121398	0.625243
CDS	686842	687747	-	b0655	gltI	Glutamate, aspartate binding protein, periplasmic; DEBP; part of GltJKLI ABC transporter	n.s.	n.s.	n.s.	n.s.	n.s.	0.88953	0.285022	0.376501	0.722673	0.939302
CDS	688000	689013	-	b0656	insH1	IS5 transposase	n.s.	n.s.	n.s.	n.s.	n.s.	0.830819	0.303234	0.148989	0.0368647	0.932855
CDS	689346	690881	-	b0657	lnt	Apolipoprotein N-acyltransferase; copper sensitivity	n.s.	n.s.	n.s.	n.s.	n.s.	0.561738	0.157642	0.0497079	0.131915	0.852293
CDS	690909	691784	-	b0658	ybeX	Heat shock protein, putative Co2+ and Mg2+ efflux protein; contains two CBS domains; integral membrane protein; possible hemolysin (by homology)	n.s.	n.s.	n.s.	n.s.	n.s.	0.870043	0.499675	0.0682247	0.724419	0.883541
CDS	691877	692341	-	b0659	ybeY	rRNA maturation factor; metal-binding heat shock protein needed for 42C translation; UPF0054 family; required for optimal 30S subunit activity	n.s.	n.s.	n.s.	n.s.	n.s.	0.915607	0.626915	0.498095	0.528519	0.911705
CDS	692341	693378	-	b0660	ybeZ	Heat shock protein, PhoH paralog, function unknown	n.s.	n.s.	n.s.	n.s.	n.s.	0.918547	0.411012	0.495281	0.281747	0.606109
CDS	693534	694955	-	b0661	miaB	tRNA-i(6)A37 methylthiotransferase; contains an iron-sulfur center, SAM-dependent	n.s.	n.s.	-2.10702	n.s.	n.s.	0.896018	0.0114726	0.000445315	0.00296629	0.927199
CDS	695101	696273	+	b0662	ubiF	2-octaprenyl-3-methyl-6-methoxy-1,4-benzoquinol hydroxylase; produces 2-octaprenyl-3-methyl-5-hydroxy-6-methoxy-1,4-benzoquinol; required for ubiquinone synthesis; mutation confers resistance to bleomycin, phleomycin and heat	n.s.	n.s.	n.s.	n.s.	n.s.	0.884361	0.107583	0.0214724	0.247225	0.936605
tRNA	696430	696504	-	b0664	glnX	Glutamine tRNA(CUG) 2	n.s.	-2.42169	-3.30159	n.s.	n.s.	0.1224	0.00132336	4.24023e-05	0.448321	0.812
tRNA	696542	696616	-	b0665	glnV	Glutamine tRNA(CUG) 2	n.s.	-2.51051	-3.52653	n.s.	n.s.	0.134483	0.00187431	1.76362e-05	0.467009	0.593333
tRNA	696664	696740	-	b0666	metU	Methionine tRNA(CAU) m; duplicate gene	-3.11765	-8.09524	-9.77778	n.s.	n.s.	0.00475491	1.98886e-05	1.35124e-05	0.0535252	0.907795
tRNA	696756	696830	-	b0668	glnW	Glutamine tRNA(UUG) 1	n.s.	-4.08654	-5.34146	n.s.	n.s.	0.0259837	0.000108102	4.25155e-06	0.048927	0.85077
tRNA	696865	696939	-	b0670	glnU	Glutamine tRNA(UUG) 1	n.s.	-4.65404	-5.95312	n.s.	n.s.	0.0107666	5.87074e-06	2.28304e-06	0.048592	0.785056
tRNA	696963	697047	-	b0672	leuW	Leucine tRNA(CAA) 3; anticodon has cmo(5)U	n.s.	-2.48901	-2.38168	n.s.	n.s.	0.555729	0.000272373	0.0013018	0.0219532	0.930323
tRNA	697057	697133	-	b0673	metT	Methionine tRNA(CAU) m; duplicate gene	n.s.	-3.04545	-3.63158	n.s.	n.s.	0.154566	0.00118335	2.08745e-05	0.118781	0.857591
CDS	697516	699177	-	b0674	asnB	Asparagine synthase B [glutamine-hydrolyzing]	n.s.	n.s.	n.s.	n.s.	n.s.	0.714194	0.34318	0.110776	0.726641	0.900346
CDS	699577	700326	-	b0675	umpH	UMP phosphatase; HAD23	n.s.	n.s.	n.s.	n.s.	n.s.	0.8352	0.596332	0.289895	0.365048	0.943082
CDS	700377	701594	-	b0676	nagC	Transcriptional regulator of nag operon	n.s.	n.s.	n.s.	n.s.	n.s.	0.921192	0.0946225	0.0120008	0.113022	0.875685
CDS	701606	702751	-	b0677	nagA	N-acetylglucosamine-6-phosphate deacetylase	n.s.	n.s.	n.s.	n.s.	n.s.	0.793294	0.0599069	0.0429752	0.296146	0.933547
CDS	702814	703611	-	b0678	nagB	Glucosamine-6-phosphate deaminase; hexameric trimer of dimers	n.s.	n.s.	n.s.	n.s.	n.s.	0.477842	0.250952	0.0639696	0.708459	0.859461
CDS	703944	705887	+	b0679	nagE	PTS system EIIABC(Nag) component; N-acetylglucosamine transport	n.s.	n.s.	n.s.	n.s.	n.s.	0.148985	0.145223	0.147847	0.728593	0.904585
CDS	706093	707754	+	b0680	glnS	Glutamine--tRNA ligase	n.s.	n.s.	n.s.	n.s.	n.s.	0.915441	0.660104	0.491308	0.69824	0.946047
CDS	708334	709737	+	b0681	chiP	Chitoporin, uptake of chitosugars; repressed by chiX(micM) sRNA	n.s.	n.s.	n.s.	n.s.	n.s.	0.922183	0.552452	0.188059	0.623073	0.757108
CDS	709790	710113	+	b0682	chiQ	Novel verified lipoprotein, function unknown; induced by chitosugars	n.s.	n.s.	n.s.	n.s.	n.s.	0.871203	0.21724	0.347297	0.457796	0.843457
CDS	710203	710646	-	b0683	fur	Ferric iron uptake global transcriptional repressor; activated by Fe+2; zinc metalloprotein	n.s.	n.s.	n.s.	n.s.	n.s.	0.912857	0.345198	0.480749	0.459128	0.787099
CDS	710938	711465	-	b0684	fldA	Flavodoxin I	n.s.	n.s.	n.s.	n.s.	n.s.	0.718408	0.605437	0.447519	0.673258	0.768276
CDS	711608	711898	-	b0685	ybfE	LexA-regulated protein, function unknown	n.s.	-2.46617	-2.72289	n.s.	n.s.	0.0204136	0.00125171	0.000932064	0.46331	0.914915
CDS	712041	712802	-	b0686	ybfF	Acyl-CoA esterase in vitro, function unknown; low abundance protein	n.s.	n.s.	n.s.	n.s.	n.s.	0.907458	0.4836	0.237948	0.535196	0.940479
CDS	712987	713529	+	b0687	seqA	Sequesters newly replicated hemimethylated oriC origins to prevent re-initiation; binds hemimethylated GATC sequences; SeqA foci required for chromosome segregation; binds and stimulates Topo IV	n.s.	n.s.	n.s.	n.s.	n.s.	0.922679	0.662625	0.50771	0.682147	0.944659
CDS	713558	715195	+	b0688	pgm	Phosphoglucomutase	n.s.	n.s.	n.s.	n.s.	n.s.	0.922802	0.484106	0.149446	0.494866	0.944846
CDS	715412	715903	+	b0689	ybfP	Novel verified lipoprotein, function unknown	n.s.	n.s.	n.s.	n.s.	n.s.	0.606933	0.0137371	0.0276646	0.418663	0.859541
pseudogene	715947	716597	-	b0691	ybfG	Pseudogene reconstruction, novel conserved family; downregulated by beryllium	n.s.	n.s.	n.s.	n.s.	n.s.	0.651779	0.292522	0.22508	0.66837	0.914451
CDS	716949	718265	-	b0692	potE	Putrescine-lyase antiporter	n.s.	n.s.	n.s.	n.s.	n.s.	0.838756	0.56913	0.473724	0.37925	0.933793
CDS	718265	720460	-	b0693	speF	Ornthine decarboxylase, inducible	n.s.	n.s.	n.s.	n.s.	n.s.	0.877089	0.452382	0.374355	0.580954	0.909858
CDS	721059	721733	-	b0694	kdpE	Response regulator of kdp operon; two-component system phosphorylation state and activity modulated by sensor kinase KdpD; responds to ionic strength, ATP and potassium	n.s.	n.s.	n.s.	n.s.	n.s.	0.362798	0.633833	0.471312	0.168455	0.930535
CDS	721733	724414	-	b0695	kdpD	Sensor kinase for the kdp operon; two-component system; has autokinase activity and KdpE-directed phosphotransferase and phosphatase activities; responds to ionic strength, ATP and potassium; dimeric	n.s.	n.s.	n.s.	n.s.	n.s.	0.897874	0.605537	0.13654	0.541859	0.855246
CDS	724410	724979	-	b0696	kdpC	Potassium-translocating ATPase, C subunit; high-affinity potassium transport	n.s.	n.s.	n.s.	n.s.	n.s.	0.880635	0.579692	0.348191	0.663338	0.888223
CDS	724991	727036	-	b0697	kdpB	Potassium-translocating ATPase, B subunit; high-affinity potassium transport	n.s.	n.s.	n.s.	n.s.	n.s.	0.727997	0.583283	0.348726	0.258347	0.927262
CDS	727062	728732	-	b0698	kdpA	Potassium-translocating ATPase, A subunit; high-affinity potassium transport	n.s.	n.s.	n.s.	n.s.	n.s.	0.869701	0.576728	0.423144	0.558214	0.896786
CDS	729134	729337	+	b0699	ybfA	Function unknown, DUF2517 family	n.s.	2.84906	4.9701	n.s.	n.s.	0.31686	0.00105646	0.000168726	0.0982145	0.133036
CDS	729583	733773	+	b0700	rhsC	Function unknown, encoded within RhsC repeat; hotspot for chromosomal duplication formation	n.s.	n.s.	n.s.	n.s.	n.s.	0.874964	0.216637	0.00190892	0.489906	0.592706
CDS	733776	734099	+	b0702	ybfB	Predicted membrane protein, function unknown	n.s.	n.s.	n.s.	n.s.	n.s.	0.831234	0.490114	0.385756	0.685084	0.788198
pseudogene	734133	735653	+	b0703	rhsO	Pseudogene, copy of Rhs core with unique extension; function unknown; RhsC-linked; C-terminal fragment	n.s.	n.s.	n.s.	n.s.	n.s.	0.683778	0.498238	0.362895	0.180189	0.915574
CDS	735650	736216	+	b0704	ybfC	Function unknown	n.s.	n.s.	n.s.	n.s.	n.s.	0.449567	0.545678	0.414069	0.096662	0.91015
pseudogene	736825	737961	+	b0705	ybfL	Pseudogene reconstruction, H repeat-associated protein; RhsC-linked,	n.s.	n.s.	n.s.	n.s.	n.s.	0.850261	0.339374	0.374189	0.600154	0.889223
CDS	738092	738850	+	b0706	ybfD	H repeat-associated protein, RhsC-linked, function unknown	n.s.	n.s.	n.s.	n.s.	n.s.	0.866121	0.496955	0.437815	0.646986	0.897256
CDS	739001	739507	+	b0707	ybgA	Function unknown, DUF1722 family	n.s.	n.s.	3.02941	n.s.	n.s.	0.841725	0.208517	0.00456453	0.117912	0.77255
CDS	739507	740922	+	b0708	phr	Deoxyribodipyrimidine photolyase; DNA photolyase; monomeric	n.s.	n.s.	n.s.	n.s.	n.s.	0.885086	0.644129	0.383022	0.605647	0.895702
CDS	741078	742556	-	b0709	dtpD	Dipeptide and tripeptide permease D	n.s.	n.s.	-2.00843	n.s.	n.s.	0.911087	0.0305694	0.000973246	0.0304821	0.662162
CDS	742827	743567	+	b0710	ybgI	Conserved metal-binding protein, NIF3 family, function unknown	n.s.	n.s.	n.s.	n.s.	n.s.	0.735938	0.0473252	0.00195154	0.0684152	0.927908
CDS	743593	744246	+	b0711	ybgJ	Predicted allophanate hydrolase, subunit 1	n.s.	n.s.	n.s.	n.s.	n.s.	0.905547	0.0996819	0.000755946	0.10107	0.762703
CDS	744243	745172	+	b0712	ybgK	Predicted allophanate hydrolase, subunit 2	n.s.	n.s.	n.s.	n.s.	n.s.	0.915003	0.139721	0.00134644	0.136693	0.780457
CDS	745165	745896	+	b0713	ybgL	Function unknown, low abundance protein, UPF0271 family	n.s.	n.s.	n.s.	n.s.	n.s.	0.834804	0.25359	0.00213315	0.472582	0.694651
CDS	745935	746723	+	b0714	nei	DNA glycosylase/apurinic lyase, deoxyinosine-specific; endonuclease VIII	n.s.	n.s.	n.s.	n.s.	n.s.	0.865182	0.348208	0.13431	0.690733	0.399339
CDS	746726	747769	-	b0715	abrB	Regulator of aidB expression; inner membrane protein	n.s.	4.45515	4.30868	n.s.	n.s.	0.0319294	0.000246825	0.0055004	0.00325825	0.867969
CDS	747924	748982	-	b0716	ybgO	Fimbrial protein, function unknown	n.s.	n.s.	n.s.	n.s.	n.s.	0.831895	0.568415	0.417269	0.502429	0.894907
CDS	748982	749707	-	b0717	ybgP	Predicted periplasmic pilus chaperone, function unknown	n.s.	n.s.	n.s.	n.s.	n.s.	0.864495	0.558153	0.308365	0.658428	0.903364
CDS	749725	752169	-	b0718	ybgQ	Putative outer membrane fimbrial subunit export usher protein; function unknown	n.s.	n.s.	n.s.	n.s.	n.s.	0.685505	0.507359	0.22142	0.533841	0.88299
CDS	752232	752795	-	b0719	ybgD	Function unknown, FimA homolog	n.s.	n.s.	n.s.	n.s.	n.s.	0.491451	0.105346	0.117382	0.685712	0.916307
CDS	753188	754468	-	b0720	gltA	Citrate synthase; hexameric	n.s.	n.s.	-2.27957	n.s.	n.s.	0.686077	0.50643	0.000783043	0.0860426	0.0953778
CDS	755177	755563	+	b0721	sdhC	Succinate dehydrogenase (SQR) cytochrome b556; membrane anchor; succinate:ubiquinone oxidoreductase (SQR); complex II of aerobic respiration	n.s.	-5.19483	-12.6121	-4.15416	n.s.	0.586256	0.002573	3.169e-06	0.000969958	0.321394
CDS	755560	755904	+	b0722	sdhD	Succinate dehydrogenase (SQR) hydrophobic subunit; succinate:ubiquinone oxidoreductase (SQR); complex II of aerobic respiration	n.s.	-4.0925	-9.87045	-3.77789	n.s.	0.915545	0.00245888	2.20672e-05	0.00321581	0.611353
CDS	755907	757670	+	b0723	sdhA	Succinate dehydrogenase (SQR) flavoprotein subunit; succinate:ubiquinone oxidoreductase (SQR); complex II of aerobic respiration	n.s.	n.s.	-6.7974	-2.59209	n.s.	0.92336	0.0417029	0.000262729	0.00800392	0.823712
CDS	757689	758402	+	b0724	sdhB	Succinate dehydrogenase (SQR) iron-sulfur protein; succinate:ubiquinone oxidoreductase (SQR); complex II of aerobic respiration	n.s.	n.s.	-5.26491	n.s.	n.s.	0.897514	0.105098	0.00605326	0.0158611	0.829692
CDS	758706	761504	+	b0726	sucA	2-oxoglutarate dehydrogenase, E1 component; yields succinyl-CoA and CO(2); also knwon as alpha-ketoglutarate dehydrogenase	n.s.	n.s.	n.s.	n.s.	n.s.	0.627284	0.31162	0.0226109	0.00355834	0.695022
CDS	761522	762736	+	b0727	sucB	2-oxoglutarate dehydrogenase, E2 component; dihydrolipoamide succinyltransferase; acid-inducible; yields succinyl-CoA and CO(2); also knwon as alpha-ketoglutarate dehydrogenase	n.s.	n.s.	n.s.	n.s.	n.s.	0.646837	0.63392	0.0778053	0.14832	0.763839
CDS	763014	764177	+	b0728	sucC	Succinyl CoA synthase beta-subunit; acid-inducible	n.s.	n.s.	n.s.	n.s.	n.s.	0.46364	0.627636	0.0205232	0.155201	0.713906
CDS	764180	765046	+	b0729	sucD	Succinyl CoA synthase alpha-subunit	n.s.	n.s.	n.s.	n.s.	n.s.	0.640661	0.659335	0.0338348	0.301193	0.751993
CDS	765156	765875	-	b0730	mngR	mngAB operon repressor, mannosyl glycerate utilization	n.s.	n.s.	n.s.	n.s.	n.s.	0.909082	0.316694	0.41275	0.325368	0.905202
CDS	765984	767957	+	b0731	mngA	2-O-alpha-mannosyl-D-glycerate transport, EIIABC component; PTS system; overproduction suppresses the defective ompC thermoresponse of a micF mutant	n.s.	n.s.	n.s.	n.s.	n.s.	0.886323	0.564805	0.388466	0.639639	0.874547
CDS	767978	770608	+	b0732	mngB	alpha-Mannosidase, 2-O-alpha-mannosyl-D-glycerate catabolism	n.s.	n.s.	n.s.	n.s.	n.s.	0.909224	0.0920659	0.0173386	0.100291	0.93986
CDS	771458	773023	+	b0733	cydA	Cytochrome d (bd-I) terminal oxidase subunit I; upregulated in biofilms and microaerobic conditions; aerobically repressed by H-NS; anaerobically repressed by Fnr	n.s.	5.44545	11.7225	4.36286	n.s.	0.714431	0.000867886	0.000222152	0.00079188	0.40813
CDS	773042	774178	+	b0734	cydB	Cytochrome d (bd-I) terminal oxidase subunit II; upregulated in biofilms and microaerobic conditions; aerobically repressed by H-NS; anaerobically repressed by Fnr	n.s.	3.71261	10.723	3.31585	n.s.	0.828709	0.00156133	0.00145186	0.000868242	0.945732
CDS	774309	774599	+	b0735	ybgE	Function unknown, cydAB operon, expressed in minicells	n.s.	n.s.	5.64528	n.s.	n.s.	0.913619	0.0341809	0.000624533	0.00873131	0.712251
CDS	774752	775153	+	b0736	ybgC	Acyl-CoA thioesterase, involved in phospholipid metabolism; binds ACP; acyl-ACP could be native substrate	n.s.	-2.12195	-2.08903	n.s.	n.s.	0.0240591	0.000534741	0.000143804	0.285937	0.943043
CDS	775153	775842	+	b0737	tolQ	Tolerance to group A colicins and ssDNA filamentous phage; cell envelope integrity; inner membrane protein	n.s.	-2.33558	-2.11917	n.s.	n.s.	0.0791449	0.00010405	0.000455374	0.00745774	0.884627
CDS	775849	776274	+	b0738	tolR	Colicin import; Tolerance to group A colicins, single-stranded DNA filamentous phage; cell envelope integrity; inner membrane protein;	n.s.	n.s.	n.s.	n.s.	n.s.	0.63042	0.0202002	0.001758	0.0678201	0.928603
CDS	776342	777604	+	b0739	tolA	Tolerance to group A colicins, single-stranded filamentous DNA phage; required for OM integrity; membrane protein; bacteriocin tolerant	n.s.	n.s.	n.s.	n.s.	n.s.	0.920217	0.0145824	0.00304754	0.0233836	0.942188
CDS	777740	779029	+	b0740	tolB	Uptake of group A colicins, mutants are tolerant to colicins E1-3, A, and K	n.s.	n.s.	n.s.	n.s.	n.s.	0.924271	0.659874	0.2968	0.711034	0.945707
CDS	779067	779585	+	b0741	pal	Lipoprotein associated with peptidoglycan; involved in maintaining cell membrane integrity	n.s.	n.s.	n.s.	n.s.	n.s.	0.923326	0.662777	0.497982	0.678091	0.945659
CDS	779598	780386	+	b0742	ybgF	TolA-binding protein, periplasmic, function unknown; TPR domain; trimeric; last gene in tolB-pal operon; secAB-dependent cleavage/secretion; no phenotype of kan insertion	n.s.	n.s.	n.s.	n.s.	n.s.	0.921392	0.315628	0.0278377	0.202267	0.928986
tRNA	780554	780629	+	b0743	lysT	Lysine tRNA(UUU)	n.s.	-4.11615	-4.75407	n.s.	n.s.	0.0326778	7.26641e-06	8.20369e-06	0.0208172	0.922211
tRNA	780765	780840	+	b0744	valT	Valine tRNA(UAC) 1; duplicate gene with triplicated valUXY	n.s.	-4.66895	-5.58388	-2.28486	n.s.	0.0781974	2.1151e-06	2.36331e-06	0.000588738	0.690518
tRNA	780843	780918	+	b0745	lysW	Lysine tRNA(UUU)	n.s.	-3.46441	-4.93458	n.s.	n.s.	0.0743401	7.32843e-05	2.69015e-06	0.0904142	0.639369
tRNA	781068	781143	+	b0746	valZ	Valine tRNA(UAC) 1	n.s.	-4.467	-4.73898	-2.10764	n.s.	0.0437373	1.6072e-06	4.41766e-07	0.00338731	0.938326
tRNA	781147	781222	+	b0747	lysY	Lysine tRNA(UUU)	n.s.	-7.21687	-6.22111	-2.8481	n.s.	0.0234927	1.30707e-06	2.12723e-06	0.00360156	0.88947
tRNA	781369	781444	+	b0748	lysZ	Lysine tRNA(UUU)	n.s.	-5.45233	-5.89327	-2.37296	n.s.	0.0997538	4.4708e-06	1.12733e-05	0.00343035	0.894009
tRNA	781577	781652	+	b0749	lysQ	Lysine tRNA(UUU)	-2.72892	-7.46154	-7.47761	-2.70968	n.s.	0.00824791	3.70986e-06	1.96202e-06	0.00292741	0.926925
CDS	782085	783125	+	b0750	nadA	Quinolinate synthase, [4Fe-4S] cluster subunit, A protein	n.s.	n.s.	n.s.	n.s.	n.s.	0.922942	0.0083945	0.496296	0.0132549	0.250104
CDS	783166	783882	+	b0751	pnuC	Nicotinamide riboside uptake permease	n.s.	n.s.	n.s.	n.s.	n.s.	0.881529	0.0185485	0.328582	0.00806373	0.225029
CDS	783885	784823	-	b0752	zitB	Zn(II) efflux transporter; zinc-inducible	n.s.	2.30272	2.36304	n.s.	n.s.	0.298005	0.000763714	0.000157132	0.0598199	0.938173
CDS	784940	785317	-	b0753	ybgS	Function unknown	n.s.	n.s.	3.74074	n.s.	n.s.	0.693593	0.106837	0.000607609	0.560503	0.56947
CDS	785633	786682	+	b0754	aroG	3-deoxy-D-arabino-heptulosonate-7-phosphate (DAHP) synthase; phenylalanine repressible; TyrR regulon	n.s.	n.s.	n.s.	n.s.	n.s.	0.881327	0.415061	0.150591	0.729743	0.945829
CDS	786846	787595	-	b0755	gpmA	Phosphoglycerate mutase, 2,3-bisphosphoglycerate-dependent; dPGM; Fur regulon; dimeric	n.s.	n.s.	n.s.	n.s.	n.s.	0.849476	0.667135	0.479213	0.708664	0.862751
CDS	787800	788837	-	b0756	galM	Galactose mutarotase, aldose-1-epimerase; monomeric	n.s.	n.s.	n.s.	n.s.	n.s.	0.920753	0.647016	0.260819	0.699615	0.795423
CDS	788834	789979	-	b0757	galK	Galactokinase	n.s.	n.s.	n.s.	n.s.	n.s.	0.739738	0.138904	0.00993711	0.69882	0.43552
CDS	789986	791029	-	b0758	galT	Galactose-1-phosphate uridylyltransferase; Rob regulon, repressed	n.s.	n.s.	n.s.	n.s.	n.s.	0.889809	0.443212	0.377323	0.663517	0.937446
CDS	791042	792055	-	b0759	galE	UDP-galactose 4-epimerase; hexose-1-phosphate uridylyltransferase	n.s.	n.s.	n.s.	n.s.	n.s.	0.641398	0.120473	0.057972	0.696853	0.937602
CDS	792319	793788	-	b0760	modF	Molybdate uptake	n.s.	n.s.	n.s.	n.s.	n.s.	0.887206	0.398554	0.0913176	0.611354	0.930803
CDS	793859	794644	-	b0761	modE	Repressor of the modABC operon for molybdenum transport; secondary activator of hyc and nar operons; dimeric	n.s.	n.s.	n.s.	n.s.	n.s.	0.604298	0.0225404	0.0067547	0.286579	0.940264
CDS	794773	794919	+	b0762	acrZ	AcrAB-TolC efflux pump accessory protein, membrane-associated	n.s.	n.s.	n.s.	n.s.	n.s.	0.89351	0.586266	0.468026	0.574915	0.93667
CDS	795089	795859	+	b0763	modA	Molybdate-binding protein, periplasmic; chlorate resistance	n.s.	n.s.	n.s.	n.s.	n.s.	0.897454	0.00935418	0.180341	0.12227	0.470373
CDS	795862	796548	+	b0764	modB	Molybdate uptake; chlorate resistance; membrane-spanning ABC protein	n.s.	n.s.	n.s.	n.s.	n.s.	0.8801	0.337331	0.465322	0.124886	0.841337
CDS	796554	797609	+	b0765	modC	Molybdate uptake; chlorate resistance	n.s.	n.s.	n.s.	n.s.	n.s.	0.920161	0.472738	0.431263	0.699543	0.937804
CDS	797616	798431	-	b0766	ybhA	Pyridoxal phosphate (PLP) phosphatase; phosphoramidase; physiological role unknown; HAD14	n.s.	n.s.	n.s.	n.s.	n.s.	0.885802	0.0604401	0.104645	0.0181431	0.914742
CDS	798586	799578	+	b0767	pgl	6-phosphogluconolactonase, pentose phosphate shunt	n.s.	n.s.	n.s.	n.s.	n.s.	0.814143	0.0104276	7.67905e-05	0.0602035	0.815934
CDS	799625	800575	-	b0768	ybhD	Putative LysR-family transcriptional regulator, function unknown	n.s.	n.s.	n.s.	n.s.	n.s.	0.609106	0.494857	0.384473	0.507175	0.914597
CDS	800759	801808	+	b0769	ybhH	Function unknown	n.s.	n.s.	n.s.	n.s.	n.s.	0.863908	0.533327	0.228949	0.677432	0.903551
CDS	801887	803317	+	b0770	ybhI	Putative transporter, function unknown	n.s.	n.s.	n.s.	n.s.	n.s.	0.876828	0.569487	0.418569	0.59347	0.89835
CDS	803503	805761	+	b0771	ybhJ	AcnA homolog, function unknown; not responsible for the residual aconitase activity in acnAB double mutants	n.s.	n.s.	n.s.	n.s.	n.s.	0.849869	0.604434	0.442241	0.621717	0.932439
CDS	806001	807281	-	b0772	ybhC	Acyl-CoA thioesterase, verified lipoprotein; physiological role unknown	n.s.	n.s.	n.s.	n.s.	n.s.	0.920291	0.0197998	0.00186705	0.0248794	0.697233
CDS	807436	807909	-	b0773	ybhB	Raf kinase inhibitor RKIP homolog, function unknown; UPF0098 family; cytoplasmic protein	n.s.	n.s.	n.s.	n.s.	n.s.	0.768267	0.631993	0.422434	0.289139	0.940862
CDS	807971	809257	-	b0774	bioA	7,8-diaminopelargonic acid aminotransferase	n.s.	n.s.	-7.98519	n.s.	-4.8913	0.741113	0.286141	1.72943e-06	0.0173502	0.00188374
CDS	809344	810381	+	b0775	bioB	Biotin synthase; dethiobiotin to biotin pathway; iron-sulfur enzyme	n.s.	n.s.	-9.6129	n.s.	-6.41139	0.857622	0.376779	1.28662e-06	0.0850753	7.79387e-05
CDS	810381	811532	+	b0776	bioF	7-keto-8-amino pelargonic acid synthase	n.s.	n.s.	-7.54605	n.s.	n.s.	0.799464	0.26891	2.84551e-05	0.0244097	0.016867
CDS	811522	812274	+	b0777	bioC	Malonyl-CoA methyltransferase, SAM-dependent; biotin synthesis blocked prior to pimeloyl CoA formation	n.s.	n.s.	-8.13333	n.s.	-5.21333	0.891557	0.205828	3.06832e-06	0.164984	0.000180211
CDS	812270	812944	+	b0778	bioD	Dethiobiotin synthase	n.s.	n.s.	-5.32117	n.s.	-4.18705	0.911496	0.47536	1.66789e-05	0.440682	0.000869869
CDS	813526	815544	+	b0779	uvrB	Excision nuclease subunit B, ATPase I and helicase II; repair of UV damage to DNA	n.s.	n.s.	n.s.	n.s.	n.s.	0.733893	0.0299958	0.00876642	0.253777	0.941834
CDS	815742	816647	-	b0780	ybhK	Complements B. subtilis yvcK mutant, function unknown; Yvck, and perhaps YbhK, has a role in carbon metabolism	n.s.	n.s.	n.s.	n.s.	n.s.	0.613806	0.235259	0.0240214	0.706327	0.923137
CDS	817044	818030	+	b0781	moaA	MPT synthesis; chlorate resistance protein A	n.s.	n.s.	n.s.	n.s.	n.s.	0.767953	0.00166162	0.0463934	0.0218496	0.564514
CDS	818055	818564	+	b0782	moaB	MPT synthesis; chlorate resistance protein B	n.s.	2.32481	2.23573	2.50435	n.s.	0.902667	0.000613727	7.94145e-05	0.000642078	0.92445
CDS	818570	819052	+	b0783	moaC	MPT (molybdopterin ) biosynthesis; chlorate resistance protein C	n.s.	n.s.	n.s.	n.s.	n.s.	0.828281	0.109084	0.000648652	0.0104388	0.700848
CDS	819048	819290	+	b0784	moaD	Molybdopterin (MPT) synthase, small subunit; chlorate resistance; dimer of dimers with MoaE	n.s.	n.s.	n.s.	n.s.	n.s.	0.790515	0.188417	0.0738482	0.02123	0.865887
CDS	819295	819744	+	b0785	moaE	Molybdopterin (MPT) synthase, large subunit; chlorate resistance; dimer of dimers with MoaD	n.s.	n.s.	n.s.	n.s.	n.s.	0.754288	0.106341	0.00231179	0.0111292	0.750241
CDS	819884	820585	+	b0786	ybhL	Inner membrane protein, UPF0005 family, function unknown	n.s.	n.s.	n.s.	n.s.	n.s.	0.681156	0.00741259	0.00169835	0.0237254	0.937493
CDS	820793	821503	+	b0787	ybhM	Inner membrane protein, UPF0005 family, function unknown	n.s.	n.s.	n.s.	n.s.	n.s.	0.256689	0.193387	0.41113	0.611234	0.783924
CDS	821545	822498	-	b0788	ybhN	Function unknown	n.s.	n.s.	n.s.	n.s.	n.s.	0.872669	0.55589	0.08975	0.621263	0.70717
CDS	822501	823739	-	b0789	clsB	Cardiolipin synthase 2	n.s.	n.s.	n.s.	n.s.	n.s.	0.824864	0.587032	0.0218253	0.535702	0.248196
CDS	823739	824497	-	b0790	ybhP	Endo/exonuclease/phosphatase family protein, function unknown	n.s.	n.s.	4.36	n.s.	n.s.	0.872106	0.262875	0.00223674	0.382542	0.660371
CDS	824630	825037	+	b0791	ybhQ	Inner membrane protein, function unknown	n.s.	n.s.	n.s.	n.s.	n.s.	0.909296	0.630758	0.0783301	0.704026	0.547429
CDS	825005	826108	-	b0792	ybhR	Predicted ABC transporter permease, function unknown; probable exporter YbhGFSR	n.s.	n.s.	n.s.	n.s.	n.s.	0.856256	0.595073	0.0318497	0.369544	0.488508
CDS	826122	827252	-	b0793	ybhS	Predicted ABC transporter permease, function unknown; probable exporter YbhGFSR	n.s.	n.s.	n.s.	n.s.	n.s.	0.91217	0.493068	0.0552721	0.53282	0.846294
CDS	827248	828981	-	b0794	ybhF	Predicted ABC transporter ATP-binding protein, function unknown; probable exporter YbhGFSR	n.s.	n.s.	n.s.	n.s.	n.s.	0.916528	0.0512193	0.000594233	0.0781459	0.809233
CDS	828977	829972	-	b0795	ybhG	Predicted membrane fusion protein (MFP), function unknown; probable exporter YbhGFSR; signal anchor	n.s.	2.01751	n.s.	n.s.	n.s.	0.756214	0.000673293	0.00262242	0.00364447	0.919806
CDS	829975	830643	-	b0796	ybiH	Predicted transcriptional regulator of the ybiHybhGFSR operon; function unknown	n.s.	2.332	2.33333	n.s.	n.s.	0.213526	0.00107452	8.41654e-05	0.186261	0.934604
CDS	830872	832233	+	b0797	rhlE	ATP-dependent RNA helicase, in RNA degradasome	n.s.	n.s.	n.s.	-2.16556	n.s.	0.899465	0.1151	0.0936836	0.00655259	0.938584
CDS	832471	832950	-	b0798	ybiA	Putative component of NAD-utilizing pathway; may operate on ADP-ribose derivatives; required for swarming phenotype	n.s.	n.s.	2.81897	n.s.	n.s.	0.732235	0.107086	0.000122498	0.538551	0.275268
CDS	833070	835217	+	b0799	dinG	ATP-dependent DNA helicase; putative repair and recombination enzyme, monomeric	n.s.	n.s.	n.s.	n.s.	n.s.	0.872576	0.595913	0.353157	0.711303	0.919576
CDS	835248	836207	+	b0800	ybiB	Predicted family 3 glycosyltransferase, function unknown	n.s.	n.s.	2.05772	n.s.	n.s.	0.8852	0.058153	0.000869716	0.0341354	0.742172
CDS	836351	837433	+	b0801	ybiC	Function unknown, lactate, malate dehydrogenase family	n.s.	n.s.	n.s.	n.s.	n.s.	0.903316	0.408861	0.0901396	0.492099	0.940536
CDS	837668	837925	-	b0802	ybiJ	Predicted periplasmic protein, YhcN family, function unknown	n.s.	n.s.	n.s.	n.s.	n.s.	0.91312	0.504407	0.154727	0.621149	0.862674
CDS	838193	838456	-	b0803	ybiI	Function unknown, DksA-type zinc finger protein	n.s.	n.s.	n.s.	n.s.	n.s.	0.806047	0.546734	0.299617	0.577463	0.853611
CDS	838533	839207	-	b0804	ybiX	Function unknown; Fe(II)-dependent oxygenase superfamily	n.s.	n.s.	n.s.	n.s.	n.s.	0.740525	0.435957	0.390523	0.636215	0.875434
CDS	839252	841531	-	b0805	fiu	TonB-dependent ferric iron outer membrane transporter; siderophore receptor for ferri-dihydroxybenzoylserine, ferri-dihydroxybenzoate and other catecholate siderophores; surface receptor for colicins G, H, and E492	n.s.	-8.77193	-25.9	n.s.	n.s.	0.911383	0.00798606	6.01305e-05	0.0236113	0.316835
CDS	841799	842056	-	b0806	mcbA	Stimulates colanic acid mucoidy, YhcN family, periplasmic; suppresses biofilm formation; repressed by McbR	n.s.	n.s.	n.s.	n.s.	n.s.	0.864175	0.293351	0.0923033	0.532307	0.913803
CDS	842332	843255	+	b0807	rlmF	23S rRNA m(6)A1618 methyltransferase, SAM-dependent	n.s.	n.s.	n.s.	n.s.	n.s.	0.753757	0.00394461	0.0130316	0.178278	0.883814
CDS	843258	845480	-	b0808	ybiO	Mechanosensitive channel protein, intermediate (MscS-like) conductance	n.s.	n.s.	n.s.	n.s.	n.s.	0.81895	0.625739	0.150132	0.479514	0.802015
CDS	845744	846463	-	b0809	glnQ	Glutamine high-affinity transport system, ATP-binding protein	n.s.	n.s.	n.s.	n.s.	n.s.	0.892724	0.627905	0.353333	0.514054	0.808789
CDS	846463	847119	-	b0810	glnP	Glutamine transport system permease protein GlnP	n.s.	n.s.	n.s.	n.s.	n.s.	0.921356	0.397886	0.0905312	0.515154	0.758766
CDS	847261	848004	-	b0811	glnH	Glutamine-binding protein, periplasmic	n.s.	n.s.	n.s.	n.s.	n.s.	0.867709	0.356374	0.499103	0.726334	0.734409
CDS	848411	848911	-	b0812	dps	Stress-induced Fe-binding and storage protein; forms biocrystals with DNA; copper homeostatsis	n.s.	n.s.	5.10261	n.s.	n.s.	0.876697	0.0457614	0.000287858	0.0339947	0.828982
CDS	849213	850097	-	b0813	rhtA	Transporter involved in threonine and homoserine efflux; overproduction confers resistance to elevated levels of exogenous L-threonine and L-homoserine	n.s.	n.s.	n.s.	n.s.	n.s.	0.77197	0.0895565	0.0893648	0.537883	0.85626
CDS	850450	850962	+	b0814	ompX	Outer membrane protein X; role in inducing RNAP-sigma E production	n.s.	n.s.	n.s.	n.s.	n.s.	0.916059	0.478823	0.13855	0.72926	0.850042
CDS	851017	852597	-	b0815	opgE	Function unknown, EptAB family	n.s.	-3.24251	-3.04348	-2.66038	n.s.	0.652822	5.70246e-05	5.1567e-05	2.08691e-05	0.936477
CDS	853183	853647	+	b0817	mntR	Mn(2+)-responsive transcriptional repressor of mntH	n.s.	n.s.	n.s.	n.s.	n.s.	0.913663	0.0620639	0.0976672	0.0894288	0.918294
CDS	853647	854762	+	b0818	ybiR	Putative transporter, function unknown	n.s.	n.s.	n.s.	n.s.	n.s.	0.835751	0.31962	0.12344	0.390413	0.932184
CDS	854827	855744	-	b0819	ldtB	L,D-transpeptidase linking Lpp to murein, periplasmic	n.s.	n.s.	n.s.	n.s.	n.s.	0.654888	0.0168648	0.0122402	0.0455523	0.907487
CDS	855963	857552	+	b0820	ybiT	Function unknown, ABC transporter family	n.s.	n.s.	n.s.	n.s.	n.s.	0.906259	0.0347075	0.00401896	0.0119073	0.92684
CDS	857799	859061	-	b0821	ybiU	DUF1479 family protein, function unknown	n.s.	n.s.	n.s.	n.s.	n.s.	0.907899	0.16817	0.220271	0.169089	0.770859
CDS	859216	860028	-	b0822	ybiV	Sugar phosphatase; preference for fructose-1-P, ribose-5-P and glucose-6-P; phosphoramidase and acetyl phosphatase; HAD12	n.s.	n.s.	n.s.	n.s.	n.s.	0.905186	0.18433	0.0140858	0.491702	0.912599
CDS	860177	862606	-	b0823	ybiW	Pyruvate formate-lyase homolog, function unknown	n.s.	n.s.	n.s.	n.s.	n.s.	0.865444	0.438919	0.100505	0.395494	0.867827
CDS	862615	863511	-	b0824	ybiY	Pyruvate formate-lyase activase homolog, function unknown	n.s.	n.s.	n.s.	n.s.	n.s.	0.854065	0.245352	0.343881	0.104792	0.85439
CDS	863642	864301	+	b0825	fsaA	Fructose-6-phosphate aldolase A	n.s.	n.s.	n.s.	n.s.	n.s.	0.894124	0.177923	0.21291	0.146461	0.898599
CDS	864383	865129	-	b0826	moeB	Molybdopterin-synthase sulfurylase; adenylation of MoaD C-terminus; chlorate resistance; zinc-containing enyzyme	n.s.	n.s.	n.s.	n.s.	n.s.	0.91095	0.363675	0.11482	0.324761	0.922783
CDS	865132	866364	-	b0827	moeA	Molybdopterin molybdenumtransferase; molybdopterin (MPT) synthesis; incorporation of molybdenum into MPT; chlorate resistance	n.s.	n.s.	n.s.	n.s.	n.s.	0.825132	0.193681	0.0249436	0.45309	0.934054
CDS	866568	867530	+	b0828	iaaA	isoAsp aminopeptidase, cleaves isoAsp-X dipeptides; Ntn hydrolase; glutathione utilization; weak L-asparaginase activity in vitro (EcAIII); precursor is cleaved into an alpha and beta subunit; heterotetrameric	n.s.	n.s.	n.s.	n.s.	n.s.	0.416189	0.141908	0.0322394	0.725965	0.94193
CDS	867520	869388	+	b0829	gsiA	Glutathione transporter ATP-binding protein; GsiABCD is an ABC transporter system	n.s.	n.s.	n.s.	n.s.	n.s.	0.922165	0.3549	0.0423727	0.353937	0.945033
CDS	869411	870946	+	b0830	gsiB	Glutathione-binding protein, periplasmic; GsiABCD constitutes an ABC transporter	n.s.	n.s.	n.s.	n.s.	n.s.	0.866792	0.573605	0.0725031	0.701122	0.892352
CDS	870967	871884	+	b0831	gsiC	Glutathione ABC transporter permease	n.s.	n.s.	n.s.	n.s.	n.s.	0.922254	0.393174	0.132526	0.507363	0.379757
CDS	871890	872798	+	b0832	gsiD	Glutathione ABC transporter permease	n.s.	n.s.	n.s.	n.s.	n.s.	0.801095	0.264314	0.462717	0.69187	0.831789
CDS	872979	875324	+	b0833	yliE	Predicted membrane-anchored cyclic-di-GMP phosphodiesterase	n.s.	-2.28128	-2.6989	n.s.	n.s.	0.609538	0.00414775	0.0038839	0.211641	0.870396
CDS	875335	876660	+	b0834	yliF	Predicted membrane-anchored diguanylate cyclase	n.s.	-2.27115	-3.12717	n.s.	n.s.	0.611257	0.00154949	0.000950337	0.0430456	0.743244
CDS	876713	878035	-	b0835	rimO	Ribosomal protein S12 methylthiotransferase; radical SAM superfamily	n.s.	-3.23312	-3.27827	-2.89782	n.s.	0.694678	0.00788763	0.0003209	0.00014526	0.87939
CDS	878248	878628	+	b0836	bssR	Repressor of biofilm formation by indole transport regulation; global regulator. e.g. of AI-2 transport and motility genes	n.s.	n.s.	11.3946	n.s.	n.s.	0.137847	0.0238468	0.000494688	0.265845	0.580393
CDS	878742	879854	+	b0837	yliI	Soluble aldose sugar dehydrogenase; Asd; binds PQQ; outer membrane protein	n.s.	2.76636	3.66667	n.s.	n.s.	0.45748	0.00135436	8.9203e-05	0.225905	0.746662
CDS	879857	880480	-	b0838	gstB	Glutathione transferase, iodoacetate-, bromoacetate-specific; natural substrate unknown	n.s.	n.s.	n.s.	n.s.	n.s.	0.918392	0.220869	0.00188787	0.323242	0.688218
CDS	880727	881926	+	b0839	dacC	D-alanine D-alanine carboxypeptidase PBP6; penicillin-binding protein 6	n.s.	n.s.	n.s.	n.s.	n.s.	0.479303	0.00745794	0.000138498	0.415158	0.294857
CDS	881979	882734	-	b0840	deoR	Repressor for deo operon, nupG and tsx; binds deoxyribose-5-phosphate inducer	n.s.	n.s.	n.s.	n.s.	n.s.	0.699468	0.646442	0.455402	0.56412	0.847154
CDS	882795	883388	-	b0841	ybjG	Undecaprenyl pyrophosphate phosphatase YbjG(UppP), minor	n.s.	n.s.	n.s.	n.s.	n.s.	0.337233	0.00892553	0.0303525	0.58206	0.904876
CDS	883673	884902	+	b0842	mdfA	Transmembrane multidrug efflux transporter; confers alkaline pH tolerence	n.s.	n.s.	-2.11562	n.s.	n.s.	0.63197	0.00151565	0.00020898	0.0198806	0.92722
CDS	884949	885230	-	b0843	ybjH	Predicted periplasmic protein, function unknown	n.s.	n.s.	n.s.	n.s.	n.s.	0.848482	0.485285	0.0510314	0.257368	0.819444
CDS	885319	886131	-	b0844	ybjI	FMN and erythrose-4-P phosphatase; physiological role unknown; HAD15	n.s.	n.s.	n.s.	n.s.	n.s.	0.915772	0.225388	0.0129046	0.289778	0.862521
CDS	886134	887339	-	b0845	ybjJ	Predicted transporter, function unknown	n.s.	n.s.	n.s.	n.s.	n.s.	0.914687	0.411441	0.492334	0.52379	0.74457
CDS	887423	887956	+	b0846	rcdA	Transcriptional regulator of csgD and ybiJI; autoregulator	n.s.	n.s.	n.s.	n.s.	n.s.	0.882963	0.322529	0.477789	0.140645	0.783735
CDS	888137	889819	-	b0847	ybjL	Putative AAE family transporter, function unknown	n.s.	n.s.	n.s.	n.s.	n.s.	0.901371	0.660412	0.183618	0.571327	0.834505
CDS	890089	890463	+	b0848	ybjM	Inner membrane protein, function unknown	n.s.	3.10811	5.14783	n.s.	n.s.	0.707633	0.00129254	3.1474e-05	0.191697	0.579726
CDS	890499	890753	-	b0849	grxA	Glutaredoxin 1	n.s.	n.s.	n.s.	n.s.	n.s.	0.8605	0.62996	0.104022	0.569291	0.637337
CDS	890913	891197	+	b0850	ybjC	Function unknown, DUF1418 family	n.s.	n.s.	n.s.	n.s.	n.s.	0.758282	0.468138	0.467904	0.68005	0.928093
CDS	891184	891903	+	b0851	nfsA	Nitroreductase A; oxygen-insensitive, NADPH, FMN-dependent, major; reduces a variety of nitroaromatics, e.g. dihydropteridine, nitrofurantoin, nitrofurazone, quinones; SoxS regulon; homodimeric	n.s.	n.s.	n.s.	n.s.	n.s.	0.823331	0.475012	0.507274	0.70798	0.802809
CDS	891967	892866	+	b0852	rimK	Ribosomal protein S6 modification, C-terminal glutmate addition; polyglutamate synthase	n.s.	n.s.	n.s.	n.s.	n.s.	0.821493	0.281099	0.0272353	0.693523	0.904255
CDS	892957	893430	+	b0853	ybjN	Negative regulator of motility; multicopy suppressor of coaA(Ts)	n.s.	n.s.	n.s.	n.s.	n.s.	0.910904	0.636259	0.43741	0.422632	0.934261
CDS	893784	894893	+	b0854	potF	Putrescine ABC transporter periplasmic binding protein	n.s.	n.s.	n.s.	n.s.	n.s.	0.914327	0.0987061	0.0074321	0.142482	0.91664
CDS	894991	896121	+	b0855	potG	Putrescine ABC transporter ATP-binding protein	n.s.	n.s.	n.s.	n.s.	n.s.	0.916243	0.0231917	0.0031747	0.0467357	0.936104
CDS	896134	897084	+	b0856	potH	Putrescine ABC transporter permease	n.s.	n.s.	n.s.	n.s.	n.s.	0.696024	0.451062	0.0874632	0.10929	0.631631
CDS	897084	897926	+	b0857	potI	Putrescine ABC transporter permease	n.s.	n.s.	n.s.	n.s.	n.s.	0.903664	0.357109	0.102363	0.276561	0.882489
CDS	897989	898474	+	b0858	ybjO	Inner membrane protein, DUF2593 family, function unknown	n.s.	n.s.	n.s.	n.s.	n.s.	0.690847	0.204039	0.0526458	0.680537	0.934209
CDS	898518	899642	+	b0859	rlmC	23S rRNA m(5)U747 methyltransferase, SAM-dependent	n.s.	-2.08803	-2.20504	n.s.	n.s.	0.700252	0.00276608	0.00242594	0.0321605	0.930052
CDS	899847	900575	-	b0860	artJ	Arginine-binding protein, periplasmic	n.s.	n.s.	-3.67668	n.s.	n.s.	0.867048	0.132099	0.0031869	0.0275132	0.902836
CDS	900869	901534	-	b0861	artM	Arginine ABC transporter permease	n.s.	n.s.	n.s.	n.s.	n.s.	0.915916	0.0585017	0.00075215	0.115042	0.85841
CDS	901537	902250	-	b0862	artQ	Arginine ABC transporter permease	n.s.	n.s.	n.s.	n.s.	n.s.	0.914348	0.0502347	0.000839843	0.0951359	0.86625
CDS	902260	902988	-	b0863	artI	Periplasmic binding protein in artPIQM operon, ligand unknown	n.s.	n.s.	n.s.	n.s.	n.s.	0.821586	0.176184	0.0243262	0.129558	0.940207
CDS	903009	903734	-	b0864	artP	Arginine ABC transporter ATP-binding protein	n.s.	-2.86503	-2.09891	n.s.	n.s.	0.569162	0.00040733	0.000187444	0.0103047	0.764515
CDS	903955	904467	-	b0865	ybjP	Novel verified lipoprotein, function unknown	n.s.	n.s.	2.46991	n.s.	n.s.	0.916365	0.0235644	0.000125358	0.0392851	0.82657
CDS	904593	904913	+	b0866	ybjQ	Conserved protein, UPF0145 family, function unknown	n.s.	n.s.	n.s.	n.s.	n.s.	0.595246	0.00648929	0.0156839	0.261614	0.883155
CDS	904913	905740	+	b0867	amiD	1,6-anhydro-N-acetylmuramyl-L-alanine amidase, Zn-dependent; verified OM lipoprotein	n.s.	n.s.	n.s.	n.s.	n.s.	0.918489	0.100909	0.0211924	0.103443	0.941115
CDS	905743	906753	-	b0868	ybjS	Function unknown; predicted enzyme with a nucleoside diphosphate sugar substrate and an NAD(P) cofactor	n.s.	n.s.	n.s.	n.s.	n.s.	0.14007	0.00163562	0.00238111	0.216814	0.932765
CDS	906855	908282	-	b0869	ybjT	Function unknown	n.s.	n.s.	n.s.	n.s.	n.s.	0.914603	0.588991	0.39677	0.499737	0.940178
CDS	908296	909294	-	b0870	ltaE	L-allo-threonine aldolase	n.s.	n.s.	n.s.	n.s.	n.s.	0.908289	0.047806	0.00584663	0.123142	0.899419
CDS	909334	911049	-	b0871	poxB	Pyruvate oxidase	n.s.	n.s.	4.52532	n.s.	n.s.	0.899145	0.209116	0.000206187	0.124014	0.554274
CDS	911185	912150	-	b0872	hcr	Hydrid-cluster protein oxidoreductase; FAD and [2Fe-2S] cofactors, NADH as electron donor	n.s.	7.82143	9.54386	n.s.	n.s.	0.257849	0.00019819	1.65262e-06	0.0514674	0.844448
CDS	912165	913814	-	b0873	hcp	Hydroxylamine reductase, hybrid-cluster [2Fe-2S] protein	n.s.	4.44286	5.55556	n.s.	n.s.	0.181713	0.000305976	3.47863e-05	0.0440462	0.866756
CDS	913961	914857	-	b0874	ybjE	Function unknown	n.s.	-2.8307	-3.42857	n.s.	n.s.	0.418791	0.00102968	2.69409e-05	0.0565195	0.897086
CDS	915355	916047	-	b0875	aqpZ	Aquaporin Z, glycerol and water channel; RpoS regulon	n.s.	n.s.	n.s.	n.s.	n.s.	0.812105	0.621801	0.474805	0.649336	0.936071
CDS	916473	918128	+	b0876	ybjD	Function unknown	n.s.	n.s.	n.s.	n.s.	n.s.	0.90824	0.182871	0.0197623	0.0710551	0.921262
CDS	918131	919120	-	b0877	ybjX	Function unknown, homologous to somA (S.t.) and virK (S.f.)	n.s.	n.s.	n.s.	n.s.	n.s.	0.924186	0.47133	0.119315	0.474277	0.889814
CDS	919235	920347	+	b0878	macA	Membrane fusion protein (MFP) for macrolide efflux; subunit of ABC-type, TolC-dependent transporter MacAB; signal anchor; periplasmic	n.s.	n.s.	n.s.	n.s.	n.s.	0.91127	0.367043	0.0790359	0.481375	0.894144
CDS	920347	922290	+	b0879	macB	ABC-type macrolide efflux transporter, with MacA and TolC	n.s.	n.s.	n.s.	n.s.	n.s.	0.892027	0.627186	0.219811	0.540707	0.89897
CDS	922369	922590	-	b0880	cspD	Inhibitor of DNA replication; cold shock protein homolog, not cold shock inducible; stationary phase and starvation inducible; lethal when overproduced	n.s.	n.s.	2.41638	n.s.	n.s.	0.914092	0.0572847	0.000375733	0.0162516	0.718119
CDS	922913	923230	+	b0881	clpS	Substrate modulator for ClpAP; directs protease activity towards aggregated proteins	n.s.	n.s.	n.s.	n.s.	n.s.	0.232161	0.0260703	0.00115258	0.435962	0.89291
CDS	923264	925537	+	b0882	clpA	ATPase subunit of ClpAP ATP-dependent protease; protease Ti; molecular chaperone	n.s.	2.26314	2.49057	n.s.	n.s.	0.201968	0.00543067	0.00227818	0.0477487	0.945329
tRNA	925884	925971	-	b0883	serW	Serine tRNA(GGA) 5	n.s.	-4.69565	-4.1875	n.s.	n.s.	0.290113	0.00022738	0.000552523	0.131325	0.911829
CDS	926228	926443	-	b0884	infA	Protein chain initiation factor IF1	n.s.	-2.5259	-2.3685	n.s.	n.s.	0.0154291	5.20914e-05	3.85598e-05	0.00885953	0.942229
CDS	926731	927432	-	b0885	aat	Leucyl, phenylalanyl-tRNA-protein transferase; L/F-transferase; transfers Leu or Phe to N-terminal Arg or Lys residues; required for the N-end rule degradation by ClpAP protease	n.s.	n.s.	n.s.	n.s.	n.s.	0.0592687	0.0984626	0.0398141	0.67292	0.894684
CDS	927477	929195	-	b0886	cydC	Glutathione, cysteine export permease/ATP-binding protein; ABC transporter; exports glutathione and cysteine to the periplasm as required for cytochrome assembly; fused ABC subunits: N-terminal permease domain and C-terminal cytoplasmic ATP-binding domain	n.s.	n.s.	n.s.	n.s.	n.s.	0.891151	0.341154	0.227132	0.32172	0.942364
CDS	929199	930962	-	b0887	cydD	Glutathione, cysteine export permease/ATP-binding protein; ABC transporter; exports cysteine to periplasm as required for cytochrome assembly; N-terminal permease domain and C-terminal cytoplasmic ATP-binding domain	n.s.	n.s.	n.s.	n.s.	n.s.	0.778174	0.0820506	0.142604	0.426073	0.937273
CDS	931088	932050	-	b0888	trxB	Thioredoxin reductase, NADP+, FAD-binding; with TrxA, also has general chaperone activity; dimeric	n.s.	n.s.	n.s.	n.s.	n.s.	0.914919	0.276312	0.0236428	0.292334	0.913296
CDS	932595	933086	+	b0889	lrp	Global regulatory protein, Leu responsive; regulator of high-affinity branched-chain amino acid transport system; octameric or hexadecameric functional state	n.s.	n.s.	n.s.	n.s.	n.s.	0.924965	0.66706	0.510213	0.72707	0.940918
CDS	933224	937210	+	b0890	ftsK	DNA translocase at septal ring sorting daughter chromsomes	n.s.	n.s.	n.s.	n.s.	n.s.	0.925299	0.669356	0.485429	0.729562	0.943758
CDS	937372	937980	+	b0891	lolA	Periplasmic protein responsible for sorting and transporting lipoproteins to outer membrane	n.s.	n.s.	n.s.	n.s.	n.s.	0.539287	0.358088	0.293157	0.602294	0.941045
CDS	937994	939334	+	b0892	rarA	DNA-dependent ATPase involved in processing recombination intermediates; tetrameric	n.s.	n.s.	n.s.	n.s.	n.s.	0.906285	0.229282	0.364777	0.14187	0.91955
CDS	939428	940717	+	b0893	serS	Serine--tRNA ligase; serine hydroxamate resistance	n.s.	n.s.	n.s.	n.s.	n.s.	0.857445	0.0414177	0.0137251	0.517703	0.938493
CDS	940959	943400	+	b0894	dmsA	DMSO reductase subunit A, anaerobic, periplasmic	2.42098	10.2061	13.7488	4.21681	n.s.	0.00892786	7.63088e-05	7.19105e-06	0.00576039	0.939641
CDS	943414	944028	+	b0895	dmsB	DMSO reductase subunit B; apparent Fe-S binding subunit; anaerobic	n.s.	7.24	13.3896	5.46561	n.s.	0.649323	7.95407e-05	7.47006e-06	0.000521506	0.886428
CDS	944033	944893	+	b0896	dmsC	DMSO reductase subunit C, periplasmic; has a membrane bound anchor	n.s.	4.46311	9.39526	4.17339	n.s.	0.909932	0.000261333	2.92119e-05	0.000446674	0.843656
CDS	944934	945557	-	b0897	ycaC	Predicted hydrolase, isochorismatase family, function unknown; homologous to pyrazinamidase and carbamoylsarcosine amidohydrolase; homooctamer	n.s.	n.s.	10.84	n.s.	n.s.	0.79441	0.0237525	6.28265e-05	0.0499388	0.636313
CDS	945871	947016	+	b0898	ycaD	Predicted transporter, MFS-type, inner membrane protein; function unknown	n.s.	n.s.	n.s.	n.s.	n.s.	0.704368	0.0713844	0.169598	0.570602	0.766521
CDS	947229	948656	+	b0899	ycaM	Putative transporter, function unknown	n.s.	n.s.	n.s.	n.s.	n.s.	0.786735	0.50674	0.439701	0.647085	0.863662
CDS	948663	949568	-	b0900	ycaN	Putative transcriptional regulator, function unknown	n.s.	n.s.	n.s.	n.s.	n.s.	0.862335	0.143568	0.0203309	0.0547436	0.911266
CDS	949668	950255	+	b0901	ycaK	Putative NAD(P)H oxidoreductase, function unknown	n.s.	n.s.	n.s.	n.s.	n.s.	0.465162	0.464185	0.428348	0.369823	0.859781
CDS	950343	951080	-	b0902	pflA	Pyruvate formate lyase I activase	n.s.	n.s.	2.46084	n.s.	n.s.	0.906662	0.0595535	0.000301899	0.0293866	0.635284
CDS	951275	953554	-	b0903	pflB	Formate acetyltransferase 1; pyruvate formate lyase I; induced anaerobically; radical activated by PflA; deactivated by AdhE	n.s.	3.13188	6.0473	2.60346	n.s.	0.786069	6.61605e-08	4.2192e-11	2.77225e-10	0.115096
CDS	953612	954466	-	b0904	focA	Formate channel; mutants are hypophosphite resistance and have elevated intracellular formate and reduced excreted formate	2.16364	5.3317	6.48923	2.46404	n.s.	0.00426621	3.75534e-05	4.62574e-06	0.00145167	0.935295
CDS	954875	956632	-	b0905	ycaO	Ribosomal protein S12 methylthiotransferase accessory factor	n.s.	n.s.	-3.41294	n.s.	n.s.	0.909105	0.257377	0.00219637	0.0428805	0.87844
CDS	956762	957451	+	b0906	ycaP	Predicted inner membrane protein, function unknown, UPF0702	n.s.	n.s.	n.s.	n.s.	n.s.	0.86206	0.136456	0.0151848	0.151421	0.922115
CDS	957653	958738	+	b0907	serC	Phosphoserine aminotransferase	n.s.	n.s.	n.s.	n.s.	n.s.	0.925565	0.665343	0.49787	0.731846	0.944834
CDS	958812	960092	+	b0908	aroA	5-enolpyruvyl shikimate-3-phosphate synthase; ESPS synthase; 3-phosphoshikimate-1-carboxyvinyltransferase	n.s.	n.s.	n.s.	n.s.	n.s.	0.924847	0.252712	0.222337	0.37621	0.936829
CDS	960264	961025	+	b0909	ycaL	Verified lipoprotein, predicted metalloprotease	n.s.	n.s.	n.s.	n.s.	n.s.	0.762971	0.0701734	0.0198245	0.51387	0.881871
CDS	961201	961881	+	b0910	cmk	Cytidylate kinase; multicopy suppressor of UMP kinase mutations	n.s.	-2.32525	-2.84315	n.s.	n.s.	0.294627	0.000212345	1.18643e-05	0.0034733	0.810409
CDS	961995	963665	+	b0911	rpsA	30S ribosomal subunit protein S1; subunit of RNA phage Q beta replicase; binds and stimulates RNAP	n.s.	n.s.	n.s.	n.s.	n.s.	0.924135	0.630581	0.00119467	0.0487596	0.94295
CDS	963828	964109	+	b0912	ihfB	Integration Host Factor (IHF), beta subunit; host infection, mutant phage lambda; site-specific recombination; sequence-specific DNA-binding transcriptional activator	n.s.	n.s.	n.s.	n.s.	n.s.	0.912215	0.253298	0.00123158	0.40727	0.731818
CDS	964320	966581	+	b0913	ycaI	Competence protein ComEC homolog, inner membrane protein, function unknown	n.s.	n.s.	n.s.	n.s.	n.s.	0.778747	0.607231	0.459712	0.676191	0.93496
CDS	966621	968366	+	b0914	msbA	Lipid exporter, fused permease and ATPase components; exports LPS, phospholipids, and lipid A to the outer membrane outer leaflet; drug export and resistance; ABC family transporter; flippase; biogenesis of outer membrane; lipid-activated ATPase	n.s.	n.s.	n.s.	n.s.	n.s.	0.914497	0.118674	0.00845746	0.0735489	0.933229
CDS	968366	969349	+	b0915	lpxK	Lipid A 4' kinase	n.s.	n.s.	n.s.	n.s.	n.s.	0.741698	0.00681363	0.0160881	0.0327238	0.92358
CDS	969389	970618	+	b0916	ycaQ	Function unknown, DUF1006 family	n.s.	n.s.	n.s.	n.s.	n.s.	0.907359	0.559524	0.425828	0.697365	0.938539
CDS	970673	970852	+	b0917	ycaR	Function unknown, UPF0434 family; low abundance protein	n.s.	n.s.	n.s.	n.s.	n.s.	0.652127	0.533605	0.346402	0.6609	0.873712
CDS	970852	971595	+	b0918	kdsB	3-deoxy-manno-octulosonate cytidylyltransferase; CMP-KDO synthase (CKS); LPS biosynthesis	n.s.	n.s.	n.s.	n.s.	n.s.	0.839208	0.440291	0.470584	0.726886	0.714234
CDS	971752	972642	+	b0919	ycbJ	Function unknown	n.s.	8.49032	11.9979	n.s.	n.s.	0.0893629	0.000367695	0.000178466	0.138205	0.891456
CDS	972625	973401	-	b0920	elyC	Function unknown, DUF218 superfamily	n.s.	n.s.	n.s.	n.s.	n.s.	0.796607	0.366804	0.456167	0.703392	0.886271
CDS	973537	974319	+	b0921	smtA	Putative methyltransferase, SAM-dependent, Hns-regulated	n.s.	n.s.	n.s.	n.s.	n.s.	0.909272	0.647916	0.489933	0.700119	0.94231
CDS	974319	975638	+	b0922	mukF	Chromosome condensin MukBEF, kleisin-like subunit, binds calcium	n.s.	n.s.	n.s.	n.s.	n.s.	0.710828	0.647098	0.445813	0.534011	0.929404
CDS	975622	976323	+	b0923	mukE	Chromosome condensin MukBEF, MukE localization factor	n.s.	n.s.	n.s.	n.s.	n.s.	0.905955	0.604032	0.437545	0.716467	0.939699
CDS	976326	980783	+	b0924	mukB	Chromosome condensin MukBEF, ATPase and DNA-binding subunit; SMC-related protein	n.s.	n.s.	n.s.	n.s.	n.s.	0.812926	0.666986	0.509887	0.726027	0.946347
CDS	981047	982891	+	b0925	ldtD	Murein L,D-transpeptidase, periplasmic	n.s.	n.s.	n.s.	n.s.	n.s.	0.873828	0.00267353	0.000294809	0.00237022	0.865448
CDS	983075	983620	+	b0926	ycbK	Function unknown, peptidase homolog; probably periplasmic	n.s.	n.s.	n.s.	n.s.	n.s.	0.902857	0.606236	0.0619627	0.324458	0.828385
CDS	983650	984294	+	b0927	ycbL	Glyoxalase II homolog, function unknown	n.s.	n.s.	n.s.	n.s.	n.s.	0.908723	0.664967	0.509996	0.722861	0.930227
CDS	984522	985709	-	b0928	aspC	Aspartate aminotransferase, AspAT; kynurenine aminotransferase; glutamine transaminase K	n.s.	n.s.	n.s.	n.s.	n.s.	0.780308	0.651875	0.296396	0.729078	0.943848
CDS	985897	986982	-	b0929	ompF	Outer membrane porin F	n.s.	n.s.	n.s.	n.s.	n.s.	0.925763	0.67207	2.76908e-06	0.73375	0.946561
CDS	987588	988985	-	b0930	asnS	Asparagine--tRNA ligase	n.s.	n.s.	n.s.	n.s.	n.s.	0.925099	0.200172	0.0415428	0.236412	0.94507
CDS	989157	990356	-	b0931	pncB	Nicotinate phosphoribosyltransferase	n.s.	n.s.	n.s.	n.s.	n.s.	0.913207	0.511498	0.0666215	0.727437	0.94235
CDS	990622	993231	+	b0932	pepN	Aminopeptidase N	n.s.	n.s.	n.s.	n.s.	n.s.	0.44717	0.287257	0.00762099	0.445794	0.867685
CDS	993280	994044	-	b0933	ssuB	Aliphatic sulfonate transport ATP-binding protein; SsuABC ABC transporter; sulfur starvation inducible	n.s.	n.s.	n.s.	n.s.	n.s.	0.889355	0.501579	0.397851	0.494473	0.899379
CDS	994044	994832	-	b0934	ssuC	Aliphatic sulfonate transport membrane component; SsuABC ABC transporter; sulfur starvation inducible	n.s.	n.s.	n.s.	n.s.	n.s.	0.744773	0.481733	0.343158	0.218434	0.768711
CDS	994846	995988	-	b0935	ssuD	FMNH2-dependent aliphatic sulfonate monooxygenase; sulfur starvation inducible	n.s.	n.s.	n.s.	n.s.	n.s.	0.892922	0.573837	0.243954	0.63315	0.696866
CDS	995988	996944	-	b0936	ssuA	Aliphatic sulfonate-binding protein, SsuABC ABC transporter; sulfur starvation inducible	n.s.	n.s.	n.s.	n.s.	n.s.	0.872011	0.575114	0.387831	0.5848	0.88452
CDS	996940	997512	-	b0937	ssuE	NADP(H):FMN oxidoreductase; sulfur starvation inducible	n.s.	n.s.	n.s.	n.s.	n.s.	0.860613	0.391362	0.32613	0.354511	0.897974
CDS	997868	998404	+	b0938	elfA	Laminin-binding fimbrin subunit, fimA homolog	n.s.	n.s.	n.s.	n.s.	n.s.	0.857031	0.556142	0.284135	0.546901	0.898141
CDS	998490	999188	+	b0939	elfD	Putative periplasmic pilus chaperone, induced by AI-2 pheromone	n.s.	n.s.	n.s.	n.s.	n.s.	0.769979	0.479682	0.413191	0.677267	0.843855
CDS	999216	1001813	+	b0940	elfC	Putative outer membrane fimbrial subunit export usher protein	n.s.	n.s.	n.s.	n.s.	n.s.	0.581363	0.458527	0.373193	0.627523	0.93743
CDS	1001807	1002874	+	b0941	elfG	FimA homolog, function unknown	n.s.	n.s.	n.s.	n.s.	n.s.	0.852756	0.519725	0.140798	0.69853	0.834949
CDS	1002889	1003428	+	b0942	ycbU	Function unknown, FimA homolog	n.s.	n.s.	n.s.	n.s.	n.s.	0.749071	0.594441	0.37994	0.476384	0.898391
CDS	1003439	1003951	+	b0943	ycbV	Function unknown, FimA homolog	n.s.	n.s.	n.s.	n.s.	n.s.	0.82905	0.452946	0.324425	0.643602	0.925056
CDS	1003947	1004654	+	b0944	ycbF	Putative periplasmic pilus chaperone, function unknown	n.s.	n.s.	n.s.	n.s.	n.s.	0.432453	0.38006	0.439432	0.0283047	0.802492
CDS	1004768	1005775	+	b0945	pyrD	Dihydroorotate dehydrogenase, UMP biosynthesis	n.s.	n.s.	n.s.	n.s.	n.s.	0.911247	0.0368468	0.0112669	0.0117659	0.929503
CDS	1005952	1006491	+	b0946	zapC	FtsZ stabilizer	n.s.	n.s.	n.s.	n.s.	n.s.	0.911406	0.659258	0.0767632	0.717507	0.758294
CDS	1006494	1007600	-	b0947	ycbX	6-N-hydroxylaminopurine resistance, function unknown	n.s.	n.s.	n.s.	n.s.	n.s.	0.910813	0.647589	0.484964	0.680941	0.929602
CDS	1007844	1009949	+	b0948	rlmL	Fused 23S rRNA m(2)G2445 and m(7)G2069 methyltransferase; SAM-dependent	n.s.	n.s.	n.s.	n.s.	n.s.	0.921699	0.0044139	0.00218049	0.000772983	0.937336
CDS	1009964	1011868	+	b0949	uup	DNA-binding ATPase involved in replication; cytosolic; mutant displays an increased frequency of precise excision of transposons and defective growth of bacteriophage Mu	n.s.	n.s.	n.s.	n.s.	n.s.	0.914157	0.279132	0.00172463	0.132212	0.759001
CDS	1012001	1013251	+	b0950	pqiA	Induced by paraquat, regulated by SoxRS	n.s.	n.s.	n.s.	n.s.	n.s.	0.857681	0.0801146	0.00105964	0.409324	0.780262
CDS	1013259	1014896	+	b0951	pqiB	Induced by paraquat, regulated by SoxRS	n.s.	n.s.	n.s.	n.s.	n.s.	0.903262	0.216034	0.00524723	0.120234	0.766742
CDS	1014896	1015456	+	b0952	pqiC	Probable lipoprotein, function unknown; Cys conserved	n.s.	n.s.	n.s.	n.s.	n.s.	0.903343	0.473964	0.219121	0.336448	0.938357
CDS	1015715	1015879	+	b0953	rmf	Ribosome Modulation Factor RMF; binds 70S ribosome dimers to form 100S; occurs in stationary phase	n.s.	2.98314	6.29541	n.s.	n.s.	0.153467	0.00719128	1.88575e-06	0.0206103	0.51658
CDS	1015955	1016470	-	b0954	fabA	3R-3-hydroxydecanoyl acyl carrier protein (ACP) dehydratase; also called beta-hydroxydecanoylthioester dehydrase	n.s.	n.s.	-2.38049	n.s.	n.s.	0.844162	0.246534	0.00607407	0.158987	0.829574
CDS	1016542	1018299	-	b0955	ycbZ	Function unknown, S16 peptidase family	n.s.	n.s.	n.s.	n.s.	n.s.	0.916426	0.394077	0.175424	0.262267	0.940236
CDS	1018485	1018934	+	b0956	matP	Ter macrodomain organizer matS-binding protein	n.s.	n.s.	n.s.	n.s.	n.s.	0.886212	0.228682	0.00727438	0.478266	0.519247
CDS	1019016	1020053	-	b0957	ompA	Outer membrane protein A; Outer membrane porin A; T-even phage receptor; weak porin; homodimer, abundant cell surface protein	n.s.	n.s.	n.s.	n.s.	n.s.	0.925714	0.67068	0.514222	0.733454	0.946526
CDS	1020413	1020919	-	b0958	sulA	Inhibits cell division and ftsZ ring formation; lexA regulon	n.s.	n.s.	n.s.	n.s.	n.s.	0.811485	0.235855	0.174024	0.384452	0.908337
CDS	1021138	1021764	+	b0959	sxy	Required for expression of CRP-S-dependent promoters	n.s.	2	2.01149	n.s.	n.s.	0.726482	0.0087134	0.00270004	0.0348444	0.940565
CDS	1021733	1023883	-	b0960	yccS	Inner membrane protein, function unknown	n.s.	n.s.	n.s.	n.s.	n.s.	0.91673	0.0583272	0.00384086	0.0538695	0.922235
CDS	1023905	1024348	-	b0961	yccF	Inner membrane protein, DUF307 family, function unknown	n.s.	n.s.	n.s.	n.s.	n.s.	0.902939	0.152819	0.0374949	0.202909	0.935312
CDS	1024471	1026522	+	b0962	helD	ATP-dependent DNA Helicase IV	n.s.	n.s.	n.s.	n.s.	n.s.	0.616738	0.0518757	0.0126933	0.436911	0.941807
CDS	1026560	1027015	-	b0963	mgsA	Methylglyoxal synthase	n.s.	n.s.	n.s.	n.s.	n.s.	0.696826	0.0159624	0.000286123	0.279481	0.828744
CDS	1027114	1027773	-	b0964	yccT	Function unknown, UPF0319 family	n.s.	n.s.	n.s.	n.s.	n.s.	0.876609	0.476404	0.227359	0.471518	0.920941
CDS	1027946	1028356	+	b0965	yccU	Function unknown, oleic-acid induced	n.s.	n.s.	n.s.	n.s.	n.s.	0.879141	0.244761	0.000291318	0.538217	0.238753
CDS	1028407	1028721	-	b0966	hspQ	Heat shock protein involved in degradation of mutant DnaA; hemimethylated oriC DNA-binding protein; mutation suppresses some dnaA(Ts)	n.s.	n.s.	n.s.	n.s.	n.s.	0.873135	0.522651	0.0515655	0.307798	0.786176
CDS	1028782	1029969	-	b0967	rlmI	23S rRNA m(5)C1962 methyltransferase, SAM-dependent	n.s.	n.s.	-2.20925	n.s.	n.s.	0.816333	0.074634	0.00170488	0.0106423	0.837026
CDS	1030064	1030339	+	b0968	yccX	Acylphosphatase, weak activity	n.s.	n.s.	2.13793	n.s.	n.s.	0.905031	0.117905	0.000465697	0.349619	0.739727
CDS	1030342	1030668	-	b0969	tusE	Sulfurtransferase for 2-thiolation step of mnm(5)-s(2)U34-tRNA synthesis; binding partner linking TusBCD to MnmA; may transfer sulfur first to MnmA or directly to tRNA	n.s.	n.s.	n.s.	n.s.	n.s.	0.32879	0.00350864	0.0063952	0.108437	0.93137
CDS	1030762	1031418	-	b0970	yccA	HflBKC-binding inner membrane protein, UPF0005 family; UPF0005 family; mutant YccA stabilizes SecY(Ts); suppression requires HflKC; YccA is a native substrate for the FtsH(HflB) protease	n.s.	n.s.	n.s.	n.s.	n.s.	0.900866	0.431362	0.505635	0.72615	0.926046
tRNA	1031625	1031712	-	b0971	serT	Serine tRNA(UGA) 1	n.s.	-5.02632	-7.44654	n.s.	n.s.	0.0305096	0.000551896	2.62587e-05	0.526428	0.409366
CDS	1032139	1033254	+	b0972	hyaA	Hydrogenase 1 small subunit [NiFe], periplasmic	n.s.	n.s.	n.s.	n.s.	n.s.	0.718868	0.101154	0.0165516	0.569437	0.266518
CDS	1033254	1035044	+	b0973	hyaB	Hydrogenase 1 large subunit [NiFe], periplasmic	n.s.	n.s.	6.45833	n.s.	n.s.	0.848282	0.161615	0.00044036	0.396291	0.0766164
CDS	1035066	1035770	+	b0974	hyaC	Hydrogenase 1 b-type cytochrome subunit	n.s.	n.s.	n.s.	n.s.	n.s.	0.862609	0.400992	0.0917117	0.398408	0.863812
CDS	1035770	1036354	+	b0975	hyaD	Hydrogenase 1 maturation protease	n.s.	n.s.	n.s.	n.s.	n.s.	0.816431	0.559026	0.129409	0.446486	0.796608
CDS	1036354	1036749	+	b0976	hyaE	Probable HyaA chaperone	n.s.	n.s.	2.94118	n.s.	n.s.	0.82637	0.468673	0.00624292	0.644604	0.539555
CDS	1036749	1037603	+	b0977	hyaF	Nickel incorporation into hydrogenase 1 subunits	n.s.	n.s.	n.s.	n.s.	n.s.	0.853818	0.547653	0.0736794	0.6794	0.699411
CDS	1037740	1039281	+	b0978	cbdA	Cytochrome bd-II oxidase subunit I	n.s.	n.s.	2.19192	n.s.	n.s.	0.890946	0.242986	0.00789839	0.496239	0.499152
CDS	1039296	1040429	+	b0979	cbdB	Cytochrome bd-II oxidase subunit II	n.s.	n.s.	n.s.	n.s.	n.s.	0.86906	0.632433	0.298814	0.656853	0.842354
CDS	1040617	1041912	+	b0980	appA	Acid phosphatase, pH 2.5, exopolyphosphatase; phytase	n.s.	n.s.	n.s.	n.s.	n.s.	0.905726	0.299684	0.00226986	0.386085	0.563081
CDS	1042033	1044210	-	b0981	etk	Cryptic autophosphorylating protein tyrosine kinase Etk; role in polymyxin resistance; cognate with Etp phosphatase; required for formation of the O-antigen capsule; silenced by IS1D insertion in promoter region	n.s.	n.s.	n.s.	n.s.	n.s.	0.56442	0.536784	0.303615	0.678255	0.939714
CDS	1044233	1044676	-	b0982	etp	Cryptic phosphotyrosine-protein phosphatase; responsible for dephosphorylating the Etk-P autokinase; required for formation of the O-antigen capsule; silenced by IS1D insertion in promoter region	n.s.	n.s.	n.s.	n.s.	n.s.	0.885839	0.587796	0.430017	0.666885	0.92257
CDS	1044667	1045803	-	b0983	gfcE	Lipoprotein required for formation of the O-antigen capsule; predicted exopolysaccharide export protein; silenced by IS1D insertion in promoter region	n.s.	n.s.	n.s.	n.s.	n.s.	0.895048	0.599961	0.416545	0.694715	0.925323
CDS	1045852	1047945	-	b0984	gfcD	Required for formation of the O-antigen capsule; silenced by IS1D insertion in promoter region	n.s.	n.s.	n.s.	n.s.	n.s.	0.744393	0.272055	0.125858	0.678583	0.930955
CDS	1047948	1048691	-	b0985	gfcC	Required for formation of the O-antigen capsule; silenced by IS1D insertion in promoter region	n.s.	n.s.	n.s.	n.s.	n.s.	0.391872	0.289758	0.0482861	0.56397	0.866178
CDS	1048691	1049332	-	b0986	gfcB	Lipoprotein required for formation of the O-antigen capsule; silenced by IS1D insertion in promoter region	n.s.	n.s.	n.s.	n.s.	n.s.	0.845906	0.211813	0.174958	0.469807	0.915031
CDS	1049442	1049744	-	b0987	gfcA	Required for formation of the O-antigen capsule; threonine-rich protein; silenced by IS1D insertion in promoter region	n.s.	n.s.	n.s.	n.s.	n.s.	0.602073	0.017244	0.0757264	0.478058	0.867543
CDS	1050027	1050527	+	b0988	insB1	IS1 transposase B	n.s.	n.s.	n.s.	n.s.	n.s.	0.861729	0.624283	0.443701	0.648849	0.920213
CDS	1050966	1051175	-	b0989	cspH	Cold shock protein homolog, not cold-inducible	n.s.	n.s.	-3.125	n.s.	n.s.	0.547913	0.0303399	0.00689747	0.369264	0.817975
CDS	1051461	1051670	+	b0990	cspG	Cold shock protein homolog, cold-inducible	n.s.	n.s.	n.s.	n.s.	n.s.	0.838225	0.425068	0.476479	0.727803	0.934723
CDS	1051847	1052074	+	b0991	ymcE	Cold shock gene, function unknown; mistakenly thought to be sfa, which is the adjacent gene, now called gnsA	n.s.	n.s.	n.s.	n.s.	n.s.	0.682325	0.541273	0.443038	0.546418	0.923113
CDS	1052292	1053362	-	b0992	yccM	Putative polyferredoxin, function unknown	n.s.	3.31746	4.65625	n.s.	n.s.	0.553513	0.000302233	1.00625e-05	0.0496011	0.609039
CDS	1053437	1056178	-	b0993	torS	Sensor kinase for torCAD operon	n.s.	n.s.	n.s.	n.s.	n.s.	0.75464	0.313227	0.00867319	0.0221623	0.653482
CDS	1056261	1057286	+	b0994	torT	Periplasmic TMAO binding protein; required for ToSrR response to TMAO	n.s.	2.55085	3.27049	n.s.	n.s.	0.629639	0.00168779	0.000152657	0.0285741	0.763159
CDS	1057265	1057954	-	b0995	torR	Response regulator for torCAD operon	n.s.	n.s.	n.s.	n.s.	n.s.	0.639921	0.624557	0.147389	0.365894	0.632681
CDS	1058084	1059253	+	b0996	torC	c-Type cytochrome	n.s.	n.s.	n.s.	n.s.	n.s.	0.839584	0.448593	0.069039	0.644304	0.840204
CDS	1059256	1061799	+	b0997	torA	Molybdoprotein trimethylamine N-oxide reductase	n.s.	n.s.	n.s.	n.s.	n.s.	0.899667	0.237343	0.239955	0.17796	0.930246
CDS	1061799	1062395	+	b0998	torD	Redox enzyme maturation protein (REMP) for TorA; cytoplasmic chaperone for TorA activation; GTPase; protects TorA TAT signal peptide from degradation	n.s.	n.s.	n.s.	n.s.	n.s.	0.863316	0.586704	0.434557	0.619092	0.914655
CDS	1062553	1062855	-	b0999	cbpM	Modulator of CbpA co-chaperone activity	n.s.	n.s.	2.02612	n.s.	n.s.	0.885388	0.0906847	0.000349645	0.179231	0.36193
CDS	1062858	1063775	-	b1000	cbpA	DnaK co-chaperone, binds curved DNA	n.s.	n.s.	2.14539	n.s.	n.s.	0.826106	0.0245099	0.000437896	0.031741	0.749736
CDS	1064036	1065289	+	b1001	yccE	Function unknown	n.s.	n.s.	n.s.	n.s.	n.s.	0.723843	0.387476	0.305599	0.648751	0.910696
CDS	1065585	1066823	+	b1002	agp	Periplasmic glucose-1-phosphatase, acidic; has inositol phosphatase activity	n.s.	n.s.	n.s.	n.s.	n.s.	0.839058	0.0576316	0.0103169	0.327484	0.650176
CDS	1066867	1067091	-	b1003	yccJ	Function unknown	n.s.	4.89908	10.1404	n.s.	n.s.	0.635419	0.00274635	2.05488e-07	0.0303444	0.0464952
CDS	1067115	1067708	-	b1004	wrbA	NAD(P)H:quinone oxidoreductase, type IV NQO; may protect against oxidative stress; dimeric, binds one FMN per monomer	n.s.	6.69343	12.6491	3.10695	n.s.	0.0673779	0.000137911	3.55581e-07	0.00751727	0.360499
CDS	1068514	1069839	-	b1006	rutG	Pyrimidine permease; pyrimidine nitrogen catabolism; required for efficient utilization of uracil and thymine	n.s.	n.s.	n.s.	n.s.	n.s.	0.806921	0.330379	0.179168	0.673765	0.93253
CDS	1069863	1070354	-	b1007	rutF	Flavin:NADH reductase; required for the regeneration of FMN for RutA in vivo	n.s.	n.s.	n.s.	n.s.	n.s.	0.849212	0.363917	0.376994	0.413645	0.76979
CDS	1070368	1070955	-	b1008	rutE	Malonic semialdehyde reductase; pyrimidine nitrogen catabolism; reduces toxic product malonic semaldehyde to 3-hydroxypropionic acid, which is excreted; required for pyrimidine nitrogen degradation in vivo but not in vitro	n.s.	n.s.	n.s.	n.s.	n.s.	0.846865	0.560145	0.357537	0.64738	0.915175
CDS	1070968	1071765	-	b1009	rutD	Putative aminoacrylate hydrolase; reactive intermediate detoxification; required for pyrimidine nitrogen degradation in vivo but not in vitro	n.s.	n.s.	n.s.	n.s.	n.s.	0.781569	0.528403	0.225537	0.604659	0.668273
CDS	1071776	1072159	-	b1010	rutC	Putative aminoacrylate deaminase; reactive intermediate detoxification; required for pyrimidine nitrogen degradation in vivo but not in vitro	n.s.	n.s.	n.s.	n.s.	n.s.	0.763135	0.621245	0.348012	0.539382	0.912873
CDS	1072174	1072863	-	b1011	rutB	Ureidoacrylate amidohydrolase; pyrimidine nitrogen catabolism	n.s.	n.s.	n.s.	n.s.	n.s.	0.87674	0.447639	0.189693	0.598758	0.9148
CDS	1072866	1074011	-	b1012	rutA	Pyrimidine oxygenase, FMN-dependent; pyrimidine nitrogen catabolism; requires RutF to regenerate FMN in vivo	n.s.	n.s.	-6.66667	n.s.	n.s.	0.849014	0.0183947	0.0016408	0.0694236	0.914626
CDS	1074242	1074877	+	b1013	rutR	Repressor for rut operon; pyrimidine nitrogen catabolism	n.s.	n.s.	n.s.	n.s.	n.s.	0.904953	0.632169	0.358754	0.689128	0.92585
CDS	1074923	1078882	-	b1014	putA	Proline dehydrogenase and repressor for the putAP divergon	n.s.	n.s.	n.s.	n.s.	n.s.	0.919655	0.474314	0.0603113	0.614792	0.80714
CDS	1079305	1080810	+	b1015	putP	Proline/Na+, Li+ symport protein; also transports propionate (Reed, 2006)	n.s.	n.s.	-2.06811	n.s.	n.s.	0.857915	0.25534	0.00248095	0.0300716	0.144838
CDS	1082243	1083367	+	b1018	efeO	Inactive acid-inducible low-pH ferrous ion transporter EfeUOB; acid-inducible periplasmic protein; hyperlethality gene	n.s.	-10.108	-37.5102	-7.65868	n.s.	0.858672	0.000756553	7.33087e-06	0.00053533	0.356304
CDS	1083376	1084644	+	b1019	efeB	Deferrrochelatase, periplasmic; inactive acid inducible low-pH ferrous ion transporter EfeUOB; periplasmic acid peroxidase; heme cofactor	n.s.	-6.97605	-12.8085	-5.58491	n.s.	0.910188	0.000588601	1.58199e-06	0.00111317	0.464266
CDS	1084992	1086053	+	b1020	phoH	ATP-binding protein, function unknown	n.s.	-3.99219	-6.36145	-3.2459	n.s.	0.72362	0.000507414	0.00628584	6.28257e-05	0.64534
CDS	1086109	1086519	-	b1021	pgaD	Biofilm PGA synthase PgaCD, regulatory subunit; c-di-GMP-stimulated activity and dimerization	n.s.	n.s.	n.s.	n.s.	n.s.	0.788707	0.509054	0.438625	0.631114	0.871408
CDS	1086524	1087846	-	b1022	pgaC	Biofilm PGA synthase PgaCD, catalytic subunit; poly-beta-1,6-N-acetyl-D-glucosamine synthase; c-di-GMP-stimulated activity and dimerization	n.s.	n.s.	n.s.	n.s.	n.s.	0.707881	0.525975	0.296598	0.534858	0.901995
CDS	1087842	1089857	-	b1023	pgaB	Poly-beta-1,6-N-acetyl-D-glucosamine (PGA) N-deacetylase; deacetylase required for biofilm adhesin polysaccharide PGA export; outer membrane lipoprotein	n.s.	n.s.	n.s.	n.s.	n.s.	0.880717	0.481221	0.182915	0.594902	0.899582
CDS	1089869	1092289	-	b1024	pgaA	Biofilm adhesin polysaccharide PGA secretin; OM porin	n.s.	n.s.	n.s.	n.s.	n.s.	0.898676	0.562855	0.195077	0.624419	0.807291
CDS	1092876	1094231	+	b1025	ycdT	Diguanylate cyclase, membrane-anchored	n.s.	n.s.	n.s.	n.s.	n.s.	0.882528	0.0244142	0.00917573	0.0443816	0.8381
CDS	1094278	1095141	-	b1026	insF1	IS3 transposase B	n.s.	n.s.	n.s.	n.s.	n.s.	0.855473	0.570435	0.271968	0.659164	0.888925
CDS	1095141	1095437	-	b1027	insE1	IS3 transposase A	n.s.	n.s.	n.s.	n.s.	n.s.	0.843595	0.623917	0.317145	0.655638	0.914128
pseudogene	1095505	1095846	+	b1028	ymdE	Pseudogene, C-terminal fragment; ancestral gene related to fabD (malonyl-CoA-acyl carrier protein transacylase)	n.s.	n.s.	n.s.	n.s.	n.s.	0.89226	0.619755	0.440103	0.682307	0.924518
CDS	1095843	1096826	+	b1029	ycdU	Predicted inner membrane protein, function unknown	n.s.	n.s.	n.s.	n.s.	n.s.	0.164762	0.110088	0.273452	0.607974	0.83259
tRNA	1097565	1097652	-	b1032	serX	Serine tRNA(GGA) 5	n.s.	-4.45	-6.06667	n.s.	n.s.	0.0572384	0.00335753	0.000508635	0.62642	0.885535
CDS	1097886	1098821	+	b1033	ghrA	Glyoxylate/hydroxypyruvate reductase A; activity higher on glyoxylate than hydroxypyruvate	n.s.	n.s.	n.s.	n.s.	n.s.	0.6925	0.0234709	0.136763	0.462215	0.88376
CDS	1098879	1099613	+	b1034	ycdX	Alkaline phosphatase; required for swarming phenotype; chaperoned by YcdY	n.s.	n.s.	n.s.	n.s.	n.s.	0.915524	0.530102	0.2783	0.697511	0.944091
CDS	1099640	1100191	+	b1035	ycdY	YcdX chaperone; redox enzyme maturation protein (REMP); required for swarming phenotype	n.s.	n.s.	n.s.	n.s.	n.s.	0.92252	0.661941	0.507164	0.718025	0.944002
CDS	1100296	1100784	+	b1036	ycdZ	Inner membrane protein, DUF1097 family, function unknown	n.s.	n.s.	n.s.	n.s.	n.s.	0.888719	0.579918	0.401986	0.707774	0.88648
CDS	1100854	1101684	-	b1037	csgG	Pore-forming OM lipoprotein for curli subunit secretion; CsgEFG curlin secretion complex	n.s.	n.s.	2.27778	n.s.	n.s.	0.760314	0.482243	0.000835659	0.254103	0.173904
CDS	1101714	1102127	-	b1038	csgF	OM protein required for curli nucleation by CsgB; CsgEFG curlin secretion complex	n.s.	n.s.	2.94118	n.s.	n.s.	0.863153	0.386325	0.00580552	0.377594	0.312156
CDS	1102155	1102541	-	b1039	csgE	Curlin secretion specificity factor; blocks CsgA amyloid formation; CsgEFG curlin secretion complex	n.s.	n.s.	n.s.	n.s.	n.s.	0.828624	0.378891	0.0876505	0.344686	0.927535
CDS	1102549	1103196	-	b1040	csgD	Transcriptional activator for csgBA and other genes	n.s.	n.s.	n.s.	2.54545	n.s.	0.68693	0.243874	0.0661469	0.0066577	0.869712
CDS	1103951	1104403	+	b1041	csgB	Curli nucleator protein curlin CsgB, minor curli subunit	n.s.	n.s.	8.5	n.s.	n.s.	0.672723	0.0383363	0.00173785	0.500701	0.850861
CDS	1104447	1104899	+	b1042	csgA	Curli subunit, major; CsgA curlin, cryptic	n.s.	n.s.	2.35294	n.s.	n.s.	0.843879	0.383783	0.00126928	0.31866	0.42507
CDS	1104961	1105290	+	b1043	csgC	Curli assembly protein	n.s.	n.s.	-3.20755	n.s.	n.s.	0.920105	0.197804	4.89056e-05	0.296462	0.0556385
CDS	1105414	1105722	+	b1044	ymdA	Function unknown, pfam00419 family, fimbrial protein	n.s.	n.s.	-3.23994	n.s.	n.s.	0.919843	0.352184	0.000423287	0.312477	0.0442462
CDS	1105820	1106350	+	b1045	ymdB	O-acetyl-ADP-ribose deacetylase; RNase III inhibitor during cold shock; putative cardiolipin synthase C regulatory subunit	n.s.	n.s.	-2.07568	n.s.	n.s.	0.905083	0.277159	0.00735215	0.161199	0.194901
CDS	1106355	1107773	+	b1046	clsC	Cardiolipin synthase 3, active in stationary phase	n.s.	n.s.	n.s.	n.s.	n.s.	0.911609	0.423835	0.123002	0.514971	0.830397
CDS	1107787	1108941	-	b1047	opgC	Succinylation of osmoregulated periplasmic glucans (OPGs); membrane protein	n.s.	-3.82869	-3.81923	-2.41841	n.s.	0.467429	0.00020382	7.16854e-05	0.00262004	0.934398
CDS	1109335	1110867	+	b1048	opgG	Osmoregulated periplasmic glucan (OPG) biosynthesis; periplasmic protein	n.s.	n.s.	n.s.	n.s.	n.s.	0.919805	0.653152	0.509779	0.572913	0.946239
CDS	1110863	1113403	+	b1049	opgH	Membrane glycosyltransferase, OPG biosynthesis	n.s.	n.s.	n.s.	n.s.	n.s.	0.909861	0.648242	0.419719	0.439508	0.943707
CDS	1113579	1113803	+	b1050	yceK	Outer membrane integrity lipoprotein	n.s.	n.s.	n.s.	n.s.	n.s.	0.822509	0.385402	0.172394	0.684927	0.927031
CDS	1113810	1114181	-	b1051	msyB	In multicopy restores growth and protein export functions of secY and secA mutants	n.s.	n.s.	2.93103	n.s.	n.s.	0.898321	0.319354	0.000328937	0.261941	0.551248
CDS	1114267	1115490	-	b1053	mdtG	Multidrug resistance efflux transporter; overexpression resistance to fosfomycin and deoxycholate	n.s.	n.s.	n.s.	n.s.	n.s.	0.906386	0.585166	0.0592797	0.683105	0.75591
CDS	1115665	1116582	-	b1054	lpxL	Lipid A synthesis, KDO2-lipid IVA lauroyl-ACP acyltransferase; not under heat shock regulation; membrane protein affecting cell division, growth, and high-temperature survival	n.s.	n.s.	n.s.	n.s.	n.s.	0.830401	0.642293	0.489244	0.587506	0.938599
CDS	1116807	1117856	+	b1055	yceA	Predicted rhodanese, function unknown	n.s.	-4.50121	-4.13118	-3.08673	n.s.	0.118183	9.32544e-05	4.50425e-06	7.90376e-05	0.896829
CDS	1117904	1118476	-	b1056	yceI	Secreted protein, function unknown	n.s.	n.s.	n.s.	n.s.	n.s.	0.90223	0.392042	0.170996	0.283038	0.755428
CDS	1118483	1119046	-	b1057	yceJ	Cytochrome b561 homolog, function unknown	n.s.	n.s.	n.s.	n.s.	n.s.	0.898291	0.301053	0.145332	0.502621	0.921703
CDS	1119310	1119447	-	b1058	yceO	Expressed protein, function unknown	n.s.	n.s.	n.s.	n.s.	n.s.	0.646479	0.559648	0.287846	0.338814	0.874035
CDS	1119471	1120586	-	b1059	solA	N-methyltryptophan oxidase, FAD-containing; monomeric	n.s.	n.s.	n.s.	n.s.	n.s.	0.890536	0.650912	0.431401	0.723735	0.941821
CDS	1120704	1120955	-	b1060	bssS	Repressor of biofilm formation by indole transport regulation; global regulator, e.g. of AI-2 transport and motility genes; cold shock gene	n.s.	n.s.	n.s.	n.s.	n.s.	0.684356	0.101644	0.195311	0.425584	0.836267
CDS	1121245	1121487	-	b1061	dinI	Stabilizes RecA filaments; multicopy suppressor of dinD cold-sensitive filamentous phenotype; possible ssDNA mimic	n.s.	n.s.	n.s.	n.s.	n.s.	0.822141	0.155089	0.0120402	0.147391	0.914858
CDS	1121564	1122607	-	b1062	pyrC	Dihydroorotase, the third step in pyrimidine biosynthesis; dimeric; Zn(II) metalloenzyme, binuclear metal center	n.s.	n.s.	n.s.	n.s.	n.s.	0.846661	0.0165618	0.0131589	0.0971795	0.941296
CDS	1122716	1123273	-	b1063	yceB	Novel verified lipoprotein, DUF1439 family, function unknown	n.s.	n.s.	n.s.	n.s.	n.s.	0.898911	0.0459165	0.00142224	0.160568	0.593958
CDS	1123410	1124054	-	b1064	grxB	Glutaredoxin 2; regulated by RpoS and ppGpp	n.s.	n.s.	2.73476	n.s.	n.s.	0.902776	0.0197201	0.000202061	0.0490941	0.327333
CDS	1124121	1125326	-	b1065	mdtH	Multidrug resistance efflux transporter; overexpression resistance to norfloxacin and enoxacin	n.s.	2.02674	3.19792	n.s.	n.s.	0.828965	0.00121199	8.05325e-06	0.0101047	0.0658554
CDS	1125562	1126143	+	b1066	rimJ	Ribosomal protein S5 N-acetyltransferase; modification of 30S ribosomal subunit protein S5; acetylation of N-terminal alanine	n.s.	n.s.	n.s.	n.s.	n.s.	0.913684	0.0233778	0.00091381	0.0268676	0.928155
CDS	1126157	1126801	+	b1067	yceH	Function unknown, UPF0502 family	n.s.	n.s.	n.s.	n.s.	n.s.	0.859592	0.0404251	0.00181204	0.0134161	0.912231
CDS	1126806	1127726	+	b1068	yceM	Predicted oxidoreductase, function unknown	n.s.	n.s.	n.s.	n.s.	n.s.	0.897694	0.334253	0.0110412	0.157724	0.825957
CDS	1127839	1129371	+	b1069	murJ	Probable peptidoglycan lipid II flippase; required for murein synthesis	n.s.	-2.25693	-2.21944	n.s.	n.s.	0.18735	0.000147832	0.00010869	0.00990674	0.93576
CDS	1129417	1129830	-	b1070	flgN	Initiation of flagellar filament assembly	n.s.	n.s.	n.s.	n.s.	n.s.	0.920049	0.410583	0.509561	0.632082	0.812287
CDS	1129838	1130128	-	b1071	flgM	Anti-sigma 28 (FliA) factor; regulator of FlhD	n.s.	n.s.	n.s.	n.s.	n.s.	0.915337	0.542483	0.43822	0.724916	0.533839
CDS	1130207	1130863	-	b1072	flgA	Flagellar basal body P-ring formation	n.s.	n.s.	n.s.	n.s.	n.s.	0.389061	0.26489	0.215443	0.475121	0.0151235
CDS	1131018	1131431	+	b1073	flgB	Flagellar basal body rod subunit	n.s.	n.s.	n.s.	n.s.	n.s.	0.697624	0.643713	0.171695	0.728836	0.523632
CDS	1131438	1131839	+	b1074	flgC	Flagellar basal body rod subunit	n.s.	n.s.	n.s.	n.s.	n.s.	0.812516	0.637205	0.0444298	0.715485	0.567358
CDS	1131854	1132546	+	b1075	flgD	Flagellar basal body rod modification	n.s.	n.s.	n.s.	n.s.	n.s.	0.918217	0.666688	0.0292512	0.729018	0.437777
CDS	1132574	1133779	+	b1076	flgE	Flagellar hook subunit protein	n.s.	n.s.	n.s.	n.s.	n.s.	0.923378	0.669061	0.0288028	0.722798	0.637847
CDS	1133802	1134554	+	b1077	flgF	Flagellar basal body rod subunit	n.s.	n.s.	n.s.	n.s.	n.s.	0.922414	0.652594	0.00215676	0.436199	0.461187
CDS	1134729	1135508	+	b1078	flgG	Flagellar basal body rod major subunit	n.s.	n.s.	n.s.	n.s.	n.s.	0.923152	0.424041	0.00194443	0.233138	0.389063
CDS	1135564	1136259	+	b1079	flgH	Flagellar synthesis, basal body L-ring lipoprotein	n.s.	n.s.	-2.07714	n.s.	n.s.	0.922872	0.230779	0.00154785	0.120817	0.514787
CDS	1136274	1137368	+	b1080	flgI	Basal body P-ring flagellar protein	n.s.	n.s.	-2.20015	n.s.	n.s.	0.923827	0.238533	0.000229692	0.134	0.359088
CDS	1137371	1138309	+	b1081	flgJ	Flagellum-specific muramidase	n.s.	n.s.	n.s.	n.s.	n.s.	0.905879	0.0388874	0.000160521	0.192017	0.619799
CDS	1138378	1140018	+	b1082	flgK	Flagellar synthesis, hook-associated protein	n.s.	n.s.	n.s.	n.s.	n.s.	0.920735	0.455379	0.512815	0.70948	0.65673
CDS	1140033	1140983	+	b1083	flgL	Flagellar synthesis, hook-associated protein	n.s.	n.s.	n.s.	n.s.	n.s.	0.924763	0.427315	0.508147	0.524143	0.864486
CDS	1141185	1144367	-	b1084	rne	RNase E; component of RNA degradosome; mRNA turnover; 5S and 16S RNA maturation	n.s.	n.s.	n.s.	n.s.	n.s.	0.924169	0.665942	0.511732	0.731965	0.944747
CDS	1144502	1144819	+	b1085	yceQ	Function unknown	n.s.	n.s.	n.s.	n.s.	n.s.	0.867911	0.399442	0.220731	0.535533	0.914887
CDS	1144940	1145896	+	b1086	rluC	23S rRNA pseudouridine(955,2504,2580) synthase	n.s.	-2.30877	-2.78185	n.s.	n.s.	0.295755	0.000112401	5.3867e-06	0.0019622	0.633727
CDS	1146014	1146595	-	b1087	yceF	Maf-like protein, function unknown	n.s.	n.s.	n.s.	n.s.	n.s.	0.854925	0.058851	0.000645185	0.340877	0.548197
CDS	1146794	1147312	+	b1088	yceD	Function unknown, DUF177 family	n.s.	n.s.	-2.19252	n.s.	n.s.	0.918178	0.179955	0.00801101	0.223955	0.834838
CDS	1147367	1147537	+	b1089	rpmF	50S ribosomal subunit protein L32	n.s.	n.s.	n.s.	n.s.	n.s.	0.922819	0.637634	0.0245561	0.413139	0.833609
CDS	1147621	1148688	+	b1090	plsX	Probable phosphate acyltransferase	n.s.	n.s.	n.s.	n.s.	n.s.	0.923878	0.0169408	0.0022865	0.0119777	0.939918
CDS	1148759	1149709	+	b1091	fabH	beta-Ketoacyl-ACP synthase III; KAS III; monomer	n.s.	n.s.	n.s.	n.s.	n.s.	0.832305	0.366083	0.0925004	0.0241784	0.813847
CDS	1149728	1150654	+	b1092	fabD	Malonyl-CoA-acyl carrier protein transacylase	n.s.	n.s.	n.s.	n.s.	n.s.	0.541622	0.663081	0.0357937	0.176377	0.577712
CDS	1150670	1151401	+	b1093	fabG	beta-Ketoacyl-ACP reductase	n.s.	n.s.	n.s.	n.s.	n.s.	0.917825	0.666166	0.26298	0.688666	0.850679
CDS	1151615	1151848	+	b1094	acpP	Acyl carrier protein ACP	n.s.	n.s.	n.s.	n.s.	n.s.	0.924948	0.664064	0.387672	0.723361	0.945926
CDS	1151939	1153177	+	b1095	fabF	beta-Ketoacyl-ACP synthase II; KAS II; homodimeric	n.s.	n.s.	n.s.	n.s.	n.s.	0.92478	0.221777	0.0642789	0.143093	0.937508
CDS	1153300	1154106	+	b1096	pabC	Sulfonamide resistance; aminodeoxychorismate lyase	n.s.	n.s.	n.s.	n.s.	n.s.	0.776728	0.629871	0.462593	0.556366	0.936218
CDS	1154112	1155131	+	b1097	yceG	Septation protein, ampicillin sensitivity	n.s.	n.s.	n.s.	n.s.	n.s.	0.538701	0.0114089	0.0232707	0.431417	0.872142
CDS	1155124	1155762	+	b1098	tmk	Thymidylate kinase	n.s.	n.s.	n.s.	n.s.	n.s.	0.896265	0.191918	0.418713	0.540211	0.844053
CDS	1155762	1156763	+	b1099	holB	DNA polymerase III, delta' subunit; part of the DnaX clamp loader complex, the stator protein	n.s.	n.s.	n.s.	n.s.	n.s.	0.910629	0.0395799	0.041308	0.0794873	0.929896
CDS	1156777	1157571	+	b1100	ycfH	Predicted DNase, tatD paralog, no Tat phenotype	n.s.	n.s.	n.s.	n.s.	n.s.	0.820466	0.00996242	0.00245334	0.00507238	0.939124
CDS	1157869	1159299	+	b1101	ptsG	Glucose phophotransferase Enzyme IIBC(Glc); glucose permease; dimeric	n.s.	n.s.	n.s.	n.s.	n.s.	0.923117	0.671266	0.514762	0.733216	0.946311
CDS	1159365	1161551	-	b1102	fhuE	Outer membrane receptor for ferric-rhodotorulic acid; also receptor for ferric siderophores coprogen and ferrioxamine B	n.s.	n.s.	n.s.	n.s.	n.s.	0.775851	0.111093	0.020395	0.0521508	0.923834
CDS	1161885	1162241	+	b1103	hinT	Activator of DadA, D-alanine catabolism; purine nucleoside phosphoramidase; aminoacyl-adenylate hydrolase	n.s.	n.s.	n.s.	n.s.	n.s.	0.860217	0.218753	0.00795443	0.0662362	0.744306
CDS	1162247	1162621	+	b1104	ycfL	Probable lipoprotein, function unknown; Cys conserved	n.s.	n.s.	n.s.	n.s.	n.s.	0.907384	0.0691755	0.000353888	0.207429	0.634248
CDS	1162638	1163276	+	b1105	lpoB	OM lipoprotein stimulator of MrcB transpeptidase	n.s.	n.s.	n.s.	n.s.	n.s.	0.901427	0.147745	0.00109557	0.0879683	0.753968
CDS	1163260	1164081	+	b1106	thiK	Thiamine kinase involved in thiamine salvage	n.s.	n.s.	n.s.	n.s.	n.s.	0.883433	0.542617	0.325184	0.526778	0.935044
CDS	1164095	1165117	+	b1107	nagZ	beta-N-Acetylglucosaminidase	n.s.	n.s.	n.s.	n.s.	n.s.	0.514929	0.0646766	0.0031152	0.502812	0.881984
CDS	1165143	1165682	+	b1108	ycfP	Predicted esterase, UPF0227 protein, function unknown	n.s.	2.37433	2.81282	n.s.	n.s.	0.301353	0.00194146	0.000184826	0.172896	0.87814
CDS	1166085	1167386	+	b1109	ndh	Respiratory NADH dehydrogenase II; NADH:ubiquinone oxidoreductase II; membrane-bound flavoprotein; cupric reductase	n.s.	n.s.	n.s.	n.s.	n.s.	0.497692	0.458711	0.307971	0.629055	0.939523
CDS	1167599	1168135	+	b1110	ycfJ	Putative periplasmic protein, UmoD homolog	n.s.	n.s.	n.s.	n.s.	n.s.	0.906912	0.465088	0.481337	0.651174	0.913356
CDS	1168203	1168832	-	b1111	ycfQ	Repressor for bhsA(ycfR)	n.s.	n.s.	n.s.	n.s.	n.s.	0.399243	0.015085	0.0256573	0.700908	0.940451
CDS	1169073	1169327	+	b1112	bhsA	Biofilm, cell surface and signaling defects, YhcN family	n.s.	n.s.	-3	n.s.	n.s.	0.844584	0.495019	0.0053829	0.686182	0.27697
CDS	1169415	1170374	-	b1113	ldtC	L,D-transpeptidase linking Lpp to murein, periplasmic	n.s.	n.s.	n.s.	n.s.	n.s.	0.90965	0.445337	0.0411907	0.416414	0.858491
CDS	1170521	1173964	-	b1114	mfd	Transcription repair coupling factor	n.s.	n.s.	n.s.	n.s.	n.s.	0.90593	0.641202	0.512057	0.72762	0.899011
CDS	1174095	1175165	-	b1115	ycfT	Inner membrane protein, function unknown	n.s.	n.s.	n.s.	n.s.	n.s.	0.855169	0.387706	0.322331	0.566054	0.900506
CDS	1175427	1176623	+	b1116	lolC	LolA-dependent release of lipoproteins from inner membrane; essential gene	n.s.	n.s.	n.s.	n.s.	n.s.	0.810338	0.198099	0.0559778	0.321415	0.941518
CDS	1176619	1177317	+	b1117	lolD	LolA-dependent release of lipoproteins from inner membrane; essential gene	n.s.	n.s.	n.s.	n.s.	n.s.	0.87748	0.644212	0.265564	0.541366	0.799756
CDS	1177320	1178561	+	b1118	lolE	LolA-dependent release of lipoproteins from inner membrane; essential gene	n.s.	n.s.	n.s.	n.s.	n.s.	0.92003	0.299958	0.30082	0.276236	0.914304
CDS	1178593	1179501	+	b1119	nagK	N-Acetyl-D-glucosamine kinase; phosphorylates GlcNAc in the cytoplasm	n.s.	n.s.	n.s.	n.s.	n.s.	0.891489	0.394752	0.00351585	0.725657	0.25943
CDS	1179631	1180356	+	b1120	cobB	Protein lysine deacetylase, NAD(+)-dependent; chemotaxis regulator; sirituin homolog; known in vivo substrates include acetyl-CoA synthase (Acs) and CheY; deacetylation of K609 activates Acs; acetylation and deacetylation of CheY affects chemotaxis	n.s.	n.s.	n.s.	n.s.	n.s.	0.912459	0.635482	0.0131164	0.716075	0.283668
CDS	1180482	1181267	-	b1121	ycfZ	Inner membrane protein, function unknown	n.s.	n.s.	-4.04	n.s.	n.s.	0.441526	0.061699	0.000136459	0.520407	0.683925
CDS	1181267	1181725	-	b1122	ymfA	Required for swarming phenotype, inner membrane protein, function unknown	n.s.	n.s.	-3.16667	n.s.	n.s.	0.856076	0.049088	0.0044308	0.0656405	0.760866
CDS	1181786	1182829	-	b1123	potD	Spermidine ABC transporter periplasmic binding protein; also binds putrescine	n.s.	n.s.	n.s.	n.s.	n.s.	0.913316	0.605937	0.00258432	0.558674	0.357674
CDS	1182829	1183620	-	b1124	potC	Spermidine/putrescine ABC transporter permease	n.s.	n.s.	n.s.	n.s.	n.s.	0.908962	0.047646	0.00134074	0.0605887	0.849491
CDS	1183620	1184444	-	b1125	potB	Spermidine/putrescine ABC transporter permease	n.s.	-2.2595	-2.61998	-2.40503	n.s.	0.909414	0.0011014	0.00159085	2.84801e-05	0.791784
CDS	1184461	1185594	-	b1126	potA	Spermidine/putrescine ABC transporter ATP-binding protein	n.s.	-2.4388	-2.75208	-2.13821	n.s.	0.783638	0.000102103	2.35663e-05	0.00176671	0.919883
CDS	1185844	1187067	+	b1127	pepT	Peptidase T, aminotripeptidase; anaerobically induced, biofilm-induced, cell-density induced	n.s.	4.86522	6.15565	2.77902	n.s.	0.41445	0.000268711	2.73111e-05	0.00692909	0.934977
CDS	1187122	1188240	-	b1128	roxA	Cupin superfamily protein, function unknown	n.s.	n.s.	n.s.	n.s.	n.s.	0.917904	0.651715	0.302618	0.624195	0.72679
CDS	1188319	1189776	-	b1129	phoQ	Histidine protein kinase sensor protein, two-component system; cognate to phoP; response to extracellular divalent cations, pH, and acetate	n.s.	n.s.	n.s.	n.s.	n.s.	0.916487	0.444759	0.239509	0.332285	0.943148
CDS	1189779	1190447	-	b1130	phoP	Response regulator, two-component system; cognate to phoQ; response to extracellular divalent cations, pH, and acetate; DNA-binding protein	n.s.	n.s.	n.s.	n.s.	n.s.	0.492847	0.00661103	0.00337397	0.353076	0.936654
CDS	1190619	1191986	-	b1131	purB	Adenylosuccinate lyase, purine synthesis	n.s.	n.s.	-2.01014	n.s.	n.s.	0.915875	0.120731	0.00137527	0.0574154	0.873258
CDS	1191993	1192631	-	b1132	hflD	Downregulates lambda lysogenization; interacts with cII protein; first gene in purB operon; peripheral membrane protein	n.s.	n.s.	n.s.	n.s.	n.s.	0.807138	0.0161118	0.00146387	0.00408631	0.874802
CDS	1192670	1193773	-	b1133	mnmA	tRNA(Gln,Lys,Glu) U34 2-thiouridylase; first step in mnm(5)-s(2)U34-tRNA synthesis; TusE binding partner; antisuppressor	n.s.	n.s.	n.s.	n.s.	n.s.	0.796486	0.00182046	0.00232893	0.0013216	0.939228
CDS	1193830	1194288	-	b1134	nudJ	Thiamin pyrophosphate (TPP) phosphatase; non-specific nucleoside tri-and diphosphatase; bacimethrin resistance	n.s.	n.s.	n.s.	n.s.	n.s.	0.841579	0.644875	0.32061	0.576617	0.848565
CDS	1194301	1194951	-	b1135	rluE	23S rRNA pseudouridine(2457) synthase	n.s.	n.s.	n.s.	n.s.	n.s.	0.914455	0.352926	0.152426	0.498382	0.930898
CDS	1195123	1196370	+	b1136	icd	Isocitrate dehydrogenase, NADP(+)-specific; e14 attachment site	n.s.	n.s.	n.s.	n.s.	n.s.	0.809495	0.64636	0.515841	0.730827	0.946191
CDS	1196870	1197532	-	b1137	ymfD	Predicted SAM-dependent methyltransferase, function unknown; e14 prophage	n.s.	n.s.	n.s.	n.s.	n.s.	0.887498	0.13291	0.0360053	0.0621339	0.877231
CDS	1197536	1198237	-	b1138	ymfE	Predicted membrane protein, function unknown, e14 prophage	n.s.	n.s.	n.s.	n.s.	n.s.	0.856972	0.481392	0.217741	0.667148	0.908033
CDS	1198695	1199585	+	b1139	lit	Cell death peptidase, expression of T4 late genes; e14 prophage	n.s.	n.s.	n.s.	n.s.	n.s.	0.901315	0.608122	0.273663	0.575768	0.889519
CDS	1199682	1200806	-	b1140	intE	e14 integrase, in defective prophage	n.s.	n.s.	n.s.	n.s.	n.s.	0.49075	0.612717	0.165638	0.29867	0.686667
CDS	1200790	1201032	-	b1141	xisE	e14 excisionase, in defective prophage	n.s.	n.s.	n.s.	n.s.	n.s.	0.822601	0.296937	0.333438	0.586022	0.894415
CDS	1201497	1201835	+	b1143	ymfI	Function unknown, e14 prophage	n.s.	n.s.	n.s.	n.s.	n.s.	0.776583	0.0401433	0.0231237	0.290738	0.930593
CDS	1201779	1202084	-	b1144	ymfJ	Function unknown, e14 prophage	n.s.	n.s.	n.s.	n.s.	n.s.	0.869209	0.499834	0.289077	0.627413	0.893462
CDS	1202262	1202933	-	b1145	cohE	CI-like repressor, e14 prophage	n.s.	n.s.	n.s.	n.s.	n.s.	0.519345	0.265752	0.00836566	0.649627	0.792312
CDS	1203024	1203221	+	b1146	croE	Cro-like repressor, e14 prophage	n.s.	n.s.	n.s.	n.s.	n.s.	0.858788	0.587578	0.435239	0.57363	0.915489
CDS	1203268	1203822	+	b1147	ymfL	Function unknown, e14 prophage	n.s.	n.s.	n.s.	n.s.	n.s.	0.862499	0.551809	0.341889	0.643904	0.909038
CDS	1203822	1204157	+	b1148	ymfM	Function unknown, e14 prophage	n.s.	n.s.	n.s.	n.s.	n.s.	0.803714	0.46146	0.415528	0.259652	0.886584
CDS	1205549	1205728	+	b1150	ymfR	Function unknown, e14 prophage	n.s.	n.s.	n.s.	n.s.	n.s.	0.729069	0.32542	0.463588	0.71957	0.777482
pseudogene	1205731	1206142	+	b1151	beeE	Pseudogene, N-terminal fragment, portal protein, e14 prophage	n.s.	n.s.	n.s.	n.s.	n.s.	0.834883	0.478478	0.386875	0.352789	0.798277
pseudogene	1206143	1206922	+	b1152	jayE	Pseudogene, C-terminal fragment, baseplate, e14 prophage	n.s.	n.s.	n.s.	n.s.	n.s.	0.876565	0.397217	0.267066	0.557292	0.918001
CDS	1206913	1207494	+	b1153	ymfQ	Putative baseplate or tail fiber protein, e14 prophage	n.s.	n.s.	n.s.	n.s.	n.s.	0.891826	0.410798	0.451678	0.579565	0.851401
CDS	1207501	1208127	+	b1154	stfP	Predicted tail fiber protein, e14 prophage; alternate virion-host specificity protein; Tail Collar domain	n.s.	n.s.	n.s.	n.s.	n.s.	0.872435	0.576268	0.398928	0.686573	0.907108
CDS	1208132	1208542	+	b1155	tfaP	Predicted tail fiber assembly gene, e14 prophage	n.s.	n.s.	n.s.	n.s.	n.s.	0.845004	0.234065	0.392253	0.484041	0.503839
CDS	1208520	1209119	-	b1156	tfaE	Predicted tail fiber assembly gene, e14 prophage	n.s.	n.s.	n.s.	n.s.	n.s.	0.849935	0.46796	0.161215	0.432619	0.869643
pseudogene	1209119	1209619	-	b1157	stfE	C-terminal Stf variable cassette, e14 prophage, pseudogene; alternate virion-host specificity protein; Tail Collar domain	n.s.	n.s.	n.s.	n.s.	n.s.	0.824236	0.587687	0.439969	0.447175	0.924631
CDS	1209685	1210236	+	b1158	pinE	DNA invertase, site-specific recombination, e14 prophage	n.s.	n.s.	n.s.	n.s.	n.s.	0.754464	0.304322	0.310526	0.648263	0.886636
CDS	1210346	1211176	+	b1159	mcrA	5-methylcytosine-specific DNA binding protein; restriction endonuclease B homolog, e14; prophage gene	n.s.	n.s.	n.s.	n.s.	n.s.	0.674566	0.29556	0.0494478	0.701835	0.925168
CDS	1211683	1212003	-	b1160	iraM	RpoS stabilzer during Mg starvation, anti-RssB factor; anti-adapter protein	n.s.	n.s.	n.s.	n.s.	n.s.	0.877133	0.384015	0.181044	0.549303	0.913655
CDS	1212706	1213107	-	b1161	ycgX	DUF1398 family protein, function unknown	n.s.	n.s.	-3.51429	n.s.	n.s.	0.150106	0.0736145	0.00256528	0.66574	0.721277
CDS	1213331	1214059	-	b1162	bluR	Repressor of blue light-responsive genes; modulates biofilm with a YmgAB to RcsBCD relay	n.s.	n.s.	n.s.	n.s.	n.s.	0.89508	0.645948	0.332323	0.640357	0.832817
CDS	1214267	1215475	-	b1163	bluF	Anti-repressor for BluR(YcgE), blue light-responsive; cold shock gene, binds FAD; photoinduced dimerization	n.s.	n.s.	-3.71429	-2.38356	n.s.	0.566013	0.0110316	0.000695796	0.00493062	0.910664
CDS	1215789	1216022	+	b1164	ycgZ	Connector protein for RcsB regulation of biofilm and acid-resistance; blue light, low temperature and stress induction, BluRF(YcgEF) and RpoS regulons	n.s.	n.s.	n.s.	n.s.	n.s.	0.67426	0.0252813	0.0358994	0.465926	0.901452
CDS	1216068	1216337	+	b1165	ymgA	Connector protein for RcsB regulation of biofilm; blue light, low temperature and stress induction, BluRF(YcgEF) and RpoS regulons	n.s.	n.s.	n.s.	n.s.	n.s.	0.644318	0.416752	0.24992	0.613968	0.925719
CDS	1216369	1216632	+	b1166	ariR	Connector protein for RcsB regulation of biofilm and acid-resistance	n.s.	n.s.	n.s.	n.s.	n.s.	0.850326	0.45257	0.424701	0.305282	0.7547
CDS	1216748	1216993	+	b1167	ymgC	Blue light, low temperature and stress induced, function unknown; BluRF(YcgEF) and RpoS regulons	n.s.	n.s.	n.s.	n.s.	n.s.	0.826194	0.309199	0.331391	0.643803	0.899215
CDS	1217328	1218848	+	b1168	ycgG	Predicted membrane-anchored cyclic-di-GMP phosphodiesterase	n.s.	n.s.	n.s.	n.s.	n.s.	0.6576	0.514219	0.399542	0.49741	0.902226
CDS	1222308	1222634	-	b1171	ymgD	Predicted secreted protein, function unknown	n.s.	n.s.	n.s.	n.s.	n.s.	0.897964	0.610383	0.0151355	0.61736	0.308997
CDS	1222647	1222988	-	b1172	ymgG	Conserved protein, UPF0757 family, function unknown; glycine-rich	n.s.	n.s.	n.s.	n.s.	n.s.	0.900498	0.439312	0.0498389	0.41009	0.838737
CDS	1224282	1224545	-	b1174	minE	Blocks MinCD inhibition of FtsZ polymerization at cell center; forms membrane-associated coiled arrays in a ring at the cell center	n.s.	n.s.	n.s.	n.s.	n.s.	0.90212	0.258827	0.0839374	0.550416	0.93571
CDS	1224552	1225361	-	b1175	minD	Inhibition of FtsZ ring polymerization; membrane ATPase that activates MinC; forms membrane-associated coiled arrays on the cytoplasmic face of the inner membrane, more concentrated at the poles	n.s.	n.s.	n.s.	n.s.	n.s.	0.921119	0.0922969	0.254298	0.0790396	0.935412
CDS	1225388	1226080	-	b1176	minC	Inhibition of FtsZ ring polymerization; forms membrane-associated coiled arrays, more concentrated at the poles	n.s.	n.s.	n.s.	n.s.	n.s.	0.923947	0.645041	0.513681	0.597353	0.930669
CDS	1226600	1226965	+	b1177	ycgJ	Function unknown, Fels-1 prophage protein family	n.s.	n.s.	n.s.	n.s.	n.s.	0.90731	0.452194	0.237502	0.610394	0.934757
CDS	1227074	1227472	-	b1178	pliG	Inhibitor of g-type lysozyme, periplasmic	n.s.	2.73451	3.53648	n.s.	n.s.	0.682907	0.00307811	7.35748e-05	0.013496	0.900704
CDS	1227714	1228004	+	b1179	ycgL	Function unknown, UPF0745 family; low abundance protein	n.s.	n.s.	n.s.	n.s.	n.s.	0.212385	0.649703	0.488208	0.0748494	0.935495
CDS	1228079	1228735	+	b1180	ycgM	Function unknown	n.s.	n.s.	n.s.	n.s.	n.s.	0.385275	0.301599	0.154036	0.00202848	0.930439
CDS	1228815	1229273	+	b1181	ycgN	UPF0153 cysteine cluster protein, function unknown	n.s.	n.s.	n.s.	n.s.	n.s.	0.280936	0.168738	0.0792134	0.708391	0.923788
CDS	1229486	1230394	-	b1182	hlyE	Latent secreted hemolysin E; regulated by SlyA, Fnr and HN-S	n.s.	n.s.	2.68966	n.s.	n.s.	0.833443	0.389768	0.00379915	0.278508	0.540356
CDS	1230767	1231183	+	b1183	umuD	DNA polymerase V subunit, capable of translesion synthesis; inducible mutagenesis; error-prone repair; UmuDC single-stranded binding protein with RecA-coated DNA; intrinsic AP lyase activity	n.s.	n.s.	n.s.	n.s.	n.s.	0.859076	0.329861	0.222108	0.549144	0.928886
CDS	1231186	1232451	+	b1184	umuC	DNA polymerase V subunit, capable of translesion synthesis; polymerase activity subunit; UV induction of mutations, error-prone repair; forms complex with UmuD and UmuD'; intrinsic AP lyase activity; lexA regulon	n.s.	n.s.	n.s.	n.s.	n.s.	0.731817	0.537333	0.478145	0.56277	0.91784
CDS	1232503	1233030	-	b1185	dsbB	Disulfide oxidoreductase, membrane-spanning protein; oxidizes periplasmic DsbA; DTT-sensitive phenotype	n.s.	n.s.	n.s.	n.s.	n.s.	0.899057	0.629515	0.45271	0.709141	0.862213
CDS	1233179	1234717	-	b1186	nhaB	Na+/H+ antiporter 2, weakly pH-dependent; helps regulate intracellular pH and extrude lithium	n.s.	n.s.	n.s.	n.s.	n.s.	0.915957	0.654263	0.358233	0.725904	0.941129
CDS	1234938	1235654	+	b1187	fadR	Repressor/activator for fatty acid metabolism regulon; fatty acid-responsive transcription factor; fabAB, iclR activator (regulates aceBAK, glyoxylate shunt); fad repressor; homodimeric	n.s.	n.s.	n.s.	n.s.	n.s.	0.833281	0.441072	0.382376	0.723548	0.774011
CDS	1235712	1237241	-	b1188	ycgB	Function unknown	n.s.	3.22892	7.02326	n.s.	n.s.	0.735735	0.00157318	3.93953e-05	0.0114103	0.532171
CDS	1237571	1238866	+	b1189	dadA	D-amino acid dehydrogenase	n.s.	2.60821	2.5899	n.s.	n.s.	0.578875	0.000976373	0.000571334	0.259	0.944971
CDS	1238879	1239946	+	b1190	dadX	Alanine racemase; homodimeric	n.s.	2.03556	2.22176	n.s.	n.s.	0.860161	0.00209708	0.000408788	0.00502505	0.936638
CDS	1240338	1242071	-	b1191	cvrA	Required for growth at low osmolarity; similar to eukaryotic Na+/H+ exchangers, but not involved in Na+ extrusion; proposed to be involved in the regulation of cell volume	n.s.	n.s.	n.s.	n.s.	n.s.	0.612111	0.0304545	0.00570298	0.510729	0.845813
CDS	1242169	1243080	-	b1192	ldcA	Murein tetrapeptide carboxypeptidase; LD-carboxypeptidase A; cytoplasmic protease that cleaves the terminal D-alanine from cytoplasmic muropeptides	n.s.	n.s.	n.s.	n.s.	n.s.	0.499064	0.00244258	0.000341282	0.0692208	0.863511
CDS	1243180	1243788	+	b1193	emtA	Membrane-bound lytic transglycosylase E, lipoprotein; involved in limited murein hydrolysis	n.s.	n.s.	n.s.	n.s.	n.s.	0.636177	0.0198793	0.000865419	0.1477	0.91044
CDS	1243796	1244527	-	b1194	ycgR	Flagellar velocity braking protein, c-di-GMP-regulated	n.s.	n.s.	n.s.	n.s.	n.s.	0.923741	0.634355	0.173092	0.701193	0.598897
CDS	1244728	1244979	+	b1195	ymgE	Function unknown	n.s.	n.s.	n.s.	n.s.	n.s.	0.872763	0.451251	0.0591335	0.568706	0.818512
CDS	1245160	1245597	+	b1196	ycgY	Function unknown	n.s.	n.s.	n.s.	n.s.	n.s.	0.861618	0.568534	0.326886	0.659072	0.840824
CDS	1245682	1247376	-	b1197	treA	Trehalase, periplasmic	n.s.	n.s.	n.s.	n.s.	n.s.	0.901705	0.365122	0.00372975	0.521302	0.624704
CDS	1247699	1249114	-	b1198	dhaM	Multidomain dihydroxyacetone-specific PTS protein; phosphoryl donor for dihydroxyacetone kinase; DhaK(2):DhaL:DhaM(2) complex	n.s.	n.s.	2.7688	n.s.	n.s.	0.52552	0.0381997	0.000561839	0.249194	0.756391
CDS	1249128	1249757	-	b1199	dhaL	Dihydroxyacetone kinase, PTS-dependent ADP-binding subunit II; DhaK(2):DhaL:DhaM(2) complex	n.s.	n.s.	3.07299	n.s.	n.s.	0.669292	0.0285538	0.000210386	0.303704	0.765411
CDS	1249771	1250838	-	b1200	dhaK	Dihydroxyacetone kinase, PTS-dependent, dihydroxyacetone-binding subunit; DhaK(2):DhaL:DhaM(2) complex	n.s.	2.64276	4.27014	n.s.	n.s.	0.145622	0.0094086	0.000587627	0.449691	0.809529
CDS	1251066	1252982	+	b1201	dhaR	Transcription activator of the dhaKLM operon	n.s.	n.s.	n.s.	n.s.	n.s.	0.907211	0.0723974	0.470099	0.0572355	0.110551
CDS	1253088	1255952	-	b1202	ycgV	Overexpression increases adhesion and biofilm formation; probable adhesin, function unknown	n.s.	n.s.	3.39423	n.s.	n.s.	0.907285	0.0400022	3.43679e-05	0.0328657	0.126146
CDS	1256724	1257812	-	b1203	ychF	Catalase inhibitor protein; ATPase, K+-dependent, ribosome-associated; monomeric	n.s.	n.s.	-2.23581	n.s.	n.s.	0.794287	0.0170165	0.000790889	0.00782241	0.650652
CDS	1257932	1258513	-	b1204	pth	Peptidyl-tRNA hydrolase; required for phage lambda growth	n.s.	-2.00173	-2.08551	n.s.	n.s.	0.249733	0.00188778	9.23247e-05	0.0204025	0.912416
CDS	1258791	1259066	+	b1205	ychH	Stress-induced protein, function unknown; involved in cadmium and peroxide resistance	n.s.	n.s.	3.77195	n.s.	n.s.	0.216973	0.0113454	0.00268058	0.354797	0.280346
CDS	1259127	1260803	-	b1206	dauA	C4-dicarboxylic acid transporter at low pH; STAS domain	n.s.	n.s.	n.s.	n.s.	n.s.	0.809707	0.266327	0.338971	0.300563	0.904912
CDS	1260931	1261875	-	b1207	prs	Phosphoribosylpyrophosphate synthase	n.s.	n.s.	n.s.	n.s.	n.s.	0.913251	0.0960428	0.0224659	0.197127	0.945279
CDS	1262029	1262877	-	b1208	ispE	4-diphosphocytidyl-2-C-methylerythritol kinase; isopentenyl phosphate kinase; alternative nonmevalonate (DXP) pathway for terpenoid biosynthesis; essential gene	n.s.	n.s.	n.s.	n.s.	n.s.	0.920661	0.159626	0.0364281	0.300878	0.941601
CDS	1262880	1263500	-	b1209	lolB	OM lipoprotein required for localization of lipoproteins; essential gene	n.s.	n.s.	n.s.	n.s.	n.s.	0.905005	0.646031	0.207608	0.594382	0.689754
CDS	1263714	1264967	+	b1210	hemA	Glutamyl-tRNA reductase, hemin biosynthesis; neomycin sensitivity	n.s.	n.s.	n.s.	n.s.	n.s.	0.900583	0.667951	0.492448	0.713108	0.943899
CDS	1265012	1266091	+	b1211	prfA	Peptide chain release factor 1, RF-1; translation termination factor recognizes UAG and UAA.	n.s.	n.s.	n.s.	n.s.	n.s.	0.86581	0.0560714	0.154266	0.0151084	0.826692
CDS	1266094	1266924	+	b1212	prmC	Release factor (RF1, RF2) glutamine methyltransferase	n.s.	n.s.	n.s.	n.s.	n.s.	0.891388	0.0375217	0.0211228	0.0113395	0.933845
CDS	1266924	1267313	+	b1213	ychQ	Predicted inner membrane protein, Salmonella sirB2 ortholog, function unknown	n.s.	n.s.	n.s.	n.s.	n.s.	0.909955	0.122544	0.262549	0.331986	0.910504
CDS	1267320	1268126	+	b1214	ychA	Salmonella sirB1 ortholog, function unknown	n.s.	n.s.	n.s.	n.s.	n.s.	0.920365	0.573721	0.460466	0.714168	0.935395
CDS	1268165	1269016	+	b1215	kdsA	3-deoxy-D-manno-octulosonate 8-phosphate (KDO8-P) synthase; LPS biosynthesis	n.s.	n.s.	n.s.	n.s.	n.s.	0.921447	0.666464	0.455147	0.716988	0.923464
CDS	1270752	1271849	-	b1216	chaA	Ca2+/H+ and K+/H+ antiporter; extrudes potassium ions, and also sodium ions at alkaline pH; regulated by osmolarity and pH	n.s.	n.s.	n.s.	n.s.	n.s.	0.922749	0.124639	0.00159703	0.251489	0.604327
CDS	1272119	1272346	+	b1217	chaB	Accessory and regulatory protein for chaA	n.s.	n.s.	n.s.	n.s.	n.s.	0.839882	0.256214	0.0248655	0.589113	0.903101
CDS	1272507	1273199	+	b1218	chaC	Accessory and regulatory protein for chaA	n.s.	n.s.	n.s.	n.s.	n.s.	0.882608	0.477616	0.455785	0.316812	0.939626
CDS	1273249	1273599	-	b1219	ychN	Predicted sulfur relay protein; dimer of trimers	n.s.	n.s.	n.s.	n.s.	n.s.	0.816529	0.389996	0.0765905	0.609188	0.897637
CDS	1273784	1275175	+	b1220	ychO	Intimin/invasin homolog, function unknown	n.s.	n.s.	n.s.	n.s.	n.s.	0.878465	0.312691	0.0193354	0.543823	0.873063
CDS	1275182	1275829	-	b1221	narL	Two-component regulator protein for nitrate/nitrite response; cognate sensor is NarX	n.s.	n.s.	n.s.	n.s.	n.s.	0.884515	0.0086602	0.00100105	0.0139072	0.765634
CDS	1275825	1277618	-	b1222	narX	Two-component nitrate/nitrite sensor-transmitter protein; NarL is cognate regulator; functional redundance with narQ	n.s.	n.s.	n.s.	n.s.	n.s.	0.866638	0.509973	0.457184	0.307484	0.931705
CDS	1277957	1279345	+	b1223	narK	Nitrate/nitrite antiporter; promotes nitrite extrusion and uptake	n.s.	5.25253	4.37255	3.49645	n.s.	0.434127	0.000233793	3.35255e-05	0.000810386	0.90396
CDS	1279864	1283604	+	b1224	narG	Nitrate reductase I (NRA), alpha subunit	n.s.	7.55143	7.72099	4.3993	n.s.	0.0683787	0.000162634	8.49932e-06	0.000421406	0.941559
CDS	1283604	1285139	+	b1225	narH	Nitrate reductase I (NRA), beta subunit	n.s.	n.s.	5.56338	n.s.	n.s.	0.822233	0.160194	0.00422128	0.0136574	0.933034
CDS	1285139	1285846	+	b1226	narJ	Redox enzyme maturation protein (REMP) for NarG; facilitates molybdenum insertion; binds NarG	n.s.	n.s.	4.02899	n.s.	n.s.	0.828195	0.359552	0.00501675	0.18147	0.816619
CDS	1285849	1286523	+	b1227	narI	Nitrate reductase I (NRA), gamma subunit	n.s.	n.s.	6.125	n.s.	n.s.	0.856496	0.0312584	7.61453e-05	0.117624	0.618695
CDS	1287090	1287176	-	b1229	tpr	Protamine-like protein, in tyrT primary transcript	n.s.	n.s.	n.s.	n.s.	n.s.	0.918875	0.655682	0.501336	0.719634	0.942445
tRNA	1287244	1287328	-	b1230	tyrV	Tyrosine tRNA(GUA) 1; tandemly duplicated	n.s.	-5.1686	-6.65217	n.s.	n.s.	0.0229076	0.000860086	7.0434e-05	0.348173	0.819178
tRNA	1287538	1287622	-	b1231	tyrT	Tyrosine tRNA(GUA) 1; tandemly duplicated	n.s.	-3.77037	-5.11165	n.s.	n.s.	0.018316	0.000742382	0.00158467	0.393361	0.693907
CDS	1287785	1288624	-	b1232	purU	Formyltetrahydrofolate hydrolase; mutation causes transient glycine starvation	n.s.	n.s.	n.s.	n.s.	n.s.	0.911474	0.0408484	0.230534	0.0654432	0.913862
CDS	1288677	1289132	-	b1233	ychJ	UPF0225 family protein, function unknown,	n.s.	n.s.	n.s.	n.s.	n.s.	0.913076	0.475709	0.497196	0.325065	0.745097
CDS	1289245	1290147	+	b1234	rssA	Predicted phospholipase, patatin-like family, function unknown	n.s.	n.s.	n.s.	n.s.	n.s.	0.881488	0.608911	0.0300761	0.272021	0.582385
CDS	1290242	1291252	+	b1235	rssB	Response regulator binding RpoS to initiate proteolysis by ClpXP; required for the PcnB-degradosome interaction during stationary phase; major cognate sensor kinase is ArcB	n.s.	n.s.	n.s.	n.s.	n.s.	0.764925	0.5343	0.43768	0.717637	0.652072
CDS	1291457	1292362	+	b1236	galU	Glucose-1-P uridylyltransferase; also called UDP-glucose pyrophosphorylase	n.s.	n.s.	n.s.	n.s.	n.s.	0.921301	0.651394	0.498319	0.728715	0.946059
CDS	1292512	1292922	-	b1237	hns	DNA-binding global regulator H-NS; diverse mutant phenotypes affecting transcription, transposition, inversion, cryptic-gene expression; involved in chromosome organization; preferentially binds bent DNA; has N-terminal dimerization domain	n.s.	n.s.	n.s.	n.s.	n.s.	0.922924	0.651955	0.507929	0.730045	0.945902
CDS	1293527	1294141	+	b1238	tdk	Deoxythymidine kinase	n.s.	-2.00625	n.s.	n.s.	n.s.	0.0772429	0.000425038	0.000511434	0.0299345	0.936973
CDS	1295449	1298121	-	b1241	adhE	Alcohol dehydrogenase, largely anaerobic; aerobic antioxidant; acetaldehyde-CoA dehydrogenase, CoA-linked; allyl alcohol resistance	n.s.	2.90319	5.00492	1.99476	n.s.	0.636932	5.20142e-06	1.56823e-08	0.000471434	0.149605
CDS	1298598	1299242	+	b1242	ychE	Membrane protein, UPF0056 family, function unknown	n.s.	2.00952	n.s.	n.s.	n.s.	0.369761	0.00171376	0.00597047	0.21487	0.918717
CDS	1301182	1302810	+	b1243	oppA	Oligopeptide-binding protein, periplasmic	n.s.	n.s.	n.s.	n.s.	n.s.	0.925482	0.635742	0.239287	0.729683	0.944534
CDS	1302899	1303816	+	b1244	oppB	Oligopeptide transport, permease	n.s.	n.s.	n.s.	n.s.	n.s.	0.676693	0.663232	0.151738	0.623522	0.895438
CDS	1303834	1304739	+	b1245	oppC	Oligopeptide transport, permease	n.s.	n.s.	n.s.	n.s.	n.s.	0.594782	0.668099	0.230986	0.208077	0.713246
CDS	1304754	1305764	+	b1246	oppD	Oligopeptide transport, ATP-binding protein	n.s.	n.s.	n.s.	n.s.	n.s.	0.64576	0.67024	0.105271	0.414402	0.747694
CDS	1305764	1306765	+	b1247	oppF	Oligopeptide transport, ATP-binding protein	n.s.	n.s.	n.s.	n.s.	n.s.	0.760817	0.646524	0.0531896	0.694492	0.714562
CDS	1306824	1307150	-	b1248	yciU	Function unknown, UPF0263 family	n.s.	n.s.	n.s.	n.s.	n.s.	0.876872	0.406694	0.148532	0.414906	0.935445
CDS	1307188	1308645	-	b1249	clsA	Cardiolipin synthase 1; mutants are dihydroxybutylphosphonate resistant; novobiocin sensitivity	n.s.	n.s.	n.s.	n.s.	n.s.	0.907777	0.0116015	0.00657261	0.00536284	0.941185
CDS	1309019	1310269	-	b1250	kch	Voltage-gated potassium channel protein; overproduction increases the permeability of the cytoplamsic membrane to K+; not involved in K+ uptake; overproduction alters membrane composition; homotetrameric membrane protein	n.s.	n.s.	n.s.	n.s.	n.s.	0.735328	0.32332	0.287024	0.0519794	0.9389
CDS	1310572	1310865	-	b1251	yciI	Function unknown	n.s.	n.s.	2.50698	n.s.	n.s.	0.749803	0.00158508	4.58366e-05	0.000628566	0.0301516
CDS	1311089	1311805	+	b1252	tonB	Uptake of chelated Fe(2+) and cyanocobalamin; works in conjunction with OM receptors; energy transducer; sensitivity to T1, phi80, and colicins; forms a complex with ExbB and ExbD	n.s.	-3.37681	-5.91104	-3.2042	n.s.	0.868961	0.00769344	5.29517e-05	0.000161315	0.416678
CDS	1311851	1312246	-	b1253	yciA	Acyl-CoA esterase, role unknown	n.s.	-2.32558	-2.59053	n.s.	n.s.	0.0713475	0.001272	0.000192725	0.0373049	0.920163
CDS	1312354	1312890	-	b1254	yciB	Involved in intracellular septation in Shigella	n.s.	n.s.	n.s.	n.s.	n.s.	0.894285	0.522942	0.267921	0.590045	0.941143
CDS	1312923	1313663	-	b1255	yciC	UPF0259 family protein, function unknown	n.s.	n.s.	n.s.	n.s.	n.s.	0.704622	0.361012	0.120392	0.690429	0.937289
CDS	1314020	1314655	+	b1256	ompW	Outer membrane protein W; colicin S4 receptor	n.s.	n.s.	8.50243	n.s.	n.s.	0.802698	0.0673857	0.00798259	0.207753	0.938204
CDS	1314721	1315224	-	b1257	yciE	Function unknown, rubrerythrin/ferritin-like putative metal-binding protein	n.s.	n.s.	n.s.	n.s.	n.s.	0.892988	0.438722	0.267707	0.382268	0.933212
CDS	1315273	1315770	-	b1258	yciF	Function unknown, H-NS repressed; dimeric; rubrerythrin/ferritin-like putative metal-binding protein	n.s.	n.s.	n.s.	n.s.	n.s.	0.855956	0.574186	0.270906	0.637051	0.862367
CDS	1315859	1316035	-	b1259	yciG	Required for swarming phenotype, function unknown	n.s.	n.s.	n.s.	n.s.	n.s.	0.883899	0.589855	0.357711	0.64836	0.896528
CDS	1316419	1317222	-	b1260	trpA	Tryptophan synthase, alpha subunit	n.s.	n.s.	n.s.	n.s.	n.s.	0.788316	0.65895	0.131858	0.319274	0.808491
CDS	1317225	1318415	-	b1261	trpB	Tryptophan synthase, beta subunit	n.s.	n.s.	n.s.	n.s.	n.s.	0.282094	0.651153	0.100917	0.115329	0.892631
CDS	1318430	1319788	-	b1262	trpC	Tryptophan synthesis, bifunctional: N-(5-phosphoribosyl)anthranilate isomerase and indole-3-glycerolphosphate synthase	n.s.	n.s.	n.s.	n.s.	n.s.	0.751616	0.170162	0.186191	0.00763924	0.917813
CDS	1319792	1321384	-	b1263	trpD	Anthranilate synthase component II, bifunctional; glutamine amidotransferase and phosphoribosyl anthranilate transferase; tryptophan biosynthesis	n.s.	n.s.	n.s.	n.s.	n.s.	0.6914	0.093687	0.271331	0.0183394	0.939685
CDS	1321387	1322946	-	b1264	trpE	Anthranilate synthase component I	n.s.	n.s.	n.s.	n.s.	n.s.	0.90841	0.00803514	0.328017	0.038965	0.510265
CDS	1323041	1323082	-	b1265	trpL	Regulatory leader peptide for trp operon	n.s.	n.s.	2.68519	n.s.	n.s.	0.603855	0.48088	0.000733192	0.0931422	0.325861
CDS	1323220	1324098	+	b1266	yciV	Function unknown, PHP family	n.s.	n.s.	n.s.	n.s.	n.s.	0.885124	0.149992	0.0345469	0.407785	0.940593
CDS	1324098	1324715	+	b1267	yciO	Predicted RNA binding protein; low abundance protein	n.s.	n.s.	n.s.	n.s.	n.s.	0.815344	0.59093	0.210377	0.691492	0.927157
CDS	1324746	1326638	+	b1268	yciQ	Function unknown	n.s.	n.s.	n.s.	n.s.	n.s.	0.90726	0.615218	0.473484	0.7075	0.934791
CDS	1326852	1327724	+	b1269	rluB	23S rRNA pseudouridine(2605) synthase	n.s.	n.s.	-3.66789	n.s.	n.s.	0.912944	0.0884368	5.24907e-05	0.015481	0.4006
CDS	1327770	1328357	-	b1270	btuR	Regulatory gene affecting btuB	n.s.	n.s.	n.s.	n.s.	n.s.	0.914242	0.147465	0.0986753	0.091905	0.940904
CDS	1328357	1329112	-	b1271	yciK	Predicted oxidoreductase, COG1028 family; function unknown	n.s.	n.s.	n.s.	n.s.	n.s.	0.783365	0.0246056	0.177765	0.220382	0.740819
CDS	1329332	1330378	+	b1272	sohB	Multicopy suppressor of htrA(degP); probable protease	n.s.	n.s.	n.s.	n.s.	n.s.	0.511071	0.322266	0.0174989	0.550098	0.908404
CDS	1330420	1330668	-	b1273	yciN	Function unknown, DUF2498 family	n.s.	n.s.	n.s.	n.s.	n.s.	0.835515	0.0180102	0.0152839	0.076155	0.904621
CDS	1331048	1333642	+	b1274	topA	Topoisomerase I	n.s.	n.s.	-2.02707	n.s.	n.s.	0.923586	0.103859	0.00301405	0.126345	0.929226
CDS	1333855	1334826	+	b1275	cysB	Transcriptional activator for the Cys regulon; N-acetylserine induced; autorepressor	n.s.	n.s.	n.s.	n.s.	n.s.	0.812619	0.51467	0.398775	0.726703	0.666549
CDS	1335831	1338503	+	b1276	acnA	Aconitase A, stationary phase induced; iron-sulfur cluster; apo-enzyme binds mRNA for negative translational autoregulation; negatively regulated by ryhB RNA as part of indirect positive regulation by Fur	n.s.	n.s.	n.s.	n.s.	n.s.	0.79292	0.527548	0.0854165	0.435011	0.918427
CDS	1338573	1339160	-	b1277	ribA	GTP cyclohydrolase II, riboflavin biosynthesis	n.s.	n.s.	n.s.	n.s.	n.s.	0.9043	0.642796	0.217052	0.715682	0.89504
CDS	1339330	1340091	+	b1278	pgpB	Phosphatidylglycerophosphatase B, membrane bound; C(55)-PP phosphatase; also has a minor undecaprenyl pyrophosphate pyrophosphatase (UppP) activity	n.s.	n.s.	n.s.	n.s.	n.s.	0.559566	0.171016	0.00292698	0.575626	0.78599
CDS	1340243	1340548	+	b1279	yciS	Inner membrane protein, function unknown, DUF1049 family	n.s.	n.s.	n.s.	n.s.	n.s.	0.890053	0.305408	0.088028	0.126053	0.935595
CDS	1340558	1341724	+	b1280	yciM	TPR-repeats-containing protein, function unknown	n.s.	n.s.	n.s.	n.s.	n.s.	0.320147	0.350698	0.497646	0.111863	0.75249
CDS	1341921	1342655	+	b1281	pyrF	Orotidine-5'-phosphate decarboxylase; OMP decarboxylase	n.s.	-2.49365	-3.01634	-2.01068	n.s.	0.468182	0.000125956	1.55767e-05	0.00866747	0.883211
CDS	1342658	1342981	+	b1282	yciH	Mimics some initiation factor functions, binds 30S subunit; SUI1 family; eIF1 homolog	n.s.	-2.53398	-2.85185	-2.30102	n.s.	0.90095	0.000821654	4.97907e-05	0.000990858	0.89207
CDS	1343113	1343328	-	b1283	osmB	Osmotically and stress inducible lipoprotein; function unknown; mutation confers partial resistance to osmotic stress	n.s.	n.s.	2.11312	n.s.	n.s.	0.900979	0.248304	0.00176475	0.497799	0.214595
CDS	1343600	1344346	-	b1284	yciT	Global regulator of transcription, DeoR family	n.s.	n.s.	n.s.	n.s.	n.s.	0.851806	0.014299	0.000153754	0.0077005	0.52013
CDS	1344760	1346742	-	b1285	gmr	Cyclic-di-GMP phosphodiesterase; csgD regulator; modulates protein stability of RNase II; dual domain protein; defective cyclase domain	n.s.	n.s.	n.s.	n.s.	n.s.	0.466674	0.231376	0.405916	0.711907	0.904658
CDS	1346981	1348912	-	b1286	rnb	RNase II; mRNA degradation	n.s.	n.s.	-2.16537	n.s.	n.s.	0.923895	0.140538	0.000977826	0.0909115	0.808342
CDS	1348983	1350107	-	b1287	yciW	Function unknown, CMD superfamily	n.s.	n.s.	n.s.	n.s.	n.s.	0.543932	0.642042	0.0641242	0.172261	0.833946
CDS	1350254	1351039	-	b1288	fabI	Enoyl-ACP reductase, NADH dependent	n.s.	n.s.	n.s.	n.s.	n.s.	0.921969	0.617216	0.36817	0.459349	0.945561
CDS	1351410	1351760	-	b1289	ycjD	Function unknown	n.s.	n.s.	n.s.	n.s.	n.s.	0.901899	0.450114	0.473604	0.531452	0.791431
CDS	1351831	1352634	-	b1290	sapF	Antimicrobial peptide ABC transporter ATP-binding protein	n.s.	n.s.	n.s.	n.s.	n.s.	0.908458	0.549091	0.493357	0.402083	0.933828
CDS	1352639	1353628	-	b1291	sapD	Antimicrobial peptide ABC transporter ATP-binding protein; required for ATP-dependence of Trk K+ uptake systems	n.s.	n.s.	n.s.	n.s.	n.s.	0.917071	0.636432	0.477908	0.697657	0.94208
CDS	1353631	1354518	-	b1292	sapC	Antimicrobial peptide ABC transporter permease	n.s.	n.s.	n.s.	n.s.	n.s.	0.916709	0.626102	0.253205	0.702686	0.935973
CDS	1354508	1355470	-	b1293	sapB	Antimicrobial peptide ABC transporter permease	n.s.	n.s.	n.s.	n.s.	n.s.	0.915233	0.64388	0.337135	0.718671	0.888974
CDS	1355470	1357110	-	b1294	sapA	Antimicrobial peptide binding protein, periplasmic	n.s.	n.s.	n.s.	n.s.	n.s.	0.906962	0.442047	0.166336	0.634531	0.94055
CDS	1357426	1357668	-	b1295	ymjA	Function unknown	n.s.	n.s.	n.s.	n.s.	n.s.	0.102687	0.0809701	0.209916	0.711773	0.831096
CDS	1357805	1359187	-	b1296	puuP	Putrescine importer	n.s.	-2.51695	-2.41732	-2.46429	n.s.	0.913163	0.00263981	0.0030812	0.00265773	0.933194
CDS	1359493	1360908	-	b1297	puuA	gamma-Glutamylputrescine synthase, ATP-dependent; putrescine utilization pathway; glutamate-putrescine ligase	n.s.	-2.92611	-3.24603	-2.60519	n.s.	0.871537	0.0008757	0.00682596	0.00164404	0.89428
CDS	1361120	1361881	+	b1298	puuD	gamma-Glutamyl-GABA hydrolase, putrescine utilization pathway	n.s.	-4.44037	-5.49451	-3.04854	n.s.	0.522449	0.000265003	9.90152e-05	0.000192631	0.864635
CDS	1361911	1362465	+	b1299	puuR	Transcriptional repressor for the puu divergon; induced by putrescine; putrescine utilization pathway	n.s.	n.s.	-2.27027	n.s.	n.s.	0.899319	0.0106677	0.000473553	0.0155761	0.790007
CDS	1362743	1364227	+	b1300	puuC	gamma-Glutamyl-gamma-aminobutyraldehyde dehydrogenase, NAD-dependent; gamma-Aminobutyraldehyde dehydrogenase, NAD-dependent; Succinate semialdehyde dehydrogenase, NAD-dependent; putrescine utilization pathway	n.s.	n.s.	n.s.	n.s.	n.s.	0.73492	0.492742	0.32214	0.111287	0.613643
CDS	1364232	1365509	+	b1301	puuB	gamma-Glutamylputrescine oxidase, putrescine utilization pathway	n.s.	n.s.	n.s.	n.s.	n.s.	0.378549	0.588774	0.166568	0.389335	0.767621
CDS	1365550	1366812	+	b1302	puuE	4-aminobutyrate aminotransferase, putrescine utilization pathway	n.s.	n.s.	n.s.	n.s.	n.s.	0.736343	0.586814	0.34676	0.479099	0.933897
CDS	1366938	1367912	-	b1303	pspF	Transcriptional sigma 54-dependent activator of psp	n.s.	n.s.	n.s.	n.s.	n.s.	0.86911	0.0123812	0.0824635	0.0223759	0.827422
CDS	1368079	1368744	+	b1304	pspA	Phage shock protein A, negative regulator of psp operon; stress-inducible; binds PspB and PspC; enhances protein export through Tat pathway	n.s.	n.s.	n.s.	n.s.	n.s.	0.899523	0.345701	0.485662	0.662979	0.729473
CDS	1368801	1369022	+	b1305	pspB	Positive regulator, with PspC, activates expression of psp operon; binds PspA; membrane protein	n.s.	n.s.	n.s.	n.s.	n.s.	0.900184	0.502525	0.312677	0.619895	0.932166
CDS	1369025	1369381	+	b1306	pspC	Positive regulatory gene, cooperatively with PspB; facilitates binding of PspA to PspB; membrane protein; dimer	n.s.	n.s.	n.s.	n.s.	n.s.	0.883705	0.370388	0.469977	0.237723	0.812572
CDS	1369393	1369611	+	b1307	pspD	Expressed protein in psp operon; peripheral inner membrane protein	n.s.	n.s.	n.s.	n.s.	n.s.	0.863693	0.334767	0.340615	0.490705	0.88797
CDS	1369689	1370000	+	b1308	pspE	Rhodanese, thiosulfate:cyanide sulfurtransferase; expressed in response to stress as part of psp operon, but also transcribed independently	n.s.	n.s.	n.s.	n.s.	n.s.	0.898232	0.253005	0.0270648	0.578727	0.720964
CDS	1370216	1371892	+	b1309	ycjM	Function unknown, homologous to sucrose phosphorylase	n.s.	n.s.	n.s.	n.s.	n.s.	0.527956	0.418434	0.259302	0.524672	0.919601
CDS	1371909	1373198	+	b1310	ycjN	Verified lipoprotein, predicted ABC transporter periplasmic binding protein	n.s.	n.s.	n.s.	n.s.	n.s.	0.846044	0.447256	0.293563	0.626199	0.92197
CDS	1373222	1374100	+	b1311	ycjO	Function unknown, probable ABC transporter permease	n.s.	n.s.	n.s.	n.s.	n.s.	0.664191	0.368479	0.245286	0.64097	0.925146
CDS	1374090	1374929	+	b1312	ycjP	Function unknown, probable ABC transporter permease	n.s.	n.s.	n.s.	n.s.	n.s.	0.86134	0.527691	0.373359	0.625755	0.835939
CDS	1374963	1376012	+	b1313	ycjQ	Function unknown, alcohol dehydrogenase homolog	n.s.	n.s.	n.s.	n.s.	n.s.	0.76811	0.524391	0.46396	0.262593	0.871809
CDS	1376034	1376819	+	b1314	ycjR	Function unknown, sugar isomerase homolog	n.s.	n.s.	n.s.	n.s.	n.s.	0.862718	0.36464	0.31033	0.585208	0.919627
CDS	1376832	1377884	+	b1315	ycjS	Function unknown, putative oxidoreductase	n.s.	n.s.	n.s.	n.s.	n.s.	0.888255	0.436948	0.241066	0.583298	0.886114
CDS	1377884	1380148	+	b1316	ycjT	Function unknown, homologous to glycosyl hydrolases	n.s.	n.s.	n.s.	n.s.	n.s.	0.900753	0.613683	0.295589	0.690657	0.891265
CDS	1380148	1380804	+	b1317	ycjU	beta-Phosphoglucomutase; HAD11; hyperlethality gene	n.s.	n.s.	n.s.	n.s.	n.s.	0.897394	0.620781	0.380429	0.696633	0.902072
CDS	1381947	1382849	+	b1319	ompG	Outer membrane porin G; induced by AI-2 pheromone	n.s.	n.s.	n.s.	n.s.	n.s.	0.89377	0.581383	0.462842	0.675024	0.917625
CDS	1382966	1383961	-	b1320	ycjW	Hyperlethality gene, required for swarming phenotype	n.s.	n.s.	-2.10092	n.s.	n.s.	0.0446549	0.0230987	0.00163446	0.633682	0.852026
CDS	1384117	1385511	+	b1321	ycjX	Heat shock protein, DUF463 domain, function unknown	n.s.	n.s.	n.s.	n.s.	n.s.	0.761982	0.495181	0.432228	0.257041	0.662606
CDS	1385511	1386569	+	b1322	ycjF	Inner membrane heat shock protein, UPF0283 family; function unknown	n.s.	n.s.	n.s.	n.s.	n.s.	0.897182	0.454445	0.258434	0.328387	0.490483
CDS	1386720	1388258	+	b1323	tyrR	TyrR regulon repressor or activator; regulates aroF, aroG, tyrA, and aromatic amino acid transport; autoregulation of tyrR not mediated by tyrosine; ATPase activity; zinc-stimulated phosphatase activity	n.s.	n.s.	n.s.	n.s.	n.s.	0.858556	0.0125789	0.00714673	0.0296605	0.940221
CDS	1388308	1388811	-	b1324	tpx	Lipid hydroperoxide peroxidase; thiol peroxidase, antioxidant, thioredoxin-dependent; peroxiredoxin; scavengase P20; induced by acid or base	n.s.	n.s.	n.s.	n.s.	n.s.	0.916951	0.664667	0.513248	0.731666	0.945292
CDS	1388930	1389892	+	b1325	ycjG	L-Ala-D/L-Glu epimerase; also epimerizes some other Ala-X dipeptides	n.s.	n.s.	n.s.	n.s.	n.s.	0.91301	0.366323	0.00861139	0.576052	0.807593
CDS	1389873	1390598	-	b1326	mpaA	Murein peptide amidase A; murein tripeptide hydrolysis, cleaves glutamyl-DAP bond	n.s.	n.s.	n.s.	n.s.	n.s.	0.592916	0.0013439	0.000118734	0.018438	0.817435
CDS	1390936	1391853	-	b1327	ycjY	Predicted serine dipeptidyl peptidase possibly involved in cleavage of murein peptides; no activity on model substrates detected	n.s.	n.s.	n.s.	n.s.	n.s.	0.793045	0.148026	0.0313767	0.450373	0.93105
CDS	1391991	1392887	+	b1328	pgrR	Murein peptide degradation regulator	n.s.	n.s.	n.s.	n.s.	n.s.	0.485782	0.63772	0.151508	0.250178	0.806989
CDS	1393227	1394837	+	b1329	mppA	Murein tripeptide-, heme-binding protein, periplasmic; L-ala-gamma-D-glutamyl-meso-DAP binding protein; feeds into the Dpp (heme) and Opp (murein peptide) transport systems	n.s.	n.s.	n.s.	n.s.	n.s.	0.919636	0.433168	0.448172	0.664854	0.929006
CDS	1394894	1395922	-	b1330	ynaI	Mechanosensitive channel protein, very small conductance	n.s.	n.s.	n.s.	n.s.	n.s.	0.5524	0.317759	0.191328	0.412126	0.904949
CDS	1396076	1397089	+	b1331	insH1	IS5 transposase	n.s.	n.s.	n.s.	n.s.	n.s.	0.884169	0.572553	0.349083	0.606139	0.893553
CDS	1397365	1397619	+	b1332	ynaJ	Predicted inner membrane protein, DUF2534 family, function unknown	n.s.	n.s.	-2.18208	n.s.	n.s.	0.907581	0.00697804	0.0015058	0.00124989	0.867472
CDS	1397675	1398622	-	b1333	uspE	Stress-induced protein; UV-resistance; tandem Usp domains	n.s.	2.88181	3.54623	n.s.	n.s.	0.293508	0.000389474	0.000101626	0.0540433	0.935061
CDS	1398777	1399526	-	b1334	fnr	Global transcription factor for anaerobic growth; [4FE-4S] cluster; homodimeric	n.s.	n.s.	n.s.	n.s.	n.s.	0.530371	0.00149403	0.00101544	0.00531359	0.941366
CDS	1399724	1400236	-	b1335	ogt	O6-methylguanine-DNA methyltransferase, constitutive	n.s.	n.s.	n.s.	n.s.	n.s.	0.79588	0.45779	0.0569688	0.122851	0.859139
CDS	1400250	1401773	-	b1336	abgT	p-Aminobenzoyl-glutamate transporter; membrane protein	n.s.	n.s.	n.s.	n.s.	n.s.	0.905315	0.615505	0.463339	0.6902	0.924246
CDS	1401813	1403255	-	b1337	abgB	p-Aminobenzoyl-glutamate hydrolase, B subunit; PGH; manganese-dependent; required for p-aminobenzoyl-glutamate utilization	n.s.	n.s.	n.s.	n.s.	n.s.	0.812311	0.601905	0.436598	0.5576	0.920441
CDS	1403258	1404565	-	b1338	abgA	p-Aminobenzoyl-glutamate hydrolase, A subunit; PGH; manganese-dependent; required for p-aminobenzoyl-glutamate utilization	n.s.	n.s.	n.s.	n.s.	n.s.	0.882687	0.584061	0.417848	0.576759	0.928785
CDS	1404741	1405646	+	b1339	abgR	Predicted regulator of the abgABT operon	n.s.	n.s.	n.s.	n.s.	n.s.	0.871489	0.632784	0.475762	0.637987	0.930974
CDS	1405979	1406539	+	b1340	smrA	DNA endonuclease, function unknown	n.s.	n.s.	n.s.	n.s.	n.s.	0.859877	0.306764	0.376007	0.654887	0.845231
CDS	1406566	1407795	-	b1341	ydaM	Diguanylate cyclase, csgD regulator; also regulates GGDEF protein YaiC(AdrA)	n.s.	n.s.	3.375	n.s.	n.s.	0.89206	0.0301101	9.26893e-06	0.106462	0.273544
CDS	1408050	1409030	+	b1342	ydaN	Zn(II) transporter	n.s.	n.s.	n.s.	n.s.	n.s.	0.842594	0.52712	0.111414	0.488702	0.900744
CDS	1409511	1410881	+	b1343	dbpA	ATP-dependent 3'-5' RNA helicase, specific for 23S rRNA	n.s.	-2.33861	n.s.	-2.30897	n.s.	0.839957	0.00759818	0.00632929	0.000284064	0.771284
CDS	1411016	1411948	-	b1344	ttcA	Required for the formation of 2-thiocytidine s(2)C32 in tRNA	n.s.	n.s.	n.s.	n.s.	n.s.	0.889144	0.238236	0.00417374	0.0636884	0.623621
CDS	1412003	1413235	-	b1345	intR	Integrase gene, Rac prophage	n.s.	n.s.	n.s.	n.s.	n.s.	0.919937	0.235557	0.0121594	0.221032	0.786731
CDS	1413240	1413452	-	b1346	ydaQ	Putative exisionase, Rac prophage	n.s.	n.s.	n.s.	n.s.	n.s.	0.796244	0.628175	0.480867	0.511101	0.931909
CDS	1413534	1413740	-	b1347	ydaC	Double-strand break reduction protein, Rac prophage	n.s.	n.s.	n.s.	n.s.	n.s.	0.882011	0.408429	0.422576	0.563221	0.82128
CDS	1413736	1413927	-	b1348	ralR	Restriction alleviation gene in Rac prophage	n.s.	n.s.	n.s.	n.s.	n.s.	0.84331	0.0765025	0.18549	0.399199	0.882823
CDS	1413987	1414793	-	b1349	recT	RecET recombinase, annealing protein, Rac prophage; recombination and repair	n.s.	n.s.	n.s.	n.s.	n.s.	0.893184	0.61474	0.45142	0.635375	0.934841
CDS	1414789	1417386	-	b1350	recE	RecET recombinase, exonuclease VIII, Rac prophage; recombination and repair; degrades one strand 5'-3' in duplex DNA	n.s.	n.s.	n.s.	n.s.	n.s.	0.908675	0.628443	0.471191	0.70155	0.931388
CDS	1417491	1417763	-	b1351	racC	Function unknown, Rac prophage	n.s.	n.s.	n.s.	n.s.	n.s.	0.833038	0.577645	0.430156	0.493684	0.911922
CDS	1418011	1418229	-	b1352	kilR	Killing function of the Rac prophage during zygotic induction; causes cell division arrest and altered cell morphology, suppressed by ftsZ overexpression	n.s.	n.s.	n.s.	n.s.	n.s.	0.898499	0.620408	0.392096	0.694789	0.89369
CDS	1418671	1419156	+	b1353	sieB	Superinfection exclusion protein, Rac prophage	n.s.	n.s.	n.s.	n.s.	n.s.	0.756561	0.550907	0.214523	0.370938	0.731527
CDS	1419325	1419456	-	b1355	ydaG	Expressed protein, function unknown, Rac prophage	n.s.	n.s.	n.s.	n.s.	n.s.	0.687213	0.566617	0.280392	0.316194	0.811569
CDS	1419768	1420241	-	b1356	racR	Rac prophage repressor	n.s.	n.s.	n.s.	n.s.	n.s.	0.920086	0.596018	0.498207	0.709345	0.937649
CDS	1420365	1420658	+	b1357	ydaS	Predicted Cro-like repressor, Rac prophage	n.s.	n.s.	n.s.	n.s.	n.s.	0.809071	0.450304	0.42695	0.63025	0.842556
CDS	1420684	1421103	+	b1358	ydaT	Required for swarming phenotype, function unknown; Rac prophage	n.s.	n.s.	n.s.	n.s.	n.s.	0.859478	0.540733	0.414362	0.6432	0.908605
CDS	1421119	1421973	+	b1359	ydaU	Function unknown, Rac prophage	n.s.	n.s.	n.s.	n.s.	n.s.	0.791534	0.318292	0.0295253	0.641987	0.858573
CDS	1421983	1422726	+	b1360	ydaV	Function unknown, Rac prophage	n.s.	n.s.	n.s.	n.s.	n.s.	0.869652	0.399664	0.167035	0.461776	0.892305
pseudogene	1422701	1423200	+	b1361	ydaW	Pseudogene, N-terminal fragment, Rac prophage	n.s.	n.s.	n.s.	n.s.	n.s.	0.872529	0.547784	0.22096	0.607365	0.862903
pseudogene	1423201	1423644	+	b1362	rzpR	Pseudogene, Rz homolog, Rac prophage	n.s.	n.s.	n.s.	n.s.	n.s.	0.887896	0.487127	0.170064	0.498576	0.873777
CDS	1423782	1425236	+	b1363	trkG	Major constitutive K+ uptake permease TrkAG; high-rate, low-affinity transport; K+-translocating subunit; binds TrkA to inner membrane; Rac prophage	n.s.	n.s.	n.s.	n.s.	n.s.	0.342418	0.0484446	0.120608	0.692473	0.887716
CDS	1425377	1425637	+	b1365	ynaK	Blue light induced, function unknown, Rac prophage; BluRF(YcgEF) regulon	n.s.	n.s.	n.s.	n.s.	n.s.	0.402874	0.0140879	0.188526	0.559285	0.737514
pseudogene	1425630	1426082	+	b1366	ydaY	Pseudogene, Rac prophage	n.s.	n.s.	n.s.	n.s.	n.s.	0.532175	0.198395	0.132749	0.639844	0.909005
pseudogene	1426454	1427386	+	b1368	tmpR	Pseudogene, N-terminal fragment, Rac prophage	n.s.	n.s.	n.s.	n.s.	n.s.	0.854681	0.333223	0.289691	0.385269	0.92136
CDS	1427749	1428726	-	b1370	insH1	IS5 transposase, pseudogene	n.s.	n.s.	n.s.	n.s.	n.s.	0.620046	0.236748	0.122565	0.673343	0.93878
CDS	1429049	1432408	+	b1372	stfR	Side-tail fiber protein, Rac prophage	n.s.	n.s.	n.s.	n.s.	n.s.	0.85065	0.52982	0.143057	0.709955	0.892771
CDS	1432411	1432983	+	b1373	tfaR	Phage lambda tail fiber assembly gene homolog, Rac prophage	n.s.	n.s.	n.s.	n.s.	n.s.	0.918894	0.655761	0.501447	0.719698	0.942458
CDS	1433087	1433674	-	b1374	pinR	DNA invertase, site-specific recombination, Rac prophage	n.s.	n.s.	n.s.	n.s.	n.s.	0.86228	0.571732	0.388942	0.519329	0.916778
CDS	1433994	1434224	-	b1375	ynaE	Cold shock gene, function unknown, Rac prophage	n.s.	n.s.	n.s.	n.s.	n.s.	0.878508	0.486292	0.361176	0.547705	0.910215
CDS	1435188	1435619	-	b1376	uspF	Stress-induced protein, binds ATP; dimer	n.s.	3.3792	4.7665	n.s.	n.s.	0.600725	0.00685449	0.00216467	0.0287082	0.774218
CDS	1435763	1436893	-	b1377	ompN	Outer membrane porin N	n.s.	n.s.	n.s.	n.s.	n.s.	0.881286	0.393626	0.254952	0.609309	0.92104
CDS	1437263	1440784	-	b1378	pfo	Probable pyruvate-flavodoxin oxidoreductase	n.s.	n.s.	n.s.	n.s.	n.s.	0.874694	0.193975	0.0139944	0.418912	0.848378
CDS	1441324	1441743	-	b1379	hslJ	Heat-inducible lipoprotein involved in novobiocin resistance	n.s.	n.s.	n.s.	n.s.	n.s.	0.885614	0.290035	0.436733	0.578166	0.872866
CDS	1441857	1442843	-	b1380	ldhA	D-lactate dehydrogenase, NAD-dependent	n.s.	n.s.	n.s.	n.s.	n.s.	0.832141	0.417384	0.0157841	0.126928	0.827664
CDS	1443051	1445687	+	b1381	ydbH	Function unknown	n.s.	n.s.	n.s.	n.s.	n.s.	0.630808	0.658564	0.493584	0.376764	0.941766
CDS	1445687	1445869	+	b1382	ynbE	Novel verified lipoprotein, function unknown	n.s.	n.s.	n.s.	n.s.	n.s.	0.865862	0.530384	0.42653	0.577745	0.873323
CDS	1445880	1446203	+	b1383	ydbL	Function unknown, DUF1318 family	n.s.	n.s.	n.s.	n.s.	n.s.	0.636555	0.591894	0.47767	0.515885	0.90257
CDS	1446381	1447283	-	b1384	feaR	Transcriptional activator for tynA and feaB, AraC family	n.s.	-3.43956	-3.09615	-2.26437	n.s.	0.352748	5.04489e-05	2.26591e-05	0.00958143	0.929046
CDS	1447519	1449015	+	b1385	feaB	Phenylacetaldehyde dehydrogenase	n.s.	n.s.	n.s.	n.s.	n.s.	0.774967	0.095329	0.0700226	0.419907	0.931426
CDS	1449079	1451349	-	b1386	tynA	Copper amine oxidase; tyramine oxidase; Cu(II) and topaquinone cofactors; homodimer	n.s.	n.s.	n.s.	n.s.	n.s.	0.859706	0.502997	0.41363	0.29488	0.924967
CDS	1451600	1453642	-	b1387	paaZ	Oxepin-CoA hydrolase/3-oxo-5,6-dehydrosuberyl-CoA semialdehyde dehydrogenase; enoyl-CoA hydratase; mutants are unable to use phenylacetate as a carbon source	n.s.	n.s.	n.s.	n.s.	n.s.	0.776145	0.543019	0.259085	0.394696	0.749228
CDS	1453927	1454853	+	b1388	paaA	Ring 1,2-phenylacetyl-CoA epoxidase subunit; phenylacetyl-CoA oxygenase, alpha subunit; heteromultimeric diiron oxygenase component; phenylacetic acid degradation	n.s.	n.s.	n.s.	n.s.	n.s.	0.779602	0.491924	0.173558	0.243287	0.889618
CDS	1454868	1455152	+	b1389	paaB	Ring 1,2-phenylacetyl-CoA epoxidase subunit; phenylacetyl-CoA oxygenase, effector protein; phenylacetic acid degradation	n.s.	n.s.	n.s.	n.s.	n.s.	0.876433	0.580934	0.0870894	0.675108	0.741903
CDS	1455164	1455907	+	b1390	paaC	Ring 1,2-phenylacetyl-CoA epoxidase subunit; phenylacetyl-CoA oxygenase, beta subunit; heteromultimeric diiron oxygenase component; phenylacetic acid degradation	n.s.	n.s.	n.s.	n.s.	n.s.	0.835986	0.0777691	0.304211	0.064074	0.784303
CDS	1455925	1456419	+	b1391	paaD	Ring 1,2-phenylacetyl-CoA epoxidase possible subunit; phenylacetyl-CoA oxygenase, gamma subunit; heteromultimeric diiron oxygenase component; phenylacetic acid degradation	n.s.	n.s.	n.s.	n.s.	n.s.	0.887824	0.288648	0.383184	0.379525	0.570864
CDS	1456430	1457497	+	b1392	paaE	Ring 1,2-phenylacetyl-CoA epoxidase subunit; phenylacetyl-CoA oxygenase, NAD(P)H oxidoreductase component; phenylacetic acid degradation	n.s.	n.s.	n.s.	n.s.	n.s.	0.837919	0.570672	0.430848	0.530421	0.900026
CDS	1457497	1458261	+	b1393	paaF	2,3-dehydroadipyl-CoA hydratase; enoyl-CoA hydratase; phenylacetic acid degradation	n.s.	n.s.	n.s.	n.s.	n.s.	0.854004	0.582168	0.333994	0.62296	0.891646
CDS	1458264	1459049	+	b1394	paaG	1,2-epoxyphenylacetyl-CoA isomerase, oxepin-CoA-forming; phenylacetic acid degradation	n.s.	n.s.	n.s.	n.s.	n.s.	0.875637	0.531229	0.309742	0.657039	0.915773
CDS	1459054	1460478	+	b1395	paaH	3-hydroxyadipyl-CoA dehydrogenase, NAD+-dependent; phenylacetic acid degradation	n.s.	n.s.	n.s.	n.s.	n.s.	0.891354	0.557902	0.391468	0.645899	0.921139
CDS	1460471	1460890	+	b1396	paaI	Thioesterase in phenylacetic acid degradation operon; most active with ring-hydroxylated phenylacetyl-coenzyme A thioesters	n.s.	n.s.	n.s.	n.s.	n.s.	0.863961	0.57407	0.42667	0.607853	0.919291
CDS	1460893	1462095	+	b1397	paaJ	3-oxoadipyl-CoA/3-oxo-5,6-dehydrosuberyl-CoA thiolase; phenylacetic acid degradation	n.s.	n.s.	n.s.	n.s.	n.s.	0.804163	0.0528699	0.0135048	0.408298	0.925959
CDS	1462125	1463435	+	b1398	paaK	Phenylacetate-coenzyme A ligase, phenylacetic acid degradation	n.s.	n.s.	n.s.	n.s.	n.s.	0.900555	0.329341	0.16587	0.280777	0.936364
CDS	1463539	1464486	+	b1399	paaX	Repressor for the paa operon, phenylacetyl-CoA induced	n.s.	n.s.	n.s.	n.s.	n.s.	0.810966	0.200469	0.238171	0.656666	0.928684
CDS	1464471	1465058	+	b1400	paaY	Phenylacetic acid degradation, acetyltransferase homolog; possible regulator through acetylation of PaaK	n.s.	n.s.	n.s.	n.s.	n.s.	0.658271	0.649864	0.381241	0.320499	0.910376
CDS	1467924	1468826	-	b1402	insD1	IS2 transposase B	n.s.	n.s.	n.s.	n.s.	n.s.	0.849738	0.571261	0.412162	0.523436	0.897
CDS	1468787	1469149	-	b1403	insC1	IS2 transposase A	n.s.	n.s.	n.s.	n.s.	n.s.	0.918913	0.492578	0.501558	0.570311	0.869159
CDS	1469358	1470506	+	b1404	insI1	IS30 transposase	n.s.	n.s.	n.s.	n.s.	n.s.	0.918933	0.576613	0.501669	0.654415	0.913475
CDS	1474221	1475078	+	b1406	ydbC	Predicted oxidoreductase, NAD(P)-binding, function unknown	n.s.	n.s.	2.40571	n.s.	n.s.	0.827764	0.357843	0.00434905	0.525902	0.646806
CDS	1475144	1477447	+	b1407	ydbD	Methylglyoxal sensitivity, function unknown; PF10971 family	n.s.	n.s.	n.s.	n.s.	n.s.	0.410941	0.503154	0.241955	0.424111	0.90106
CDS	1477621	1478223	+	b1408	ynbA	Phosphatidylglycerophosphate synthase homolog, function unknown; inner membrane protein	n.s.	n.s.	n.s.	n.s.	n.s.	0.889705	0.616362	0.463464	0.696487	0.920841
CDS	1478226	1479119	+	b1409	ynbB	CDP-diglyceride synthase homolog, function unknown; predicted inner membrane protein	n.s.	n.s.	n.s.	n.s.	n.s.	0.898998	0.390224	0.246616	0.520049	0.942472
CDS	1479138	1480892	+	b1410	ynbC	Predicted bifunctional lysophospholipase and SAM methyltransferase, function unknown	n.s.	n.s.	n.s.	n.s.	n.s.	0.395573	0.628533	0.461844	0.285295	0.932512
CDS	1480909	1482198	+	b1411	ynbD	Predicted phospholipid or protein phosphatase; predicted inner membrane protein	n.s.	n.s.	n.s.	n.s.	n.s.	0.784996	0.471859	0.202291	0.653278	0.921385
CDS	1482258	1482860	-	b1412	azoR	NADH-azoreductase, FMN-dependent	n.s.	n.s.	n.s.	n.s.	n.s.	0.853007	0.478651	0.00724865	0.72361	0.171457
CDS	1483061	1486960	+	b1413	hrpA	Predicted ATP-dependent RNA helicase	n.s.	n.s.	n.s.	n.s.	n.s.	0.884858	0.663762	0.471675	0.61573	0.941793
CDS	1487235	1488032	+	b1414	ydcF	SAM-binding protein, function unknown; low abundance protein	n.s.	n.s.	n.s.	n.s.	n.s.	0.898024	0.549221	0.0366403	0.286899	0.653949
CDS	1488232	1489668	+	b1415	aldA	Aldehyde dehydrogenase, NAD-dependent; active on lactaldehyde, glycolaldehyde, and other aldehydes	n.s.	n.s.	-4.59008	-3.19415	n.s.	0.796002	0.0631759	0.000289585	0.000702093	0.647776
CDS	1490902	1491429	+	b1418	cybB	Cytochrome b561	n.s.	n.s.	n.s.	n.s.	n.s.	0.906133	0.642628	0.476717	0.630575	0.880672
CDS	1491677	1491847	+	b1419	ydcA	Function unknown	n.s.	n.s.	n.s.	n.s.	n.s.	0.913185	0.441463	0.00680219	0.513318	0.31373
CDS	1491965	1492129	-	b1420	mokB	Overlapping regulatory peptide, enables hokB expression	n.s.	n.s.	n.s.	n.s.	n.s.	0.854251	0.641874	0.481455	0.523259	0.939272
CDS	1492470	1494107	+	b1421	trg	Ribose, galactose chemoreceptor, methyl-accepting; MCP III; flagellar regulon	n.s.	n.s.	n.s.	n.s.	n.s.	0.913032	0.663005	0.281018	0.602794	0.938127
CDS	1494151	1495071	-	b1422	ydcI	Predicted transcriptional regulator, function unknown	n.s.	-9.57436	-12.86	-6.33333	n.s.	0.186219	9.02893e-06	7.42837e-07	3.07405e-06	0.834282
CDS	1495288	1496628	+	b1423	ydcJ	Predicted metalloenzyme, function unknown	n.s.	n.s.	n.s.	n.s.	n.s.	0.713956	0.15197	0.0974664	0.650885	0.929779
CDS	1496856	1498508	+	b1424	opgD	Osmoregulated periplasmic glucan (OPG) biosynthesis; periplasmic protein	n.s.	n.s.	n.s.	n.s.	n.s.	0.912747	0.226587	0.198578	0.468519	0.943108
CDS	1498651	1498872	+	b1426	ydcH	DUF465 family protein, function unknown	n.s.	n.s.	n.s.	n.s.	n.s.	0.908482	0.36824	0.488438	0.430453	0.778084
CDS	1498938	1499474	+	b1427	rimL	Ribosomal protein L7/L12 N-acetyltransferase; modification of 50S ribosomal subunit protein L7; acetylation of N-terminal serine	n.s.	n.s.	n.s.	n.s.	n.s.	0.759809	0.314562	0.00472015	0.562921	0.6516
CDS	1499472	1500449	-	b1428	ydcK	Function unknown	n.s.	n.s.	2.57333	n.s.	n.s.	0.80461	0.0194065	0.00136939	0.27721	0.713576
CDS	1500573	1501562	+	b1429	tehA	K+-tellurite, ethidium and proflavin efflux transporter	n.s.	n.s.	n.s.	n.s.	n.s.	0.887715	0.269197	0.0760721	0.378974	0.925937
CDS	1501562	1502152	+	b1430	tehB	Tellurite, selenium methyltransferase; tellurite, selenium resistance protein; dimeric	n.s.	n.s.	n.s.	n.s.	n.s.	0.89325	0.305137	0.0135486	0.387712	0.605517
CDS	1502457	1503122	+	b1431	ydcL	Novel verified lipoprotein, function unknown	n.s.	n.s.	n.s.	n.s.	n.s.	0.906987	0.639765	0.205529	0.698893	0.776877
CDS	1503717	1504862	+	b1432	insQ	IS609 transposase B	n.s.	n.s.	n.s.	n.s.	n.s.	0.850521	0.26201	0.0257378	0.686026	0.869367
CDS	1504908	1506080	-	b1433	ydcO	Inner membrane protein, predicted transporter, function unknown	n.s.	n.s.	n.s.	n.s.	n.s.	0.747033	0.284463	0.466062	0.0258609	0.818244
CDS	1506172	1506705	+	b1434	ydcN	Predicted transcriptional regulator, function unknown	n.s.	n.s.	n.s.	n.s.	n.s.	0.899174	0.437738	0.472279	0.280453	0.755186
CDS	1506781	1508739	+	b1435	ydcP	Function unknown, U32 peptidase family	n.s.	n.s.	-2.01678	n.s.	n.s.	0.912059	0.00498133	9.81472e-05	0.0087956	0.876494
CDS	1508837	1509064	-	b1436	yncJ	Predicted secreted protein, function unknown	n.s.	n.s.	n.s.	n.s.	n.s.	0.785668	0.451628	0.302419	0.588177	0.864038
CDS	1509508	1509921	+	b1438	hicB	Antitoxin of HicAB TA pair; mutational suppressor of null rpoE lethality	n.s.	n.s.	n.s.	n.s.	n.s.	0.903289	0.635396	0.108862	0.695381	0.663049
CDS	1510003	1511406	+	b1439	ydcR	Putative HTH transcriptional regulator with aminotransferase domain; MocR family	n.s.	n.s.	n.s.	n.s.	n.s.	0.486497	0.0269741	0.0541534	0.537549	0.909988
CDS	1511654	1512796	+	b1440	ydcS	Polyhydroxybutyrate (PHB) synthase; ABC transporter periplasmic binding protein homolog; upregulated during glucose-limitation	n.s.	n.s.	n.s.	n.s.	n.s.	0.903744	0.627005	0.00663994	0.685634	0.151977
CDS	1512817	1513827	+	b1441	ydcT	Putative ABC transporter ATP-binding protein; function unknown	n.s.	n.s.	n.s.	n.s.	n.s.	0.88088	0.51721	0.304013	0.593339	0.888525
CDS	1513831	1514769	+	b1442	ydcU	Putative ABC transporter permease protein; function unknown	n.s.	n.s.	n.s.	n.s.	n.s.	0.864601	0.572436	0.423711	0.596067	0.87234
CDS	1514762	1515553	+	b1443	ydcV	Putative ABC transporter permease protein; function unknown	n.s.	n.s.	n.s.	n.s.	n.s.	0.720014	0.384478	0.0938809	0.614203	0.875622
CDS	1515578	1516999	+	b1444	patD	gamma-Aminobutyraldehyde dehydrogenase, NAD-dependent; ABALDH; ABDH; pyrroline dehydrogenase; also active on medium chain aldehydes	n.s.	n.s.	n.s.	n.s.	n.s.	0.620864	0.298312	0.0262267	0.469593	0.903251
CDS	1517389	1517559	+	b1445	ydcX	Required for swarming phenotype, DUF2566 family, function unknown	n.s.	n.s.	n.s.	n.s.	n.s.	0.487211	0.0355043	0.0068497	0.601415	0.931649
CDS	1517648	1517878	+	b1446	ydcY	Function unknown	n.s.	n.s.	n.s.	n.s.	n.s.	0.755866	0.00504829	0.000806756	0.138813	0.895262
CDS	1517885	1518331	-	b1447	ydcZ	Required for swarming phenotype, inner membrane protein, function unknown	n.s.	n.s.	n.s.	n.s.	n.s.	0.79478	0.641622	0.445023	0.389604	0.937586
CDS	1518331	1518846	-	b1448	mnaT	Methionine N-acyltransferase; L-amino acid N-acyltransferase	n.s.	n.s.	2.02798	n.s.	n.s.	0.508458	0.000398423	0.000113221	0.0124066	0.780653
CDS	1519027	1520061	+	b1449	curA	Curcumin/dihydrocurcumin reductase, NADPH-dependent	n.s.	n.s.	2.42063	n.s.	n.s.	0.809812	0.184913	0.00167898	0.339993	0.781819
CDS	1520262	1520924	+	b1450	mcbR	MqsR-controlled colanic acid and biofilm regulator; represses mcbA	n.s.	n.s.	n.s.	n.s.	n.s.	0.20429	0.20285	0.414946	0.553566	0.751745
CDS	1520966	1523065	-	b1451	yncD	Putative TonB-dependent outer membrane receptor	n.s.	-4.64677	-6.99275	-4	n.s.	0.766846	0.00016515	1.0388e-05	3.61641e-05	0.837565
CDS	1523307	1524365	+	b1452	yncE	DNA-binding, ATP-binding periplasmic protein, function unknown	n.s.	n.s.	-13.9081	-3.61657	n.s.	0.910212	0.0129138	2.80744e-05	0.00441545	0.147195
CDS	1524484	1525980	-	b1453	ansP	L-Asparagine permease	n.s.	n.s.	-2.61364	n.s.	n.s.	0.910467	0.0124472	0.000211793	0.0452183	0.466309
CDS	1526247	1526861	+	b1454	yncG	Function unknown, glutathione S-transferase homolog	n.s.	n.s.	n.s.	n.s.	n.s.	0.863261	0.513013	0.123659	0.49663	0.839053
CDS	1526940	1527149	+	b1455	yncH	Required for swarming phenotype, function unknown	n.s.	n.s.	n.s.	n.s.	n.s.	0.918952	0.655839	0.50178	0.719762	0.942485
pseudogene	1527902	1529938	+	b1456	rhsE	Pseudogene, rhs family, encoded within RhsE repeat; hotspot for chromosomal duplication formation	n.s.	n.s.	n.s.	n.s.	n.s.	0.759641	0.555637	0.379124	0.53988	0.91973
CDS	1529922	1530401	+	b1457	ydcD	Function unknown	n.s.	n.s.	n.s.	n.s.	n.s.	0.838072	0.32015	0.406816	0.566942	0.845716
pseudogene	1530586	1531323	+	b1459	yncI	Pseudogene reconstruction, H repeat-associated, RhsE-linked	n.s.	n.s.	n.s.	n.s.	n.s.	0.79013	0.248893	0.288667	0.56262	0.876246
CDS	1531816	1532949	+	b1460	ydcC	H repeat-associated protein, RhsE-linked, function unknown	n.s.	n.s.	n.s.	n.s.	n.s.	0.880347	0.609795	0.424842	0.605524	0.904731
CDS	1533052	1533282	+	b1461	pptA	Phenylpyruvate tautomerase; other substrates are (p-hydroxyphenyl)pyruvate and 2-hydroxy-2,4-pentadienoate; homodimeric	n.s.	n.s.	n.s.	n.s.	n.s.	0.857327	0.0709801	0.00490216	0.196807	0.798773
CDS	1533285	1533851	-	b1462	yddH	Predicted FMN-binding protein, function unknown	n.s.	n.s.	3.05882	n.s.	n.s.	0.85307	0.348458	0.00588789	0.542352	0.672947
CDS	1534024	1534866	+	b1463	nhoA	N-hydroxyarylamine O-acetyltransferase	n.s.	n.s.	n.s.	n.s.	n.s.	0.85982	0.281659	0.127183	0.104251	0.929582
CDS	1534968	1535858	-	b1464	yddE	Conserved predicted enzyme, PhzC-PhzF family, function unknown	n.s.	n.s.	n.s.	n.s.	n.s.	0.878973	0.0734118	0.0121195	0.291378	0.891074
CDS	1535940	1536617	-	b1465	narV	Nitrate reductase II (NRZ), gamma-subunit	n.s.	n.s.	n.s.	n.s.	n.s.	0.816725	0.26805	0.0355833	0.598886	0.876986
CDS	1536617	1537309	-	b1466	narW	Redox enzyme maturation protein (REMP) for for NarZYV, molybdenum insertion; binds NarZ	n.s.	n.s.	n.s.	n.s.	n.s.	0.883316	0.583394	0.170297	0.663964	0.737235
CDS	1537312	1538853	-	b1467	narY	Nitrate reductase II (NRZ), beta subunit	n.s.	n.s.	n.s.	n.s.	n.s.	0.89057	0.4265	0.00386931	0.617592	0.587605
CDS	1538853	1542590	-	b1468	narZ	Nitrate reductase II (NRZ), alpha subunit	n.s.	n.s.	2.0852	n.s.	n.s.	0.910002	0.335794	0.00054034	0.326578	0.296444
CDS	1542675	1544060	-	b1469	narU	Nitrite extrusion protein 2	n.s.	n.s.	3.63636	n.s.	n.s.	0.891456	0.0402842	0.00599108	0.0666341	0.907281
pseudogene	1544384	1544761	-	b1471	yddK	Pseudogene, frameshifted, leucine-rich protein	n.s.	n.s.	n.s.	n.s.	n.s.	0.698944	0.298037	0.413337	0.704727	0.864188
pseudogene	1545750	1546028	-	b1472	yddL	Pseudogene, OmpCFN porin family, N-terminal fragment	n.s.	n.s.	n.s.	n.s.	n.s.	0.904979	0.624374	0.319651	0.705076	0.912934
CDS	1546291	1547169	-	b1473	yddG	Aromatic amino acid exporter	n.s.	n.s.	n.s.	n.s.	n.s.	0.912103	0.0115368	0.00332329	0.0239525	0.940735
CDS	1547401	1550445	+	b1474	fdnG	Formate dehydrogenase-N, selenopeptide, anaerobic; FDH-N; periplasmic	n.s.	3.16993	2.69304	2.24878	n.s.	0.355778	2.41188e-05	1.37203e-05	0.000909638	0.762931
CDS	1550461	1551342	+	b1475	fdnH	Formate dehydrogenase-N, Fe-S subunit, anaerobic; FDH-N; periplasmic	n.s.	n.s.	n.s.	n.s.	n.s.	0.870915	0.242689	0.261901	0.317429	0.883321
CDS	1551338	1551988	+	b1476	fdnI	Formate dehydrogenase-N, cytochrome subunit, anaerobic; FDH-N	n.s.	n.s.	n.s.	n.s.	n.s.	0.902449	0.611359	0.211067	0.695307	0.78838
CDS	1552401	1552682	-	b1477	yddM	Predicted transcriptional regulator, function unknown	n.s.	n.s.	n.s.	n.s.	n.s.	0.426524	0.0149408	0.00448064	0.596968	0.932675
CDS	1552831	1553838	-	b1478	adhP	Ethanol-active dehydrogenase/acetaldehyde-active reductase	n.s.	n.s.	n.s.	n.s.	n.s.	0.864015	0.284743	0.485546	0.29583	0.679544
CDS	1553975	1555669	-	b1479	maeA	Malic enzyme, NAD-dependent; NAD-ME	n.s.	n.s.	n.s.	n.s.	n.s.	0.90853	0.662853	0.0872762	0.668892	0.706133
CDS	1555829	1555963	-	b1480	sra	SRA (stationary-phase-induced ribosome-associated) protein; Protein D; present in copy number/ribosome = 0.1 (exp) to 0.4 (stat); previously called 30S ribosomal subunit protein S22, RpsV	n.s.	n.s.	5.587	n.s.	n.s.	0.772878	0.0259706	8.84394e-05	0.0197763	0.440005
CDS	1556068	1556280	-	b1481	bdm	Osmoresponsive gene with reduced expression in biofilms; function unknown	n.s.	n.s.	2.96429	n.s.	n.s.	0.745719	0.0486046	0.0010301	0.380624	0.873128
CDS	1556625	1557053	+	b1482	osmC	Lipoyl-dependent Cys-based peroxidase, hydroperoxide resistance; stress-induced peroxiredoxin; salt-shock inducible membrane protein; required for long-term survival in stationary phase	n.s.	n.s.	4.21212	n.s.	n.s.	0.812002	0.0454516	6.98157e-05	0.166875	0.677509
CDS	1557115	1558038	-	b1483	ddpF	D,D-dipeptide permease system, ATP-binding component	n.s.	n.s.	n.s.	n.s.	n.s.	0.856016	0.585827	0.366986	0.66706	0.8401
CDS	1558034	1559017	-	b1484	ddpD	D,D-dipeptide permease system, ATP-binding component	n.s.	n.s.	n.s.	n.s.	n.s.	0.80121	0.599034	0.399236	0.535365	0.908168
CDS	1559017	1559910	-	b1485	ddpC	D,D-dipeptide permease system, membrane translocase	n.s.	n.s.	n.s.	n.s.	n.s.	0.883472	0.567338	0.384151	0.610515	0.922807
CDS	1559910	1560929	-	b1486	ddpB	D,D-dipeptide permease system, membrane translocase	n.s.	n.s.	n.s.	n.s.	n.s.	0.769204	0.462189	0.279974	0.624307	0.67462
CDS	1560934	1562481	-	b1487	ddpA	D,D-dipeptide-binding protein, periplasmic	n.s.	n.s.	n.s.	n.s.	n.s.	0.881448	0.0500704	0.01404	0.302449	0.92039
CDS	1562498	1563076	-	b1488	ddpX	D-Ala-D-Ala dipeptidase	n.s.	n.s.	n.s.	n.s.	n.s.	0.861563	0.241503	0.0154838	0.47237	0.864858
CDS	1563337	1565733	-	b1489	dosP	Heme-regulated oxygen sensor, c-di-GMP phosphodiesterase; biofilm regulator; may have weak cAMP PDE activity; cold- and stationary phase-inducible; dimeric; dual domain protein; defective cyclase domain	n.s.	n.s.	n.s.	n.s.	n.s.	0.901566	0.270629	0.463712	0.215519	0.843258
CDS	1565761	1567140	-	b1490	dosC	Diguanylate cyclase, binds oxygen, positive biofilm regulator; cold- and stationary phase-induced	n.s.	n.s.	n.s.	n.s.	n.s.	0.873598	0.650429	0.264058	0.69134	0.867756
CDS	1567507	1568823	-	b1491	yddW	Novel verified lipoprotein, function unknown; related to glycosyl hydrolases	n.s.	n.s.	n.s.	n.s.	n.s.	0.620455	0.0656259	0.00239888	0.4883	0.842958
CDS	1568957	1570489	-	b1492	gadC	Glutamate-GABA antiporter; glutamate-dependent enzyme, may function in protection against cytoplasmic acidification	n.s.	n.s.	2.04545	n.s.	n.s.	0.876477	0.227186	0.00200288	0.187857	0.723446
CDS	1570648	1572045	-	b1493	gadB	Glutamate decarboxylase B, vitamin B6-dependent; hexameric	n.s.	n.s.	4.10526	n.s.	n.s.	0.848014	0.27857	0.000326927	0.474065	0.271808
CDS	1572410	1575202	-	b1494	pqqL	Putative secreted zinc protease, function unknown; induced by AI-2 pheromone	n.s.	n.s.	-2.88158	n.s.	n.s.	0.908361	0.0794741	7.2942e-05	0.279156	0.0534093
CDS	1575250	1577619	-	b1495	yddB	Putative TonB-dependent outer membrane receptor; function unknown	n.s.	-2.84653	-6.46739	-2.33161	n.s.	0.688621	8.7877e-05	7.76257e-06	0.000483877	0.0286165
CDS	1577660	1579342	-	b1496	yddA	ABC-type transporter, no overexpression resistances	n.s.	-4.5814	-20.3	-2.75	n.s.	0.176011	3.90447e-05	3.28494e-06	0.00757769	0.0384646
CDS	1579636	1580790	-	b1497	ydeM	Function unknown, Radical SAM superfamily	n.s.	n.s.	n.s.	n.s.	n.s.	0.847137	0.252126	0.421151	0.530937	0.80344
CDS	1580845	1582524	-	b1498	ydeN	Predicted periplasmic arylsulphatase, function unknown	n.s.	n.s.	n.s.	n.s.	n.s.	0.798046	0.442436	0.268135	0.702403	0.68035
CDS	1582929	1583687	-	b1499	ydeO	UV-inducible global regulator, EvgA-, GadE-dependent; transcriptional activator for mdtEF; required for acid resistance conferred by EvgA overexpression; AraC family	n.s.	n.s.	n.s.	n.s.	n.s.	0.851166	0.547522	0.423994	0.631867	0.903997
CDS	1583765	1583959	-	b1500	safA	Two-component system connector protein, EvgSA to PhoQP; TCS regulon connector; EvgSA-regulated membrane protein that activates the PhoQP regulon	n.s.	n.s.	n.s.	n.s.	n.s.	0.904536	0.624192	0.478502	0.687817	0.937068
CDS	1584210	1586486	-	b1501	ydeP	Required for acid resistance conferred by EvgA overexpression; oxidoreductase homolog	n.s.	n.s.	n.s.	n.s.	n.s.	0.873644	0.342421	0.0160371	0.676854	0.840307
CDS	1586823	1587734	-	b1502	ydeQ	Function unknown, FimH homolog	n.s.	n.s.	n.s.	n.s.	n.s.	0.871917	0.289481	0.346939	0.336745	0.85167
CDS	1587796	1588296	-	b1503	ydeR	Function unknown, FimA homolog	n.s.	n.s.	n.s.	n.s.	n.s.	0.871298	0.486124	0.394286	0.558061	0.91597
CDS	1588312	1588839	-	b1504	ydeS	Function unknown, FimA homolog	n.s.	n.s.	n.s.	n.s.	n.s.	0.89216	0.469206	0.451291	0.456905	0.901646
pseudogene	1588853	1590079	-	b1505	ydeT	Pseudogene, FimD family, C-terminal fragment	n.s.	n.s.	n.s.	n.s.	n.s.	0.798757	0.294732	0.169366	0.607242	0.921483
pseudogene	1590334	1590423	-	b1506	yneL	Pseudogene reconstruction, C-terminal fragment, AraC family	n.s.	n.s.	n.s.	n.s.	n.s.	0.785802	0.566377	0.408459	0.423372	0.896051
CDS	1590857	1592176	-	b1507	hipA	EF-Tu kinase; serine protein kinase required for persister formation; toxin of HipAB TA pair	n.s.	n.s.	n.s.	n.s.	n.s.	0.728855	0.197509	0.0535995	0.0193587	0.937524
CDS	1592179	1592442	-	b1508	hipB	Antitoxin of HipAB TA pair; transcriptional repressor of the hipBA operon; role in persister formation	n.s.	n.s.	n.s.	n.s.	n.s.	0.848881	0.53193	0.392723	0.423865	0.937461
CDS	1598620	1600209	-	b1511	lsrK	Autoinducer-2 (AI-2) kinase; upregulated in biofilms	n.s.	n.s.	n.s.	n.s.	n.s.	0.902504	0.429141	0.0558367	0.341171	0.785431
CDS	1600291	1601241	-	b1512	lsrR	lsrACDBFGE operon regulator for autoinducer-2 (AI-2) uptake; induced by phospho-AI-2	n.s.	n.s.	2.2956	n.s.	n.s.	0.779175	0.225988	0.00987006	0.429969	0.838206
CDS	1601490	1603022	+	b1513	lsrA	Autoinducer 2 (AI-2) import ATP-binding protein; essential for aerobic growth; upregulated in biofilms	n.s.	n.s.	n.s.	n.s.	n.s.	0.828453	0.191332	0.0392566	0.0646565	0.896095
CDS	1603019	1604044	+	b1514	lsrC	Autoinducer 2 (AI-2) import system permease protein	n.s.	n.s.	n.s.	n.s.	n.s.	0.874421	0.529537	0.263196	0.583572	0.899905
CDS	1604047	1605036	+	b1515	lsrD	Autoinducer-2 (AI-2) import system permease protein	n.s.	n.s.	n.s.	n.s.	n.s.	0.873228	0.333996	0.0451625	0.371217	0.879625
CDS	1605051	1606070	+	b1516	lsrB	Autoinducer-2 (AI-2)-binding protein	n.s.	n.s.	n.s.	n.s.	n.s.	0.885914	0.416119	0.124758	0.336151	0.910919
CDS	1606100	1606972	+	b1517	lsrF	Function unknown, involved in AI-2 catabolism	n.s.	n.s.	n.s.	n.s.	n.s.	0.520592	0.212114	0.0139491	0.69634	0.810991
CDS	1606999	1607286	+	b1518	lsrG	Autoinducer 2-degrading protein; ygiN paralog	n.s.	n.s.	n.s.	n.s.	n.s.	0.866843	0.201659	0.0745281	0.418413	0.930362
CDS	1607346	1608101	+	b1519	tam	Trans-aconitate 2-methyltransferase, SAM-dependent	n.s.	n.s.	n.s.	n.s.	n.s.	0.90064	0.475882	0.00511252	0.452187	0.270056
CDS	1608111	1609022	-	b1520	yneE	Predicted inner membrane protein, bestrophin family; possible chloride channel; required for swarming phenotype	n.s.	-2.09189	n.s.	n.s.	n.s.	0.170369	0.00528917	0.0162417	0.416915	0.910247
CDS	1609232	1610680	-	b1521	uxaB	D-Altronate oxidoreductase, NAD-dependent; galacturonate branch of hexuronate pathway	n.s.	n.s.	n.s.	n.s.	n.s.	0.764115	0.0135974	0.00778704	0.184665	0.934638
CDS	1610910	1611854	-	b1522	yneF	Predicted membrane-bound diguanylate cyclase	n.s.	n.s.	n.s.	n.s.	n.s.	0.90901	0.609206	0.484382	0.572769	0.933775
CDS	1611969	1612325	-	b1523	yneG	DUF4186 protein	n.s.	-2.08537	n.s.	n.s.	n.s.	0.401064	0.00122178	0.00111614	0.10081	0.924788
CDS	1612328	1613251	-	b1524	glsB	Glutaminase 2; GlsA2	n.s.	n.s.	n.s.	n.s.	n.s.	0.539873	0.00140666	0.00201795	0.13162	0.887358
CDS	1613318	1614703	-	b1525	sad	Succinate semialdehyde dehydrogenase, NAD(P)(+)-dependent; SSADH; SSDH	n.s.	n.s.	n.s.	n.s.	n.s.	0.907186	0.315362	0.00247174	0.465708	0.683531
CDS	1614804	1615682	+	b1526	yneJ	LysR-family transcriptional regulator, lamB regulator	n.s.	n.s.	n.s.	n.s.	n.s.	0.672104	0.615981	0.485894	0.522194	0.934993
CDS	1615763	1616875	+	b1527	yneK	Function unknown	n.s.	n.s.	n.s.	n.s.	n.s.	0.279771	0.5254	0.144648	0.211964	0.825833
CDS	1617028	1618215	+	b1528	ydeA	Arabinose efflux transporter, arabinose-inducible	n.s.	n.s.	n.s.	n.s.	n.s.	0.836532	0.634702	0.441174	0.678173	0.92309
CDS	1618246	1618908	-	b1529	marC	Inner membrane protein, function unknown; not involved in antibiotic resistance	n.s.	n.s.	n.s.	n.s.	n.s.	0.908216	0.406258	0.417559	0.681344	0.934552
CDS	1619120	1619551	+	b1530	marR	Transcription repressor of multiple antibiotic resistance; resistance to tetracycline, chloramphenicol, etc.; dimeric	n.s.	n.s.	n.s.	n.s.	n.s.	0.760146	0.224789	0.0544326	0.624754	0.928421
CDS	1619574	1619954	+	b1531	marA	Transcriptional activator for multiple antibiotic resistance; AraC family; resistance to tetracycline, chloramphenicol	n.s.	n.s.	n.s.	n.s.	n.s.	0.914582	0.312959	0.00459819	0.464403	0.652543
CDS	1619989	1620204	+	b1532	marB	Function unknown; probable periplasmic protein in marRAB multiple antibiotic resistance operon	n.s.	n.s.	n.s.	n.s.	n.s.	0.807355	0.313494	0.0362169	0.66512	0.849307
CDS	1620241	1621137	-	b1533	eamA	Efflux pump for cysteine and O-acetyl-L-serine; part of a L-cysteine/L-cystine shuttle system confering hydrogen peroxide resistance	n.s.	n.s.	n.s.	n.s.	n.s.	0.840919	0.190458	0.312091	0.269749	0.899865
CDS	1621332	1622516	+	b1534	ydeE	Putative arabinose efflux transporter	n.s.	n.s.	n.s.	n.s.	n.s.	0.566541	0.00617224	0.0585507	0.373438	0.725582
CDS	1622963	1623850	-	b1535	dgcZ	Diguanylate cyclase, required for pgaD induction	n.s.	n.s.	n.s.	n.s.	n.s.	0.806485	0.603628	0.464456	0.545124	0.93189
CDS	1624108	1624497	-	b1536	ydeI	Predicted secreted protein, function unknown	n.s.	n.s.	n.s.	n.s.	n.s.	0.885464	0.536921	0.271756	0.608218	0.906376
CDS	1624773	1625288	+	b1537	ydeJ	Inactive PncC domain protein, function unknown	n.s.	n.s.	n.s.	n.s.	n.s.	0.866997	0.501737	0.39288	0.636529	0.853698
CDS	1625338	1627380	-	b1538	dcp	Dipeptidyl carboxypeptidase II	n.s.	n.s.	n.s.	n.s.	n.s.	0.791407	0.463823	0.0960625	0.643401	0.939509
CDS	1627517	1628260	+	b1539	ydfG	Malonic semialdehyde reductase, NADPH-dependent; L-allo-threonine dehydrogenase, NADP+-dependent, other in vitro substrates include L-serine, D-serine, D-threonine and 3-hydroxyisobutyrate	n.s.	n.s.	n.s.	n.s.	n.s.	0.811796	0.178213	0.00370275	0.544799	0.730357
CDS	1628352	1629035	+	b1540	rspR	Predicted DNA-binding transcriptional regulator, function unknown	n.s.	n.s.	n.s.	n.s.	n.s.	0.589135	0.649784	0.0397023	0.426807	0.234917
CDS	1629215	1629415	+	b1541	ydfZ	Selenoprotein, function unknown	n.s.	6.64574	13.9304	4.32565	n.s.	0.292383	0.000230607	6.55761e-05	0.000929799	0.798608
CDS	1629456	1630913	-	b1542	ydfI	Predicted D-mannonate oxidoreductase, NAD-dependent	n.s.	n.s.	n.s.	n.s.	n.s.	0.906737	0.630846	0.449865	0.695824	0.932908
CDS	1633072	1633302	+	b1544	ydfK	Cold shock gene, function unknown, Qin prophage	n.s.	n.s.	n.s.	n.s.	n.s.	0.878295	0.606535	0.442507	0.65648	0.924945
CDS	1633622	1634209	+	b1545	pinQ	DNA invertase, site-specific recombination, Qin prophage	n.s.	n.s.	n.s.	n.s.	n.s.	0.799933	0.547391	0.439029	0.671046	0.926219
CDS	1634313	1634885	-	b1546	tfaQ	Phage lambda tail fiber assembly gene homolog, Qin prophage	n.s.	n.s.	n.s.	n.s.	n.s.	0.918971	0.578101	0.501891	0.655732	0.914158
CDS	1634888	1635847	-	b1547	stfQ	Side-tail fiber protein, Qin prophage	n.s.	n.s.	n.s.	n.s.	n.s.	0.874376	0.448784	0.391782	0.580816	0.860259
pseudogene	1635840	1636367	-	b1548	nohQ	Pseudogene, phage lambda Nu1 homolog, Qin prophage; terminase small subunit family, putative DNA packaging protein	n.s.	n.s.	n.s.	n.s.	n.s.	0.821772	0.556016	0.401682	0.378699	0.841745
CDS	1637047	1637454	+	b1549	ydfO	DUF1398 family protein, function unknown, Qin prophage	n.s.	n.s.	n.s.	n.s.	n.s.	0.865392	0.459447	0.313457	0.617476	0.922617
CDS	1637612	1637782	-	b1550	gnsB	Multicopy suppressor of secG(Cs) and fabA6(Ts), Qin prophage; overexpression increases unsaturated fatty acid content of phospholipids; gnsA paralog	n.s.	n.s.	n.s.	n.s.	n.s.	0.868762	0.558278	0.318111	0.723486	0.66349
CDS	1637957	1638109	-	b1551	ynfN	Cold shock-induced protein, function unknown, Qin prophage	n.s.	n.s.	n.s.	n.s.	n.s.	0.904615	0.621338	0.300419	0.673933	0.891026
CDS	1638458	1638667	-	b1552	cspI	Cold shock protein, Qin prophage; cold shock inducible	n.s.	n.s.	n.s.	n.s.	n.s.	0.807246	0.0641133	0.203912	0.405462	0.824717
CDS	1639033	1639527	-	b1553	rzpQ	Rz-like equivalent, Qin prophage	n.s.	n.s.	n.s.	n.s.	n.s.	0.849278	0.403853	0.445945	0.680618	0.875748
CDS	1639527	1640057	-	b1554	rrrQ	Phage lambda lysozyme R protein homolog, Qin prophage	n.s.	n.s.	n.s.	n.s.	n.s.	0.853132	0.585056	0.426249	0.561866	0.921434
CDS	1640057	1640365	-	b1555	ydfR	Function unknown, Qin prophage	n.s.	n.s.	n.s.	n.s.	n.s.	0.742086	0.474488	0.345683	0.59555	0.907556
CDS	1640373	1640585	-	b1556	essQ	Phage lambda S lysis protein homolog, Qin prophage	n.s.	n.s.	n.s.	n.s.	n.s.	0.893315	0.611066	0.452324	0.662439	0.925609
CDS	1641342	1641554	-	b1557	cspB	Cold shock protein, Qin prophage; cold shock inducible	n.s.	n.s.	n.s.	n.s.	n.s.	0.842015	0.383552	0.355616	0.718864	0.940664
CDS	1641855	1642064	+	b1558	cspF	Cold shock protein homolog, Qin prophage; not cold-inducible	n.s.	n.s.	-3.07801	n.s.	n.s.	0.681449	0.0196413	0.00250882	0.541201	0.792662
CDS	1642492	1643241	-	b1559	quuQ	Lambda Q antitermination protein homolog, Qin prophage	n.s.	n.s.	n.s.	n.s.	n.s.	0.84395	0.581944	0.352452	0.662799	0.928052
CDS	1643258	1644304	-	b1560	ydfU	Function unknown, Qin prophage	n.s.	n.s.	n.s.	n.s.	n.s.	0.717017	0.119444	0.125197	0.547223	0.901295
CDS	1644654	1644902	-	b1561	rem	Function unknown, Qin prophage; downstream of relF gene	n.s.	n.s.	n.s.	n.s.	n.s.	0.832794	0.563588	0.459586	0.588979	0.914363
CDS	1645122	1645274	-	b1562	hokD	Small toxic membrane polypeptide, Qin prophage; homologous to plasmid-encoded plasmid stabilization toxins regulated by antisense RNA; functional relevance of chromosomal homologs is unknown	n.s.	n.s.	n.s.	n.s.	n.s.	0.905624	0.571497	0.13587	0.389065	0.906552
CDS	1645349	1645633	-	b1563	relE	Sequence-specific mRNA endoribonuclease, Qin prophage; toxin-antitoxin (TA) pair RelEB, RelE inhibitor of translation cleaves mRNA in A site; binds to its antitoxin RelB and to ribosomes; co-repressor of relB operon transcription; stress-induced	n.s.	n.s.	n.s.	n.s.	n.s.	0.914856	0.490279	0.0401513	0.674521	0.877596
CDS	1645636	1645872	-	b1564	relB	Antitoxin for RelE, Qin prophage; transcriptional repressor of relB operon; mutants have a delayed relaxed regulation of RNA synthesis and slow recovery from starvation	n.s.	n.s.	n.s.	n.s.	n.s.	0.909461	0.437145	0.309152	0.546579	0.94082
CDS	1645897	1646199	+	b1565	ydfV	Function unknown, Qin prophage	n.s.	n.s.	n.s.	n.s.	n.s.	0.878338	0.491432	0.284962	0.590443	0.898266
CDS	1646405	1646734	+	b1566	flxA	Member of FliA regulon, function unknown, Qin prophage	n.s.	n.s.	n.s.	n.s.	n.s.	0.921627	0.630315	0.124978	0.681183	0.794911
pseudogene	1647174	1647356	-	b1567	intK	Pseudogene, integrase fragment, Qin prophage	n.s.	n.s.	n.s.	n.s.	n.s.	0.875458	0.498398	0.4336	0.461996	0.836918
pseudogene	1647358	1647636	-	b1568	ydfX	Pseudogene, Qin prophage	n.s.	n.s.	n.s.	n.s.	n.s.	0.896542	0.492088	0.446995	0.581784	0.904365
CDS	1647623	1647850	-	b1569	dicC	Transcriptional repressor for dicB, Qin prophage	n.s.	n.s.	n.s.	n.s.	n.s.	0.819995	0.596541	0.275355	0.604907	0.879213
CDS	1647934	1648338	+	b1570	dicA	Transcriptional repressor for dicB, Qin prophage	n.s.	n.s.	n.s.	n.s.	n.s.	0.747592	0.653231	0.24573	0.475332	0.857094
CDS	1648508	1648660	+	b1571	ydfA	Function unknown, Qin prophage	n.s.	n.s.	n.s.	n.s.	n.s.	0.770902	0.473439	0.0613585	0.641378	0.798112
CDS	1648665	1648790	+	b1572	ydfB	Expressed protein, function unknown, Qin prophage	n.s.	n.s.	n.s.	n.s.	n.s.	0.845975	0.374187	0.0477757	0.638091	0.876556
CDS	1648823	1649038	+	b1573	ydfC	Conserved protein, function unknown, Qin prophage	n.s.	n.s.	n.s.	n.s.	n.s.	0.882726	0.536647	0.423002	0.631007	0.910118
ncRNA	1649382	1649434	+	b1574	dicF	DicF antisense sRNA, inhibits ftsZ, Qin prophage	n.s.	n.s.	n.s.	n.s.	n.s.	0.848682	0.567698	0.315207	0.636424	0.89437
CDS	1649609	1649794	+	b1575	dicB	Control of cell division, activates MinC, Qin prophage	n.s.	n.s.	n.s.	n.s.	n.s.	0.705632	0.37134	0.366647	0.692699	0.889173
CDS	1649794	1649982	+	b1576	ydfD	Function unknown, Qin prophage	n.s.	n.s.	n.s.	n.s.	n.s.	0.83769	0.581495	0.465692	0.350485	0.82981
pseudogene	1650078	1650842	+	b1577	ydfE	Pseudogene, N-terminal fragment, Qin prophage	n.s.	n.s.	n.s.	n.s.	n.s.	0.829135	0.427111	0.19016	0.646493	0.910343
pseudogene	1650845	1651537	+	b1578	insD1	IS2 transposase B, pseudogene	n.s.	n.s.	n.s.	n.s.	n.s.	0.91899	0.655918	0.502002	0.719826	0.942498
pseudogene	1651551	1652708	+	b1579	intQ	Pseudogene, integrase fragment, Qin prophage	n.s.	n.s.	n.s.	n.s.	n.s.	0.88043	0.536097	0.0843069	0.579146	0.764964
CDS	1652899	1653915	-	b1580	rspB	Function unknown, transcribed with rspA, starvation induced	n.s.	n.s.	n.s.	n.s.	n.s.	0.844232	0.588231	0.311896	0.62341	0.880035
CDS	1653930	1655141	-	b1581	rspA	Bifunctional D-altronate/D-mannonate dehydratase; overproduction prevents homoserine lactone-induced synthesis of RpoS	n.s.	n.s.	n.s.	n.s.	n.s.	0.845768	0.321209	0.370355	0.573343	0.848098
CDS	1655350	1655673	-	b1582	ynfA	Inner membrane protein, UPF0060 family, function unknown	n.s.	n.s.	n.s.	n.s.	n.s.	0.896725	0.388395	0.349439	0.666269	0.932257
CDS	1655808	1656146	+	b1583	ynfB	Predicted secreted protein, function unknown	n.s.	n.s.	n.s.	n.s.	n.s.	0.787396	0.0139469	0.000373511	0.287539	0.617586
CDS	1656184	1656741	+	b1584	speG	Spermidine acetyltransferase	n.s.	n.s.	n.s.	n.s.	n.s.	0.917726	0.609599	0.164706	0.663696	0.9218
CDS	1656750	1657457	-	b1585	ynfC	Verified lipoprotein, UPF0257 family, function unknown	n.s.	n.s.	n.s.	n.s.	n.s.	0.888683	0.0433155	0.065054	0.212609	0.934587
CDS	1657565	1657867	+	b1586	ynfD	Secreted protein, DUF1161 family, function unknown	n.s.	n.s.	n.s.	n.s.	n.s.	0.663543	0.153953	0.0301679	0.479929	0.854131
CDS	1658069	1660492	+	b1587	ynfE	Probable selenate reductase, periplasmic	n.s.	12.855	31.3333	n.s.	n.s.	0.0455749	4.39545e-05	9.62885e-07	0.0214356	0.290127
CDS	1660556	1662976	+	b1588	ynfF	S- and N-oxide reductase, A subunit; periplasmic	n.s.	3.65842	17.4117	3.20827	n.s.	0.778604	0.000298448	1.45476e-05	0.00390729	0.377078
CDS	1662990	1663604	+	b1589	ynfG	S- and N-oxide reductase, apparent Fe-S binding subunit; required for swarming phenotype	n.s.	2.42105	13.0254	2.69072	5.41522	0.88312	0.00400174	0.000112295	0.000355999	0.00354659
CDS	1663609	1664460	+	b1590	ynfH	S- and N-oxide reductase, membrane bound anchor	n.s.	n.s.	6.60563	n.s.	n.s.	0.90302	0.146344	9.47181e-05	0.103982	0.034323
CDS	1664506	1665117	+	b1591	dmsD	Redox enzyme maturation protein (REMP) for DmsA; twin-arginine leader-binding protein; binds DmsA and TorA TAT signal peptides; required for anaerobic growth on glycerol-DMSO medium; stimulates growth on glycerol-fumarate	n.s.	n.s.	n.s.	n.s.	n.s.	0.892227	0.611164	0.018699	0.677515	0.104061
CDS	1665315	1666568	+	b1592	clcB	H(+)/Cl(-) exchange transporter; involved in the extreme acid response	n.s.	-2.8169	-2.19149	n.s.	n.s.	0.214677	0.000250271	0.00517017	0.0457196	0.835391
CDS	1666527	1667219	-	b1593	ynfK	Predicted dethiobiotin synthase, function unknown	n.s.	6.63145	8.68409	n.s.	n.s.	0.616322	0.00397312	0.00299192	0.164039	0.850316
CDS	1667347	1668564	-	b1594	mlc	Global transcriptional repressor; regulates pts operon expression at P0; required for anaerobic growth on glucosamine, binds nagC promoters; regulates manX and malT; makes large colonies; autorepressor	n.s.	n.s.	n.s.	n.s.	n.s.	0.890018	0.177633	0.064899	0.279805	0.929877
CDS	1668702	1669592	-	b1595	ynfL	Putative LysR-family transcriptional regulator, function unknown; overexpression confers sensitivity to acriflavin and trimethoprim	n.s.	n.s.	n.s.	n.s.	n.s.	0.903797	0.416541	0.260603	0.399461	0.936347
CDS	1669699	1670949	+	b1596	ynfM	Putative arabinose efflux transporter	n.s.	n.s.	n.s.	n.s.	n.s.	0.324484	0.0247974	0.0594262	0.697803	0.9435
CDS	1671376	1671681	+	b1597	asr	Acid shock-inducible periplasmic protein required for acid tolerance; expression controlled by phoBR	n.s.	n.s.	2.41667	n.s.	n.s.	0.808751	0.39677	0.00226155	0.666709	0.255763
CDS	1671960	1672778	+	b1598	ydgD	Putative periplasmic serine protease; function unknown	n.s.	n.s.	2.05482	n.s.	n.s.	0.743628	0.0119896	8.21039e-05	0.235429	0.097508
CDS	1672823	1673149	-	b1599	mdtI	Multidrug resistance efflux protein, with MdtJ; overexpression resistance to deoxycholate, SDS, nalidixic acid and fosfomycin	n.s.	-3.12727	-6.84615	n.s.	n.s.	0.6454	0.000967745	1.49563e-05	0.0279074	0.438894
CDS	1673139	1673501	-	b1600	mdtJ	Multidrug resistance efflux protein, with MdtI; overexpression resistance to deoxycholate, SDS, nalidixic acid and fosfomycin	n.s.	-3.30682	-5.94059	n.s.	n.s.	0.0762834	3.60932e-05	9.59334e-06	0.00469699	0.166464
CDS	1673913	1674944	+	b1601	tqsA	Pheromone AI-2 transporter; mutants have increased intracellular AI-2 and decreased extracellular AI-2; controls biofilm formation	n.s.	2.42771	2.26901	n.s.	n.s.	0.618812	0.000351104	0.0010698	0.00269559	0.923603
CDS	1674975	1676360	-	b1602	pntB	Proton-translocating NAD(P) transhydrogenase, beta subunit; membrane protein	n.s.	n.s.	n.s.	n.s.	n.s.	0.89196	0.662929	0.50967	0.724171	0.903289
CDS	1676374	1677903	-	b1603	pntA	Proton-translocating NAD(P) transhydrogenase, alpha subunit; membrane protein	n.s.	n.s.	n.s.	n.s.	n.s.	0.917588	0.666837	0.472762	0.72261	0.934157
CDS	1678427	1679368	+	b1604	ydgH	Predicted periplasmic protein, YhcN family, function unknown; contains 3 tandem YhcN domains	n.s.	n.s.	n.s.	n.s.	n.s.	0.6658	0.54883	0.371694	0.714433	0.943357
CDS	1679557	1680936	+	b1605	ydgI	Predicted arginine/ornithine antiporter	n.s.	-2.31707	n.s.	n.s.	n.s.	0.761317	0.004474	0.0182	0.0209206	0.807743
CDS	1680976	1681695	+	b1606	folM	Dihydromonapterin reductase, tetrahydromonapterin synthesis; NADPH-dependent; dihydrofolate reductase isozyme	n.s.	n.s.	n.s.	n.s.	n.s.	0.833362	0.64471	0.226449	0.468734	0.82115
CDS	1681698	1682030	-	b1607	ydgC	Inner membrane protein, GlpM family, function unknown	n.s.	n.s.	n.s.	n.s.	n.s.	0.413576	0.0101343	0.00454773	0.207105	0.921532
CDS	1682159	1682875	+	b1608	rstA	Multicopy suppressor of yjeE, yeaZ or ygjD deletion lethality; predicted response regulator of two-component regulatory system with sensor protein RstB	n.s.	n.s.	n.s.	n.s.	n.s.	0.915565	0.177343	0.00249019	0.32111	0.583043
CDS	1682882	1684180	+	b1609	rstB	Sensory histidine kinase in two-component regulatory system with RstA	n.s.	n.s.	n.s.	n.s.	n.s.	0.66612	0.497437	0.0990798	0.189456	0.9315
CDS	1684259	1685185	+	b1610	tus	DNA contrahelicase, terminus utilization substance	n.s.	n.s.	n.s.	n.s.	n.s.	0.905057	0.469028	0.49313	0.306227	0.841132
CDS	1685188	1686588	-	b1611	fumC	Fumarase C, aerobic	n.s.	n.s.	n.s.	n.s.	n.s.	0.765087	0.214525	0.161447	0.0153871	0.935743
CDS	1686734	1688377	-	b1612	fumA	Fumarase A, aerobic; negatively regulated by ryhB RNA as part of indirect positive regulation by Fur	n.s.	n.s.	-2.73158	n.s.	n.s.	0.921771	0.0849001	0.00120522	0.0380476	0.659468
CDS	1688576	1689748	+	b1613	manA	Mannose-6-phosphate isomerase	n.s.	n.s.	n.s.	n.s.	n.s.	0.728427	0.0462287	0.00152375	0.349041	0.513887
CDS	1689852	1691357	+	b1614	ydgA	Required for swarming phenotype, DUF945 family; slightly upregulated by beryllium	n.s.	n.s.	n.s.	n.s.	n.s.	0.909509	0.53249	0.204143	0.727925	0.909302
CDS	1691589	1692851	-	b1615	uidC	Enhances UidB-mediated glucuronide transport; putative OM porin	n.s.	n.s.	n.s.	n.s.	n.s.	0.805497	0.544352	0.391625	0.579843	0.890254
CDS	1692893	1694263	-	b1616	uidB	Glucuronide permease, inactive point mutant	n.s.	n.s.	n.s.	n.s.	n.s.	0.864068	0.523087	0.407862	0.518789	0.916613
CDS	1694263	1696071	-	b1617	uidA	beta-D-Glucuronidase	n.s.	n.s.	n.s.	n.s.	n.s.	0.896141	0.397663	0.188759	0.50642	0.925566
CDS	1696465	1697052	-	b1618	uidR	Transcriptional repressor for uidABC(gusABC)	n.s.	n.s.	n.s.	n.s.	n.s.	0.58235	0.255923	0.0279241	0.695677	0.777281
CDS	1697276	1698040	-	b1619	hdhA	7-alpha-Hydroxysteroid dehydrogenase	n.s.	n.s.	2.97436	2.28797	n.s.	0.782815	0.206725	0.000232751	0.00842049	0.521887
CDS	1698155	1699180	-	b1620	malI	Maltose regulon regulatory protein	n.s.	2.21395	2.84753	n.s.	n.s.	0.386227	0.00218916	9.31228e-05	0.103713	0.753477
CDS	1699355	1700944	+	b1621	malX	PTS enzyme II homolog; malI regulated	n.s.	n.s.	n.s.	n.s.	n.s.	0.84114	0.599652	0.385436	0.368704	0.908303
CDS	1700957	1702126	+	b1622	malY	Antagonist of MalT transcriptional activator of maltose regulon, binds MalT in absence of maltotriose; cysteine desulfhydrase	n.s.	n.s.	n.s.	n.s.	n.s.	0.866225	0.142739	0.0183641	0.550733	0.928866
CDS	1702233	1703231	+	b1623	add	Adenosine deaminase	n.s.	2.71267	4.29927	n.s.	n.s.	0.703349	0.00366882	3.18592e-05	0.0442142	0.816346
CDS	1703271	1704308	-	b1624	ydgJ	Predicted oxidoreductase; yhhX paralog	n.s.	n.s.	n.s.	n.s.	n.s.	0.920716	0.487461	0.112051	0.585073	0.93638
CDS	1704949	1705161	+	b1625	cnu	OriC-binding complex H-NS/Cnu; binds 26 bp cnb site; also forms a complex with StpA; complex formation may protect HN-S and StpA from Lon degradation	n.s.	n.s.	n.s.	n.s.	n.s.	0.156813	0.0816166	0.453995	0.699759	0.386431
CDS	1705250	1705687	+	b1626	ydgK	Inner membrane protein, DUF2569 family, function unknown	n.s.	-2.70083	-2.48889	n.s.	n.s.	0.100728	0.000317785	0.0049976	0.30402	0.837672
CDS	1705767	1706345	+	b1627	rsxA	Required for the reduction of SoxR; inner membrane protein	n.s.	-4.7037	-5.16292	-2.16111	n.s.	0.0298183	0.000123698	9.43198e-06	0.00422707	0.914246
CDS	1706348	1706923	+	b1628	rsxB	Required for the reduction of SoxR; predicted iron-sulfur protein	n.s.	-3.25497	-3.91892	n.s.	n.s.	0.0252911	1.54348e-05	4.37858e-06	0.00120387	0.833834
CDS	1706919	1709138	+	b1629	rsxC	Electron transport complex protein required for the reduction of SoxR; predicted membrane-associated NADH oxidoreductase	n.s.	-2.51293	-3.20817	-2.28587	n.s.	0.76748	0.00361451	0.00031697	0.000273886	0.87114
CDS	1709142	1710197	+	b1630	rsxD	Electron transport complex protein required for the reduction of SoxR; predicted membrane protein	n.s.	n.s.	-2.68564	n.s.	n.s.	0.897664	0.123592	0.000411211	0.0207138	0.744041
CDS	1710204	1710821	+	b1631	rsxG	Required for the reduction of SoxR; putative membrane protein	n.s.	n.s.	-2.73333	n.s.	n.s.	0.913598	0.239128	0.000167528	0.219082	0.493416
CDS	1710828	1711520	+	b1632	rsxE	Required for the reduction of SoxR; membrane protein	n.s.	n.s.	-2.42366	n.s.	n.s.	0.895551	0.138631	0.00309247	0.0463952	0.875371
CDS	1711523	1712155	+	b1633	nth	Endonuclease III, DNA glycosylase/apyrimidinic (AP) lyase	n.s.	n.s.	-2.28904	n.s.	n.s.	0.876521	0.469739	0.00534404	0.604287	0.446533
CDS	1712769	1714268	+	b1634	dtpA	Dipeptide and tripeptide permease A	n.s.	n.s.	n.s.	n.s.	n.s.	0.903423	0.642712	0.306787	0.698603	0.789106
CDS	1714377	1714979	+	b1635	gstA	Glutathione S-transferase; hydrogen peroxide resistance	n.s.	n.s.	2.07109	n.s.	n.s.	0.239229	0.00196889	0.000102502	0.053007	0.845425
CDS	1715029	1715889	-	b1636	pdxY	Pyridoxamine kinase	n.s.	n.s.	n.s.	n.s.	n.s.	0.910675	0.163325	0.477551	0.115616	0.352134
CDS	1715951	1717222	-	b1637	tyrS	Tyrosine--tRNA ligase	n.s.	n.s.	n.s.	n.s.	n.s.	0.898793	0.64363	0.494376	0.355084	0.946227
CDS	1717354	1718007	-	b1638	pdxH	Pyridoxine/pyridoxamine phosphate (PNP/PMP) oxidase; isoniazid resistance	n.s.	n.s.	n.s.	n.s.	n.s.	0.914877	0.615123	0.0572549	0.716271	0.81984
CDS	1718069	1718395	-	b1639	mliC	Inhibitor of c-type lysozyme, membrane-bound; predicted lipoprotein, lipobox conserved	n.s.	n.s.	n.s.	n.s.	n.s.	0.909129	0.410369	0.305005	0.494079	0.920916
CDS	1718496	1719602	-	b1640	anmK	Anhydro-N-acetylmuramic acid kinase, murein recycling	n.s.	n.s.	n.s.	n.s.	n.s.	0.850585	0.0663986	0.00276026	0.12547	0.842151
CDS	1719876	1720340	+	b1641	slyB	Novel verified lipoprotein, function unknown	n.s.	n.s.	n.s.	n.s.	n.s.	0.728641	0.128615	0.00901751	0.372606	0.943396
CDS	1720393	1720824	-	b1642	slyA	Activates crytpic hemolysin gene hlyE; global transcriptional regulator	n.s.	n.s.	n.s.	n.s.	n.s.	0.696292	0.0624315	0.00315032	0.616197	0.571558
CDS	1721025	1721258	+	b1643	ydhI	Predicted inner membrane protein; in operon with putative efflux pump YdhJK	n.s.	n.s.	n.s.	n.s.	n.s.	0.196203	0.515569	0.401834	0.250505	0.927514
CDS	1721264	1722118	+	b1644	ydhJ	Predicted membrane fusion protein (MFP) of YdhJK efflux pump; function unknown	n.s.	n.s.	n.s.	n.s.	n.s.	0.619224	0.121506	0.106536	0.664231	0.930478
CDS	1722121	1724130	+	b1645	ydhK	Efflux protein family (PET) component of predicted YdhJK efflux pump, function unknown	n.s.	n.s.	n.s.	n.s.	n.s.	0.768423	0.589531	0.290712	0.65741	0.892817
CDS	1724137	1724655	-	b1646	sodC	Superoxide dismutase, Cu, Zn, periplasmic; mutants are sensitive to exogenous hydrogen peroxide in early stationary phase	n.s.	n.s.	n.s.	n.s.	n.s.	0.896787	0.0671873	0.00564149	0.26422	0.874227
CDS	1724739	1725632	-	b1647	ydhF	Predicted aldo/keto NAD(P) oxidoreductase, function unknown	n.s.	n.s.	n.s.	n.s.	n.s.	0.771361	0.132638	0.0155339	0.392291	0.858816
CDS	1725684	1725920	-	b1648	ydhL	Function unknown	n.s.	n.s.	n.s.	n.s.	n.s.	0.833845	0.263739	0.0940785	0.592027	0.928704
CDS	1726023	1726619	+	b1649	nemR	nem operon repressor, NEM-inactivated	n.s.	n.s.	n.s.	n.s.	n.s.	0.845352	0.196625	0.0277512	0.612784	0.875119
CDS	1726659	1727753	+	b1650	nemA	N-Ethylmaleimide reductase; old yellow enzyme	n.s.	n.s.	n.s.	n.s.	n.s.	0.784319	0.477961	0.161913	0.705842	0.665681
CDS	1727837	1728241	+	b1651	gloA	Glyoxalase I, lactoylglutathione lyase, Ni(2+) cofactor; inactivated by zinc; dimeric	n.s.	n.s.	n.s.	n.s.	n.s.	0.667713	0.181414	0.0379286	0.714565	0.944722
CDS	1728347	1728991	+	b1652	rnt	RNase T; RNA processing	n.s.	n.s.	n.s.	n.s.	n.s.	0.704875	0.00239404	0.000714478	0.033149	0.941171
CDS	1729087	1733700	+	b1653	lhr	Probable ATP-dependent helicase, function unknown	n.s.	n.s.	n.s.	n.s.	n.s.	0.918021	0.160478	0.000491992	0.308111	0.426251
CDS	1733757	1734101	-	b1654	grxD	Monothiol glutaredoxin Grx4 with CGFS motif; substrate for thioredoxin reductase; mutants are hypersensitive to iron depletion	n.s.	n.s.	n.s.	n.s.	n.s.	0.91683	0.604132	0.41039	0.692398	0.91263
CDS	1734435	1735247	+	b1655	mepH	Predicted peptidase, C40 clan; putative PG hydrolase	n.s.	n.s.	n.s.	n.s.	n.s.	0.31246	0.125424	0.00167255	0.602919	0.766962
CDS	1735378	1735956	+	b1656	sodB	Superoxide dismutase, Fe; response to oxidative stress; chromate resistance; negatively regulated by ryhB RNA as part of indirect positive regulation by Fur; acid-inducible	n.s.	n.s.	n.s.	n.s.	n.s.	0.60474	0.269484	0.070516	0.675692	0.944821
CDS	1736124	1737290	-	b1657	ydhP	Predicted transporter, function unknown; membrane protein	n.s.	n.s.	n.s.	n.s.	n.s.	0.782263	0.242096	0.291121	0.692548	0.24634
CDS	1737844	1738866	+	b1658	purR	Purine regulon repressor	n.s.	n.s.	-2.2881	n.s.	n.s.	0.725389	0.0407071	0.000115981	0.0583254	0.773178
CDS	1738869	1739798	-	b1659	ydhB	Function unknown, LysR family of transcriptional regulators	n.s.	n.s.	n.s.	n.s.	n.s.	0.902966	0.53151	0.475164	0.617244	0.857177
CDS	1739911	1741119	+	b1660	ydhC	Putative arabinose efflux transporter	n.s.	n.s.	n.s.	n.s.	n.s.	0.810443	0.404072	0.0406109	0.53333	0.789827
CDS	1741413	1742558	+	b1661	cfa	Cyclopropane fatty acid synthase; CFA lipid modification is required for acid resistance in early stationary phase	n.s.	n.s.	3.61477	n.s.	n.s.	0.901063	0.0750466	9.75159e-06	0.0325824	0.398071
CDS	1742604	1743242	-	b1662	ribC	Riboflavin synthase; homotrimer; associated with RibE 60-mer	n.s.	n.s.	n.s.	n.s.	n.s.	0.529769	0.0143697	0.000537337	0.11619	0.844152
CDS	1743457	1744827	+	b1663	mdtK	Multidrug resistance efflux protein; overexpression resistance to norfloxacin, acriflavine, deoxycholate, trimethoprim	n.s.	n.s.	2.17278	n.s.	n.s.	0.63003	0.00310072	0.000293056	0.0351315	0.832931
CDS	1744874	1746127	-	b1664	ydhQ	Function unknown	n.s.	n.s.	2.53047	n.s.	n.s.	0.40197	0.0542032	0.000904849	0.036282	0.889074
tRNA	1746435	1746511	+	b1665	valV	Valine tRNA(GAC) 2B	n.s.	n.s.	n.s.	n.s.	n.s.	0.263668	0.387016	0.192969	0.402865	0.839578
tRNA	1746516	1746592	+	b1666	valW	Valine tRNA(GAC) 2A	n.s.	-5.5	-6.18182	n.s.	n.s.	0.0542159	0.00613321	0.00161563	0.577323	0.913266
CDS	1746700	1747002	+	b1667	ydhR	Predicted monooxygenase, function unknown; dimeric	n.s.	n.s.	2.13633	n.s.	n.s.	0.912923	0.0264685	3.89797e-05	0.0882102	0.414262
CDS	1747131	1748732	+	b1668	ydhS	Predicted NAD-binding protein, function unknown	n.s.	n.s.	n.s.	n.s.	n.s.	0.894858	0.380293	0.0139039	0.393094	0.789287
CDS	1748750	1749559	-	b1669	ydhT	Function unknown, FNR, NarL and NarP regulons	n.s.	n.s.	n.s.	n.s.	n.s.	0.894381	0.597271	0.0349594	0.669411	0.319891
CDS	1749566	1750348	-	b1670	ydhU	Function unknown, FNR, NarL and NarP regulons; homologous to Salmonella PhsC	n.s.	n.s.	4.38	n.s.	n.s.	0.829897	0.139177	0.0012105	0.333775	0.447603
CDS	1750348	1751013	-	b1671	ydhX	Ferredoxin-like protein, function unknown; FNR, NarL and NarP regulons	n.s.	n.s.	9.17143	n.s.	n.s.	0.869307	0.231974	0.000798792	0.237068	0.293293
CDS	1751080	1751724	-	b1672	ydhW	Function unknown, FNR, NarL and NarP regulons	n.s.	n.s.	7.41429	n.s.	n.s.	0.816921	0.0440618	0.000148245	0.0460561	0.484549
CDS	1751731	1753830	-	b1673	ydhV	Predicted oxidoreductase, function unknown; FNR, NarL and NarP regulons	n.s.	14.6667	51.8205	13.9333	n.s.	0.897604	6.89436e-05	1.68956e-05	8.50973e-05	0.34929
CDS	1753854	1754477	-	b1674	ydhY	Ferredoxin-like protein; FNR, NarL and NarP regulons	4.42857	47.1724	150	10.3254	n.s.	0.00325087	3.20411e-06	2.96925e-06	0.000136836	0.479542
CDS	1754935	1755141	-	b1675	ydhZ	Function unknown	n.s.	n.s.	n.s.	n.s.	n.s.	0.824416	0.289204	0.0290705	0.632403	0.886376
CDS	1755698	1757107	+	b1676	pykF	Pyruvate kinase I, fructose 1,6-bisphosphate-activated	n.s.	n.s.	n.s.	n.s.	n.s.	0.915296	0.662473	0.486706	0.72386	0.943331
CDS	1757421	1757654	+	b1677	lpp	Murein lipoprotein; Braun's lipoprotein	n.s.	n.s.	n.s.	n.s.	n.s.	0.925648	0.670827	0.507492	0.733572	0.945805
CDS	1757724	1758725	-	b1678	ldtE	Murein L,D-transpeptidase, periplasmic	n.s.	n.s.	2.69429	n.s.	n.s.	0.90939	0.0626171	0.000207582	0.0623274	0.73065
CDS	1758877	1759290	-	b1679	sufE	Binds and stimulates SufS activity; in sufABCDSE operon involved in iron-sulfur center formation of FhuF; homodimeric	n.s.	n.s.	n.s.	n.s.	n.s.	0.901539	0.44783	0.429601	0.599775	0.823965
CDS	1759306	1760523	-	b1680	sufS	Cysteine desulfurase, stimulated by SufE; selenocysteine lyase	n.s.	n.s.	n.s.	n.s.	n.s.	0.831151	0.0740199	0.198345	0.155517	0.900066
CDS	1760523	1761791	-	b1681	sufD	SufBCD Fe-S assembly scaffold, FADH2-dependent	n.s.	n.s.	n.s.	n.s.	n.s.	0.914391	0.0340502	0.126961	0.0545668	0.898681
CDS	1761769	1762512	-	b1682	sufC	SufBCD Fe-S cluster assembly scaffold protein, ATP-binding protein	n.s.	-2.56522	-2.32911	n.s.	n.s.	0.751075	0.00143935	0.00224499	0.0189393	0.923741
CDS	1762525	1764009	-	b1683	sufB	SufBCD Fe-S assembly scaffold, FADH2-dependent	n.s.	n.s.	n.s.	n.s.	n.s.	0.86337	0.00778972	0.0035954	0.0201939	0.937383
CDS	1764021	1764386	-	b1684	sufA	Scaffold protein for assembly of iron-sulfur clusters; facilitates delivery to target proteins; Fe-S transfer protein	n.s.	n.s.	n.s.	n.s.	n.s.	0.859934	0.204634	0.394753	0.114177	0.7663
CDS	1764937	1765122	-	b1685	ydiH	Function unknown	n.s.	n.s.	4.11033	n.s.	2.08846	0.861784	0.0214535	0.000174788	0.0997724	0.0068409
CDS	1765225	1765632	-	b1686	menI	Acyl-CoA esterase in vitro	n.s.	n.s.	n.s.	n.s.	n.s.	0.339309	0.42177	0.074018	0.520945	0.812857
CDS	1765632	1768685	-	b1687	ydiJ	Predicted FAD-linked oxidoreductase, function unknown	n.s.	n.s.	n.s.	n.s.	n.s.	0.563886	0.671413	0.510431	0.545448	0.946203
CDS	1769074	1770183	+	b1688	ydiK	Inner membrane protein, UPF0118 family; has predicted PurR box	n.s.	n.s.	n.s.	n.s.	n.s.	0.918158	0.2712	0.0090489	0.19489	0.817841
CDS	1770615	1770968	+	b1689	ydiL	Function unknown	n.s.	n.s.	n.s.	n.s.	n.s.	0.889073	0.412936	0.268989	0.448778	0.921946
CDS	1771071	1772282	+	b1690	ydiM	Inner membrane protein, predicted transporter, function unknown; no overexpression resistances found	n.s.	n.s.	n.s.	n.s.	n.s.	0.82324	0.521192	0.361865	0.669929	0.813283
CDS	1772512	1773774	+	b1691	ydiN	Predicted transporter, function unknown; inner membrane protein; upregulated in shikimate-producer during carbon starvation	n.s.	n.s.	n.s.	n.s.	n.s.	0.777742	0.601088	0.341526	0.55683	0.873906
CDS	1773789	1774652	+	b1692	ydiB	Quinate/shikimate dehydrogenase, NAD(P)-dependent	n.s.	n.s.	n.s.	n.s.	n.s.	0.898351	0.2418	0.088981	0.365331	0.932962
CDS	1774686	1775441	+	b1693	aroD	3-Dehydroquinate dehydratase	n.s.	n.s.	n.s.	n.s.	n.s.	0.912703	0.0967662	0.00131832	0.270723	0.804223
CDS	1775587	1777179	+	b1694	ydiF	Short-chain acyl-CoA transferase, in vivo function unknown	n.s.	n.s.	n.s.	n.s.	n.s.	0.830568	0.426091	0.394909	0.680213	0.710914
CDS	1777196	1778344	+	b1695	ydiO	Predicted acyl-CoA dehydrogenase, function unknown	n.s.	n.s.	n.s.	n.s.	n.s.	0.863478	0.400329	0.126299	0.675858	0.924878
CDS	1778393	1779301	-	b1696	ydiP	AraC family transcriptional activator, function unknown	n.s.	n.s.	n.s.	n.s.	n.s.	0.830735	0.0913726	0.0110037	0.0257361	0.901374
CDS	1779617	1780378	+	b1697	ydiQ	Predicted electron transfer flavoprotein subunit; function unknown	n.s.	n.s.	n.s.	n.s.	n.s.	0.749985	0.311083	0.137432	0.629382	0.915088
CDS	1780401	1781336	+	b1698	ydiR	Predicted electron transfer flavoprotein subunit; function unknown	n.s.	n.s.	n.s.	n.s.	n.s.	0.846593	0.525544	0.0116499	0.65852	0.411823
CDS	1781395	1782681	+	b1699	ydiS	Predicted electron transfer flavoprotein-quinone oxidoreductase; predicted FAD-binding domain; function unknown	n.s.	n.s.	n.s.	n.s.	n.s.	0.871774	0.369911	0.0568263	0.41941	0.855331
CDS	1782681	1782971	+	b1700	ydiT	Ferredoxin-like protein, function unknown	n.s.	n.s.	n.s.	n.s.	n.s.	0.888505	0.384246	0.404712	0.544637	0.710577
CDS	1783031	1784674	+	b1701	fadK	Acyl-CoA synthase, anaerobic	n.s.	n.s.	n.s.	n.s.	n.s.	0.893608	0.458895	0.268776	0.608704	0.928461
CDS	1784737	1787112	-	b1702	ppsA	Phosphoenolpyruvate synthase; PEP synthase	n.s.	n.s.	n.s.	n.s.	n.s.	0.924254	0.45742	0.108649	0.501471	0.944395
CDS	1787445	1788275	+	b1703	ppsR	PEP synthase regulatory protein PSRP; bifunctional PEP synthase kinase, ADP-dependent, and PEP synthase pyrophosphorylase, Pi-dependent; tetrameric; DUF299 family	n.s.	n.s.	n.s.	n.s.	n.s.	0.919862	0.233468	0.0185304	0.3798	0.907453
CDS	1788435	1789478	+	b1704	aroH	3-deoxy-D-arabino-heptulosonate-7-phosphate (DAHP) synthase; tryptophan repressible	n.s.	-2.14801	n.s.	n.s.	n.s.	0.218117	3.45515e-05	0.00699573	0.00835985	0.337649
CDS	1789613	1789801	+	b1705	ydiE	Hemin uptake protein HemP homolog; function unknown	n.s.	-5.5	-12.3333	n.s.	n.s.	0.67086	0.000659609	0.00018354	0.0164502	0.667413
CDS	1789811	1791244	-	b1706	ydiU	Function unknown, UPF0061 family	n.s.	n.s.	n.s.	n.s.	n.s.	0.884208	0.0677833	0.0239454	0.039604	0.854905
CDS	1791310	1792020	-	b1707	ydiV	Anti-FlhD4C2 factor, inactive EAL family phosphodiesterase; mutation decreases cAMP levels in an sdiA mutant; pheromone AI-1-responsive gene	n.s.	n.s.	n.s.	n.s.	n.s.	0.625301	0.528971	0.00418948	0.119943	0.253902
CDS	1792270	1792731	-	b1708	nlpC	Predicted peptidase, C40 clan, lipoprotein; putative PG hydrolase	n.s.	n.s.	n.s.	n.s.	n.s.	0.837536	0.187833	0.00572349	0.241977	0.888725
CDS	1792812	1793558	-	b1709	btuD	Vitamin B12 ABC transporter ATP-binding protein	n.s.	n.s.	n.s.	n.s.	n.s.	0.561197	0.60383	0.0376027	0.451055	0.481552
CDS	1793561	1794109	-	b1710	btuE	Glutathione peroxidase; non-specific peroxidase activity	n.s.	n.s.	n.s.	n.s.	n.s.	0.915379	0.199875	0.00225323	0.239361	0.421485
CDS	1794175	1795152	-	b1711	btuC	Vitamin B12 ABC transporter permease	n.s.	n.s.	n.s.	n.s.	n.s.	0.913098	0.607825	0.482863	0.699182	0.928966
CDS	1795256	1795552	-	b1712	ihfA	Integration Host Factor (IHF), alpha subunit; host infection, mutant phage lambda; site-specific recombination; sequence-specific DNA-binding transcriptional activator	n.s.	n.s.	n.s.	n.s.	n.s.	0.911835	0.649217	0.508582	0.730105	0.943732
CDS	1795560	1797944	-	b1713	pheT	Phenylalanine--tRNA ligase, beta-subunit	n.s.	n.s.	n.s.	n.s.	n.s.	0.908434	0.648404	0.0111164	0.432859	0.649699
CDS	1797962	1798942	-	b1714	pheS	Phenylalanine--tRNA ligase, alpha-subunit	n.s.	n.s.	n.s.	n.s.	n.s.	0.918605	0.133729	0.000574548	0.0607818	0.628456
CDS	1799229	1799270	-	b1715	pheM	pheST operon regulatory leader peptide	n.s.	n.s.	n.s.	n.s.	n.s.	0.0949713	0.00774095	0.472882	0.689588	0.135375
CDS	1799396	1799749	-	b1716	rplT	50S ribosomal subunit protein L20	n.s.	n.s.	n.s.	n.s.	n.s.	0.924577	0.489288	0.00394321	0.358799	0.733837
CDS	1799805	1799999	-	b1717	rpmI	50S ribosomal subunit protein A (L35)	n.s.	n.s.	n.s.	n.s.	n.s.	0.924237	0.405167	0.000878338	0.259978	0.733263
CDS	1800099	1800638	-	b1718	infC	Protein chain initiation factor IF3; unusual AUU start codon	n.s.	n.s.	n.s.	n.s.	n.s.	0.925266	0.622263	0.0244029	0.595937	0.932729
CDS	1800645	1802570	-	b1719	thrS	Threonine--tRNA ligase, autogenously regulated; binds Zn(II)	n.s.	n.s.	n.s.	n.s.	n.s.	0.92422	0.665418	0.511299	0.732562	0.946549
CDS	1805328	1806083	-	b1722	ydiY	Predicted outer membrane protein, acid-inducible; function unknow	n.s.	-4.25962	-4.07567	-2.66442	n.s.	0.019741	8.11319e-06	5.48468e-07	0.000376662	0.917948
CDS	1806370	1807296	+	b1723	pfkB	6-phosphofructokinase-2; homotetrameric; allosteric: inhibited by MgATP	n.s.	n.s.	n.s.	n.s.	n.s.	0.904115	0.301872	0.002141	0.357656	0.718756
CDS	1807400	1807687	+	b1724	ydiZ	Function unknown	n.s.	n.s.	n.s.	n.s.	n.s.	0.844654	0.38332	0.0114184	0.189136	0.604923
CDS	1807796	1808653	+	b1725	yniA	Function unknown	n.s.	2.69589	5.28191	n.s.	n.s.	0.518091	0.00316883	4.93476e-05	0.0222678	0.404385
CDS	1808700	1809233	-	b1726	yniB	Function unknown	n.s.	n.s.	n.s.	n.s.	n.s.	0.626096	0.254467	0.467168	0.676771	0.715216
CDS	1809380	1810045	+	b1727	yniC	2-deoxyglucose-6-P phosphatase; mutants are hypersensitive to 2-deoxyglucose; overproduction confers 2-deoxyglucose resistance; additional in vitro substrates: mannose-6-P phosphate, 2-deoxyribose-5-P, ribose-5-P, glucose-6-P; HAD1	n.s.	n.s.	n.s.	n.s.	n.s.	0.0912148	0.0818324	0.0150863	0.692096	0.941697
CDS	1810211	1810798	+	b1728	ydjM	Inner membrane protein, LexA regulated, function unknown	n.s.	n.s.	n.s.	n.s.	n.s.	0.8958	0.627726	0.169831	0.691037	0.70049
CDS	1810934	1812322	+	b1729	ydjN	Predicted symporter, function unknown	n.s.	n.s.	-2.12566	n.s.	n.s.	0.925149	0.387246	0.000945779	0.343224	0.677918
CDS	1812332	1813132	-	b1730	ydjO	Function unknown	n.s.	n.s.	-3.13333	n.s.	n.s.	0.843024	0.0784081	0.006595	0.252796	0.900546
CDS	1813424	1813663	-	b1731	cedA	DNA-binding protein that modulates cell division; relieves inhibition of cell division after over-replication of chromosome in dnaAcos mutants	n.s.	n.s.	n.s.	n.s.	n.s.	0.889948	0.619849	0.482511	0.58764	0.927283
CDS	1813867	1816125	+	b1732	katE	Catalase HPII, heme d-containing; hydroperoxidase II; response to oxidative stress; chromate resistance	n.s.	n.s.	4.93966	n.s.	n.s.	0.840772	0.150839	4.02356e-05	0.0391252	0.57568
CDS	1816389	1817135	-	b1733	chbG	Chito-oligosaccharide deacetylase	n.s.	n.s.	n.s.	n.s.	n.s.	0.662567	0.439115	0.223939	0.0554497	0.908639
CDS	1817151	1818500	-	b1734	chbF	N,N'-diacetylchitobiose utilization, phospho-chitobiase; can hydrolyze a variety of phospho-beta-glucosides	n.s.	n.s.	n.s.	n.s.	n.s.	0.904927	0.603123	0.299818	0.673512	0.902608
CDS	1818608	1819447	-	b1735	chbR	Repressor, chb operon for N,N'-diacetylchitobiose utilization; AraC family	n.s.	n.s.	n.s.	n.s.	n.s.	0.893543	0.216336	0.016864	0.383088	0.881303
CDS	1819458	1819805	-	b1736	chbA	PTS Enzyme IIA(Chb), N,N'-diacetylchitobiose utilization; trimeric	n.s.	n.s.	n.s.	n.s.	n.s.	0.896357	0.567817	0.203681	0.625977	0.847533
CDS	1819859	1821214	-	b1737	chbC	PTS Enzyme IIC(Chb) for N,N'-diacetylchitobiose utilization	n.s.	n.s.	n.s.	n.s.	n.s.	0.897784	0.636087	0.459082	0.703956	0.924743
CDS	1821302	1821619	-	b1738	chbB	N,N'-diacetylchitobiose utilization, enzyme IIB(Chb) of the PTS transport system	n.s.	n.s.	n.s.	n.s.	n.s.	0.739935	0.582391	0.344062	0.148939	0.938158
CDS	1821921	1822256	-	b1739	osmE	Osmotically inducible lipoprotein, function unknown	n.s.	n.s.	3.33113	2.11566	n.s.	0.906486	0.0343121	6.17453e-05	0.00977536	0.717158
CDS	1822458	1823282	+	b1740	nadE	NAD synthase, ammonia dependent	n.s.	n.s.	n.s.	n.s.	n.s.	0.762807	0.0499059	6.33764e-05	0.271697	0.502906
CDS	1823515	1824399	+	b1741	cho	Endonuclease involved in excision repair, cuts 3' of lesion; requires UvrAB	n.s.	n.s.	n.s.	n.s.	n.s.	0.90763	0.217845	0.105692	0.400774	0.941073
CDS	1824365	1824937	-	b1742	ves	Cold and stress-inducible protein, function unknown	n.s.	n.s.	-2.08339	n.s.	n.s.	0.269383	0.00621129	5.53819e-05	0.64005	0.585662
CDS	1825143	1825625	-	b1743	spy	Periplasmic ATP-independent protein refolding chaperone; dimeric	n.s.	n.s.	n.s.	n.s.	n.s.	0.698153	0.421562	0.0488005	0.64669	0.82409
CDS	1825958	1826923	-	b1744	astE	Succinylglutamate desuccinylase, arginine catabolism	n.s.	n.s.	n.s.	n.s.	n.s.	0.842737	0.578785	0.364265	0.570747	0.882656
CDS	1826919	1828259	-	b1745	astB	Succinylarginine dihydrolase, arginine catabolism	n.s.	n.s.	n.s.	n.s.	n.s.	0.813435	0.533744	0.375677	0.67368	0.926584
CDS	1828259	1829734	-	b1746	astD	Succinylglutamic semialdehyde dehydrogenase, NAD-dependent; arginine catabolism	n.s.	n.s.	n.s.	n.s.	n.s.	0.683198	0.377484	0.307577	0.679644	0.924676
CDS	1829734	1830765	-	b1747	astA	Arginine succinyltransferase, arginine catabolism	n.s.	n.s.	n.s.	n.s.	n.s.	0.853257	0.543953	0.269416	0.640766	0.885056
CDS	1830765	1831982	-	b1748	astC	Succinylornithine transaminase, mutant cannot catabolize arginine, overproduction complements argD mutants; carbon starvation protein	n.s.	n.s.	n.s.	n.s.	n.s.	0.808858	0.435163	0.119961	0.658336	0.8826
CDS	1832428	1833231	+	b1749	xthA	Exodeoxyribonuclease III and AP endodeoxyribonuclease VI; RNase H activity; DNA repair	n.s.	n.s.	n.s.	n.s.	n.s.	0.917746	0.0773433	0.0675792	0.191058	0.93612
CDS	1833401	1834108	+	b1750	ydjX	Inner membrane protein, TVP38/TMEM64 family, function unknown	n.s.	n.s.	3.80351	n.s.	n.s.	0.580867	0.0213658	0.0035422	0.0884529	0.626318
CDS	1834116	1834790	+	b1751	ydjY	Probable lipoprotein, function unknown	n.s.	4.6	5.36392	2.18167	n.s.	0.162486	0.000290934	4.53992e-05	0.00404157	0.89557
CDS	1834808	1835512	+	b1752	ydjZ	Inner membrane protein, TVP38/TMEM64 family, function unknown	n.s.	5.0625	6.07614	2.96154	n.s.	0.12453	6.75705e-05	4.96292e-07	0.000562468	0.771496
CDS	1835515	1836060	+	b1753	ynjA	Function unknown	n.s.	2.69856	3.46544	2.93443	n.s.	0.896079	0.00290748	2.23608e-05	0.0023357	0.691655
CDS	1836073	1837236	+	b1754	ynjB	Predicted secreted protein, function unknown	n.s.	2.17192	2.8855	2.18531	n.s.	0.908021	0.00288714	9.15344e-05	0.0086043	0.763386
CDS	1837212	1838744	+	b1755	ynjC	Predicted inner membrane ABC transporter permease, function unknown	n.s.	n.s.	n.s.	n.s.	n.s.	0.811692	0.214223	0.0104587	0.0633011	0.752738
CDS	1838747	1839397	+	b1756	ynjD	Predicted ABC transporter ATP-binding component, function unknown	n.s.	n.s.	2.21111	n.s.	n.s.	0.901035	0.420315	0.00154181	0.603915	0.307407
CDS	1839467	1840771	+	b1757	ynjE	IscS specificity factor for molybdenum cofactor biosynthesis; probable alternate MoaD transpersulfidase; weak thiosulfate:cyanide sulfurtransferase; rhodanese-like protein	n.s.	3.74726	5.30443	2.12135	n.s.	0.192927	0.0010835	4.67158e-05	0.00660525	0.697962
CDS	1840786	1841403	-	b1758	ynjF	Inner membrane protein, phosphatidylglycerophosphate synthase homolog, function unknown	n.s.	n.s.	n.s.	n.s.	n.s.	0.606497	0.507205	0.0833832	0.612546	0.847627
CDS	1841490	1841894	+	b1759	nudG	CTP pyrophosphohydrolase; also hydrolyzes 2-hydroxy-dATP, 8-hydroxy-dGTP, 5-hydroxy-CTP, dCTP and 5-methyl-dCTP	n.s.	n.s.	n.s.	n.s.	n.s.	0.893705	0.59423	0.451549	0.703463	0.932602
CDS	1841866	1842135	-	b1760	ynjH	Putative secreted protein, function unknown; DUF1496 family	n.s.	n.s.	n.s.	n.s.	n.s.	0.752155	0.65051	0.00756677	0.656293	0.344966
CDS	1842371	1843711	+	b1761	gdhA	Glutamate dehydrogenase	n.s.	n.s.	n.s.	n.s.	n.s.	0.922289	0.668987	0.516056	0.731547	0.945974
CDS	1843834	1844871	-	b1762	ynjI	Inner membrane protein, function unknown	n.s.	n.s.	n.s.	n.s.	n.s.	0.84788	0.420731	0.176829	0.699975	0.922878
CDS	1845002	1846960	-	b1763	topB	Topoisomerase III; mutR phenotype is decreased deletion formation between short repeats	n.s.	n.s.	n.s.	n.s.	n.s.	0.902175	0.53179	0.112476	0.224604	0.910855
CDS	1846968	1848008	-	b1764	selD	Selenophosphate synthase, ATP-dependent; reduced selenium donor for selenocysteic tRNA synthesis and for the modification of several tRNAs to contain 5-methylaminomethyl-2-selenouridine	n.s.	n.s.	n.s.	n.s.	n.s.	0.554624	0.0679826	0.0115725	0.411872	0.94404
CDS	1848128	1848676	-	b1765	ydjA	Predicted nitroreductase, function unknown, binds FMN; low abundance protein	n.s.	n.s.	n.s.	n.s.	n.s.	0.0810618	0.0204441	0.00414261	0.641886	0.929325
CDS	1848837	1850690	+	b1766	sppA	Protease IV, signal peptide peptidase	n.s.	n.s.	n.s.	n.s.	n.s.	0.917469	0.650107	0.49415	0.725534	0.928278
CDS	1850860	1851873	+	b1767	ansA	L-Asparaginase I	n.s.	n.s.	n.s.	n.s.	n.s.	0.63351	0.00494817	0.00217259	0.0399284	0.932584
CDS	1851887	1852525	+	b1768	pncA	Pyrazinamidase/nicotinamidase	n.s.	n.s.	n.s.	n.s.	n.s.	0.880265	0.142185	0.00578504	0.147081	0.886998
CDS	1852624	1853979	-	b1769	ydjE	Predicted transporter, function unknown; inner membrane protein	n.s.	n.s.	n.s.	n.s.	n.s.	0.802811	0.416963	0.221649	0.675525	0.912843
CDS	1854099	1854854	-	b1770	ydjF	Predicted transcriptional regulator, function unknown	n.s.	n.s.	n.s.	n.s.	n.s.	0.916548	0.328299	0.214293	0.286258	0.941532
CDS	1854994	1855971	-	b1771	ydjG	alpha-Keto reductase, NADH-dependent; can use methylglyoxal as substrate	n.s.	n.s.	n.s.	n.s.	n.s.	0.910582	0.625558	0.490736	0.692924	0.937477
CDS	1855984	1856928	-	b1772	ydjH	Putative sugar kinase, function unknown	n.s.	n.s.	n.s.	n.s.	n.s.	0.786602	0.612039	0.369348	0.478683	0.885376
CDS	1856936	1857769	-	b1773	ydjI	Putative sugar 1,6-bisphosphate aldolase, function unknown	n.s.	n.s.	n.s.	n.s.	n.s.	0.893053	0.557526	0.393974	0.695233	0.93042
CDS	1857793	1858833	-	b1774	ydjJ	Putative alcohol dehydrogenase, function unknown; Zn-type	n.s.	n.s.	n.s.	n.s.	n.s.	0.894156	0.403414	0.121042	0.565758	0.902532
CDS	1858853	1860229	-	b1775	ydjK	Putative sugar transporter, function unknown	n.s.	n.s.	n.s.	n.s.	n.s.	0.874467	0.431764	0.255388	0.583023	0.918979
CDS	1860259	1861332	-	b1776	ydjL	Putative alcohol dehydrogenase, function unknown; Zn-type	n.s.	n.s.	n.s.	n.s.	n.s.	0.833765	0.563466	0.378634	0.679969	0.929345
CDS	1861705	1861974	-	b1777	yeaC	Function unknown	n.s.	n.s.	n.s.	n.s.	n.s.	0.142292	0.606336	0.276619	0.146152	0.774425
CDS	1862019	1862429	-	b1778	msrB	Methionine sulfoxide reductase B; specific for met-R-(o) diastereoisomers within proteins; mutant is cadmium sensitive; free met-R-(o) is inefficiently reduced by MsrB	n.s.	n.s.	n.s.	n.s.	n.s.	0.104647	0.450872	0.034138	0.00526479	0.866323
CDS	1862771	1863763	+	b1779	gapA	Glyceraldehyde 3-P dehydrogenase A	n.s.	n.s.	n.s.	n.s.	n.s.	0.925349	0.664441	0.512382	0.730165	0.94595
CDS	1863850	1864731	+	b1780	yeaD	Function unknown, mutarotase homolog, low abundance protein	n.s.	n.s.	n.s.	n.s.	n.s.	0.818086	0.177053	0.0819146	0.109858	0.943383
CDS	1864785	1865636	-	b1781	yeaE	Aldo-keto reductase, methylglyoxal to acetol; NADPH-dependent	n.s.	n.s.	n.s.	n.s.	n.s.	0.598461	0.223888	0.00548062	0.714828	0.433239
CDS	1865729	1866472	-	b1782	mipA	MltA-interacting protein; outer membrane; binds MrcB and MltA in a heterotrimer	n.s.	n.s.	n.s.	n.s.	n.s.	0.923964	0.12333	0.0226834	0.274614	0.942053
CDS	1866908	1868839	+	b1783	yeaG	Protein kinase, function unknown; autokinase	n.s.	n.s.	n.s.	n.s.	n.s.	0.408284	0.364158	0.0135925	0.551523	0.816756
CDS	1868955	1870235	+	b1784	yeaH	UPF0229 family protein, function unknown	n.s.	n.s.	2.17266	n.s.	n.s.	0.877867	0.272625	0.00210201	0.438802	0.705437
CDS	1870385	1871857	+	b1785	yeaI	Predicted membrane-anchored inactive diguanylate cyclase	n.s.	n.s.	n.s.	n.s.	n.s.	0.783502	0.137271	0.270481	0.493288	0.864262
CDS	1872041	1873528	+	b1786	yeaJ	Predicted membrane-anchored diguanylate cyclase	n.s.	-2.08904	-2.30657	n.s.	n.s.	0.410057	0.00793684	0.00183948	0.481169	0.930188
CDS	1873574	1874074	+	b1787	yeaK	Function unknown, homologous to YbaK and an insertion domain in ProS; may deacylate mischarged tRNA	n.s.	n.s.	n.s.	n.s.	n.s.	0.828795	0.132368	0.0108918	0.158671	0.904328
CDS	1874081	1874182	-	b1788	yoaI	Function unknown	n.s.	n.s.	n.s.	n.s.	n.s.	0.76444	0.470801	0.431952	0.663069	0.861827
CDS	1874352	1874795	+	b1789	yeaL	Predicted inner membrane protein, UPF0756 family, function unknown	n.s.	n.s.	n.s.	n.s.	n.s.	0.771666	0.623551	0.454763	0.689894	0.934192
CDS	1874758	1875576	-	b1790	yeaM	AraC family transcriptional activator, function unknown	n.s.	n.s.	n.s.	n.s.	n.s.	0.88879	0.175316	0.351392	0.404685	0.839787
CDS	1875673	1876851	+	b1791	yeaN	Putative transporter, function unknown; membrane protein	n.s.	n.s.	n.s.	n.s.	n.s.	0.71228	0.424247	0.408906	0.68469	0.912015
CDS	1876909	1877253	+	b1792	yeaO	Function unknown	n.s.	2.35714	3.26601	n.s.	n.s.	0.117107	0.00345643	8.94961e-06	0.107873	0.463245
CDS	1877281	1877532	-	b1793	yoaF	Novel verified lipoprotein, function unknown	n.s.	n.s.	n.s.	n.s.	n.s.	0.889249	0.637377	0.0701871	0.693149	0.494382
CDS	1877715	1878737	+	b1794	yeaP	Diguanylate cyclase	n.s.	n.s.	n.s.	n.s.	n.s.	0.710341	0.130753	0.172626	0.69911	0.8601
CDS	1879010	1879255	-	b1795	yeaQ	Function unknown, UPF0410 family	n.s.	n.s.	3.76296	n.s.	n.s.	0.914539	0.0425777	2.32558e-05	0.0563416	0.657189
CDS	1879406	1879585	-	b1796	yoaG	Stress-induced protein, function unknown; involved in cadmium and peroxide resistance	n.s.	n.s.	n.s.	n.s.	n.s.	0.882409	0.311888	0.458577	0.194571	0.720651
CDS	1879592	1879948	-	b1797	yeaR	Stress-induced protein, function unknown; DUF1971 family; involved in cadmium and peroxide resistance	n.s.	n.s.	n.s.	n.s.	n.s.	0.884553	0.585607	0.333067	0.615496	0.903401
CDS	1880124	1880759	-	b1798	leuE	Amino acid exporter; overexpression causes leucine excretion; confers resistance to a number of amino acids and analogs, including glycyl-l-leucine, norleucine, threonine, homoserine lactone, alpha-aminobutyric acid, histidine, and homoserine	n.s.	n.s.	n.s.	n.s.	n.s.	0.901594	0.50142	0.0721696	0.482609	0.853349
CDS	1880889	1881809	-	b1799	dmlR	Transcriptional activator for dmlA, autorepressor	n.s.	n.s.	2.21721	n.s.	n.s.	0.915586	0.0250874	4.15381e-05	0.0785931	0.0911362
CDS	1881912	1882994	+	b1800	dmlA	D-malate oxidase, NAD(+)-dependent	n.s.	n.s.	n.s.	n.s.	n.s.	0.826896	0.127548	0.00188091	0.51734	0.733551
CDS	1883188	1884630	+	b1801	yeaV	Putative transporter, function unknown	n.s.	n.s.	n.s.	n.s.	n.s.	0.857386	0.515419	0.37683	0.446255	0.820759
CDS	1884665	1885786	+	b1802	yeaW	Putative oxygenase alpha subunit, function unknown	n.s.	n.s.	n.s.	n.s.	n.s.	0.865076	0.509667	0.271118	0.541531	0.903176
CDS	1885845	1886807	+	b1803	yeaX	Putative oxygenase reductase component, function unknown	n.s.	n.s.	n.s.	n.s.	n.s.	0.858149	0.50705	0.385596	0.678747	0.925433
CDS	1886867	1887991	-	b1804	rnd	RNase D, processes tRNA precursors	n.s.	n.s.	n.s.	n.s.	n.s.	0.810757	0.102625	0.0339359	0.00932141	0.936766
CDS	1888064	1889746	-	b1805	fadD	Acyl-CoA synthase	n.s.	-2.35213	-2.64126	-2.29667	n.s.	0.918372	0.0068952	0.000195381	0.00317375	0.888775
CDS	1889954	1890532	-	b1806	yeaY	RpoE-regulated lipoprotein, function unknown	n.s.	n.s.	n.s.	n.s.	n.s.	0.885501	0.0756675	0.00924074	0.0185376	0.933247
CDS	1890575	1891267	-	b1807	tsaB	tRNA(NNU) t(6)A37 threonylcarbamoyladenosine modification; binding partner and protease for TsaD	n.s.	-2.35868	-2.63786	n.s.	n.s.	0.557925	0.000128332	4.71553e-05	0.00497758	0.897214
CDS	1891328	1893235	-	b1808	yoaA	Predicted ATP-dependent helicase, function unknown	n.s.	n.s.	n.s.	n.s.	n.s.	0.918256	0.0548785	0.00271972	0.196488	0.781625
CDS	1893367	1893708	+	b1809	yoaB	Putative reactive intermediate deaminase, UPF0076 family; reaction intermediate detoxification	n.s.	n.s.	n.s.	n.s.	n.s.	0.92101	0.641117	0.480159	0.725842	0.94561
CDS	1894133	1894429	+	b1810	yoaC	Conserved protein, DUF1889 family, function unknown	n.s.	n.s.	2.10728	n.s.	n.s.	0.902092	0.354407	0.000528472	0.372883	0.450782
CDS	1894555	1894731	-	b1811	yoaH	Function unknown	n.s.	n.s.	n.s.	n.s.	n.s.	0.913576	0.335024	0.153346	0.514237	0.926755
CDS	1894805	1896163	+	b1812	pabB	Sulfonamide resistance; p-aminobenzoate biosynthesis	n.s.	n.s.	n.s.	n.s.	n.s.	0.919955	0.212415	0.0795701	0.334072	0.866612
CDS	1896170	1896745	+	b1813	nudL	Predicted CoA pyrophosphohydrolase, function unknown	n.s.	n.s.	n.s.	n.s.	n.s.	0.919824	0.222381	0.0962621	0.260632	0.94025
CDS	1896932	1898293	+	b1814	sdaA	L-Serine deaminase I; L-SD2	n.s.	n.s.	n.s.	n.s.	n.s.	0.913359	0.652514	0.308168	0.699471	0.779277
CDS	1898427	1900022	+	b1815	yoaD	Predicted membrane-anchored cyclic-di-GMP phosphodiesterase; regulation of cellulose production	n.s.	n.s.	n.s.	n.s.	n.s.	0.830233	0.601701	0.257782	0.476803	0.80864
CDS	1900032	1901585	-	b1816	yoaE	Function unknown	n.s.	n.s.	n.s.	n.s.	n.s.	0.837229	0.460363	0.199276	0.723984	0.943161
CDS	1902048	1903016	+	b1817	manX	Mannose permease, EIIAB component; phosphotransferase system	n.s.	n.s.	n.s.	n.s.	n.s.	0.721377	0.167031	0.0655211	0.701764	0.887256
CDS	1903082	1903879	+	b1818	manY	Mannose permease, EIIC component; phosphotransferase system	n.s.	n.s.	n.s.	n.s.	n.s.	0.914221	0.359796	0.0450401	0.648556	0.920766
CDS	1903895	1904743	+	b1819	manZ	Mannose permease, EIID component; phosphotransferase system	n.s.	n.s.	n.s.	n.s.	n.s.	0.91808	0.636173	0.22371	0.715748	0.924017
CDS	1904801	1905256	+	b1820	yobD	Inner membrane protein, UPF0266 family, function unknown	n.s.	n.s.	n.s.	n.s.	n.s.	0.910536	0.325945	0.273875	0.475542	0.844742
CDS	1905688	1906251	+	b1821	mntP	Probable Mn(2+) efflux pump, mntR-regulated	n.s.	n.s.	n.s.	n.s.	n.s.	0.0875546	0.284183	0.476836	0.39788	0.811857
CDS	1906254	1907060	-	b1822	rlmA	23S rRNA m(1)G745 methyltransferase, SAM-dependent; mutant has slow growth rate, slow chain elongation rate, and viomycin resistance	n.s.	n.s.	n.s.	n.s.	n.s.	0.817018	0.00475367	0.00138701	0.0172503	0.936234
CDS	1907229	1907435	-	b1823	cspC	Multicopy suppressor of mukB; cold shock protein homolog constitutively expressed at 37C; affects rpoS and uspA expression	n.s.	n.s.	n.s.	n.s.	n.s.	0.916467	0.659027	0.465075	0.687118	0.884681
CDS	1907451	1907591	-	b1824	yobF	Expressed protein, function unknown, in cspC operon	n.s.	n.s.	n.s.	n.s.	n.s.	0.903531	0.644295	0.47022	0.604163	0.839996
CDS	1908264	1908548	-	b1825	yebO	Predicted inner membrane protein, function unknown	n.s.	n.s.	n.s.	n.s.	n.s.	0.675785	0.270343	0.0171795	0.691794	0.814826
CDS	1908626	1908766	-	b1826	mgrB	Negative feedback regulator for PhoPQ regulon, membrane-bound	n.s.	n.s.	n.s.	n.s.	n.s.	0.812414	0.131292	0.315983	0.603542	0.363348
CDS	1909311	1910099	-	b1827	kdgR	Regulator of kdgK, kdgT, eda; possibly regulates several other genes, e.g. yjgK	n.s.	n.s.	n.s.	n.s.	n.s.	0.881246	0.641706	0.45553	0.694045	0.93445
CDS	1910276	1911646	+	b1828	yebQ	Predicted transporter, function unknown; no overexpression resistances found	n.s.	n.s.	n.s.	n.s.	n.s.	0.895363	0.423423	0.233016	0.59229	0.923254
CDS	1911698	1912576	-	b1829	htpX	Zinc metalloprotease HtpX, membrane-bound; cleaves SecY in vivo and in vitro; self-cleaves; M48 family	n.s.	n.s.	n.s.	n.s.	n.s.	0.916223	0.529961	0.0946712	0.702757	0.831673
CDS	1912771	1914816	-	b1830	prc	Periplasmic carboxy-terminal protease with specificity for non-polar C-termini	n.s.	n.s.	n.s.	n.s.	n.s.	0.921247	0.210915	0.0884082	0.208401	0.943422
CDS	1914839	1915534	-	b1831	proQ	RNA chaperone, probable regulator of ProP translation	n.s.	n.s.	n.s.	n.s.	n.s.	0.846797	0.0445216	0.00277051	0.132807	0.936782
CDS	1915634	1916128	-	b1832	msrC	Free methionine-(R)-sulfoxide reductase	n.s.	n.s.	n.s.	n.s.	n.s.	0.912791	0.664366	0.475643	0.715944	0.940932
CDS	1916258	1917538	+	b1833	yebS	Inner membrane protein, function unknown	n.s.	n.s.	n.s.	n.s.	n.s.	0.751255	0.299136	0.486358	0.712642	0.64188
CDS	1917510	1920140	+	b1834	yebT	Function unknown; upregulated by beryllium	n.s.	n.s.	n.s.	n.s.	n.s.	0.920179	0.38146	0.487169	0.533671	0.891551
CDS	1920223	1921659	+	b1835	rsmF	16S rRNA m(5)C1407 methyltransferase, SAM-dependent	n.s.	n.s.	-2.05225	n.s.	n.s.	0.799229	0.0247016	0.000968671	0.0306212	0.902987
CDS	1921780	1922013	+	b1836	yebV	Function unknown	n.s.	n.s.	n.s.	n.s.	n.s.	0.904062	0.609991	0.0173919	0.700693	0.178705
CDS	1922121	1922309	+	b1837	yebW	Function unknown	n.s.	n.s.	n.s.	n.s.	n.s.	0.81107	0.0916039	0.138102	0.530593	0.926691
CDS	1922316	1922969	-	b1838	pphA	Ser/Thr protein phosphatase 1; signals periplasmic protein misfolding; heat shock regulon	n.s.	n.s.	n.s.	n.s.	n.s.	0.879893	0.292246	0.153576	0.268449	0.929681
CDS	1923368	1923706	-	b1839	yebY	DUF2511 family protein, function unknown,	n.s.	n.s.	n.s.	n.s.	n.s.	0.877609	0.243578	0.018146	0.195209	0.729768
CDS	1923722	1924591	-	b1840	yebZ	Inner membrane protein, function unknown	n.s.	n.s.	n.s.	n.s.	n.s.	0.915977	0.430556	0.00719729	0.30905	0.556515
CDS	1924598	1924969	-	b1841	yobA	CopC family protein, function unknown	n.s.	n.s.	n.s.	n.s.	n.s.	0.825753	0.630049	0.494037	0.702048	0.887919
CDS	1925108	1925335	+	b1842	holE	DNA polymerase III, theta subunit	n.s.	n.s.	n.s.	n.s.	n.s.	0.537525	0.00973615	0.00408045	0.386628	0.939258
CDS	1925440	1926093	+	b1843	yobB	Function unknown	n.s.	n.s.	n.s.	n.s.	n.s.	0.905212	0.483938	0.29821	0.699326	0.94131
CDS	1926120	1926779	+	b1844	exoX	Exodeoxyribonuclease 10, Exonuclease X; 3'-5' DNase; confers UV sensitivity in recJ, xseAB, sbcB background	n.s.	n.s.	n.s.	n.s.	n.s.	0.804943	0.217543	0.0688759	0.0168495	0.779672
CDS	1926782	1928839	-	b1845	ptrB	Protease II; oligopeptidase B	n.s.	n.s.	n.s.	n.s.	n.s.	0.910351	0.489122	0.275777	0.651366	0.92652
CDS	1929051	1929707	-	b1846	yebE	Inner membrane protein, DUF533 family, function unknown	n.s.	n.s.	2.32487	n.s.	n.s.	0.568117	0.0120547	0.0023546	0.256714	0.688603
CDS	1930037	1930390	-	b1847	yebF	Extracellular Colicin M immunity family protein; function unknown	n.s.	n.s.	n.s.	n.s.	n.s.	0.911677	0.654342	0.355966	0.709004	0.890593
CDS	1930460	1930747	-	b1848	yebG	DNA damage-inducible gene, SOS regulon; requires H-NS and cAMP for induction	n.s.	n.s.	n.s.	n.s.	n.s.	0.879685	0.639595	0.474925	0.554659	0.938825
CDS	1930881	1932056	+	b1849	purT	Glycinamide ribonucleotide transformylase (GART) 2, non-folate-requiring, purine synthesis	n.s.	n.s.	n.s.	n.s.	n.s.	0.917568	0.0943866	0.127627	0.0338539	0.666981
CDS	1932118	1932756	-	b1850	eda	KHG/KDPG aldolase; 2-keto-4-hydroxyglutarate aldolase and 2-keto-3-deoxy-6-phosphogluconate aldolase activities; homotrimeric; 2-keto-4-hydroxyglutarate aldolase is also known as 4-hydroxy-2-oxoglutarate aldolase. 2-keto-3-deoxy-6-phosphogluconate aldolas	n.s.	n.s.	n.s.	n.s.	n.s.	0.823422	0.546865	0.0456527	0.726396	0.83681
CDS	1932796	1934604	-	b1851	edd	Phosphogluconate dehydratase; growth on gluconate	n.s.	n.s.	n.s.	n.s.	n.s.	0.691676	0.135369	0.0813687	0.544962	0.942937
CDS	1934842	1936314	-	b1852	zwf	Glucose-6-phosphate 1-dehydrogenase	n.s.	n.s.	n.s.	n.s.	n.s.	0.923464	0.524535	0.0948688	0.706535	0.935345
CDS	1936652	1937518	+	b1853	yebK	Function unknown; P. aeruginosa homolog represses zwf transcription	n.s.	n.s.	2.17081	n.s.	n.s.	0.784726	0.0523717	0.000614342	0.212286	0.732398
CDS	1937649	1939088	+	b1854	pykA	Pyruvate kinase II, minor	n.s.	2.18911	3.21136	n.s.	n.s.	0.55683	0.000814114	0.00135213	0.00550973	0.805462
CDS	1939225	1940193	-	b1855	lpxM	Lipid A synthesis, KDO2-lauroyl-lipid IVA myristoyl-ACP acyltransferase	n.s.	n.s.	n.s.	n.s.	n.s.	0.701291	0.0107276	0.00355546	0.163408	0.900146
CDS	1940316	1941635	-	b1856	mepM	Septation protein, ampicillin sensitivity	n.s.	n.s.	n.s.	n.s.	n.s.	0.643955	0.0334142	0.00444739	0.0916566	0.923695
CDS	1941654	1942583	-	b1857	znuA	Zinc periplasmic binding protein, ABC transporter	n.s.	n.s.	n.s.	n.s.	n.s.	0.922714	0.449545	0.152196	0.5915	0.930936
CDS	1942662	1943414	+	b1858	znuC	High-affinity ABC transport system for zinc	n.s.	n.s.	n.s.	n.s.	n.s.	0.850391	0.633046	0.356316	0.491901	0.919934
CDS	1943414	1944196	+	b1859	znuB	High-affinity ABC transport system for zinc	n.s.	n.s.	n.s.	n.s.	n.s.	0.796968	0.288926	0.0758992	0.617707	0.932111
CDS	1944349	1945356	-	b1860	ruvB	DNA helicase driving branch migration during recombination; hexameric ring	n.s.	n.s.	n.s.	n.s.	n.s.	0.837152	0.564926	0.474085	0.169724	0.938508
CDS	1945368	1945976	-	b1861	ruvA	Holliday junction recognition factor, recruits RuvB; works in conjunction with RuvB helicase to drive branch migration during recombination	n.s.	n.s.	n.s.	n.s.	n.s.	0.849344	0.40604	0.288872	0.706811	0.943564
CDS	1946251	1946850	+	b1862	yebB	DUF830 family protein, function unknown	n.s.	n.s.	n.s.	n.s.	n.s.	0.853445	0.418224	0.337871	0.58316	0.906447
CDS	1946858	1947376	-	b1863	ruvC	RuvC endonuclease, Holliday structure resolvase; not SOS regulated	n.s.	n.s.	n.s.	n.s.	n.s.	0.886471	0.198985	0.00475592	0.0609746	0.828025
CDS	1947414	1948151	-	b1864	yebC	Function unknown, expressed protein, UPF0082 family	n.s.	n.s.	n.s.	n.s.	n.s.	0.612536	0.616172	0.199508	0.140339	0.941628
CDS	1948183	1948632	-	b1865	nudB	Dihydroneopterin triphosphate pyrophosphohydrolase; early step in folate synthesis	n.s.	n.s.	n.s.	n.s.	n.s.	0.59617	0.342168	0.36358	0.0264887	0.931816
CDS	1948753	1950522	-	b1866	aspS	Aspartate--tRNA ligase	n.s.	n.s.	n.s.	n.s.	n.s.	0.815938	0.369195	0.51433	0.209375	0.94138
CDS	1950832	1951395	+	b1867	yecD	Isochorismatase family protein, function unknown	n.s.	n.s.	n.s.	n.s.	n.s.	0.444761	0.373714	0.495393	0.572049	0.709224
CDS	1951395	1952210	+	b1868	yecE	DUF72 family protein, function unknown	n.s.	n.s.	n.s.	n.s.	n.s.	0.390939	0.0377924	0.0132442	0.692172	0.940749
CDS	1952266	1952658	+	b1869	yecN	Inner membrane protein, MAPEG family, function unknown	n.s.	n.s.	n.s.	n.s.	n.s.	0.919674	0.327516	0.28372	0.553097	0.93902
CDS	1952702	1953442	+	b1870	cmoA	tRNA cmo(5)U34 methyltransferase, SAM-dependent	n.s.	n.s.	n.s.	n.s.	n.s.	0.372712	0.0018608	0.00238995	0.33049	0.889912
CDS	1953442	1954410	+	b1871	cmoB	tRNA mo(5)U34 methyltransferase, SAM-dependent	n.s.	n.s.	n.s.	n.s.	n.s.	0.916871	0.00979244	0.00542188	0.00258249	0.940379
CDS	1954581	1957007	-	b1872	torZ	Periplasmic trimethylamine oxide (TMAO) reductase; also has biotin sulfoxide and DMSO reductase activities; respiratory system	n.s.	n.s.	n.s.	n.s.	n.s.	0.909768	0.470624	0.364094	0.501855	0.936283
CDS	1957035	1958132	-	b1873	torY	Cytochrome c homolog required for periplasmic reduction of TMAO by TorZ; respiratory system	n.s.	n.s.	n.s.	n.s.	n.s.	0.622084	0.0205258	0.128963	0.502046	0.846582
CDS	1958523	1959266	-	b1874	cutC	Copper homeostasis protein	n.s.	n.s.	n.s.	n.s.	n.s.	0.912348	0.56064	0.117596	0.396026	0.720337
CDS	1959283	1959846	-	b1875	yecM	Function unknown, low abundance protein; structure suggests YecM is a metal-dependent enzyme	n.s.	n.s.	n.s.	n.s.	n.s.	0.644679	0.647834	0.336767	0.240995	0.920061
CDS	1960062	1961792	+	b1876	argS	Arginine--tRNA ligase	n.s.	n.s.	n.s.	n.s.	n.s.	0.922784	0.00462643	0.00151178	0.00277289	0.94012
CDS	1961972	1962457	+	b1877	yecT	Function unknown, possible secreted protein or lipoprotein	n.s.	-2.65517	-5.51724	n.s.	n.s.	0.32986	0.00148319	0.000225163	0.184027	0.445458
CDS	1962583	1962972	-	b1878	flhE	Proton seal during flagellar secretion; periplasmic; bound to flagellar basal body; required for full swarming motility	n.s.	n.s.	-2.84677	n.s.	n.s.	0.836765	0.133183	4.11056e-05	0.197767	0.188123
CDS	1962975	1965050	-	b1879	flhA	Flagellar export pore protein, integral membrane protein	n.s.	n.s.	-2.27463	n.s.	n.s.	0.905109	0.307847	0.000124407	0.210022	0.222987
CDS	1965046	1966191	-	b1880	flhB	Flagellin export apparatus, substrate specificity protein; determines the order of subunit export	n.s.	n.s.	-2.2567	n.s.	n.s.	0.878677	0.245944	0.00174451	0.366457	0.413046
CDS	1966396	1967037	-	b1881	cheZ	CheY-P phosphatase	n.s.	n.s.	n.s.	n.s.	n.s.	0.835672	0.651795	0.279765	0.729139	0.944345
CDS	1967051	1967437	-	b1882	cheY	Response regulator for chemotactic signal transduction; single-domain response regulator lacking an output domain; CheA is the cognate sensor protein; autoacetylase	n.s.	n.s.	n.s.	n.s.	n.s.	0.631196	0.640611	0.258216	0.707156	0.937664
CDS	1967455	1968501	-	b1883	cheB	Chemotaxis MCP protein-glutamate methylesterase; reverses CheR methylation at specific MCP glutamates	n.s.	n.s.	n.s.	n.s.	n.s.	0.851997	0.660718	0.474685	0.681746	0.939183
CDS	1968507	1969364	-	b1884	cheR	Chemotaxis MCP protein methyltransferase, SAM-dependent; binds C-terminus of chemoreceptors; makes glutamate methyl esters	n.s.	n.s.	n.s.	n.s.	n.s.	0.91675	0.661712	0.511624	0.72932	0.941752
CDS	1969386	1970984	-	b1885	tap	Dipeptide chemoreceptor, methyl-accepting; MCP IV; flagellar regulon	n.s.	n.s.	n.s.	n.s.	n.s.	0.924458	0.661101	0.495506	0.723298	0.941017
CDS	1971033	1972691	-	b1886	tar	Aspartate, maltose chemoreceptor, methyl-accepting; MCP II; also senses repellents cobalt and nickel; flagellar regulon	n.s.	n.s.	n.s.	n.s.	n.s.	0.925165	0.634616	0.453739	0.709819	0.945841
CDS	1972839	1973339	-	b1887	cheW	Chemotaxis signal transducer; bridges CheA to chemoreceptors to regulate phophotransfer to CheY and CheB	n.s.	n.s.	n.s.	n.s.	n.s.	0.923568	0.660948	0.511516	0.728229	0.945586
CDS	1973363	1975324	-	b1888	cheA	Histidine protein kinase sensor of chemotactic response; CheY is cognate response regulator; autophosphorylating; CheAS is a short form produced by an internal start at codon 98	n.s.	n.s.	n.s.	n.s.	n.s.	0.925115	0.669872	0.51249	0.732621	0.944871
CDS	1975332	1976255	-	b1889	motB	H+-driven stator protein of flagellar rotation	n.s.	n.s.	n.s.	n.s.	n.s.	0.724507	0.650832	0.35474	0.429727	0.853958
CDS	1976255	1977139	-	b1890	motA	H+-driven stator protein of flagellar rotation	n.s.	n.s.	n.s.	n.s.	n.s.	0.512365	0.669945	0.259519	0.483428	0.924132
CDS	1977269	1977844	-	b1891	flhC	Transcriptional activator of flagellar class II operons; forms heterotetramer with FlhD; CsrA regulon; may be allosteric effector of FlhD	n.s.	n.s.	n.s.	n.s.	n.s.	0.575851	0.00468962	0.00482798	0.197447	0.877353
CDS	1977850	1978197	-	b1892	flhD	Transcriptional activator of flagellar class II operons; forms heterotetramer with FlhC; possible role in regulation of cell division; can function in vivo independently of FlhC, but does not bind DNA by itself; contains HTH motif	n.s.	n.s.	n.s.	n.s.	n.s.	0.101703	0.000209502	0.00544137	0.0412357	0.818912
CDS	1978521	1979021	-	b1893	insB1	IS1 transposase B	n.s.	n.s.	n.s.	n.s.	n.s.	0.890398	0.630669	0.468148	0.571471	0.92974
CDS	1978943	1979215	-	b1894	insA	IS1 transposase A	n.s.	n.s.	n.s.	n.s.	n.s.	0.89929	0.561996	0.472038	0.582886	0.901724
CDS	1979753	1980178	+	b1895	uspC	Stress-induced protein; UV-resistance	n.s.	2.51923	3.59259	n.s.	n.s.	0.570719	0.00539523	5.11098e-05	0.409579	0.473446
CDS	1980191	1981612	-	b1896	otsA	Trehalose phosphate synthase; cold- and heat- induced; required for viability at 4C; rpoS regulon	n.s.	n.s.	2.76176	n.s.	n.s.	0.897994	0.278851	0.00348964	0.136393	0.702273
CDS	1981590	1982387	-	b1897	otsB	Trehalose phosphate phosphatase; cold- and heat- induced; required for viability at 4C; rpoS regulon; HAD17	n.s.	n.s.	4.14925	n.s.	n.s.	0.887534	0.218148	0.000380165	0.359369	0.730943
CDS	1983558	1985069	-	b1900	araG	Arabinose ABC transporter ATP-binding protein	n.s.	n.s.	n.s.	n.s.	n.s.	0.907334	0.262587	0.416255	0.346724	0.820889
CDS	1985142	1986128	-	b1901	araF	L-Arabinose-binding protein, periplasmic	n.s.	n.s.	n.s.	n.s.	n.s.	0.907012	0.130217	0.481572	0.160253	0.434382
CDS	1986925	1987425	+	b1902	ftnB	Ferritin B, probable ferrous iron reservoir; ferritin-like protein; required for oxidatively damaged aconitase iron-sulfur cluster repair and virulence in Salmonella; apparently missing an active ferroxidase center	n.s.	2.55782	2.85746	n.s.	n.s.	0.254367	0.00123168	0.00179173	0.0974374	0.852115
CDS	1988222	1988542	+	b1904	yecR	Required for phage lambda growth and antibiotic resistance; verified lipoprotein, function unknown	n.s.	n.s.	-2.07493	n.s.	n.s.	0.899725	0.61165	0.0016094	0.368984	0.285309
CDS	1988716	1989210	+	b1905	ftnA	Ferritin, major cytoplasmic iron storage protein	n.s.	2.25227	4.13322	2.10458	n.s.	0.91737	0.000714294	3.52068e-06	0.00450972	0.181087
CDS	1989254	1989490	-	b1906	yecH	DUF2492 family protein, function unknown	n.s.	5.07534	6.5894	n.s.	n.s.	0.172617	0.00215829	2.55715e-05	0.0109185	0.705785
CDS	1989681	1990889	+	b1907	tyrP	Tyrosine:H+ symport permease	n.s.	-2.65217	-3.04418	n.s.	n.s.	0.123465	0.000777941	1.79154e-05	0.0245249	0.882321
CDS	1990957	1991619	-	b1908	yecA	UPF0149 family protein, function unknown,	n.s.	n.s.	2.19036	n.s.	n.s.	0.390001	0.230181	0.00767622	0.195848	0.888374
tRNA	1991815	1991901	-	b1909	leuZ	Leucine tRNA(GAG) 4	n.s.	-3.46832	-4.08477	n.s.	n.s.	0.0127994	0.000195318	0.000116895	0.356514	0.777883
tRNA	1991914	1991987	-	b1910	cysT	Cysteine tRNA(GCA)	n.s.	n.s.	n.s.	n.s.	n.s.	0.476374	0.0236585	0.0157339	0.205488	0.927472
tRNA	1992042	1992117	-	b1911	glyW	Glycine tRNA(GCC) 3	n.s.	n.s.	-2.49289	n.s.	n.s.	0.0103509	0.0319593	0.00278087	0.623185	0.870802
CDS	1992272	1992817	-	b1912	pgsA	Phosphatidylglycerophosphate synthase	n.s.	n.s.	n.s.	n.s.	n.s.	0.80005	0.0955663	0.011495	0.435724	0.902684
CDS	1992877	1994706	-	b1913	uvrC	Excision nuclease subunit C; repair of UV damage to DNA; multicopy causes mucoidy	n.s.	n.s.	n.s.	n.s.	n.s.	0.872623	0.0543715	0.000531357	0.258673	0.780065
CDS	1994706	1995359	-	b1914	uvrY	Response regulator, pleiotropic; controls the expression of csrB/C sRNAs; hydrogen peroxide resistance; cognate sensor regulator is BarA	n.s.	n.s.	n.s.	n.s.	n.s.	0.920679	0.261143	0.00168543	0.318967	0.687444
CDS	1995818	1996039	+	b1915	yecF	DUF2594 family protein, function unknown,	n.s.	n.s.	-3.47826	n.s.	n.s.	0.718177	0.0166377	1.02237e-05	0.137296	0.42977
CDS	1996113	1996832	-	b1916	sdiA	Quorum-sensing ftsQAZ-P2, acrABCDE transcriptional activator; fluoroquinolone resistance; overproduction confers drug resistance by stimulating the acr genes; SdiA senses exogenous N-acyl homoserine lactones	n.s.	n.s.	n.s.	n.s.	n.s.	0.898469	0.621523	0.0443085	0.703674	0.459112
CDS	1997065	1997814	-	b1917	yecC	Predicted ABC transport ATP-binding protein, function unknown	n.s.	n.s.	n.s.	n.s.	n.s.	0.87956	0.630404	0.0164481	0.355942	0.57225
CDS	1997814	1998479	-	b1918	yecS	Predicted amino acid ABC permease, inner membrane protein; function unknown	n.s.	n.s.	n.s.	n.s.	n.s.	0.862445	0.641958	0.105481	0.592815	0.489495
CDS	1998497	1999480	-	b1919	dcyD	D-cysteine desulfhydrase; needed for protection from, and utilization of, D-cysteine	n.s.	n.s.	n.s.	n.s.	n.s.	0.769824	0.650349	0.305996	0.368424	0.804844
CDS	1999588	2000385	-	b1920	fliY	Cystine-binding protein, periplasmic; part of a L-cysteine/L-cystine shuttle system confering hydrogen peroxide resistance; not required for motility; may regulate FliA (sigma 28)	n.s.	n.s.	n.s.	n.s.	n.s.	0.085736	0.45668	0.330457	0.32959	0.736393
CDS	2000476	2001024	-	b1921	fliZ	DNA-binding RpoS antagonist; transiently inhibits RpoS in post-exponential phase; timing factor allowing motility to continue for a while during starvation; not required for normal motility	n.s.	n.s.	n.s.	n.s.	n.s.	0.917628	0.440682	0.351215	0.700334	0.480549
CDS	2001073	2001789	-	b1922	fliA	Transcription factor sigma 28 for class III flagellar operons	n.s.	n.s.	n.s.	n.s.	n.s.	0.805607	0.413788	0.495619	0.728957	0.630576
CDS	2002113	2003606	-	b1923	fliC	Flagellin, structural gene, H-antigen	n.s.	n.s.	n.s.	n.s.	n.s.	0.92573	0.671778	0.516379	0.733632	5.71533e-08
CDS	2003872	2005275	+	b1924	fliD	Hook-associated protein 2, axial family	n.s.	n.s.	n.s.	n.s.	n.s.	0.917687	0.633745	0.0970646	0.729623	0.448666
CDS	2005303	2005710	+	b1925	fliS	Flagellar chaperone, inhibits premature FliC assembly; cytosolic	n.s.	n.s.	n.s.	n.s.	n.s.	0.924796	0.643213	0.0801058	0.665298	0.364753
CDS	2005713	2006075	+	b1926	fliT	Flagellar synthesis, predicted chaperone, role unknown	n.s.	n.s.	n.s.	n.s.	n.s.	0.877002	0.666091	0.00886035	0.662078	0.121751
CDS	2006156	2007640	+	b1927	amyA	alpha-Amylase, cytoplasmic	n.s.	n.s.	n.s.	n.s.	n.s.	0.348651	0.128882	0.00792636	0.725781	0.922067
CDS	2007680	2008090	-	b1928	yedD	Novel verified lipoprotein, function unknown	n.s.	n.s.	n.s.	n.s.	n.s.	0.917171	0.640527	0.49222	0.705494	0.938081
CDS	2008277	2009479	+	b1929	yedE	Inner membrane protein, UPF0394 family, function unknown	n.s.	n.s.	n.s.	n.s.	n.s.	0.888434	0.659643	0.494716	0.670532	0.939728
CDS	2009479	2009709	+	b1930	yedF	Predicted sulfurtransferase, function unknown; TusA family	n.s.	n.s.	n.s.	n.s.	n.s.	0.881002	0.595494	0.453482	0.53805	0.932221
CDS	2009821	2010486	+	b1931	yedK	DUF159 family protein, function unknown	n.s.	n.s.	n.s.	n.s.	n.s.	0.855835	0.51943	0.041897	0.509238	0.750493
CDS	2010600	2011076	+	b1932	yedL	Predicted acetyltransferase	n.s.	n.s.	n.s.	n.s.	n.s.	0.679089	0.321737	0.367663	0.535027	0.527084
pseudogene	2012502	2012663	+	b1936	intG	Pseudogene, integrase homolog	n.s.	n.s.	n.s.	n.s.	n.s.	0.567067	0.0520396	0.0101076	0.5936	0.916557
CDS	2012703	2013014	-	b1937	fliE	Flagellar synthesis; basal body component	n.s.	n.s.	-5.45367	n.s.	-2.34694	0.591034	0.0136673	5.95952e-05	0.386899	0.00242194
CDS	2013229	2014884	+	b1938	fliF	Flagellar basal body M-ring protein	n.s.	n.s.	-2.47543	n.s.	n.s.	0.879435	0.553732	0.00023121	0.230505	0.212434
CDS	2014880	2015872	+	b1939	fliG	Rotor protein for flagellar motor switching and energizing; role in flagellar assembly	n.s.	n.s.	n.s.	n.s.	n.s.	0.923256	0.577416	0.000891448	0.60663	0.190407
CDS	2015868	2016551	+	b1940	fliH	Negative regulator of FliI ATPase activity; involved in flagellar assembly and export	n.s.	n.s.	n.s.	n.s.	n.s.	0.907235	0.344694	0.00013748	0.365613	0.128408
CDS	2016554	2017924	+	b1941	fliI	Cytoplasmic membrane ATPase involved in flagellar assembly; involved in export of flagellar axial protein subunits	n.s.	n.s.	-2.19295	n.s.	n.s.	0.92343	0.324634	0.000110476	0.327785	0.108359
CDS	2017946	2018386	+	b1942	fliJ	Flagellin export apparatus soluble chaperone	n.s.	n.s.	-2.01159	n.s.	n.s.	0.896419	0.286978	0.000154871	0.273965	0.333186
CDS	2018386	2019510	+	b1943	fliK	Hook filament junction; controls hook length	n.s.	n.s.	n.s.	n.s.	n.s.	0.896234	0.474837	0.00300292	0.277859	0.615345
CDS	2019618	2020079	+	b1944	fliL	Affects rotational direction of flagella during chemotaxis	n.s.	n.s.	n.s.	n.s.	n.s.	0.727133	0.135641	9.98804e-05	0.233794	0.368909
CDS	2020087	2021088	+	b1945	fliM	Flagellar synthesis, motor switching and energizing	n.s.	n.s.	-2.28518	n.s.	n.s.	0.798521	0.122022	0.000106021	0.653658	0.282018
CDS	2021088	2021498	+	b1946	fliN	Flagellar switch protein	n.s.	n.s.	-2.63813	n.s.	n.s.	0.920973	0.0726002	1.82002e-05	0.0926478	0.158977
CDS	2021504	2021866	+	b1947	fliO	Flagellin export apparatus, integral membrane protein	n.s.	n.s.	-2.89398	n.s.	n.s.	0.551285	0.0211086	7.74355e-05	0.18658	0.462218
CDS	2021869	2022603	+	b1948	fliP	Flagellin export apparatus, integral membrane protein	n.s.	-2.05594	-3.54814	n.s.	n.s.	0.0113936	0.0010207	5.96731e-07	0.0696271	0.078682
CDS	2022616	2022882	+	b1949	fliQ	Flagellin export apparatus, integral membrane protein	n.s.	n.s.	-3.41379	n.s.	n.s.	0.577369	0.0105473	1.87702e-05	0.261287	0.491466
CDS	2022893	2023675	+	b1950	fliR	Flagellin export apparatus, integral membrane protein	n.s.	-2.14574	-2.96888	n.s.	n.s.	0.160209	0.00567654	2.42201e-05	0.345561	0.585011
CDS	2023968	2024588	+	b1951	rcsA	Positive regulatory gene for capsule (colanic acid) synthesis; two regulatory proteins are derived from the same gene	n.s.	n.s.	-2.57826	n.s.	n.s.	0.915087	0.110842	0.00012635	0.0987345	0.601928
CDS	2024638	2024823	-	b1952	dsrB	Function unknown, regulated by DsrA, H-NS, and RpoS	n.s.	n.s.	n.s.	n.s.	n.s.	0.855351	0.343432	0.157272	0.673174	0.935644
CDS	2024986	2025210	+	b1953	yodD	Peroxide and acid resistance protein, stress-induced	n.s.	3.94444	6.35	n.s.	n.s.	0.798165	0.00388851	0.000237411	0.0384986	0.675035
ncRNA	2025227	2025313	-	b1954	dsrA	Regulatory sRNA enhances translation of rpoS; component of acid resistance regulatory circuit; also antagonist of H-NS function by decreasing H-NS levels	n.s.	n.s.	n.s.	n.s.	n.s.	0.84908	0.57267	0.387034	0.660263	0.914392
CDS	2025511	2026323	+	b1955	yedP	Predicted mannosyl-3-phosphoglycerate phosphatase; function unknown; HAD19	n.s.	n.s.	2.48936	n.s.	n.s.	0.873874	0.073817	0.000771359	0.333478	0.460152
CDS	2026326	2028017	-	b1956	yedQ	Predicted membrane-anchored diguanylate cyclase	n.s.	n.s.	n.s.	n.s.	n.s.	0.871822	0.421355	0.069694	0.567384	0.893233
CDS	2028191	2028370	-	b1957	yodC	Function unknown	n.s.	n.s.	n.s.	n.s.	n.s.	0.654545	0.665717	0.0399265	0.686651	0.768494
CDS	2028452	2029366	-	b1958	yedI	Function unknown; homolog of V. cholerae mutK	n.s.	n.s.	n.s.	n.s.	n.s.	0.550166	0.599858	0.0433386	0.350774	0.828146
CDS	2029539	2030456	+	b1959	yedA	Amino acid exporter for phenylalanine, threonine	n.s.	n.s.	n.s.	n.s.	n.s.	0.888291	0.543152	0.423286	0.629817	0.913175
CDS	2030451	2030918	-	b1960	vsr	Mismatch nicking endonuclease, helps repair TG mismatches	n.s.	n.s.	n.s.	n.s.	n.s.	0.884246	0.422598	0.0988775	0.613731	0.881417
CDS	2030902	2032317	-	b1961	dcm	DNA cytosine methyltransferase; internal cytosine methylated	n.s.	n.s.	n.s.	n.s.	n.s.	0.901954	0.211214	0.11781	0.51258	0.944116
CDS	2032387	2033079	-	b1962	yedJ	Predicted hydrolase, HD superfamily, function unknown	n.s.	n.s.	n.s.	n.s.	n.s.	0.747406	0.634876	0.449084	0.37066	0.921727
CDS	2033122	2033484	-	b1963	yedR	Inner membrane protein, function unknown	n.s.	n.s.	n.s.	n.s.	n.s.	0.904693	0.613297	0.451032	0.656573	0.926391
CDS	2035835	2036683	+	b1967	hchA	Glyoxalase III and molecular chaperone Hsp31, heat-inducible; weak aminopeptidase activity; homodimeric	n.s.	n.s.	n.s.	n.s.	n.s.	0.774226	0.247125	0.010818	0.023497	0.899093
CDS	2036797	2038152	-	b1968	yedV	Predicted histidine protein kinase sensor, function unknown	n.s.	n.s.	n.s.	n.s.	n.s.	0.128835	0.61048	0.486821	0.0462249	0.932657
CDS	2038155	2038823	-	b1969	yedW	Putative response regulator, function unknown	n.s.	n.s.	n.s.	n.s.	n.s.	0.874102	0.00478556	0.000844075	0.033007	0.764065
CDS	2038956	2039366	+	b1970	hiuH	Hydroxyisourate hydrolase; HIU hydrolase, HIUHase; periplasmic transthyretin-like protein (TLP); EcTRP; tetrameric, metal-binding; unrelated to soybean HIUHase	n.s.	n.s.	n.s.	n.s.	n.s.	0.851423	0.318823	0.0111917	0.561564	0.786361
CDS	2039478	2040479	+	b1971	yedY	Membrane-anchored, periplasmic TMAO, DMSO reductase; activity shown in vitro; Mo-MPT form of the molybdenum cofactor; tungsten cofactor	n.s.	n.s.	n.s.	n.s.	n.s.	0.908867	0.0487648	0.00486478	0.0594404	0.913833
CDS	2040483	2041115	+	b1972	yedZ	Inner membrane heme subunit for periplasmic YedYZ reductase	n.s.	n.s.	n.s.	n.s.	n.s.	0.809177	0.610774	0.306392	0.439273	0.901217
CDS	2041375	2042022	+	b1973	zinT	Periplasmic zinc and cadmium binding protein; induced by zinc, cadmium or peroxide; Zur, SoxS and Fur regulated	n.s.	n.s.	n.s.	n.s.	n.s.	0.89132	0.601395	0.422718	0.687351	0.931945
CDS	2042368	2042895	+	b1974	yodB	Cytochrome b561 homolog, function unknown	n.s.	n.s.	n.s.	n.s.	n.s.	0.895613	0.522797	0.475044	0.589912	0.896657
tRNA	2043468	2043557	-	b1975	serU	Serine tRNA(CGA) 2	n.s.	n.s.	-2.30189	n.s.	n.s.	0.379519	0.0593771	0.00187395	0.636947	0.682346
CDS	2043651	2044445	+	b1976	mtfA	Mlc anti-repressor; binds Mlc and blocks its repression of ptsG; cytoplasmic	n.s.	n.s.	2.24547	n.s.	n.s.	0.897754	0.0929918	0.000638277	0.0252401	0.201584
tRNA	2044549	2044624	+	b1977	asnT	Asparagine tRNA(GUU)	n.s.	-2.86434	-2.96498	n.s.	n.s.	0.0921499	0.00314608	0.00147587	0.682227	0.934672
CDS	2044938	2052011	+	b1978	yeeJ	Overexpression increases adhesion and biofilm formation; probable adhesin, function unknown; intimin/invasin homolog	n.s.	n.s.	n.s.	n.s.	n.s.	0.90385	0.396994	0.0365342	0.316503	0.826936
CDS	2053643	2054956	+	b1981	shiA	Shikimate and dehydroshikimate permease	n.s.	n.s.	n.s.	n.s.	n.s.	0.875189	0.0434631	0.00244412	0.0131743	0.922972
CDS	2055061	2056512	+	b1982	amn	AMP nucleosidase	n.s.	n.s.	n.s.	n.s.	n.s.	0.908143	0.0158884	0.000322907	0.00483728	0.899256
CDS	2056858	2057571	+	b1983	yeeN	Function unknown, UPF0082 family	n.s.	n.s.	n.s.	n.s.	n.s.	0.921465	0.642963	0.341162	0.704797	0.935245
tRNA	2058027	2058102	-	b1984	asnW	Asparagine tRNA(GUU)	n.s.	n.s.	-5.12613	n.s.	n.s.	0.265972	0.165892	0.000330964	0.711974	0.347855
CDS	2058206	2059690	-	b1985	yeeO	Predicted multdrug exporter, MATE family, function unknown	n.s.	n.s.	n.s.	n.s.	n.s.	0.900922	0.340392	0.105903	0.284328	0.796944
tRNA	2059851	2059926	+	b1986	asnU	Asparagine tRNA(GUU)	n.s.	n.s.	-2.81373	n.s.	n.s.	0.0753172	0.0779822	0.00346364	0.612427	0.843058
CDS	2059967	2060914	-	b1987	cbl	Transcriptional activator for ssuEADCB and tauABCD	n.s.	n.s.	n.s.	n.s.	n.s.	0.112756	0.249188	0.00132386	0.288499	0.638863
CDS	2061019	2061933	-	b1988	nac	Repressor of gdhA transcription; RpoN, GlnG(NtrC) regulons; pleiotropic effects	n.s.	n.s.	n.s.	n.s.	n.s.	0.907532	0.591145	0.103815	0.604783	0.794223
tRNA	2062260	2062335	+	b1989	asnV	Asparagine tRNA(GUU)	n.s.	-5.55	-12.7778	n.s.	n.s.	0.0352579	0.00234627	0.00118414	0.511657	0.724365
CDS	2062394	2063323	-	b1990	ldtA	L,D-transpeptidase linking Lpp to murein, periplasmic	n.s.	n.s.	n.s.	n.s.	n.s.	0.819237	0.330639	0.00166617	0.231165	0.553522
CDS	2063391	2064467	-	b1991	cobT	Nicotinate-nucleotide--dimethylbenzimidazole phosphoribosyltransferase; partial cobalamin biosynthesis pathway present in E. coli	n.s.	n.s.	n.s.	n.s.	n.s.	0.902585	0.655053	0.18315	0.704936	0.879331
CDS	2064482	2065222	-	b1992	cobS	Cobalamin synthase; partial cobalamin biosynthesis pathway present in E. coli	n.s.	n.s.	n.s.	n.s.	n.s.	0.675176	0.650268	0.109287	0.536207	0.918744
CDS	2065222	2065764	-	b1993	cobU	Partial cobalamin biosynthesis pathway present in E. coli	n.s.	n.s.	n.s.	n.s.	n.s.	0.819617	0.33451	0.0667802	0.238051	0.926456
CDS	2066308	2067321	-	b1994	insH1	IS5 transposase	n.s.	n.s.	n.s.	n.s.	n.s.	0.830652	0.508131	0.42681	0.609913	0.916502
CDS	2068955	2069857	-	b1996	insD1	IS2 transposase B	n.s.	n.s.	n.s.	n.s.	n.s.	0.809918	0.494533	0.399696	0.636633	0.900106
CDS	2069818	2070180	-	b1997	insC1	IS2 transposase A	n.s.	n.s.	n.s.	n.s.	n.s.	0.890433	0.581608	0.465939	0.71989	0.829928
pseudogene	2070660	2071211	+	b1999	yeeP	Pseudogene, CP4-44 putative defective prophage; putative GTP-binding protein	n.s.	n.s.	n.s.	n.s.	n.s.	0.88786	0.279695	0.0537373	0.187218	0.927701
CDS	2071539	2074655	+	b2000	flu	Antigen 43, phase-variable bipartite outer membrane protein; Ag43; CP4-44 defective prophage; affects surface properties, piliation, colonial morphology	n.s.	n.s.	n.s.	n.s.	n.s.	0.925216	0.670093	0.514114	0.7328	0.946083
CDS	2074779	2076308	+	b2001	yeeR	Function unknown, CP4-44 putative defective prophage	n.s.	n.s.	n.s.	n.s.	n.s.	0.915669	0.643046	0.349261	0.722484	0.932998
CDS	2076308	2076751	+	b2002	yeeS	Function unknown, CP4-44 putative defective prophage	n.s.	n.s.	n.s.	n.s.	n.s.	0.841066	0.489619	0.355266	0.575342	0.916418
CDS	2076817	2077035	+	b2003	yeeT	Function unknown, CP4-44 putative defective prophage	n.s.	n.s.	n.s.	n.s.	n.s.	0.888398	0.614164	0.468759	0.69656	0.932148
CDS	2077112	2077477	+	b2004	cbeA	Cytoskeleton bundling-enhancing factor A, CbtA antitoxin; CP4-44 putative defective prophage	n.s.	n.s.	n.s.	n.s.	n.s.	0.903771	0.620501	0.450773	0.693822	0.929285
CDS	2077569	2077940	+	b2005	cbtA	Cytoskeleton binding toxin; toxin component of toxin-antitoxin protein pair CbtA-CbeA; CP4-44 putative defective prophage	n.s.	n.s.	n.s.	n.s.	n.s.	0.896388	0.56529	0.456803	0.611712	0.920188
pseudogene	2077940	2078107	+	b2006	yeeW	Pseudogene, CP4-44 putative defective prophage	n.s.	n.s.	n.s.	n.s.	n.s.	0.772727	0.564076	0.27725	0.574202	0.901685
CDS	2079035	2079361	-	b2007	yeeX	Function unknown, UPF0265 family	n.s.	n.s.	n.s.	n.s.	n.s.	0.774819	0.113346	0.00425308	0.416665	0.868741
CDS	2079536	2080591	-	b2008	yeeA	Inner membrane protein, FUSC family, function unknown	n.s.	n.s.	n.s.	n.s.	n.s.	0.804498	0.613972	0.469369	0.673596	0.863056
CDS	2080792	2081262	-	b2009	sbmC	DNA gyrase inhibitor; in high copy protects cells from replication inhibitor MccB17; SOS induced; blocks MccB17 export	n.s.	n.s.	2.74779	n.s.	n.s.	0.797209	0.108584	0.000186132	0.177327	0.699771
CDS	2081384	2082547	-	b2010	dacD	D-alanine D-alanine carboxypeptidase PBP6b; penicillin-binding protein 6b	n.s.	n.s.	n.s.	n.s.	n.s.	0.842233	0.543553	0.214983	0.400249	0.921015
CDS	2082756	2084180	+	b2011	sbcB	Exonuclease I; suppresses recB recC mutations	n.s.	n.s.	n.s.	n.s.	n.s.	0.579375	0.0310283	0.0159862	0.414654	0.944383
CDS	2084229	2084453	-	b2012	yeeD	Predicted sulfurtransferase, function unknown; TusA family	n.s.	n.s.	n.s.	n.s.	n.s.	0.917864	0.473264	0.262764	0.492496	0.938705
CDS	2084470	2085525	-	b2013	yeeE	Inner membrane protein, UPF0394 family, function unknown	n.s.	n.s.	n.s.	n.s.	n.s.	0.532773	0.382391	0.351569	0.118201	0.92388
CDS	2085707	2087062	-	b2014	plaP	Putrescine importer, low affinity; possible cell density sensor	n.s.	-4.67587	-9.14625	-4.08976	n.s.	0.835436	0.00408912	1.20637e-05	0.00281172	0.75663
CDS	2087332	2088258	-	b2015	yeeY	Function unknown, LysR family of transcriptional regulators	n.s.	n.s.	n.s.	n.s.	n.s.	0.814545	0.074223	0.00773153	0.33318	0.892956
CDS	2088307	2089128	-	b2016	yeeZ	Function unknown; predicted enzyme with a nucleoside diphosphate sugar substrate and an NAD(P) cofactor	n.s.	n.s.	n.s.	n.s.	n.s.	0.579873	0.00665169	0.00210976	0.0729196	0.813424
CDS	2089465	2089713	-	b2017	yefM	Antitoxin for YoeB toxin; binds YoeB RNase-like domain	n.s.	n.s.	n.s.	n.s.	n.s.	0.758793	0.258248	0.19788	0.710293	0.940508
CDS	2089996	2090043	+	b2018	hisL	his operon leader peptide	n.s.	n.s.	n.s.	n.s.	n.s.	0.91679	0.553348	0.00468475	0.684532	0.387753
CDS	2090192	2091088	+	b2019	hisG	ATP-phosphoribosyltransferase	n.s.	n.s.	6.41604	n.s.	n.s.	0.222726	0.0232847	3.07202e-05	0.0596299	0.77234
CDS	2091097	2092398	+	b2020	hisD	Histidinol dehydrogenase	n.s.	n.s.	n.s.	n.s.	n.s.	0.531575	0.594124	0.0476497	0.182111	0.816483
CDS	2092398	2093465	+	b2021	hisC	Histidinol-phosphate aminotransferase	n.s.	n.s.	n.s.	n.s.	n.s.	0.667395	0.502368	0.0806433	0.108155	0.889322
CDS	2093468	2094532	+	b2022	hisB	Imidazoleglycerolphosphate dehydratase/histidinol phosphatase; bifunctional enzyme; HAD21	n.s.	n.s.	n.s.	n.s.	n.s.	0.622489	0.615696	0.120825	0.273641	0.918454
CDS	2094535	2095122	+	b2023	hisH	Imidazole glycerol phosphate (IGP) synthase, amidotransferase	n.s.	n.s.	n.s.	n.s.	n.s.	0.643229	0.604233	0.0219668	0.153622	0.526226
CDS	2095125	2095859	+	b2024	hisA	Phosphoribosylformimino-5-aminoimidazole carboxamide ribotide isomerase; 1-(5'-phosphoribosyl)-5-[(5'-phosphoribosylamino)methylideneamino] imidazole-4-carboxamide isomerase	n.s.	n.s.	n.s.	n.s.	n.s.	0.74722	0.297487	0.0012801	0.0420522	0.0849025
CDS	2095844	2096617	+	b2025	hisF	Imidazole glycerol phosphate (IGP) synthase, cyclase subunit	n.s.	n.s.	n.s.	n.s.	n.s.	0.72047	0.593489	0.0205876	0.246897	0.67545
CDS	2096614	2097222	+	b2026	hisI	PR-ATP pyrophosphatase/PR-AMP cyclohydrolase, bifunctional	n.s.	n.s.	n.s.	n.s.	n.s.	0.771208	0.508747	0.00821547	0.0815426	0.644356
CDS	2097324	2098301	-	b2027	wzzB	Regulator of lipopolysaccharide O-chain length; gene studied in Salmonella and non-K-12 strains	n.s.	n.s.	n.s.	n.s.	n.s.	0.880839	0.00750373	0.000358164	0.00912379	0.934569
CDS	2098450	2099613	-	b2028	ugd	UDP-glucose 6-dehydrogenase	n.s.	-2.06024	-2.18915	n.s.	n.s.	0.516198	0.00208214	0.00102034	0.038652	0.934244
CDS	2099865	2101268	-	b2029	gnd	6-phosphogluconate dehydrogenase, decarboxylating	n.s.	n.s.	n.s.	n.s.	n.s.	0.920476	0.648973	0.0837528	0.732085	0.943226
CDS	2101898	2102911	-	b2030	insH1	IS5 transposase	n.s.	n.s.	n.s.	n.s.	n.s.	0.919009	0.655996	0.41669	0.719954	0.922283
CDS	2103394	2104509	-	b2032	wbbK	Involved in lipopolysaccharide biosynthesis	n.s.	n.s.	n.s.	n.s.	n.s.	0.902394	0.654579	0.095465	0.532478	0.773803
CDS	2104497	2105084	-	b2033	wbbJ	Predicted lipopolysaccharide biosynthesis O-acetyl transferase; involved in lipopolysaccharide biosynthesis	n.s.	n.s.	n.s.	n.s.	n.s.	0.905418	0.369434	0.00652774	0.342052	0.758058
CDS	2105068	2106057	-	b2034	wbbI	d-Galf:alpha-d-Glc beta-1,6-galactofuranosyltransferase; involved in lipopolysaccharide biosynthesis	n.s.	n.s.	n.s.	n.s.	n.s.	0.776437	0.131023	0.00280153	0.0295238	0.860812
CDS	2106063	2107226	-	b2035	wbbH	O-antigen polymerase	n.s.	n.s.	n.s.	n.s.	n.s.	0.692225	0.59264	0.183852	0.142788	0.869918
CDS	2107229	2108329	-	b2036	glf	UDP-galactopyranose mutase	n.s.	n.s.	n.s.	n.s.	n.s.	0.639178	0.648079	0.103193	0.282715	0.859941
CDS	2108340	2109584	-	b2037	wzxB	Predicted polisoprenol-linked O-antigen translocase; hyperlethality gene	n.s.	n.s.	n.s.	n.s.	n.s.	0.840551	0.254758	0.0235677	0.0269955	0.925653
CDS	2109584	2110138	-	b2038	rfbC	dTDP-4-deoxyrhamnose-3,5-epimerase; hyperlethality gene	n.s.	n.s.	n.s.	n.s.	n.s.	0.887968	0.203742	0.0663049	0.0422167	0.939655
CDS	2110141	2111019	-	b2039	rfbA	Glucose-1-phosphate thymidylyltransferase 1; TDP-glucose pyrophosphorylase; needed for dTDP-L-rhamnose synthesis	n.s.	n.s.	n.s.	n.s.	n.s.	0.686362	0.357599	0.115887	0.154569	0.939816
CDS	2111080	2111976	-	b2040	rfbD	dTDP-L-rhamnose synthase	n.s.	n.s.	n.s.	n.s.	n.s.	0.820654	0.287814	0.017714	0.0472437	0.870667
CDS	2111979	2113061	-	b2041	rfbB	TDP-glucose oxidoreductase-4,6 dehydratase	n.s.	n.s.	n.s.	n.s.	n.s.	0.92236	0.0178565	0.00105467	0.00607732	0.942283
CDS	2113437	2114327	-	b2042	wcaN	Putative regulatory subunit for GalU	n.s.	n.s.	n.s.	n.s.	n.s.	0.773778	0.0452967	0.00576455	0.0911601	0.94442
CDS	2114505	2115896	-	b2043	wcaM	Colanic acid biosynthesis protein	n.s.	n.s.	n.s.	n.s.	n.s.	0.801899	0.620966	0.476001	0.608825	0.936169
CDS	2115910	2117127	-	b2044	wcaL	Putative colanic acid biosynthesis glycosyl transferase	n.s.	n.s.	n.s.	n.s.	n.s.	0.904457	0.612814	0.466677	0.684295	0.928175
CDS	2117127	2118404	-	b2045	wcaK	Colanic acid biosynthesis protein	n.s.	n.s.	n.s.	n.s.	n.s.	0.902531	0.608418	0.465569	0.690352	0.926627
CDS	2118683	2120158	-	b2046	wzxC	Predicted colanic acid translocase	n.s.	n.s.	n.s.	n.s.	n.s.	0.860556	0.539379	0.311309	0.577182	0.891408
CDS	2120163	2121554	-	b2047	wcaJ	Colanic biosynthesis UDP-glucose lipid carrier transferase	n.s.	n.s.	n.s.	n.s.	n.s.	0.875815	0.564441	0.339337	0.636842	0.897511
CDS	2121612	2122979	-	b2048	cpsG	Phosphomannomutase isozyme; colanic acid biosynthesis synthesis	n.s.	n.s.	n.s.	n.s.	n.s.	0.825576	0.585276	0.338054	0.579006	0.879742
CDS	2123087	2124520	-	b2049	cpsB	Colanic acid (CPS) biosynthesis; mannose 1-P guanyltransferase synthesis	n.s.	n.s.	n.s.	n.s.	n.s.	0.595708	0.589639	0.431539	0.189777	0.921922
CDS	2124526	2125746	-	b2050	wcaI	Putative colanic acid biosynthesis glycosyl transferase	n.s.	n.s.	n.s.	n.s.	n.s.	0.836064	0.578329	0.312482	0.600912	0.885746
CDS	2125746	2126222	-	b2051	wcaH	GDP-mannose mannosyl hydrolase; homodimeric	n.s.	n.s.	n.s.	n.s.	n.s.	0.827937	0.559151	0.234141	0.412633	0.884789
CDS	2126228	2127190	-	b2052	wcaG	NADPH-dependent GDP-L-fucose synthase, colanic acid synthesis; two step reaction at a single active site: GDP-4-keto-6-deoxy-D-mannose epimerase, then reductase	n.s.	n.s.	n.s.	n.s.	n.s.	0.857857	0.554241	0.23076	0.608461	0.782972
CDS	2127196	2128314	-	b2053	gmd	Fucose biosynthesis; GDP-D-mannose 4,6-dehydratase	n.s.	n.s.	n.s.	n.s.	n.s.	0.842522	0.52046	0.409946	0.554192	0.902456
CDS	2128343	2128888	-	b2054	wcaF	Predicted colanic acid biosynthesis acetyltransferase	n.s.	n.s.	n.s.	n.s.	n.s.	0.874648	0.616647	0.473002	0.579425	0.929086
CDS	2128907	2129650	-	b2055	wcaE	Predicted colanic acid biosynthesis glycosyl transferase; required for swarming phenotype	n.s.	n.s.	n.s.	n.s.	n.s.	0.880798	0.544219	0.390996	0.671645	0.859861
CDS	2129664	2130878	-	b2056	wcaD	Putative colanic acid polymerase	n.s.	n.s.	n.s.	n.s.	n.s.	0.854558	0.5181	0.393662	0.620238	0.907074
CDS	2130856	2132070	-	b2057	wcaC	Putative colanic acid biosynthesis glycosyl transferase	n.s.	n.s.	n.s.	n.s.	n.s.	0.873413	0.469384	0.351038	0.510915	0.910536
CDS	2132070	2132555	-	b2058	wcaB	Predicted colanic acid biosynthesis acetyltransferase	n.s.	n.s.	n.s.	n.s.	n.s.	0.893478	0.614068	0.452452	0.644804	0.913744
CDS	2132561	2133397	-	b2059	wcaA	Putative colanic acid biosynthesis glycosyl transferase	n.s.	n.s.	n.s.	n.s.	n.s.	0.744963	0.583617	0.235712	0.536879	0.863208
CDS	2133493	2135652	-	b2060	wzc	Autophosphorylating protein tyrosine kinase Wzc, a regulator of capsule production; mutants do not make capsules; cognate with Wzb phosphatase; phosphorylates Ugd	n.s.	n.s.	n.s.	n.s.	n.s.	0.866277	0.485621	0.270693	0.595161	0.921605
CDS	2135658	2136098	-	b2061	wzb	Phosphotyrosine-protein phosphatase Wzb; activates colanic acid synthesis for capsule production by dephosphorylating Wzc-P; mutants do not make capsules; induced by AI-2 pheromone	n.s.	n.s.	n.s.	n.s.	n.s.	0.844794	0.623642	0.482042	0.494276	0.929661
CDS	2136107	2137243	-	b2062	wza	Outer membrane auxillary lipoprotein (OMA) Wza; needed for capsular polysaccharide translocation through outer membrane	n.s.	n.s.	n.s.	n.s.	n.s.	0.664514	0.440095	0.225765	0.583709	0.921508
CDS	2137902	2139482	+	b2063	yegH	Inner membrane protein, function unknown	n.s.	n.s.	n.s.	n.s.	n.s.	0.903637	0.501104	0.182214	0.718928	0.942242
CDS	2139762	2141612	-	b2064	asmA	Suppressor of OmpF assembly mutants; may be more generally involved in OM protein assembly; required for swarming phenotype	n.s.	n.s.	n.s.	n.s.	n.s.	0.834166	0.283903	0.196013	0.217461	0.943719
CDS	2141637	2142215	-	b2065	dcd	dCTP deaminase; mutants suppress lethal dut mutants	n.s.	n.s.	n.s.	n.s.	n.s.	0.921843	0.337075	0.0480296	0.231495	0.728882
CDS	2142310	2142948	-	b2066	udk	Uridine/cytidine kinase	n.s.	n.s.	n.s.	n.s.	n.s.	0.398331	0.000501951	0.00173123	0.0112692	0.805154
CDS	2143266	2146580	+	b2067	yegE	Predicted diguanylate cyclase, dual domain protein; defective phosphodiesterase domain; predicted membrane sensor protein	n.s.	n.s.	n.s.	n.s.	n.s.	0.923274	0.654025	0.269629	0.719121	0.867187
CDS	2146695	2147540	-	b2068	alkA	3-methyl-adenine DNA glycosylase II, inducible; repairs by single-and double-strand excision of 3-methyl adenine	n.s.	n.s.	n.s.	n.s.	n.s.	0.892094	0.0278054	0.0565427	0.0806246	0.915318
CDS	2147674	2149023	+	b2069	yegD	Putatitve DnaK-like chaperone, function unknown	n.s.	n.s.	-2.73308	n.s.	n.s.	0.88804	0.0530361	0.000936641	0.0230442	0.874611
CDS	2149042	2150985	-	b2070	yegI	Function unknown	n.s.	n.s.	n.s.	n.s.	n.s.	0.90337	0.635223	0.178934	0.703745	0.743776
CDS	2151185	2151643	+	b2071	yegJ	Function unknown	n.s.	n.s.	n.s.	n.s.	n.s.	0.852061	0.576383	0.231438	0.63933	0.858165
CDS	2151714	2152472	-	b2072	yegK	Predicted phosphatase, function unknown	n.s.	n.s.	n.s.	n.s.	n.s.	0.855412	0.533188	0.359794	0.628509	0.917163
CDS	2152472	2153128	-	b2073	yegL	VMA domain protein, function unknown	n.s.	n.s.	n.s.	n.s.	n.s.	0.880141	0.556647	0.425546	0.628946	0.899052
CDS	2154016	2155260	+	b2074	mdtA	MdtABC-TolC efflux pump, multidrug resistance; membrane fusion protein, signal anchor	n.s.	n.s.	n.s.	n.s.	n.s.	0.903877	0.420939	0.141249	0.551049	0.930612
CDS	2155263	2158382	+	b2075	mdtB	MdtABC-TolC efflux pump, multidrug resistance; heterodimeric RND-type transporter	n.s.	n.s.	n.s.	n.s.	n.s.	0.907062	0.356619	0.178466	0.649044	0.939005
CDS	2158386	2161460	+	b2076	mdtC	MdtABC-TolC efflux pump, multidrug resistance; heterodimeric RND-type transporter	n.s.	n.s.	n.s.	n.s.	n.s.	0.917943	0.276877	0.252112	0.430936	0.934926
CDS	2161464	2162876	+	b2077	iceT	Putative arabinose efflux transporter	n.s.	n.s.	n.s.	n.s.	n.s.	0.900041	0.597375	0.42286	0.650499	0.933371
CDS	2162876	2164276	+	b2078	baeS	Sensor kinase for mdtABCD, acrD and spy	n.s.	n.s.	n.s.	n.s.	n.s.	0.88695	0.5487	0.141024	0.705424	0.866105
CDS	2164276	2164995	+	b2079	baeR	Response regulator for mdtABCD, acrD and spy	n.s.	n.s.	n.s.	n.s.	n.s.	0.910235	0.232272	0.179871	0.213899	0.940636
CDS	2165189	2165518	+	b2080	yegP	Function unknown, UPF0339 family	n.s.	n.s.	3.94444	n.s.	n.s.	0.895738	0.183455	0.00014713	0.268124	0.472423
[truncated: 2,500 more rows]

## Sheet: log2_fold-change
Table S8: Unexposed DEGs
log2 fold-change values of DEGs and FDR for each condition. Table ordered by gene_id.
feature	start	end	strand	gene_id	gene_name	protein_description	MG_t0_vs_MG_t10	MG_t0_vs_MG_t30	MG_t0_vs_MG_t60	MG_t10_vs_MG_t30	MG_t30_vs_MG_t60	MG_t0_vs_MG_t10_FDR	MG_t0_vs_MG_t30_FDR	MG_t0_vs_MG_t60_FDR	MG_t10_vs_MG_t30_FDR	MG_t30_vs_MG_t60_FDR
CDS	190	252	+	b0001	thrL	Regulatory leader peptide for thrABC operon	n.s.	n.s.	n.s.	n.s.	n.s.	0.610399	0.275464	0.0186425	0.614086	0.9249
CDS	337	2796	+	b0002	thrA	Aspartokinase I and homoserine dehydrogenase I, bifunctional	n.s.	n.s.	n.s.	n.s.	n.s.	0.915129	0.670166	0.236607	0.716206	0.933512
CDS	2801	3730	+	b0003	thrB	Homoserine kinase	n.s.	n.s.	n.s.	n.s.	n.s.	0.912036	0.666763	0.094276	0.513502	0.844938
CDS	3734	5017	+	b0004	thrC	Threonine synthase	n.s.	n.s.	n.s.	n.s.	n.s.	0.924152	0.666539	0.0863444	0.712708	0.694279
CDS	5234	5527	+	b0005	yaaX	Predicted secreted protein, DUF2502 family, function unknown	n.s.	n.s.	-1.74786	n.s.	n.s.	0.838907	0.136728	0.000226667	0.244599	0.372985
CDS	5686	6459	-	b0006	yaaA	Peroxide resistance protein, lowers intracellular iron	n.s.	n.s.	n.s.	n.s.	n.s.	0.874829	0.606436	0.490392	0.712508	0.934088
CDS	6532	7959	-	b0007	yaaJ	Predicted transporter, sodium:alanine (SAF) symporter family; function unknown	n.s.	2.04947	2.01784	n.s.	n.s.	0.493541	0.000236956	0.000313071	0.0984742	0.933353
CDS	8238	9188	+	b0008	talB	Transaldolase B	n.s.	n.s.	n.s.	n.s.	n.s.	0.881971	0.66133	0.336214	0.730707	0.72467
CDS	9306	9890	+	b0009	mog	Molybdochelatase incorporating molybdenum into molybdopterin; chlorate resistance	n.s.	n.s.	n.s.	n.s.	n.s.	0.915627	0.267189	0.0326351	0.42827	0.789648
CDS	9931	10494	-	b0010	satP	Inner membrane protein, Grp1_Fun34_YaaH family; function unknown	n.s.	-1.32193	-1.29596	n.s.	n.s.	0.0800949	0.000359424	0.000251404	0.102906	0.930879
CDS	10646	11356	-	b0011	yaaW	UPF0174 family, function unknown	n.s.	n.s.	n.s.	n.s.	n.s.	0.812208	0.419898	0.404561	0.271048	0.865374
CDS	11385	11786	-	b0013	yaaI	Predicted secreted protein, UPF0412 family, function unknown	n.s.	n.s.	n.s.	n.s.	n.s.	0.862882	0.591038	0.419145	0.654037	0.925123
CDS	12163	14076	+	b0014	dnaK	Hsp70 molecular chaperone, heat-inducible; bichaperone with ClpB for protein disaggregation	n.s.	n.s.	n.s.	n.s.	n.s.	0.902993	0.60221	0.14556	0.16656	0.0639093
CDS	14168	15295	+	b0015	dnaJ	DnaK co-chaperone HSP40; DNA-binding protein; stress-related DNA biosynthesis, responsive to heat shock; binds Zn(II)	n.s.	n.s.	n.s.	n.s.	n.s.	0.730133	0.651635	0.0143666	0.655263	0.183453
CDS	15445	16554	+	b0016	insL1	IS186 transposase	n.s.	n.s.	-1.15565	n.s.	n.s.	0.902037	0.506275	0.00495932	0.685241	0.231022
CDS	16754	16960	-	b0018	mokC	Overlapping regulatory peptide, enables hokC expression	n.s.	n.s.	1.08153	n.s.	n.s.	0.676391	0.0265681	0.00751287	0.444639	0.933318
CDS	17489	18652	+	b0019	nhaA	Na+/H+ antiporter 1, strongly pH-dependent; helps regulate intracellular pH and extrude lithium; nhaA_P1 activated by NhaR, repressed by H-NS and stimulated by Na(+)	n.s.	n.s.	n.s.	n.s.	n.s.	0.912614	0.620594	0.157967	0.687972	0.885003
CDS	18715	19617	+	b0020	nhaR	Positive regulator of nhaA, Na(+)-dependent	n.s.	n.s.	n.s.	n.s.	n.s.	0.698681	0.452758	0.230308	0.699831	0.937881
CDS	19814	20314	-	b0021	insB1	IS1 transposase B	n.s.	n.s.	n.s.	n.s.	n.s.	0.892493	0.617688	0.433189	0.681021	0.926648
CDS	20236	20508	-	b0022	insA	IS1 transposase A	n.s.	n.s.	n.s.	n.s.	n.s.	0.335142	0.0579787	0.0100731	0.659898	0.900823
CDS	20818	21078	-	b0023	rpsT	30S ribosomal subunit protein S20	n.s.	-1.44043	-1.60739	n.s.	n.s.	0.0613462	0.000557765	4.36911e-05	0.0161531	0.930554
CDS	21181	21396	+	b0024	yaaY	Function unknown	n.s.	n.s.	n.s.	n.s.	n.s.	0.835829	0.134003	0.0321414	0.484245	0.924495
CDS	21407	22345	+	b0025	ribF	Riboflavin kinase and FAD synthase, riboflavin biosynthesis	n.s.	n.s.	n.s.	n.s.	n.s.	0.907753	0.665193	0.506946	0.698675	0.944027
CDS	22391	25204	+	b0026	ileS	Isoleucine--tRNA ligase	n.s.	n.s.	n.s.	n.s.	n.s.	0.891658	0.608813	0.259736	0.730286	0.946573
CDS	25207	25698	+	b0027	lspA	Prolipoprotein signal peptidase, signal peptidase II; SPII	n.s.	n.s.	n.s.	n.s.	n.s.	0.920254	0.63917	0.0852314	0.718992	0.801535
CDS	25826	26272	+	b0028	fkpB	FKBP-type peptidyl-prolyl cis-trans isomerase	n.s.	n.s.	n.s.	n.s.	n.s.	0.856853	0.175604	0.383668	0.239033	0.742441
CDS	26277	27224	+	b0029	ispH	4-hydroxy-3-methylbut-2-enyl diphosphate reductase; last, branched, step of isopentenyl diphosphate (IPP) and dimethylallyl diphosphate (DMAPP) synthesis from 1-hydroxy-2-methyl-2-(E)-butenyl 4-diphosphate; alternative nonmevalonate (DXP) pathway for terp	n.s.	n.s.	n.s.	n.s.	n.s.	0.907161	0.0424304	0.0323377	0.0126338	0.944231
CDS	27293	28204	+	b0030	rihC	Ribonucleoside hydrolase	n.s.	n.s.	n.s.	n.s.	n.s.	0.893119	0.617877	0.485778	0.701621	0.938855
CDS	28374	29192	+	b0031	dapB	Dihydrodipicolinate reductase	n.s.	n.s.	n.s.	n.s.	n.s.	0.875903	0.539786	0.509018	0.337337	0.928359
CDS	29651	30796	+	b0032	carA	Carbamoyl phosphate synthase, small subunit; glutamine-hydrolyzing, tetramer of heterodimers	n.s.	n.s.	n.s.	-1.71508	n.s.	0.838301	0.0190936	0.0367466	0.00546092	0.945119
CDS	30817	34035	+	b0033	carB	Carbamoyl phosphate synthase, ammonia, large subunit; tetramer of heterodimers	n.s.	n.s.	-1.70886	n.s.	n.s.	0.924306	0.156225	0.00151775	0.139423	0.864932
CDS	34300	34692	+	b0034	caiF	Transcriptional activator of cai operon	n.s.	n.s.	1.39626	n.s.	n.s.	0.883041	0.0116661	0.00360875	0.0858008	0.90963
CDS	34784	35371	-	b0035	caiE	Stimulates activities of CaiD and CaiB	n.s.	n.s.	n.s.	n.s.	n.s.	0.784455	0.466707	0.329333	0.650015	0.920965
CDS	35380	36162	-	b0036	caiD	Carnitinyl-CoA dehydratase	n.s.	n.s.	n.s.	n.s.	n.s.	0.855715	0.50982	0.419432	0.662889	0.915829
CDS	36274	37824	-	b0037	caiC	Crotonobetain/carnitine-CoA ligase	n.s.	n.s.	n.s.	n.s.	n.s.	0.906837	0.481051	0.479095	0.646789	0.905704
CDS	37901	39115	-	b0038	caiB	Carnitine dehydratase; crotonobetaine reductase, CI component	n.s.	n.s.	n.s.	n.s.	n.s.	0.893217	0.521777	0.189926	0.697949	0.870191
CDS	39247	40386	-	b0039	caiA	Crotonobetaine reductase, CII component	n.s.	n.s.	n.s.	n.s.	n.s.	0.88386	0.135913	0.0695298	0.492893	0.940777
CDS	40420	41931	-	b0040	caiT	L-carnitine/gamma-butyrobetaine antiporter; trimeric; BCCT family	n.s.	n.s.	n.s.	n.s.	n.s.	0.804051	0.276029	0.425405	0.084116	0.804689
CDS	42403	43170	+	b0041	fixA	Required for anaerobic carnitine reduction	n.s.	n.s.	n.s.	n.s.	n.s.	0.880182	0.535407	0.310722	0.623298	0.896138
CDS	43188	44126	+	b0042	fixB	Required for anaerobic carnitine reduction	n.s.	n.s.	n.s.	n.s.	n.s.	0.87577	0.498877	0.355791	0.507739	0.919421
CDS	44180	45463	+	b0043	fixC	Predicted flavoprotein oxidoreductase; may be involved in anaerobic carnitine reduction; predicted FAD-binding domain; function unknown	n.s.	n.s.	n.s.	n.s.	n.s.	0.895831	0.433768	0.417125	0.642595	0.686278
CDS	45463	45747	+	b0044	fixX	Related to carnitine metabolism	n.s.	n.s.	n.s.	n.s.	n.s.	0.818183	0.563954	0.441708	0.431658	0.909956
CDS	45807	47135	+	b0045	yaaU	Predicted transporter, MFS family, function unknown; membrane protein	n.s.	n.s.	n.s.	n.s.	n.s.	0.884896	0.45144	0.4095	0.529903	0.797613
CDS	47246	47773	+	b0046	kefF	Potassium-efflux system ancillary protein for KefC; glutathione-regulated; quinone oxidoreductase, FMN-dependent	n.s.	n.s.	n.s.	n.s.	n.s.	0.777454	0.600064	0.466923	0.245257	0.935145
CDS	47769	49628	+	b0047	kefC	NEM-activatable K+/H+ antiporter	n.s.	n.s.	n.s.	n.s.	n.s.	0.85844	0.240019	0.038369	0.622847	0.937004
CDS	49823	50299	+	b0048	folA	Dihydrofolate reductase; trimethoprim resistance	n.s.	-1.50805	-1.35216	n.s.	n.s.	0.0582429	1.42379e-05	1.14674e-05	0.00644641	0.901879
CDS	50383	51222	-	b0049	apaH	Dinucleoside tetraphosphatase, symmetrical; diadenosine tetraphosphatase; bis(5'-nucleosyl)-tetraphosphatase, symmetrical	n.s.	n.s.	n.s.	n.s.	n.s.	0.754816	0.0533679	0.505416	0.421643	0.156674
CDS	51232	51606	-	b0050	apaG	Expressed as part of complex ksgA operon, function unknown; Salmonella ortholog involved in Co2+ and Mg2+ efflux; upstream of apaH	n.s.	n.s.	n.s.	n.s.	n.s.	0.899581	0.126217	0.319267	0.106743	0.607286
CDS	51612	52430	-	b0051	rsmA	16S rRNA m(6)A1518, m(6)A1519 dimethyltransferase, SAM-dependent; mutant is kasugamycin resistant; multicopy suppressor of era(Cs)	n.s.	n.s.	n.s.	n.s.	n.s.	0.916931	0.186957	0.175191	0.123433	0.898308
CDS	52430	53416	-	b0052	pdxA	4-hydroxythreonine-4-phosphate dehydrogenase; fourth step in pyridoxal 5-phosphate biosynthesis; isoniazid resistance; requires divalent cations and NAD(P)+	n.s.	n.s.	n.s.	n.s.	n.s.	0.923447	0.13836	0.456294	0.136093	0.883486
CDS	53419	54702	-	b0053	surA	Periplasmic OM porin chaperone, has PPIase activity; required for stationary-phase survival	n.s.	n.s.	n.s.	n.s.	n.s.	0.919579	0.594757	0.452195	0.652516	0.899703
CDS	54758	57109	-	b0054	lptD	LPS assembly OM complex LptDE, beta-barrel component	n.s.	n.s.	n.s.	n.s.	n.s.	0.920068	0.660335	0.241732	0.730646	0.943318
CDS	57364	58176	+	b0055	djlA	DnaK co-chaperone, membrane-asssociated, DNA-binding; mutants rapidly accumulate suppressors	n.s.	n.s.	n.s.	n.s.	n.s.	0.858207	0.648811	0.509126	0.71137	0.943976
CDS	59690	60346	-	b0058	rluA	23S rRNA pseudouridine(746), tRNA pseudouridine(32) synthase; dual specificity	n.s.	n.s.	-1.22529	n.s.	n.s.	0.589612	0.0864441	0.000272535	0.03076	0.719074
CDS	60361	63264	-	b0059	rapA	RNA polymerase binding protein; mutants are UV-S; mutant biofilms have less polysaccharide and are antibiotic sensitive; ATPase and putative helicase	n.s.	n.s.	-1.59312	n.s.	n.s.	0.913272	0.0643009	0.00114734	0.0160556	0.89174
CDS	63432	65780	-	b0060	polB	DNA polymerase II, capable of translesion synthesis; role in the resumption of DNA synthesis after UV irradiation	n.s.	n.s.	n.s.	n.s.	n.s.	0.524907	0.141634	0.469125	0.69773	0.770432
CDS	65858	66550	-	b0061	araD	L-ribulose-5-phosphate 4-epimerase	n.s.	n.s.	n.s.	n.s.	n.s.	0.839733	0.565048	0.439163	0.509425	0.911298
CDS	66838	68337	-	b0062	araA	L-Arabinose isomerase; first step in arabinose catabolism; converts L-arabinose to L-ribulose	n.s.	n.s.	n.s.	n.s.	n.s.	0.906006	0.632345	0.442374	0.703815	0.929563
CDS	68351	70048	-	b0063	araB	Ribulokinase	n.s.	n.s.	n.s.	n.s.	n.s.	0.856734	0.523812	0.112264	0.65898	0.809676
CDS	70387	71262	+	b0064	araC	Transcriptional activator for the ara regulon; autorepressor in the absence of arabinose co-activator	n.s.	n.s.	n.s.	n.s.	n.s.	0.670547	0.448021	0.158894	0.0718807	0.937912
CDS	71351	72112	+	b0065	yabI	Inner membrane protein, DedA family, function unknown	n.s.	n.s.	n.s.	n.s.	n.s.	0.786469	0.332191	0.369516	0.528172	0.907931
CDS	72232	72927	-	b0066	thiQ	ABC transporter ATPase for thiamine, thiamine pyrophosphate	n.s.	n.s.	n.s.	n.s.	n.s.	0.906234	0.449355	0.0516993	0.53316	0.817028
CDS	72914	74521	-	b0067	thiP	ABC transporter permease for thiamine, thiamine pyrophosphate	n.s.	n.s.	-1.34323	n.s.	n.s.	0.844934	0.139994	0.00707102	0.275264	0.578386
CDS	74500	75480	-	b0068	thiB	Periplasmic thiamin binding protein; TBP; monomeric	n.s.	n.s.	-1.29239	n.s.	n.s.	0.451166	0.00321456	6.0671e-05	0.268774	0.697598
CDS	75647	77299	-	b0069	sgrR	Transcriptional activator of sgrS sRNA; sgrS destabilizes ptsG mRNA	n.s.	n.s.	n.s.	n.s.	n.s.	0.902912	0.0707787	0.254516	0.0552724	0.806228
CDS	77621	78796	+	b0070	setA	Broad specificity sugar efflux transporter	n.s.	n.s.	n.s.	n.s.	n.s.	0.905649	0.588122	0.320227	0.478475	0.929246
CDS	78851	79453	-	b0071	leuD	3-isopropylmalate dehydratase small subunit; also called alpha-Isopropylmalate isomerase	n.s.	n.s.	n.s.	n.s.	n.s.	0.922431	0.426704	0.0050741	0.393896	0.64583
CDS	79467	80864	-	b0072	leuC	3-isopropylmalate dehydratase large subunit; also called alpha-isopropylmalate isomerase	n.s.	n.s.	n.s.	n.s.	n.s.	0.91685	0.428534	0.00321135	0.536711	0.799919
CDS	80870	81958	-	b0073	leuB	3-isopropylmalate dehydrogenase, NAD(+)-dependent	n.s.	n.s.	n.s.	n.s.	n.s.	0.923706	0.252419	0.00830508	0.291697	0.932693
CDS	81961	83529	-	b0074	leuA	alpha-Isopropylmalate synthase	n.s.	n.s.	n.s.	n.s.	n.s.	0.895331	0.011219	0.00236342	0.163723	0.944958
CDS	83625	83708	-	b0075	leuL	leu operon leader peptide	n.s.	n.s.	n.s.	n.s.	n.s.	0.890707	0.180538	0.0127776	0.514421	0.868602
CDS	84368	85309	+	b0076	leuO	Pleiotropic transcriptional regulator; regulates dsrA; relieves bgl silencing, multi-copy represses cadC	n.s.	n.s.	n.s.	n.s.	n.s.	0.848948	0.441852	0.0711772	0.681263	0.870735
CDS	85630	87351	+	b0077	ilvI	Acetohydroxy acid synthase III (AHAS-III); acetolactate synthase III (ALS-III); valine sensitive; large subunit	n.s.	n.s.	n.s.	n.s.	n.s.	0.767638	0.116626	0.0306299	0.319887	0.945792
CDS	87357	87845	+	b0078	ilvH	Acetohydroxy acid synthase III (AHAS-III) regulatory subunit; acetolactate synthase III (ALS-III); valine sensitive; small subunit	n.s.	n.s.	n.s.	n.s.	n.s.	0.698417	0.0886591	0.00562117	0.351351	0.900942
CDS	88028	89029	+	b0080	cra	Catabolite repressor-activator	n.s.	n.s.	n.s.	n.s.	n.s.	0.918508	0.0790476	0.00103988	0.0182409	0.565229
CDS	89634	90089	+	b0081	mraZ	Inhibitor of RsmH methyltransferase activity; expressed gene in dcw (division, cell wall) gene cluster	n.s.	n.s.	n.s.	n.s.	n.s.	0.909153	0.579805	0.486242	0.366739	0.814128
CDS	90094	91032	+	b0082	rsmH	16S rRNA m(4)C1402 methyltransferase, SAM-dependent; membrane-associated. expressed gene in dcw gene cluster; non-essential	n.s.	n.s.	n.s.	n.s.	n.s.	0.827244	0.623826	0.422149	0.270399	0.88802
CDS	91032	91394	+	b0083	ftsL	Cell division and growth, membrane protein	n.s.	n.s.	n.s.	n.s.	n.s.	0.910927	0.331932	0.167734	0.350197	0.939154
CDS	91413	93176	+	b0084	ftsI	Transpetidase, PBP3; penicillin-binding protein 3 involved in septal peptidoglycan synthesis	n.s.	n.s.	n.s.	n.s.	n.s.	0.916039	0.475186	0.0391456	0.431899	0.849951
CDS	93166	94650	+	b0085	murE	meso-diaminopimelate adding enzyme; UDP-N-acetylmuramoyl-L-alanyl-D-glutamate:meso-diaminopimelate ligase	n.s.	n.s.	n.s.	n.s.	n.s.	0.900213	0.50047	0.0250215	0.711437	0.827058
CDS	94650	96005	+	b0086	murF	D-alanyl:D-alanine adding enzyme; UDP-N-acetylmuramoyl-tripeptide:D-alanyl-D-alanine ligase	n.s.	n.s.	n.s.	n.s.	n.s.	0.766687	0.448974	0.0438228	0.727253	0.865301
CDS	96002	97081	+	b0087	mraY	UDP-N-acetylmuramoyl-pentapeptide:undecaprenyl-PO4 phosphatase	n.s.	n.s.	n.s.	n.s.	n.s.	0.922396	0.625376	0.159359	0.67891	0.511174
CDS	97087	98400	+	b0088	murD	D-glutamic acid adding enzyme; UDP-N-acetylmuramoyl-L-alanine:D-glutamate ligase	n.s.	n.s.	n.s.	n.s.	n.s.	0.91988	0.644627	0.0486717	0.726273	0.684318
CDS	98403	99644	+	b0089	ftsW	Lipid II flippase; divisome protein recruiting FtsI; SEDS protein	n.s.	n.s.	n.s.	n.s.	n.s.	0.816136	0.526977	0.321567	0.700764	0.941268
CDS	99644	100708	+	b0090	murG	N-acetylglucosaminyl transferase; UDP-N-acetylglucosamine:N-acetylmuramyl-(pentapeptide) pyrophosphoryl-undecaprenol N-acetylglucosamine transferase; murein synthesis peripheral membrane protein interacting with cardiolipin	n.s.	n.s.	n.s.	n.s.	n.s.	0.916018	0.572787	0.168201	0.717053	0.570168
CDS	100765	102237	+	b0091	murC	UDP-N-acetylmuramate:L-alanine ligase; L-alanine adding enzyme	n.s.	n.s.	n.s.	n.s.	n.s.	0.91437	0.631465	0.492789	0.72217	0.817164
CDS	102233	103150	+	b0092	ddlB	D-alanine:D-alanine ligase B, ADP-forming	n.s.	n.s.	n.s.	n.s.	n.s.	0.857268	0.650026	0.393818	0.615963	0.897553
CDS	103155	103982	+	b0093	ftsQ	Divisome assembly protein; cell division and growth of wall at septum	n.s.	n.s.	n.s.	n.s.	n.s.	0.873736	0.632081	0.170763	0.403907	0.887153
CDS	103982	105241	+	b0094	ftsA	Cell division and septation protein, specific role unknown; recruited to FtsZ ring	n.s.	n.s.	n.s.	n.s.	n.s.	0.817116	0.648567	0.155189	0.625533	0.935545
CDS	105305	106453	+	b0095	ftsZ	Septal ring GTPase required for cell division and growth; initiation of septation; tubulin-like protein	n.s.	n.s.	n.s.	n.s.	n.s.	0.671483	0.465989	0.139224	0.716597	0.944859
CDS	106557	107471	+	b0096	lpxC	Lipid A synthesis, UDP-3-O-(R-3-hydroxymyristoyl)-N-acetylglucosamine deacetylase; zinc metalloamidase; cell envelope and cell separation	n.s.	n.s.	n.s.	n.s.	n.s.	0.923551	0.644461	0.493924	0.731307	0.940607
CDS	107705	108214	+	b0097	secM	Secretion monitor controlling secA expression	n.s.	n.s.	n.s.	n.s.	n.s.	0.727782	0.219962	0.0693657	0.717896	0.945671
CDS	108279	110981	+	b0098	secA	Preprotein translocase secAYEG receptor/ATPase subunit; autogenous translational repressor; ATP-dependent helicase activity on secMA mRNA; homodimeric/monomeric	n.s.	n.s.	n.s.	n.s.	n.s.	0.923689	0.620222	0.185022	0.470878	0.944559
CDS	111044	111430	+	b0099	mutT	8-oxo-dGTPase, antimutator; prevents AT-to-GC transversions; dGTP pyrophosphohydrolase	n.s.	n.s.	n.s.	n.s.	n.s.	0.852188	0.201361	0.0400389	0.0355627	0.931872
CDS	111652	111846	-	b0101	yacG	DNA gyrase inhibitor; Zn(2+)-binding protein	n.s.	n.s.	n.s.	n.s.	n.s.	0.920439	0.452006	0.213371	0.543986	0.943213
CDS	111859	112599	-	b0102	zapD	FtsZ stabilizer	n.s.	n.s.	n.s.	n.s.	n.s.	0.911542	0.342674	0.110563	0.670703	0.936444
CDS	112602	113219	-	b0103	coaE	Dephospho-CoA kinase; final step in CoA synthesis	n.s.	n.s.	n.s.	n.s.	n.s.	0.455132	0.44418	0.367832	0.374269	0.588251
CDS	113444	114484	+	b0104	guaC	GMP reductase	n.s.	n.s.	n.s.	n.s.	n.s.	0.883783	0.174452	0.00615783	0.440447	0.924155
CDS	114525	115724	-	b0106	hofC	Homologous to PilC of P. aeruginosa; function not established, insertion mutation gives no phenotype	n.s.	n.s.	n.s.	n.s.	n.s.	0.756734	0.574999	0.23459	0.671388	0.928543
CDS	115717	117099	-	b0107	hofB	Homologous to PilB of Pseudomonas aeruginosa; function not established, insertion mutation gives no phenotype	n.s.	n.s.	n.s.	n.s.	n.s.	0.804275	0.155657	0.0454077	0.53435	0.935229
CDS	117112	117549	-	b0108	ppdD	Type IV pilin; function unknown; first 6 residues may be cleaved by prepilin peptidase to leave an N-terminal methylphenylalanine	n.s.	n.s.	n.s.	n.s.	n.s.	0.767164	0.466528	0.129186	0.651654	0.879095
CDS	117755	118645	-	b0109	nadC	Quinolinate phosphoribosyl transferase	n.s.	n.s.	n.s.	n.s.	n.s.	0.906082	0.36174	0.0968634	0.514788	0.932056
CDS	118733	119281	+	b0110	ampD	1,6-anhydro-N-acetylmuramyl-L-alanine amidase, Zn-dependent; murein amidase	n.s.	n.s.	1.11516	n.s.	n.s.	0.34968	0.00223566	0.000371287	0.048424	0.89446
CDS	119281	120132	+	b0111	ampE	Ampicillin resistance; membrane protein	n.s.	n.s.	n.s.	n.s.	n.s.	0.908264	0.00138564	0.000298315	0.00334408	0.938915
CDS	120181	121551	-	b0112	aroP	General aromatic amino acid transport permease	n.s.	n.s.	n.s.	n.s.	n.s.	0.923169	0.665792	0.512274	0.732383	0.943539
CDS	122092	122853	+	b0113	pdhR	Pyruvate dehydrogenase operon (pdhR-aceEF-lpd) repressor; autoregulatory; pyruvate relieves repression; monomeric	n.s.	n.s.	n.s.	n.s.	n.s.	0.827418	0.587905	0.0861583	0.173529	0.856845
CDS	123017	125677	+	b0114	aceE	Pyruvate dehydrogenase, decarboxylase component E1; acetate requirement	n.s.	n.s.	n.s.	n.s.	n.s.	0.808538	0.0669886	0.00937156	0.582198	0.946418
CDS	125695	127584	+	b0115	aceF	Pyruvate dehydrogenase, dihydrolipoamide acetyltransferase E2; acetate requirement	n.s.	n.s.	1.02273	n.s.	n.s.	0.527348	0.0781951	0.00179845	0.52432	0.938885
CDS	127912	129333	+	b0116	lpd	Lipoamide dehydrogenase, NADH-dependent; E3 component of pyruvate and 2-oxoglutarate dehydrogenase complexes; also functions as glycine cleavage system L protein; binds Zn(II)	n.s.	n.s.	n.s.	n.s.	n.s.	0.815045	0.660641	0.513789	0.259326	0.934706
CDS	129410	131260	-	b0117	yacH	Function unknown	n.s.	n.s.	n.s.	n.s.	n.s.	0.847813	0.590178	0.287435	0.565609	0.87442
CDS	131615	134209	+	b0118	acnB	Aconitase B; 2-methylaconitate hydratase; apo-enzyme binds mRNA for negative translational autoregulation; iron-sulfur cluster; monomeric	n.s.	n.s.	n.s.	n.s.	n.s.	0.843167	0.648323	0.0170215	0.285616	0.800244
CDS	134388	134747	+	b0119	yacL	Function unknown	n.s.	n.s.	n.s.	n.s.	n.s.	0.0603061	0.0070206	0.00164712	0.718348	0.941504
CDS	134791	135582	-	b0120	speD	S-adenosylmethionine decarboxylase, spermidine biosynthesis; two subunits by cleavage: residues 1-111 are the beta chain and 112-264 are the alpha chain (153 aa)	n.s.	n.s.	-1.02276	n.s.	n.s.	0.923343	0.352432	0.000887007	0.254757	0.453935
CDS	135601	136464	-	b0121	speE	Spermidine synthase	n.s.	n.s.	-1.10651	n.s.	n.s.	0.921428	0.291142	0.000280921	0.165929	0.375723
CDS	136573	136917	-	b0122	yacC	Expressed protein, function unknown, PulS_OutS family	n.s.	n.s.	n.s.	n.s.	n.s.	0.912437	0.618818	0.4874	0.692623	0.936909
CDS	137083	138630	+	b0123	cueO	Multicopper oxidase (laccase), confers copper tolerance; oxidizes model substrate dimethoxyphenol; in vitro ferroxidase and phenoloxidase activities; regulated by copper-responsive CueR activator	n.s.	n.s.	n.s.	n.s.	n.s.	0.676994	0.167601	0.0175526	0.464839	0.943797
CDS	138838	141225	-	b0124	gcd	Glucose dehydrogenase (pyrroloquinoline-quinone) quinoprotein; inner membrane protein	n.s.	n.s.	n.s.	n.s.	n.s.	0.654202	0.654421	0.464208	0.258021	0.936621
CDS	141431	141964	+	b0125	hpt	Hypoxanthine-guanine phosphoribosyltransferase	n.s.	n.s.	n.s.	n.s.	n.s.	0.902257	0.477443	0.292547	0.298039	0.944167
CDS	142011	142670	-	b0126	can	Carbonic anhydrase, beta class	n.s.	n.s.	n.s.	n.s.	n.s.	0.326643	0.0062896	0.000176003	0.269424	0.903849
CDS	142779	143702	+	b0127	yadG	ABC family transporter ATPase, function unknown	n.s.	n.s.	n.s.	n.s.	n.s.	0.782953	0.0879931	0.0107086	0.476174	0.938569
CDS	143702	144469	+	b0128	yadH	Predicted ABC transporter permease, function unknown	n.s.	n.s.	n.s.	n.s.	n.s.	0.908167	0.179084	0.030908	0.446716	0.927409
CDS	144577	145014	+	b0129	yadI	Predicted PTS Enzyme IIA, sugar specificity unknown	n.s.	1.11145	1.45349	n.s.	n.s.	0.253215	0.00184727	0.000420874	0.128972	0.832247
CDS	145081	146307	+	b0130	yadE	Polysaccharide deacetylase-like protein, function unknown	n.s.	n.s.	n.s.	n.s.	n.s.	0.908094	0.624648	0.0612087	0.704867	0.487521
CDS	146317	146694	-	b0131	panD	Aspartate 1-decarboxylase; pantothenate biosynthesis; residues 1-24 constitute the beta chain; C-terminal 102 residues constitute the alpha chain	n.s.	n.s.	n.s.	n.s.	n.s.	0.684932	0.0138769	0.0018052	0.394962	0.941711
CDS	146968	147867	+	b0132	yadD	Putative transposase, function unknown	n.s.	n.s.	n.s.	n.s.	n.s.	0.554069	0.214826	0.130079	0.592159	0.85567
CDS	147947	148795	-	b0133	panC	Pantothenate synthase, dimeric	n.s.	n.s.	n.s.	n.s.	n.s.	0.915066	0.583506	0.159823	0.723423	0.943003
CDS	148810	149601	-	b0134	panB	Ketopantoate hydroxymethyltransferase	n.s.	n.s.	n.s.	n.s.	n.s.	0.835041	0.293627	0.0753822	0.715879	0.941031
CDS	149718	150953	-	b0135	yadC	Hyperlethality gene, FimA homolog	n.s.	n.s.	n.s.	n.s.	n.s.	0.765409	0.54342	0.456422	0.620009	0.865594
CDS	151006	151599	-	b0136	yadK	Function unknown, FimA homolog	n.s.	n.s.	n.s.	n.s.	n.s.	0.871346	0.540868	0.234814	0.54978	0.884032
CDS	151629	152231	-	b0137	yadL	Predicted minor fimbrial gene, function unknown	n.s.	n.s.	n.s.	n.s.	n.s.	0.769669	0.543686	0.414508	0.538884	0.899663
CDS	152246	152812	-	b0138	yadM	Function unknown, FimA homolog	n.s.	n.s.	n.s.	n.s.	n.s.	0.852693	0.582056	0.357189	0.634742	0.899175
CDS	152832	155426	-	b0139	htrE	Putative outer membrane fimbrial subunit export usher protein; required for growth at high temperature; induced by heat shock	n.s.	n.s.	n.s.	n.s.	n.s.	0.7854	0.616931	0.226221	0.518608	0.807442
CDS	155464	156201	-	b0140	yadV	Predicted periplasmic pilus chaperone, function unknown	n.s.	n.s.	n.s.	n.s.	n.s.	0.804387	0.619942	0.463215	0.565015	0.92316
CDS	156302	156883	-	b0141	yadN	Function unknown, FimA homolog	n.s.	n.s.	n.s.	n.s.	n.s.	0.774523	0.296111	0.0750405	0.662168	0.915232
CDS	157256	157732	-	b0142	folK	6-Hydroxymethyl-7,8-dihydropterin pyrophosphokinase; monomeric	n.s.	n.s.	-1.12487	n.s.	n.s.	0.655911	0.0176255	0.00209429	0.420404	0.857426
CDS	157732	159126	-	b0143	pcnB	Poly(A) polymerase; controls plasmid copy number; rare AUU start codon, growth-rate regulated; monomeric; degradosome component in stationary phase	n.s.	n.s.	-1.18143	n.s.	n.s.	0.569682	0.0038334	0.000534344	0.10159	0.934875
CDS	159189	160112	-	b0144	gluQ	Glutamyl-queuosine tRNA(Asp) synthase	n.s.	-2.20688	-1.98022	-1.53887	n.s.	0.103662	6.4344e-06	2.61036e-06	0.0015867	0.872801
CDS	160152	160604	-	b0145	dksA	RNAP-binding protein modulating ppGpp and iNTP regulation; reduces open complex half-life on rRNA promoters; removes transcriptional roadblocks to replication	n.s.	n.s.	n.s.	n.s.	n.s.	0.922058	0.441658	0.0234927	0.570166	0.881701
CDS	160785	161486	-	b0146	sfsA	Overexpression increases maltose utilization; stimulates MalQ	n.s.	n.s.	n.s.	n.s.	n.s.	0.540457	0.631112	0.0779802	0.293609	0.855923
CDS	161504	162031	-	b0147	ligT	2'-5' RNA ligase	n.s.	n.s.	n.s.	n.s.	n.s.	0.538113	0.403634	0.239732	0.676937	0.933565
CDS	162105	164531	+	b0148	hrpB	Predicted ATP-dependent helicase, function unknown	n.s.	n.s.	n.s.	n.s.	n.s.	0.920235	0.592959	0.509344	0.718477	0.924405
CDS	164730	167261	+	b0149	mrcB	Murein polymerase, PBP1B; bifunctional murein transglycosylase and transpeptidase; penicillin-binding protein 1B; dimeric	n.s.	n.s.	n.s.	n.s.	n.s.	0.885275	0.485453	0.371192	0.425829	0.945316
CDS	167484	169724	+	b0150	fhuA	Outer membrane transporter for ferrichrome-iron; interacts with TonB; receptor for microcin J25, colicin M, and phages T1, T5, phi80; transports albomycin and rifamycin	n.s.	n.s.	-3.43755	n.s.	n.s.	0.924712	0.0272804	4.41176e-05	0.0347008	0.232984
CDS	169778	170572	+	b0151	fhuC	ABC transporter ATPase, Fe(3+)-ferrichrome uptake	n.s.	-1.24644	-1.53952	n.s.	n.s.	0.884131	0.00112814	0.000315023	0.0188392	0.852647
CDS	170575	171462	+	b0152	fhuD	Ferric hydroxamate-binding protein, periplasmic; fhuD mutants are albomycin resistant	n.s.	-1.88207	-1.9102	-1.37037	n.s.	0.429929	7.79321e-05	9.07517e-05	0.000169695	0.928906
CDS	171462	173441	+	b0153	fhuB	Fe(3+)-ferrichrome ABC transporter permease	n.s.	-1.34465	-1.16123	-1.10992	n.s.	0.834565	0.00220466	0.00368932	0.00199526	0.908672
CDS	173605	174882	-	b0154	hemL	Glutamate-1-semialdehyde aminomutase	n.s.	n.s.	n.s.	n.s.	n.s.	0.835279	0.189293	0.027578	0.451735	0.942148
CDS	175107	176525	+	b0155	clcA	H(+)/Cl(-) exchange transporter; involved in the extreme acid response	n.s.	n.s.	n.s.	n.s.	n.s.	0.897	0.0386113	0.00697118	0.130734	0.936412
CDS	176610	176951	+	b0156	erpA	Iron-sulfur cluster insertion protein; A-type Fe-S protein; essential for respiratory growth	n.s.	n.s.	n.s.	n.s.	n.s.	0.895519	0.346706	0.139449	0.188497	0.936989
CDS	177004	177624	-	b0157	yadS	Inner membrane protein, UPF0126 family, function unknown	n.s.	n.s.	n.s.	n.s.	n.s.	0.829305	0.078834	0.0190997	0.531108	0.782397
CDS	177665	178462	-	b0158	btuF	Vitamin B12-binding protein, periplasmic	n.s.	n.s.	n.s.	n.s.	n.s.	0.770595	0.181122	0.0150372	0.613495	0.923019
CDS	178458	179153	-	b0159	mtn	5'-Methylthioadenosine nucleosidase; S-adenosylhomocysteine and 5'-deoxyadenosine are also substrates	n.s.	n.s.	n.s.	n.s.	n.s.	0.76589	0.453884	0.0468944	0.716532	0.86298
CDS	179237	180751	+	b0160	dgt	Deoxyguanosine 5'-triphosphate triphosphohydrolase; dGTPase	n.s.	n.s.	n.s.	n.s.	n.s.	0.917489	0.000294671	0.00038476	0.000304422	0.899134
CDS	180884	182305	+	b0161	degP	Periplasmic, membrane-associated serine endoprotease; protease Do, required for high-temperature growth and the degradation of damaged proteins	n.s.	n.s.	n.s.	n.s.	n.s.	0.914263	0.540463	0.248822	0.63176	0.935891
CDS	182463	183617	+	b0162	cdaR	Transcriptional regulator for gar and gud operons	n.s.	n.s.	n.s.	n.s.	n.s.	0.891422	0.429748	0.370523	0.506986	0.927136
CDS	183712	184095	-	b0163	yaeH	Function unknown, UPF0325 family	n.s.	1.18409	1.41402	n.s.	n.s.	0.55628	0.0019012	0.000243601	0.122561	0.734124
CDS	184260	185069	-	b0164	yaeI	Phosphodiesterase, function unknown; has activity on model substrate bis-pNPP	n.s.	n.s.	n.s.	n.s.	n.s.	0.567593	0.388853	0.0915146	0.643099	0.854304
CDS	185126	185947	-	b0166	dapD	2,3,4,5-tetrahydropyridine-2-carboxylate N-succinyltransferase; mutations suppress growth defects of strains lacking superoxide dismutase	n.s.	n.s.	n.s.	n.s.	n.s.	0.917766	0.667506	0.507055	0.727681	0.884249
CDS	185981	188650	-	b0167	glnD	Bifunctional uridylyltransferase/uridylyl-removing enzyme; (UTase/UR); controls uridylylation state and activity of PII(GlnB)	n.s.	n.s.	n.s.	n.s.	n.s.	0.915793	0.145782	0.0334332	0.347883	0.943577
CDS	188715	189506	-	b0168	map	Methionine aminopeptidase	n.s.	n.s.	n.s.	n.s.	n.s.	0.910698	0.572904	0.0652091	0.361077	0.8107
CDS	189874	190596	+	b0169	rpsB	30S ribosomal subunit protein S2; binds Zn(II)	n.s.	n.s.	n.s.	n.s.	n.s.	0.92381	0.665118	0.00787055	0.47491	0.607872
CDS	190857	191705	+	b0170	tsf	EF-Ts, Elongation Factor-Translation, stable; exchanges GDP for GTP in EF-Tu-GDP complex; binds Zn(II); subunit of RNA phage Q beta replicase	n.s.	n.s.	n.s.	n.s.	n.s.	0.915503	0.663686	0.0120796	0.572625	0.681551
CDS	191855	192577	+	b0171	pyrH	Uridylate kinase; hexameric	n.s.	n.s.	n.s.	n.s.	n.s.	0.913403	0.449735	0.115674	0.228853	0.838313
CDS	192872	193426	+	b0172	frr	Ribosome recycling factor (RRF); dissociates ribosomes from mRNA after termination of translation; tRNA mimic	n.s.	n.s.	n.s.	n.s.	n.s.	0.9117	0.27433	0.00505501	0.687429	0.739178
CDS	193521	194714	+	b0173	dxr	1-deoxy-D-xylulose 5-phosphate (DXP) reductoisomerase, NAPDH-dependent; also called 2-C-methyl-D-erythritol 4-phosphate (MEP) synthase; alternative nonmevalonate (DXP) pathway for terpenoid biosynthesis; dimeric	n.s.	n.s.	n.s.	n.s.	n.s.	0.914666	0.395426	0.442773	0.346143	0.932129
CDS	194903	195661	+	b0174	ispU	Undecaprenyl pyrophosphate synthase; dimeric	n.s.	n.s.	-1.08563	n.s.	n.s.	0.233344	0.000215195	0.000119663	0.0261113	0.745359
CDS	195677	196531	+	b0175	cdsA	CDP-diglyceride synthase, integral membrane protein with eight transmembrane helices; also known as phosphatidate cytidylyltransferase	n.s.	n.s.	n.s.	n.s.	n.s.	0.920198	0.0667903	0.00518942	0.208726	0.805308
CDS	196546	197895	+	b0176	rseP	Inner membrane zinc RIP metalloprotease; activates RpoE by degrading RseA; multicopy rpoE suppresses rseP mutation	n.s.	n.s.	n.s.	n.s.	n.s.	0.922977	0.520166	0.0258183	0.486887	0.626854
CDS	197928	200357	+	b0177	bamA	Outer membrane protein required for OM biogenesis; in BamABCDE complex; forms pores; PORTA repeats	n.s.	n.s.	n.s.	n.s.	n.s.	0.9139	0.664215	0.510648	0.728168	0.945476
CDS	200482	200964	+	b0178	skp	Periplasmic molecular chaperone for outer membrane proteins; trimeric	n.s.	n.s.	n.s.	n.s.	n.s.	0.9161	0.652913	0.234365	0.731905	0.944983
CDS	200971	201993	+	b0179	lpxD	Lipid A synthesis, UDP-3-O-(R-3-hydroxymyristoyl)-glucosamine N-acyltransferase	n.s.	n.s.	n.s.	n.s.	n.s.	0.923758	0.344946	0.0435808	0.43833	0.943771
CDS	202101	202553	+	b0180	fabZ	3R-hydroxymyristoyl acyl carrier protein (ACP) dehydratase	n.s.	n.s.	n.s.	n.s.	n.s.	0.904771	0.309468	0.0529173	0.236084	0.91217
CDS	202560	203345	+	b0181	lpxA	Lipid A synthesis, UDP-N-acetylglucosamine acyltransferase	n.s.	n.s.	n.s.	n.s.	n.s.	0.917707	0.588448	0.0589875	0.401298	0.849676
CDS	203348	204493	+	b0182	lpxB	Lipid A disaccharide synthase	n.s.	n.s.	n.s.	n.s.	n.s.	0.241562	0.00673279	0.00513171	0.68626	0.937036
CDS	204493	205086	+	b0183	rnhB	Degrades RNA of DNA-RNA hybrids; RNase HII; nicks DNA 5' to misincorporated ribonucleotides	n.s.	n.s.	n.s.	n.s.	n.s.	0.0503284	0.000700601	0.000617711	0.142176	0.912293
CDS	205126	208605	+	b0184	dnaE	DNA polymerase III, alpha subunit; suppressor of dnaG-Ts	n.s.	n.s.	n.s.	n.s.	n.s.	0.921915	0.0466955	0.00222033	0.0447159	0.93625
CDS	208621	209577	+	b0185	accA	Acetyl-CoA carboxylase, carboxyltransferase alpha subunit	n.s.	n.s.	n.s.	n.s.	n.s.	0.917982	0.192212	0.0052087	0.156464	0.715866
CDS	209679	211817	+	b0186	ldcC	Lysine decarboxylase, constitutive	n.s.	n.s.	n.s.	n.s.	n.s.	0.91608	0.591252	0.121259	0.61314	0.861438
CDS	211877	212263	+	b0187	yaeR	Function unknown	n.s.	n.s.	n.s.	n.s.	n.s.	0.835908	0.437343	0.310134	0.700979	0.934123
CDS	212331	213626	+	b0188	tilS	tRNA(Ile) lysidine (L34) synthase, ATP-dependent; solely responsible for tRNA(Ile) lysidine 34 (L34) formation	n.s.	n.s.	n.s.	n.s.	n.s.	0.806703	0.0871069	0.0136808	0.235757	0.78765
CDS	213681	213932	-	b0189	rof	anti-Rho (termination factor); pleiotropic multicopy suppressor of Ts mutations; ribosome-associated; growth-rate regulated	n.s.	1.15895	1.1752	n.s.	n.s.	0.536344	0.000186633	0.000194044	0.0179471	0.939361
CDS	214291	214833	+	b0190	yaeQ	Multi-copy suppressor of E. coli rfaH anti-termination defect responsible for reduced hlyCABD expression	n.s.	n.s.	n.s.	n.s.	n.s.	0.905828	0.627276	0.486126	0.68532	0.937695
CDS	214833	215252	+	b0191	arfB	Alternative stalled-ribosome rescue factor B; peptidyl-tRNA hydrolase, ribosome-attached	n.s.	n.s.	n.s.	n.s.	n.s.	0.841797	0.535959	0.279556	0.700478	0.929622
CDS	215269	215976	+	b0192	nlpE	Lipoprotein activating Cpx in response to adhesion; copper resistance; outer membrane protein	n.s.	n.s.	n.s.	n.s.	n.s.	0.900725	0.461095	0.235039	0.697	0.940279
CDS	216182	217003	-	b0193	yaeF	Predicted lipoprotein, function unknown; Cys conserved	n.s.	n.s.	n.s.	n.s.	n.s.	0.618398	0.582838	0.449475	0.0938875	0.877047
CDS	217060	218775	-	b0194	proS	Proline--tRNA ligase	n.s.	n.s.	n.s.	n.s.	n.s.	0.924407	0.603931	0.0708461	0.445564	0.939903
CDS	218890	219594	-	b0195	tsaA	tRNA-Thr(GGU) m(6)t(6)A37 methyltransferase, SAM-dependent	n.s.	n.s.	n.s.	n.s.	n.s.	0.0838927	0.00323742	0.00104479	0.527476	0.93825
CDS	219594	219995	-	b0196	rcsF	Lipoprotein that signals increased capsule synthesis; upstream of RcsCDB phoshorelay; overexpression confers mucoid phenotype and increases colanic acid capsule synthesis; restores colony formation of ftsZ84 mutants on low salt	n.s.	n.s.	n.s.	n.s.	n.s.	0.718638	0.256505	0.344783	0.710563	0.860575
CDS	220116	220928	-	b0197	metQ	Periplasmic methionine binding lipoprotein; methionine sulfoximine sensitivity	n.s.	n.s.	n.s.	n.s.	n.s.	0.921645	0.653867	0.206684	0.679888	0.918927
CDS	220971	221621	-	b0198	metI	ABC transporter permease, L,D-methionine uptake; methionine sulfoximine sensitivity	n.s.	n.s.	-1.12779	-1.14931	n.s.	0.917251	0.0131182	0.00312687	0.00848174	0.940019
CDS	221617	222645	-	b0199	metN	ABC transporter ATPase, L,D-methionine uptake; methionine sulfoximine sensitivity	n.s.	-2.26763	n.s.	-1.80772	n.s.	0.899927	0.00292791	0.030445	0.00623473	0.922949
CDS	222833	223405	+	b0200	gmhB	Heptose 1,7-bisphosphate phosphatase; LPS biosynthesis; HAD20	n.s.	n.s.	n.s.	n.s.	n.s.	0.189592	0.0431682	0.0016032	0.698022	0.916834
rRNA	223771	225312	+	b0201	rrsH	16S rRNA of rrnH operon	n.s.	n.s.	n.s.	n.s.	n.s.	0.925548	0.67134	0.515194	0.733276	0.946454
tRNA	225381	225457	+	b0202	ileV	Isoleucine tRNA(GAU) 1, triplicate	n.s.	n.s.	n.s.	n.s.	n.s.	0.918779	0.577759	0.500668	0.655451	0.914069
tRNA	225500	225575	+	b0203	alaV	Alanine tRNA(UGC) 1B	n.s.	n.s.	n.s.	n.s.	n.s.	0.808431	0.0211931	0.149903	0.308425	0.830045
rRNA	225759	228662	+	b0204	rrlH	23S rRNA of rrnH operon	n.s.	n.s.	n.s.	n.s.	n.s.	0.924914	0.670754	0.51487	0.733097	0.946299
rRNA	228756	228875	+	b0205	rrfH	5S rRNA of rrnH operon	n.s.	n.s.	n.s.	n.s.	n.s.	0.818471	0.577873	0.350328	0.688126	0.931407
tRNA	228928	229004	+	b0206	aspU	Aspartate tRNA(GUC) 1 triplicated gene	n.s.	n.s.	n.s.	n.s.	n.s.	0.852882	0.273478	0.0452851	0.632296	0.864113
CDS	229167	229967	+	b0207	dkgB	2,5-diketo-D-gluconate reductase B	n.s.	n.s.	n.s.	n.s.	n.s.	0.91677	0.634789	0.173791	0.722422	0.923626
CDS	229970	230881	-	b0208	yafC	Putative LysR-family transcriptional regulator, function unknown	n.s.	n.s.	n.s.	n.s.	n.s.	0.915731	0.0241301	0.0595732	0.0215381	0.915432
CDS	231122	231919	+	b0209	yafD	Predicted hydrolase, UPF0294 family, function unknown	n.s.	n.s.	n.s.	n.s.	n.s.	0.820748	0.0327948	0.00732601	0.00153211	0.848472
CDS	231926	232546	+	b0210	yafE	Predicted SAM-dependent methyltransferase, function unknown	n.s.	n.s.	n.s.	n.s.	n.s.	0.631584	0.125162	0.0530533	0.00727843	0.943135
CDS	232600	233955	-	b0211	mltD	Membrane-bound lytic transglycosylase D, murein hydrolase; periplasmic OM-attached lipoprotein	n.s.	n.s.	-1.04641	n.s.	n.s.	0.0334929	0.00255655	0.000814887	0.59542	0.905453
CDS	234030	234782	-	b0212	gloB	Glyoxalase II, hydroxyacylglutathione hydrolase, Zn(2+) cofactor	n.s.	n.s.	n.s.	n.s.	n.s.	0.918469	0.0744284	0.0484147	0.0704404	0.891598
CDS	234816	235535	+	b0213	yafS	Predicted SAM-dependent methyltransferase, function unknown	n.s.	n.s.	n.s.	n.s.	n.s.	0.914114	0.0266695	0.00532462	0.0834059	0.937742
CDS	235538	236002	-	b0214	rnhA	RNase HI; participates in DNA replication	n.s.	n.s.	n.s.	n.s.	n.s.	0.909626	0.661559	0.383345	0.700191	0.893827
CDS	236067	236795	+	b0215	dnaQ	DNA polymerase III epsilon subunit; streptomycin, azaserine resistant; 3' to 5' proofreading, lexA regulon	n.s.	n.s.	n.s.	n.s.	n.s.	0.469687	0.659951	0.480395	0.310923	0.940063
tRNA	236931	237007	+	b0216	aspV	Aspartate tRNA(GUC) 1 triplicated gene	n.s.	n.s.	-1.56576	n.s.	n.s.	0.607369	0.00229837	7.23112e-05	0.460234	0.0253503
CDS	237335	238117	+	b0217	yafT	Novel verified lipoprotein, function unknown	n.s.	-1.89038	-1.51326	n.s.	n.s.	0.0279311	0.000529232	0.00100577	0.505853	0.877839
pseudogene	238746	239102	-	b0218	yafU	Pseudogene, C-terminal fragment; overexpressed fragment localized to inner membrane	n.s.	n.s.	n.s.	n.s.	n.s.	0.88636	0.402755	0.24151	0.540045	0.9312
CDS	239422	240189	-	b0219	yafV	Amidase/nitrilase superfamily, function unknown	n.s.	n.s.	1.152	n.s.	n.s.	0.0623759	0.000569848	0.00108014	0.191378	0.828625
CDS	240343	240813	+	b0220	ivy	Inhibitor of c-type lysozyme, periplasmic	n.s.	n.s.	n.s.	n.s.	n.s.	0.781986	0.0379275	0.000662925	0.110428	0.886791
CDS	240862	243303	-	b0221	fadE	Medium-long-chain fatty acyl-CoA dehydrogenase	n.s.	n.s.	n.s.	n.s.	n.s.	0.892427	0.0181634	0.0103524	0.0116948	0.729178
CDS	243543	244118	+	b0222	gmhA	Phosphoheptose isomerase; D-sedoheptulose 7-phosphate isomerase; GDP-heptose biosynthesis; T-phage resistance	n.s.	n.s.	n.s.	n.s.	n.s.	0.505815	0.00930006	0.0148908	0.328989	0.940106
CDS	244327	245091	+	b0223	yafJ	Predicted amidotransferase, function unknown	n.s.	n.s.	n.s.	n.s.	n.s.	0.922959	0.180246	0.0797487	0.227864	0.941227
CDS	245068	245805	-	b0224	yafK	Required for biofilm production in enteroaggregative E. coli	n.s.	n.s.	n.s.	n.s.	n.s.	0.00702349	0.00069371	0.00712145	0.331687	0.47548
CDS	245964	246239	-	b0225	yafQ	Translation inhibitor toxin of TA pair YafQ/DinJ	n.s.	n.s.	n.s.	n.s.	n.s.	0.905135	0.489453	0.481102	0.408811	0.76429
CDS	246245	246502	-	b0226	dinJ	Antitoxin of TA pair YafQ/DinJ	n.s.	n.s.	n.s.	n.s.	n.s.	0.870286	0.183163	0.0808237	0.473219	0.944584
CDS	246712	247458	+	b0227	yafL	Predicted peptidase, C40 clan; probable lipoprotein, Cys conserved; putative PG hydrolase	n.s.	n.s.	n.s.	n.s.	n.s.	0.883822	0.566136	0.389575	0.676357	0.879154
CDS	247637	248131	+	b0228	rayT	RAYT REP element-mobilizing transposase; TnpA(REP)	n.s.	n.s.	n.s.	n.s.	n.s.	0.894795	0.0925287	0.00947009	0.301507	0.924563
pseudogene	248358	250070	-	b0229	lfhA	Pseudogene, lateral flagellar assembly protein fragment	n.s.	n.s.	n.s.	n.s.	n.s.	0.854127	0.527833	0.331951	0.665563	0.918875
pseudogene	250072	250827	+	b0230	lafU	Pseudogene, lateral flagellar motor protein fragment	n.s.	n.s.	n.s.	n.s.	n.s.	0.788837	0.409939	0.338788	0.664943	0.911674
CDS	250898	251950	+	b0231	dinB	DNA polymerase IV, capable of translesion synthesis; overexpression enhances mutagenesis; mediates targeted mutagenesis by 4-NQO; intrinsic AP lyase activity	n.s.	n.s.	n.s.	n.s.	n.s.	0.914561	0.381227	0.490048	0.435249	0.81243
CDS	252005	252295	+	b0232	yafN	Antitoxin for YafO toxin	n.s.	n.s.	n.s.	n.s.	n.s.	0.907037	0.505499	0.4668	0.622057	0.887461
CDS	252301	252696	+	b0233	yafO	mRNA interferase, toxin-antitoxin pair YafNO	n.s.	n.s.	n.s.	n.s.	n.s.	0.771055	0.619381	0.178233	0.580538	0.823586
CDS	252709	253158	+	b0234	yafP	Predicted acetyltransferase; antimutator activity towards 4-nitroquinoline-1-oxide; lexA regulon	n.s.	n.s.	n.s.	n.s.	n.s.	0.161334	0.485789	0.157735	0.184985	0.880267
pseudogene	253479	253685	+	b0235	ykfJ	Pseudogene, N-terminal fragment	n.s.	n.s.	n.s.	n.s.	n.s.	0.851359	0.424658	0.264704	0.682866	0.932001
pseudogene	253702	254202	+	b0236	prfH	Pseudogene, protein release factor homolog	n.s.	n.s.	n.s.	n.s.	n.s.	0.818567	0.517804	0.407265	0.676606	0.905238
CDS	254262	255716	-	b0237	pepD	Peptidase D, Xaa-His dipeptidase	n.s.	n.s.	1.06104	n.s.	n.s.	0.832223	0.012846	0.000369061	0.0568769	0.661716
CDS	255977	256432	+	b0238	gpt	Guanine-xanthine phosphoribosyltransferase phosphotransferase	n.s.	-1.19402	n.s.	n.s.	n.s.	0.126662	2.70817e-05	0.00362215	0.0102373	0.50569
CDS	256527	257768	+	b0239	frsA	Fermentation-respiration switch protein; PTS Enzyme IIAGlc-binding protein, binds unphosphorylated form; has pNP-butyrate esterase activity in vitro	n.s.	n.s.	n.s.	n.s.	n.s.	0.361797	0.0141583	0.0152344	0.41111	0.940408
pseudogene	257829	257899	+	b0240	crl	Sigma factor-binding protein, stimulates RNAP holoenzyme formation; stimulates RpoS activity during stationary phase; mutants display rpoS mutant phenocopy; mutant does not have reduced amount of RpoS protein	n.s.	n.s.	-1.10819	n.s.	n.s.	0.473418	0.0268723	0.00264162	0.356228	0.509354
CDS	259048	260100	-	b0241	phoE	Outer membrane phosphoporin protein E; trimeric	n.s.	n.s.	n.s.	n.s.	n.s.	0.846456	0.365603	0.363238	0.263895	0.884574
CDS	260388	261488	+	b0242	proB	Glutamate 5-kinase, proline biosynthesis; dimeric; feedback inhibition by proline	n.s.	n.s.	n.s.	n.s.	n.s.	0.925382	0.295008	0.0776304	0.332882	0.945634
CDS	261503	262753	+	b0243	proA	gamma-Glutamyl phosphate reductase, proline biosynthesis	n.s.	n.s.	n.s.	n.s.	n.s.	0.880676	0.158211	0.0070459	0.430694	0.917245
tRNA	262871	262946	+	b0244	thrW	Threonine tRNA(CGU) 2	n.s.	n.s.	n.s.	n.s.	n.s.	0.699206	0.278006	0.166802	0.707843	0.893141
CDS	263331	263669	-	b0245	ykfI	Toxin component of toxin-antitoxin protein pair YkfI-YafW; CP4-6 prophage	n.s.	n.s.	n.s.	n.s.	n.s.	0.895425	0.561011	0.444231	0.606262	0.924721
CDS	263693	264007	-	b0246	yafW	Antitoxin component of toxin-antitoxin protein pair YkfI-YafW; CP4-6 putative prophage remnant	n.s.	n.s.	n.s.	n.s.	n.s.	0.890364	0.480709	0.491193	0.382815	0.868881
CDS	264259	264732	-	b0247	ykfG	Function unknown, CP4-6 putative prophage remnant	n.s.	n.s.	n.s.	n.s.	n.s.	0.897544	0.511953	0.458198	0.634848	0.864561
CDS	264751	265206	-	b0248	yafX	Function unknown, CP4-6 putative prophage remnant	n.s.	n.s.	n.s.	n.s.	n.s.	0.870818	0.285302	0.30122	0.543007	0.911329
CDS	265307	265543	-	b0249	ykfF	Function unknown, CP4-6 putative prophage remnant	n.s.	n.s.	n.s.	n.s.	n.s.	0.870238	0.434566	0.193906	0.583982	0.904985
CDS	265623	266087	-	b0250	ykfB	Function unknown, CP4-6 putative prophage remnant	n.s.	n.s.	n.s.	n.s.	n.s.	0.759978	0.143844	0.380103	0.157094	0.0619193
CDS	266113	266553	-	b0251	yafY	Inner membrane lipoprotein, function unknown; overproduction stimulates degP expression; CP4-6; putative prophage remnant	n.s.	n.s.	n.s.	n.s.	n.s.	0.906031	0.371816	0.193438	0.275912	0.101851
CDS	267187	268005	-	b0252	yafZ	Function unknown, CP4-6 putative prophage remnant	n.s.	n.s.	n.s.	n.s.	n.s.	0.764602	0.580708	0.225308	0.462873	0.788925
CDS	268100	268960	-	b0253	ykfA	Putative GTP-binding protein, function unknown, CP4-6; putative prophage remnant	n.s.	n.s.	n.s.	n.s.	n.s.	0.86975	0.348957	0.412309	0.640562	0.738902
CDS	269292	270182	-	b0254	perR	Regulatory gene for peroxide resistance in stationary phase; CP4-6 putative defective prophage	n.s.	n.s.	n.s.	n.s.	n.s.	0.859991	0.610285	0.346222	0.504527	0.839369
CDS	270603	271751	+	b0256	insI1	IS30 transposase	n.s.	n.s.	n.s.	n.s.	n.s.	0.820372	0.297212	0.30142	0.5804	0.891929
pseudogene	272847	273954	+	b0258	ykfC	Pseudogene, retron-type reverse transcriptase family, CP4-6; putative defective prophage; N-terminal fragment	n.s.	n.s.	n.s.	n.s.	n.s.	0.850844	0.640949	0.493697	0.707225	0.924923
CDS	274104	275117	-	b0259	insH1	IS5 transposase	n.s.	n.s.	n.s.	n.s.	n.s.	0.855533	0.567098	0.443304	0.65127	0.903886
CDS	275325	276725	+	b0260	mmuP	S-methylmethionine permease, CP4-6 putative prophage remnant	n.s.	-2.17483	-2.31247	-1.9013	n.s.	0.893673	0.00693651	7.80925e-05	0.00639306	0.890834
CDS	276715	277644	+	b0261	mmuM	S-methylmethionine:(seleno)homocysteine methyltransferase; CP4-6 putative prophage remnant	n.s.	n.s.	n.s.	n.s.	n.s.	0.720697	0.203147	0.0698581	0.171308	0.8831
CDS	277759	278802	-	b0262	afuC	Predicted ferric iron ABC transporter ATP-binding protein; orphan; part of a defective ABC transporter, probably silent; CP4-6 prophage remnant; missing its promoter and co-functional components; homologous to an iron-uptake system gene in Actinobacillus	n.s.	n.s.	n.s.	n.s.	n.s.	0.819806	0.548438	0.446339	0.651942	0.905274
pseudogene	278814	279161	-	b0263	afuB	Pseudogene, ferric ABC transporter permease; C-terminal fragment; CP4-6 putative prophage remnant	n.s.	n.s.	n.s.	n.s.	n.s.	0.87433	0.480538	0.376665	0.633895	0.91114
CDS	279181	279681	-	b0264	insB1	IS1 transposase B	n.s.	n.s.	n.s.	n.s.	n.s.	0.918798	0.655289	0.500779	0.719249	0.942391
CDS	279603	279875	-	b0265	insA	IS1 transposase A	n.s.	n.s.	n.s.	n.s.	n.s.	0.702323	0.404948	0.413777	0.485467	0.85726
pseudogene	280427	280735	-	b0266	yagB	Pseudogene, antitoxin-related, defective prophage CP4-6; N-terminal fragment	n.s.	n.s.	n.s.	n.s.	n.s.	0.90345	0.0522054	0.0628864	0.0625228	0.926883
CDS	280832	281983	-	b0267	yagA	Function unknown, CP4-6 putative prophage remnant	n.s.	n.s.	n.s.	n.s.	n.s.	0.84941	0.483261	0.409797	0.563521	0.901802
CDS	282278	283183	+	b0268	yagE	2-keto-3-deoxy gluconate (KDG) aldolase, tetrameric; CP4-6 putative prophage remnant	n.s.	n.s.	n.s.	n.s.	n.s.	0.888754	0.608615	0.309349	0.665209	0.862059
CDS	283201	285165	+	b0269	yagF	Predicted dehydratase, function unknown, CP4-6 prophage; thymol sensitivity determinant	n.s.	n.s.	n.s.	n.s.	n.s.	0.898823	0.332707	0.303017	0.433339	0.939035
CDS	285395	286774	+	b0270	yagG	Putative sugar symporter, function unknown, CP4-6; putative prophage remnant	n.s.	n.s.	n.s.	n.s.	n.s.	0.899378	0.431161	0.0439439	0.585887	0.800082
CDS	286789	288396	+	b0271	yagH	Putative beta-xylosidase, function unknown, CP4-6; putative prophage remnant	n.s.	n.s.	n.s.	n.s.	n.s.	0.854864	0.263451	0.0328345	0.577604	0.91911
CDS	288407	289162	-	b0272	yagI	Function unknown, CP4-6 putative prophage remnant	n.s.	n.s.	-1.76106	n.s.	n.s.	0.916891	0.102872	0.00110071	0.0511267	0.778483
CDS	289304	290305	-	b0273	argF	Ornithine carbamoyltransferase; ornithine transcarbamylase; OTCase; CP4-6 putative prophage remnant	n.s.	n.s.	-2.15348	n.s.	n.s.	0.874239	0.19104	0.00140464	0.0114816	0.774631
CDS	290652	291152	-	b0274	insB1	IS1 transposase B	n.s.	n.s.	n.s.	n.s.	n.s.	0.663867	0.533883	0.456549	0.567532	0.898016
CDS	291074	291346	-	b0275	insA	IS1 transposase A	n.s.	n.s.	n.s.	n.s.	n.s.	0.868213	0.655368	0.500891	0.608946	0.942404
pseudogene	291404	292231	+	b0276	yagJ	Pseudogene, helicase superfamily II related; CP4-6 putative prophage remnant	n.s.	n.s.	n.s.	n.s.	n.s.	0.694137	0.0934555	0.0169165	0.588311	0.934002
CDS	292325	292948	-	b0277	yagK	Function unknown, CP4-6 putative prophage remnant	n.s.	n.s.	n.s.	n.s.	n.s.	0.893802	0.600782	0.366308	0.668544	0.909368
CDS	293223	293918	-	b0278	yagL	Function unknown, CP4-6 putative prophage remnant	n.s.	n.s.	n.s.	n.s.	n.s.	0.873506	0.351441	0.308956	0.544312	0.913206
CDS	293948	294799	-	b0279	yagM	Function unknown, CP4-6 putative prophage remnant	n.s.	n.s.	n.s.	n.s.	n.s.	0.726264	0.419062	0.246394	0.648458	0.877717
CDS	295142	295579	-	b0280	yagN	Function unknown, CP4-6 putative prophage remnant	n.s.	n.s.	n.s.	n.s.	n.s.	0.6237	0.300232	0.0926975	0.0216418	0.906796
CDS	295699	297096	-	b0281	intF	Putative integrase gene, CP4-6 putative prophage remnant	n.s.	n.s.	n.s.	n.s.	n.s.	0.909908	0.343938	0.45361	0.220707	0.506609
CDS	297773	298726	-	b0283	paoD	Moco insertion factor for PaoABC aldehyde oxidoreductase	n.s.	n.s.	n.s.	n.s.	n.s.	0.787528	0.346957	0.346581	0.642797	0.527939
CDS	298739	300934	-	b0284	paoC	PaoABC aldehyde oxidoreductase, Moco-containing subunit; periplasmic	n.s.	n.s.	n.s.	n.s.	n.s.	0.846181	0.572319	0.224852	0.417914	0.903476
CDS	300934	301887	-	b0285	paoB	PaoABC aldehyde oxidoreductase, FAD-containing subunit; periplasmic	n.s.	n.s.	n.s.	n.s.	n.s.	0.882647	0.184038	0.386715	0.345269	0.752242
CDS	301887	302573	-	b0286	paoA	PaoABC aldehyde oxidoreductase, 2Fe-2S subunit; periplasmic	n.s.	n.s.	n.s.	n.s.	n.s.	0.812721	0.41633	0.1191	0.630467	0.87826
CDS	302991	303602	+	b0287	yagU	Required for acid resistance, inner membrane protein, DUF1440 family	n.s.	n.s.	1.38848	n.s.	n.s.	0.903397	0.0112819	3.10962e-05	0.108721	0.442205
CDS	303856	304182	-	b0288	ykgJ	UPF0153 cysteine cluster protein, function unknown	n.s.	n.s.	n.s.	n.s.	n.s.	0.648616	0.490609	0.283306	0.294245	0.921459
CDS	304498	305205	-	b0289	ecpE	Pilus chaperone required for ECP formation	n.s.	n.s.	n.s.	n.s.	n.s.	0.903717	0.106589	0.240621	0.25247	0.907212
[truncated: 4,219 more rows]
