# Supplementary material for: Transcriptional responses of Escherichia coli during recovery from inorganic or organic mercury exposure
Source: BMC Genomics. 2018 Jan 16;19:52. doi: 10.1186/s12864-017-4413-z (PMC5769350; doi:10.1186/s12864-017-4413-z)
Supplement: Supplementary file 7 — Contains fold-change data for genes involved in DNA replication, recombination, degradation, and repair. (XLSX – 41 kb) [file 12864_2017_4413_MOESM7_ESM.xlsx]

## Sheet: Sheet1
TABLE S9: Replication and Repair
Table sorted by gene_name for each category.
Initiation, helicase, gyrase, strand stability, topoisomerase, ligase, and termination related proteins:
gene_id	gene_name	protein_description	Hg_t10	Hg_t30	Hg_t60	PMA_t10	PMA_t30	PMA_t60
b3702	dnaA	DNA synthesis initiator and global transcription regulator; binds DNA at DnaA boxes, binds cardiolipin and other acidic phospholipids, binds ATP	n.s.	n.s.	n.s.	n.s.	2	n.s.
b4052	dnaB	Replicative DNA helicase; DNA-dependent ATPase involved in DNA synthesis; binds DNA contrahelicase termination protein Tus at Ter sites; possibly involved in DNA recombination	-2.02273	n.s.	n.s.	n.s.	n.s.	n.s.
b4361	dnaC	DNA biosynthesis, helicase DnaB loader; dual ATP/ADP switch protein	3.67982	2.49895	n.s.	4.42262	5.50847	n.s.
b3066	dnaG	Primase for DNA replication; primer synthesis for leading- and lagging-strand synthesis; binds Zn(II)	-2.30096	n.s.	n.s.	n.s.	n.s.	n.s.
b2231	gyrA	DNA gyrase, subunit A; nalidixic acid resistance; cold shock regulon	n.s.	n.s.	n.s.	-4.53349	-3.71061	n.s.
b3699	gyrB	DNA gyrase, subunit B; novobiocin, coumermycin resistance	n.s.	n.s.	n.s.	n.s.	n.s.	n.s.
b0962	helD	ATP-dependent DNA Helicase IV	n.s.	n.s.	n.s.	n.s.	n.s.	n.s.
b4000	hupA	Histone-like protein HU-alpha, HU-2	-1.99889	n.s.	n.s.	2.81097	n.s.	n.s.
b0440	hupB	Histone-like protein HU-beta, HU-1	n.s.	-2.32554	n.s.	n.s.	n.s.	n.s.
b1712	ihfA	Integration Host Factor (IHF), alpha subunit; host infection, mutant phage lambda; site-specific recombination; sequence-specific DNA-binding transcriptional activator	n.s.	n.s.	n.s.	2.58427	3.05751	n.s.
b0912	ihfB	Integration Host Factor (IHF), beta subunit; host infection, mutant phage lambda; site-specific recombination; sequence-specific DNA-binding transcriptional activator	n.s.	2.7244	n.s.	2.22407	n.s.	n.s.
b2411	ligA	DNA ligase A, NAD(+)-dependent	n.s.	n.s.	n.s.	n.s.	n.s.	n.s.
b3647	ligB	DNA ligase B, NAD(+)-dependent	n.s.	n.s.	n.s.	2.59748	n.s.	n.s.
b3019	parC	Topoisomerase IV, subunit A, ATP-dependent, type II; chromosome decatenase; relaxes both positive and negative supercoils; DNA unknotting activity; heterotetrameric	n.s.	n.s.	n.s.	n.s.	n.s.	n.s.
b3030	parE	Topoisomerase IV, subunit B, ATP-dependent, type II; chromosome decatenase; relaxes positive supercoils much faster than negative supercoils; DNA unknotting activity; heterotetrameric	n.s.	n.s.	n.s.	n.s.	n.s.	n.s.
b0892	rarA	DNA-dependent ATPase involved in processing recombination intermediates; tetrameric	-2.11765	n.s.	n.s.	-3.98246	-2.843	n.s.
b3822	recQ	DNA helicase involved in recombination, replication, repair; ATP-dependent; monomeric	-2.42909	n.s.	n.s.	-2.10142	n.s.	n.s.
b3778	rep	ATP-dependent DNA helicase Rep, involved in DNA replication; ssDNA-dependent ATPase; camphor resistance	n.s.	n.s.	n.s.	-2.57746	-2.3723	n.s.
b0687	seqA	Sequesters newly replicated hemimethylated oriC origins to prevent re-initiation; binds hemimethylated GATC sequences; SeqA foci required for chromosome segregation; binds and stimulates Topo IV	n.s.	n.s.	n.s.	2.13112	n.s.	n.s.
b4059	ssb	Single-stranded DNA-binding protein; alkali-inducible; homotetramer	n.s.	n.s.	n.s.	n.s.	n.s.	n.s.
b1274	topA	Topoisomerase I	n.s.	n.s.	n.s.	-2.35986	n.s.	n.s.
b1763	topB	Topoisomerase III; mutR phenotype is decreased deletion formation between short repeats	-2.84899	n.s.	n.s.	-3.66634	-2.1917	n.s.
b1610	tus	DNA contrahelicase, terminus utilization substance	n.s.	-2	n.s.	-4	-3	n.s.
b3813	uvrD	ATP-dependent 3'-5' DNA helicase II; unwinds forked DNA structures; dismantles the RecA nucleoprotein filament; increased rates of spontaneous mutagenesis; dimer	2.17547	n.s.	n.s.	n.s.	n.s.	n.s.
DNA polymerase genes:
gene_id	gene_name	protein_description	Hg_t10	Hg_t30	Hg_t60	PMA_t10	PMA_t30	PMA_t60
b0231	dinB	DNA polymerase IV, capable of translesion synthesis; overexpression enhances mutagenesis; mediates targeted mutagenesis by 4-NQO; intrinsic AP lyase activity	4.06319	n.s.	n.s.	n.s.	n.s.	n.s.
b0184	dnaE	DNA polymerase III, alpha subunit; suppressor of dnaG-Ts	-2.33434	n.s.	n.s.	n.s.	n.s.	n.s.
b3701	dnaN	DNA polymerase III sliding clamp beta subunit; required for high processivity; required for regulatory inactivation of DnaA	n.s.	n.s.	n.s.	n.s.	n.s.	n.s.
b0215	dnaQ	DNA polymerase III epsilon subunit; streptomycin, azaserine resistant; 3' to 5' proofreading, lexA regulon	2.21538	n.s.	n.s.	4.08592	2.91597	n.s.
b0470	dnaX	DNA polymerase III holoenzyme, tau and gamma ATPase subunits; gamma chain (aa 1-431) is main subunit of the clamp loader complex	n.s.	n.s.	n.s.	n.s.	n.s.	n.s.
b0640	holA	DNA polymerase III, delta subunit; part of the DnaX clamp loader complex; acts as a wrench to open the sliding clamp	n.s.	n.s.	n.s.	-3.67312	n.s.	n.s.
b1099	holB	DNA polymerase III, delta' subunit; part of the DnaX clamp loader complex, the stator protein	n.s.	n.s.	n.s.	n.s.	n.s.	n.s.
b4259	holC	DNA polymerase III, chi subunit	n.s.	n.s.	n.s.	n.s.	n.s.	n.s.
b4372	holD	DNA polymerase, psi subunit, clamp loader complex subunit	n.s.	n.s.	n.s.	2.1281	n.s.	n.s.
b1842	holE	DNA polymerase III, theta subunit	-2.71818	n.s.	n.s.	n.s.	n.s.	n.s.
b3863	polA	DNA polymerase I; required for plasmid replication; translesion synthesis; synthetic lethal with ygdG	n.s.	n.s.	n.s.	-2.63534	-2.79235	n.s.
b0060	polB	DNA polymerase II, capable of translesion synthesis; role in the resumption of DNA synthesis after UV irradiation	3.21429	2.1345	n.s.	n.s.	n.s.	n.s.
b1184	umuC	DNA polymerase V subunit, capable of translesion synthesis; polymerase activity subunit; UV induction of mutations, error-prone repair; forms complex with UmuD and UmuD'; intrinsic AP lyase activity; lexA regulon	4.73529	3.43357	n.s.	n.s.	n.s.	n.s.
b1183	umuD	DNA polymerase V subunit, capable of translesion synthesis; inducible mutagenesis; error-prone repair; UmuDC single-stranded binding protein with RecA-coated DNA; intrinsic AP lyase activity	6.66667	4.02703	n.s.	2.75	3	n.s.
DNA exonucleases, endonucleases and repair enzymes:
gene_id	gene_name	protein_description	Hg_t10	Hg_t30	Hg_t60	PMA_t10	PMA_t30	PMA_t60
b2213	ada	O6-methylguanine-DNA methyltransferase, transcription factor; inducible; DNA repair against methylating and alkylating agents; binds Zn(II)	n.s.	n.s.	n.s.	n.s.	n.s.	n.s.
b2212	alkB	Alkylated DNA repair enzyme; alpha-ketoglutarate- and Fe(II)-dependent dioxygenase; releases replication blocks by oxidative demethylation of 1-methyladenine and 3-methylcytosine residues in ssDNA and dsDNA	n.s.	n.s.	n.s.	n.s.	n.s.	n.s.
b3387	dam	DNA-(adenine-N6)-methyltransferase, methylates GATC; role in repair and replication	n.s.	n.s.	n.s.	-2.76355	-2.25899	n.s.
b2945	endA	DNA-specific endonuclease I, periplasmic; inhibited by RNA; extensive DNA breakdown	n.s.	n.s.	n.s.	n.s.	-2.77358	n.s.
b4349	hsdM	DNA methyltransferase M, host modification of foreign DNA	-2.86648	n.s.	n.s.	-4.07314	-2.89243	n.s.
b4350	hsdR	Endonuclease R, host restriction of foreign DNA; Type I restriction enzyme; ClpXP-dependent degradation	-4.90957	-3.20781	n.s.	-6.50833	-8.7146	n.s.
b4348	hsdS	Specificity determinant for HsdM and HsdR	-19.7524	-9.54658	n.s.	-63.7222	-49.5556	n.s.
b1159	mcrA	5-methylcytosine-specific DNA binding protein; restriction endonuclease B homolog, e14; prophage gene	-3.45455	n.s.	n.s.	n.s.	n.s.	n.s.
b4346	mcrB	McrBC restriction endonuclease, catalytic subunit; 5-methylcytosine-specific; requires GTP, inhibited by ATP	-3.39024	-2.05256	n.s.	-3.22611	n.s.	n.s.
b4345	mcrC	McrBC restriction endonuclease, specificity subunit; 5-methylcytosine-specific; requires GTP, inhibited by ATP	-9.05405	-7.43636	n.s.	-37	-27.3846	n.s.
b4351	mrr	Restriction of DNA with certain methylated adenine or cytosine residues	2.16983	n.s.	n.s.	3.00909	n.s.	n.s.
b2831	mutH	Methyl-directed mismatch repair	n.s.	n.s.	n.s.	3.43464	2.84663	n.s.
b4170	mutL	Methyl-directed mismatch repair; matchmaker protein; weak DNA-stimulated ATPase	n.s.	n.s.	n.s.	n.s.	n.s.	n.s.
b3635	mutM	Formamidopyrimidine-DNA glycosylase/AP lyase; 5'-terminal deoxyribophosphodiesterase; DNA repair; GC to TA; binds Zn(II)	3.75373	2.92793	n.s.	n.s.	n.s.	2.65972
b2733	mutS	Methyl-directed mismatch repair protein; dimeric/tetrameric	n.s.	n.s.	n.s.	n.s.	n.s.	n.s.
b0099	mutT	8-oxo-dGTPase, antimutator; prevents AT-to-GC transversions; dGTP pyrophosphohydrolase	-2.86869	-2.66667	n.s.	-3.9375	-2.52778	n.s.
b2961	mutY	Adenine DNA glycosylase, G-A mismatched DNA repair; 2-hydroxyadenine glycosylase	n.s.	n.s.	n.s.	2.4378	2.43192	n.s.
b2159	nfo	AP endodeoxyribonuclease IV; member of soxRS regulon; endonuclease IV	2.37524	2.01799	n.s.	n.s.	n.s.	n.s.
b1633	nth	Endonuclease III, DNA glycosylase/apyrimidinic (AP) lyase	-3.17576	-2.72105	n.s.	-8.27143	-5.23256	n.s.
b2699	recA	General recombination and DNA repair; pairing and strand exchange; role in cleavage of LexA repressor, SOS mutagenesis	10.1114	3.18209	n.s.	2.46517	2.45926	n.s.
b2820	recB	RecBCD Exonuclease V subunit, recombination and repair; chi-activated RecBCD recombinase subunit; RecBCD 3'-5' slow helicase subunit; contains nuclease active site and ATP-binding site; RecB alone has 3'-5' helicase activity; binds RecC	-3.93726	-2.39202	n.s.	-8.35872	-8.58385	n.s.
b2822	recC	RecBCD Exonuclease V subunit, recombination and repair; chi-activated RecBCD recombinase subunit; binds RecB and RecD; may confer processivity on holoenzyme	n.s.	n.s.	n.s.	n.s.	n.s.	n.s.
b2819	recD	RecBCD Exonuclease V subunit, recombination and repair; recD mutants are constitutively activated for recombination; RecBCD 5'-3' fast helicase subunit; RecD alone has 5'-3' helicase activity; contains ATP-binding site; binds RecC; inhibits RecA loading	n.s.	n.s.	n.s.	-3.14706	-4.875	n.s.
b1350	recE	RecET recombinase, exonuclease VIII, Rac prophage; recombination and repair; degrades one strand 5'-3' in duplex DNA	n.s.	n.s.	n.s.	n.s.	n.s.	n.s.
b3700	recF	Recombination and repair; antagonizes RecX inhibition of RecA filament formation	n.s.	n.s.	n.s.	-4.615	-2.06038	n.s.
b3652	recG	Junction-specific ATP-dependent DNA helicase; facilitates branch migration of Holliday junctions; allelic to radC102; overexpression improves resistance to weak organic acids	-7.36585	-3.33394	n.s.	-19.9829	-13.7265	n.s.
b2892	recJ	ssDNA 5'-3' exonuclease involved in recombination	n.s.	n.s.	n.s.	n.s.	n.s.	n.s.
b2616	recN	Recombination and repair	14.3126	4.04823	2.9512	n.s.	n.s.	n.s.
b2565	recO	Conjugational recombination and repair; DNA-binding protein; RecA-like strand assimilation	-5.09938	-2.62977	n.s.	-4.91892	-3.29121	n.s.
b0472	recR	Recombination and DNA repair	-2.78335	-2.63893	n.s.	-4.13341	-3.19213	n.s.
b1349	recT	RecET recombinase, annealing protein, Rac prophage; recombination and repair	2.17568	n.s.	n.s.	2.34146	2.7907	n.s.
b1861	ruvA	Holliday junction recognition factor, recruits RuvB; works in conjunction with RuvB helicase to drive branch migration during recombination	3.59707	2.1776	n.s.	2.29139	2.29501	n.s.
b1860	ruvB	DNA helicase driving branch migration during recombination; hexameric ring	2.22863	2.56435	n.s.	2.90047	2.43585	n.s.
b1863	ruvC	RuvC endonuclease, Holliday structure resolvase; not SOS regulated	-3.57213	-5.50542	n.s.	-3.78571	-2.57944	n.s.
b2011	sbcB	Exonuclease I; suppresses recB recC mutations	n.s.	n.s.	n.s.	n.s.	n.s.	n.s.
b0397	sbcC	DNA hairpin dsDNA 3'-exonuclease SbcCD, Mn(2+), ATP-dependent; ATP-independent 5' ssDNA endonuclease; required for recombinational repair of dsDNA breaks; cosuppressor with sbcB of recB recC mutations; heterodimeric	-4.56334	-3.01997	n.s.	-4.7204	-3.53244	n.s.
b0398	sbcD	DNA hairpin dsDNA 3'-exonuclease SbcCD, Mn(2+), ATP-dependent; ATP-independent 5' ssDNA endonuclease; cosuppressor with sbcB of recB recC mutations; heterodimeric	n.s.	n.s.	n.s.	n.s.	n.s.	n.s.
b4058	uvrA	Excision nuclease subunit A; nucleotide excision repair of UV damage to DNA; LexA regulon; binds Zn(II)	3.03741	3.1836	n.s.	n.s.	n.s.	n.s.
b0779	uvrB	Excision nuclease subunit B, ATPase I and helicase II; repair of UV damage to DNA	4.92214	2.67869	n.s.	n.s.	n.s.	n.s.
b1913	uvrC	Excision nuclease subunit C; repair of UV damage to DNA; multicopy causes mucoidy	n.s.	n.s.	n.s.	n.s.	n.s.	n.s.
b1960	vsr	Mismatch nicking endonuclease, helps repair TG mismatches	-3.37333	-3.86111	n.s.	-3.73333	-2.44444	n.s.
b2509	xseA	Exonuclease VII, large subunit	-2.69507	-2.09595	n.s.	n.s.	n.s.	n.s.
b0422	xseB	Exonuclease VII, small subunit	n.s.	n.s.	n.s.	n.s.	2.05271	n.s.
b1749	xthA	Exodeoxyribonuclease III and AP endodeoxyribonuclease VI; RNase H activity; DNA repair	13.5007	2.88111	n.s.	n.s.	n.s.	n.s.
b2184	yejH	Predicted ATP-dependent DNA or RNA helicase, function unknown	n.s.	n.s.	n.s.	n.s.	n.s.	n.s.
