# Supplementary material for: Transcriptional responses of Escherichia coli during recovery from inorganic or organic mercury exposure
Source: BMC Genomics. 2018 Jan 16;19:52. doi: 10.1186/s12864-017-4413-z (PMC5769350; doi:10.1186/s12864-017-4413-z)
Supplement: Supplementary file 8 — Contains fold-change data for genes involved transcription and RNA turnover. (XLSX 32 kb) [file 12864_2017_4413_MOESM8_ESM.xlsx]

## Sheet: Sheet1
TABLE S10: RNA transcription and turnover
Sorted by gene_name for each section.
RNA polymerase subunits:
gene_id	gene_name	protein_description	Hg_t10	Hg_t30	Hg_t60	PMA_t10	PMA_t30	PMA_t60
b3295	rpoA	RNA polymerase, alpha subunit; binds Zn(II)	n.s.	-2.64272	n.s.	n.s.	-2.26349	n.s.
b3987	rpoB	RNA polymerase, beta subunit; binds Zn(II)	n.s.	n.s.	n.s.	-2.77837	-2.0031	n.s.
b3988	rpoC	RNA polymerase, beta' subunit; binds Zn(II)	n.s.	n.s.	n.s.	-3.04543	-3.50683	n.s.
b3649	rpoZ	RNA polymerase subunit, omega subunit; assembly factor; chaperone-like function stabilizes RNAP	n.s.	n.s.	n.s.	2.947	2.44282	n.s.
Sigma factors: (see Table S11 for sigma factor regulon details)
gene_id	gene_name	protein_description	Hg_t10	Hg_t30	Hg_t60	PMA_t10	PMA_t30	PMA_t60
b4293	fecI	Alternative RNAP sigma factor required for fecA promoter; activated by FecR	-2.95683	n.s.	n.s.	-2.35751	n.s.	n.s.
b1922	fliA	RNA polymerase subunit, sigma 28 for class III flagellar operons	n.s.	-2.95752	-5.85861	n.s.	n.s.	n.s.
b3067	rpoD	RNA polymerase subunit, sigma 70, initiates transcription; housekeeping sigma	2.51317	n.s.	n.s.	n.s.	n.s.	n.s.
b2573	rpoE	RNA polymerase subunit, extracytoplasmic stress sigma E; role in high temperature and oxidative stress response	n.s.	n.s.	n.s.	n.s.	n.s.	n.s.
b3461	rpoH	RNA polymerase subunit, sigma 32, heat shock transcription	2.33884	4.41091	n.s.	6.45178	4.95911	n.s.
b3202	rpoN	RNA polymerase subunit, sigma 54; needed for expression of various regulons, promoter specificity set by various activator proteins required for sigma 54 recruitment	n.s.	n.s.	n.s.	n.s.	n.s.	n.s.
b2741	rpoS	RNA polymerase subunit, stress and stationary phase sigma S; Sigma38	3.45715	3.49603	n.s.	14.1837	9.82363	n.s.
Termination and anti-termination factors:
gene_id	gene_name	protein_description	Hg_t10	Hg_t30	Hg_t60	PMA_t10	PMA_t30	PMA_t60
b3169	nusA	Transcription termination/antitermination L factor; mutant survives lambda induction	-2.23005	n.s.	n.s.	n.s.	n.s.	n.s.
b0416	nusB	Transcription termination/antitermination factor; mutant survives lambda induction	n.s.	n.s.	n.s.	n.s.	n.s.	n.s.
b3982	nusG	Stabilizes phage lambda protein N-NusA-RNAP antitermination complex	-2.45631	n.s.	n.s.	n.s.	n.s.	n.s.
b3783	rho	Transcription termination factor Rho; hexameric; RNA-dependent ATPase; ATP-dependent RNA helicase; bicyclomycin target	n.s.	n.s.	n.s.	-6.05065	-3.67485	n.s.
b0189	rof	anti-Rho (termination factor); pleiotropic multicopy suppressor of Ts mutations; ribosome-associated; growth-rate regulated	5.40547	3.86435	n.s.	11.2784	5.50207	n.s.
Degradosome complex
gene_id	gene_name	protein_description	Hg_t10	Hg_t30	Hg_t60	PMA_t10	PMA_t30	PMA_t60
b2779	eno	Enolase; phosphoprotein; component of RNA degradosome	-2.73847	-4.267	n.s.	-3.74969	-2.61078	n.s.
b3164	pnp	Polynucleotide phosphorylase; exoribonuclease; PNPase component of RNA degradosome; cold shock protein required for growth at low temperatures	n.s.	n.s.	n.s.	-2.55118	-2.02379	n.s.
b2501	ppk	Polyphosphate kinase, reversible	n.s.	n.s.	n.s.	-5.70135	-5.88457	n.s.
b3780	rhlB	ATP-dependent RNA helicase; unwinds dsRNA; component of RNA degradosome; also binds PNPase directly; DEAD box family	n.s.	n.s.	n.s.	n.s.	n.s.	n.s.
b1084	rne	RNase E; component of RNA degradosome; mRNA turnover; 5S and 16S RNA maturation	n.s.	n.s.	n.s.	-6.65233	-4.67769	n.s.
Other RNases and RNA processing enzymes
gene_id	gene_name	protein_description	Hg_t10	Hg_t30	Hg_t60	PMA_t10	PMA_t30	PMA_t60
b3181	greA	Transcript cleavage factor	n.s.	n.s.	n.s.	n.s.	n.s.	n.s.
b3406	greB	Transcript cleavage factor	n.s.	n.s.	n.s.	n.s.	n.s.	n.s.
b0611	rna	RNase I, periplasmic; endoribonuclease; RNase A; RNase M; RNase T2	n.s.	n.s.	n.s.	n.s.	n.s.	n.s.
b1286	rnb	RNase II; mRNA degradation	-5.63081	-3.5403	n.s.	-25.3834	-15.3669	n.s.
b2567	rnc	RNase III; cleaves double-stranded RNA	n.s.	n.s.	n.s.	n.s.	2.01884	n.s.
b1804	rnd	RNase D, processes tRNA precursors	n.s.	n.s.	n.s.	n.s.	n.s.	n.s.
b3247	rng	Endoribonuclease G involved in 16S rRNA processing; division and growth, overexpression forms minicells and chains with long axial structures	n.s.	-2.02963	n.s.	n.s.	n.s.	n.s.
b0214	rnhA	RNase HI; participates in DNA replication	n.s.	n.s.	n.s.	n.s.	n.s.	n.s.
b0183	rnhB	Degrades RNA of DNA-RNA hybrids; RNase HII; nicks DNA 5' to misincorporated ribonucleotides	-2.28219	n.s.	n.s.	n.s.	n.s.	n.s.
b0610	rnk	Regulator of nucleoside diphosphate kinase; suppresses Pseudomonas algR2	n.s.	n.s.	n.s.	n.s.	n.s.	n.s.
b2630	rnlA	RNase LS, endoribonuclease, toxin, affects mRNA stability; antitoxin is rnlB; CP4-57 putative defective prophage; target of phage T4 Dmd	n.s.	n.s.	n.s.	n.s.	n.s.	n.s.
b2631	rnlB	Antitoxin for RnlA, CP4-57 putative defective prophage	n.s.	n.s.	n.s.	n.s.	n.s.	n.s.
b3704	rnpA	RNase P, C5 protein component; involved in tRNA and 4.5S RNA-processing	-5.28428	-2.35624	n.s.	-3.29595	-2.14076	n.s.
b3123	rnpB	RNase P, M1 RNA enzyme component; involved in transfer RNA and 4.5S RNA-processing	n.s.	n.s.	n.s.	n.s.	n.s.	n.s.
b4179	rnr	Exoribonuclease R, RNase R	2.91357	3.14208	n.s.	4.70871	4.783	n.s.
b1652	rnt	RNase T; RNA processing	n.s.	n.s.	2.13151	-2.36077	n.s.	n.s.
