# Supplementary material for: Transcriptional responses of Escherichia coli during recovery from inorganic or organic mercury exposure
Source: BMC Genomics. 2018 Jan 16;19:52. doi: 10.1186/s12864-017-4413-z (PMC5769350; doi:10.1186/s12864-017-4413-z)
Supplement: Supplementary file 9 — Contains fold-change data for sigma factor genes and corresponding regulon genes for each during mercurial exposure based on RegulonDB annotation. (XLSX 237 kb) [file 12864_2017_4413_MOESM9_ESM.xlsx]

## Sheet: SigmaFactor_Network
TABLE S11: Sigma Factors and regulon genes from RegulonDB
Values are absolute fold-changes
SigmaFactor_gene_id	gene_name	alternate_name	regulated_gene_id	regulated_gene_name	Hg_t10	Hg_t30	Hg_t60	PMA_t10	PMA_t30	PMA_t60
b4293	fecI	Sigma19			-2.95683	n.s.	n.s.	-2.35751	n.s.	n.s.
b4293	fecI	Sigma19	b4291	fecA	-5.81913	n.s.	n.s.	-5.73519	-2.4521	n.s.
b4293	fecI	Sigma19	b4290	fecB	-3.08466	n.s.	n.s.	n.s.	n.s.	n.s.
b4293	fecI	Sigma19	b4289	fecC	-6.77273	n.s.	n.s.	-10.3125	-3.12121	n.s.
b4293	fecI	Sigma19	b4288	fecD	-5.59459	n.s.	n.s.	-5.32558	n.s.	n.s.
b4293	fecI	Sigma19	b4287	fecE	-3.54118	n.s.	n.s.	-2.46667	n.s.	n.s.
b2573	rpoE	Sigma24 (sigma E)			n.s.	n.s.	n.s.	n.s.	n.s.	n.s.
b2573	rpoE	Sigma24 (sigma E)	b0606	ahpF	78.3816	11.2448	n.s.	n.s.	n.s.	n.s.
b2573	rpoE	Sigma24 (sigma E)	b0050	apaG	n.s.	n.s.	n.s.	n.s.	n.s.	n.s.
b2573	rpoE	Sigma24 (sigma E)	b0049	apaH	-3.5291	n.s.	n.s.	-3.32883	-2.51293	n.s.
b2573	rpoE	Sigma24 (sigma E)	b3057	bacA	n.s.	n.s.	n.s.	n.s.	n.s.	n.s.
b2573	rpoE	Sigma24 (sigma E)	b0177	bamA	-2.08345	n.s.	n.s.	-3.40721	-3.09424	n.s.
b2573	rpoE	Sigma24 (sigma E)	b2512	bamB	n.s.	n.s.	n.s.	n.s.	n.s.	n.s.
b2573	rpoE	Sigma24 (sigma E)	b2477	bamC	n.s.	n.s.	n.s.	3.97441	3.58452	n.s.
b2573	rpoE	Sigma24 (sigma E)	b2595	bamD	n.s.	n.s.	n.s.	n.s.	n.s.	n.s.
b2573	rpoE	Sigma24 (sigma E)	b2617	bamE	n.s.	n.s.	n.s.	3.7203	2.52822	n.s.
b2573	rpoE	Sigma24 (sigma E)	b2494	bepA	n.s.	n.s.	n.s.	n.s.	n.s.	n.s.
b2573	rpoE	Sigma24 (sigma E)	b1112	bhsA	1948.59	563.369	93.9524	45.8171	20.6438	n.s.
b2573	rpoE	Sigma24 (sigma E)	b3056	cca	n.s.	n.s.	n.s.	n.s.	n.s.	n.s.
b2573	rpoE	Sigma24 (sigma E)	b0438	clpX	3.51295	n.s.	n.s.	2.80183	2.6623	n.s.
b2573	rpoE	Sigma24 (sigma E)	b4438	cyaR	-2.74648	n.s.	n.s.	-4.77778	-2.45946	n.s.
b2573	rpoE	Sigma24 (sigma E)	b0161	degP	n.s.	-2.01666	n.s.	n.s.	n.s.	n.s.
b2573	rpoE	Sigma24 (sigma E)	b2511	der	n.s.	n.s.	n.s.	n.s.	n.s.	n.s.
b2573	rpoE	Sigma24 (sigma E)	b0184	dnaE	-2.33434	n.s.	n.s.	n.s.	n.s.	n.s.
b2573	rpoE	Sigma24 (sigma E)	b2893	dsbC	n.s.	n.s.	n.s.	2.06653	n.s.	n.s.
b2573	rpoE	Sigma24 (sigma E)	b0294	ecpR	n.s.	3.16667	n.s.	n.s.	4.81818	n.s.
b2573	rpoE	Sigma24 (sigma E)	b3546	eptB	n.s.	n.s.	n.s.	n.s.	-2.18862	n.s.
b2573	rpoE	Sigma24 (sigma E)	b0554	essD	n.s.	n.s.	n.s.	n.s.	n.s.	n.s.
b2573	rpoE	Sigma24 (sigma E)	b0180	fabZ	n.s.	n.s.	n.s.	n.s.	n.s.	n.s.
b2573	rpoE	Sigma24 (sigma E)	b0443	fadM	2.09375	n.s.	n.s.	2.86111	2.65079	n.s.
b2573	rpoE	Sigma24 (sigma E)	b3347	fkpA	-2.56805	n.s.	n.s.	n.s.	n.s.	n.s.
b2573	rpoE	Sigma24 (sigma E)	b1902	ftnB	2.25266	3.91054	n.s.	n.s.	n.s.	n.s.
b2573	rpoE	Sigma24 (sigma E)	b3340	fusA	-2.45236	-3.02118	n.s.	n.s.	n.s.	n.s.
b2573	rpoE	Sigma24 (sigma E)	b3181	greA	n.s.	n.s.	n.s.	n.s.	n.s.	n.s.
b2573	rpoE	Sigma24 (sigma E)	b3323	gspA	n.s.	n.s.	n.s.	2.625	n.s.	n.s.
b2573	rpoE	Sigma24 (sigma E)	b3322	gspB	n.s.	n.s.	n.s.	n.s.	n.s.	n.s.
b2573	rpoE	Sigma24 (sigma E)	b0873	hcp	-2.5	-8.89189	-8.14754	-2	-5.2963	n.s.
b2573	rpoE	Sigma24 (sigma E)	b0872	hcr	n.s.	-6.53521	-12.7736	n.s.	n.s.	n.s.
b2573	rpoE	Sigma24 (sigma E)	b4415	hokE	n.s.	n.s.	n.s.	5.33333	n.s.	n.s.
b2573	rpoE	Sigma24 (sigma E)	b3203	hpf	n.s.	n.s.	n.s.	-2.51616	-3.75397	n.s.
b2573	rpoE	Sigma24 (sigma E)	b3190	ibaG	n.s.	n.s.	n.s.	n.s.	n.s.	n.s.
b2573	rpoE	Sigma24 (sigma E)	b3558	insK	n.s.	n.s.	n.s.	n.s.	2.07895	n.s.
b2573	rpoE	Sigma24 (sigma E)	b4357	lgoR	-8.65789	-10.0238	-12.3125	-8.90244	-6.77778	n.s.
b2573	rpoE	Sigma24 (sigma E)	b1653	lhr	n.s.	-2.80702	n.s.	-4.80417	-6.19802	n.s.
b2573	rpoE	Sigma24 (sigma E)	b0439	lon	5.90533	2.88776	n.s.	2.72705	2.7102	n.s.
b2573	rpoE	Sigma24 (sigma E)	b3200	lptA	n.s.	n.s.	n.s.	2.03717	n.s.	n.s.
b2573	rpoE	Sigma24 (sigma E)	b3201	lptB	n.s.	n.s.	n.s.	3.00349	n.s.	n.s.
b2573	rpoE	Sigma24 (sigma E)	b0054	lptD	n.s.	n.s.	n.s.	n.s.	n.s.	n.s.
b2573	rpoE	Sigma24 (sigma E)	b0181	lpxA	n.s.	n.s.	n.s.	n.s.	n.s.	n.s.
b2573	rpoE	Sigma24 (sigma E)	b0182	lpxB	n.s.	n.s.	n.s.	n.s.	n.s.	n.s.
b2573	rpoE	Sigma24 (sigma E)	b0179	lpxD	n.s.	n.s.	n.s.	-3.13213	-2.66526	n.s.
b2573	rpoE	Sigma24 (sigma E)	b2378	lpxP	-3.70985	-3.6075	n.s.	-2.27343	-2.61248	n.s.
b2573	rpoE	Sigma24 (sigma E)	b3580	lyxK	n.s.	n.s.	n.s.	2.2	n.s.	n.s.
b2573	rpoE	Sigma24 (sigma E)	b3416	malQ	-2.15866	-4.32622	-2.54426	-2.65964	-4.12876	n.s.
b2573	rpoE	Sigma24 (sigma E)	b4442	micA	n.s.	n.s.	n.s.	n.s.	n.s.	n.s.
b2573	rpoE	Sigma24 (sigma E)	b4159	mscM	-2.87863	n.s.	n.s.	-10.3556	-10.1769	n.s.
b2573	rpoE	Sigma24 (sigma E)	b3096	mzrA	n.s.	n.s.	n.s.	-2.35377	-2.28251	n.s.
b2573	rpoE	Sigma24 (sigma E)	b1465	narV	n.s.	n.s.	n.s.	n.s.	n.s.	n.s.
b2573	rpoE	Sigma24 (sigma E)	b1466	narW	n.s.	n.s.	n.s.	n.s.	n.s.	n.s.
b2573	rpoE	Sigma24 (sigma E)	b0052	pdxA	-4.34362	n.s.	n.s.	-6.6119	-5.2426	n.s.
b2573	rpoE	Sigma24 (sigma E)	b1129	phoQ	2.07383	n.s.	n.s.	-2.73433	-2.2484	n.s.
b2573	rpoE	Sigma24 (sigma E)	b4041	plsB	n.s.	n.s.	n.s.	n.s.	n.s.	n.s.
b2573	rpoE	Sigma24 (sigma E)	b2891	prfB	n.s.	n.s.	n.s.	-2.07953	n.s.	n.s.
b2573	rpoE	Sigma24 (sigma E)	b4160	psd	n.s.	n.s.	n.s.	-3.44606	-3.12636	n.s.
b2573	rpoE	Sigma24 (sigma E)	b3204	ptsN	n.s.	n.s.	n.s.	-2.66667	-3.82848	n.s.
b2573	rpoE	Sigma24 (sigma E)	b3205	yhbJ	n.s.	n.s.	n.s.	-4.22836	-4.05619	n.s.
b2573	rpoE	Sigma24 (sigma E)	b0304	rclA	n.s.	n.s.	n.s.	n.s.	2.63934	n.s.
b2573	rpoE	Sigma24 (sigma E)	b0303	rclB	n.s.	n.s.	n.s.	n.s.	3.1	n.s.
b2573	rpoE	Sigma24 (sigma E)	b0301	rclC	n.s.	n.s.	n.s.	n.s.	4.14286	n.s.
b2573	rpoE	Sigma24 (sigma E)	b2892	recJ	n.s.	n.s.	n.s.	n.s.	n.s.	n.s.
b2573	rpoE	Sigma24 (sigma E)	b0472	recR	-2.78335	-2.63893	n.s.	-4.13341	-3.19213	n.s.
b2573	rpoE	Sigma24 (sigma E)	b3619	hldD	n.s.	n.s.	n.s.	n.s.	n.s.	n.s.
b2573	rpoE	Sigma24 (sigma E)	b0183	rnhB	-2.28219	n.s.	n.s.	n.s.	n.s.	n.s.
b2573	rpoE	Sigma24 (sigma E)	b2631	rnlB	n.s.	n.s.	n.s.	n.s.	n.s.	n.s.
b2573	rpoE	Sigma24 (sigma E)	b3067	rpoD	2.51317	n.s.	n.s.	n.s.	n.s.	n.s.
b2573	rpoE	Sigma24 (sigma E)	b3461	rpoH	2.33884	4.41091	n.s.	6.45178	4.95911	n.s.
b2573	rpoE	Sigma24 (sigma E)	b3202	rpoN	n.s.	n.s.	n.s.	n.s.	n.s.	n.s.
b2573	rpoE	Sigma24 (sigma E)	b0555	rrrD	n.s.	n.s.	n.s.	n.s.	n.s.	n.s.
b2573	rpoE	Sigma24 (sigma E)	b2572	rseA	2.41941	n.s.	n.s.	2.51672	2.0896	n.s.
b2573	rpoE	Sigma24 (sigma E)	b2571	rseB	n.s.	n.s.	n.s.	n.s.	n.s.	n.s.
b2573	rpoE	Sigma24 (sigma E)	b2570	rseC	n.s.	n.s.	n.s.	-5.3629	-3.98571	n.s.
b2573	rpoE	Sigma24 (sigma E)	b0176	rseP	n.s.	n.s.	n.s.	n.s.	n.s.	n.s.
b2573	rpoE	Sigma24 (sigma E)	b0051	rsmA	-2.39982	n.s.	n.s.	-2.0122	n.s.	n.s.
b2573	rpoE	Sigma24 (sigma E)	b1013	rutR	5.0988	3.23485	n.s.	4.03774	3.63768	n.s.
b2573	rpoE	Sigma24 (sigma E)	b4417	rybB	n.s.	n.s.	n.s.	-2.82353	n.s.	n.s.
b2573	rpoE	Sigma24 (sigma E)	b0556	rzpD	n.s.	n.s.	n.s.	n.s.	n.s.	n.s.
b2573	rpoE	Sigma24 (sigma E)	b0377	sbmA	n.s.	n.s.	n.s.	n.s.	n.s.	n.s.
b2573	rpoE	Sigma24 (sigma E)	b3583	sgbE	2.53704	2.58974	n.s.	4.06667	2.92647	n.s.
b2573	rpoE	Sigma24 (sigma E)	b3581	sgbH	n.s.	n.s.	n.s.	n.s.	n.s.	n.s.
b2573	rpoE	Sigma24 (sigma E)	b3582	sgbU	n.s.	n.s.	n.s.	n.s.	n.s.	n.s.
b2573	rpoE	Sigma24 (sigma E)	b0178	skp	n.s.	-2.03174	n.s.	n.s.	n.s.	n.s.
b2573	rpoE	Sigma24 (sigma E)	b0053	surA	-2.62789	n.s.	n.s.	-2.59938	n.s.	n.s.
b2573	rpoE	Sigma24 (sigma E)	b3339	tufA	n.s.	-3.28469	n.s.	-2.39944	-3.575	n.s.
b2573	rpoE	Sigma24 (sigma E)	b3923	uspD	3.57746	2.88935	n.s.	8.44809	9.69028	n.s.
b2573	rpoE	Sigma24 (sigma E)	b3621	waaC	-7.53614	-2.85263	n.s.	-13.4466	-7.19847	n.s.
b2573	rpoE	Sigma24 (sigma E)	b3620	waaF	-4.02941	n.s.	n.s.	-3.77457	-2.78096	n.s.
b2573	rpoE	Sigma24 (sigma E)	b3622	waaL	-18.9592	-10.7209	n.s.	-10.7031	-52.3043	n.s.
b2573	rpoE	Sigma24 (sigma E)	b2062	wza	n.s.	n.s.	n.s.	n.s.	n.s.	n.s.
b2573	rpoE	Sigma24 (sigma E)	b2061	wzb	n.s.	n.s.	n.s.	n.s.	n.s.	n.s.
b2573	rpoE	Sigma24 (sigma E)	b2060	wzc	n.s.	n.s.	n.s.	n.s.	n.s.	n.s.
b2573	rpoE	Sigma24 (sigma E)	b0378	yaiW	n.s.	n.s.	n.s.	n.s.	n.s.	n.s.
b2573	rpoE	Sigma24 (sigma E)	b0471	ybaB	-2.24661	-2.37178	n.s.	-2.84474	-2.50469	n.s.
b2573	rpoE	Sigma24 (sigma E)	b0691	ybfG	n.s.	n.s.	n.s.	7.45455	24.9	n.s.
b2573	rpoE	Sigma24 (sigma E)	b0691	ybfG	n.s.	n.s.	n.s.	7.45455	24.9	n.s.
b2573	rpoE	Sigma24 (sigma E)	b1643	ydhI	4.66667	2.29703	n.s.	3.66102	2.10227	n.s.
b2573	rpoE	Sigma24 (sigma E)	b1644	ydhJ	n.s.	2.59302	n.s.	n.s.	n.s.	n.s.
b2573	rpoE	Sigma24 (sigma E)	b1645	ydhK	n.s.	n.s.	n.s.	-2.45545	-3.07595	n.s.
b2573	rpoE	Sigma24 (sigma E)	b1707	ydiV	-2.34392	n.s.	n.s.	n.s.	n.s.	n.s.
b2573	rpoE	Sigma24 (sigma E)	b1806	yeaY	-2.29264	n.s.	n.s.	n.s.	n.s.	n.s.
b2573	rpoE	Sigma24 (sigma E)	b2419	yfeK	2.13333	n.s.	n.s.	7.41463	4.01099	n.s.
b2573	rpoE	Sigma24 (sigma E)	b2420	yfeS	n.s.	n.s.	n.s.	4.65816	3.41232	n.s.
b2573	rpoE	Sigma24 (sigma E)	b2431	yfeX	n.s.	-3.3809	-3.11209	n.s.	n.s.	n.s.
b2573	rpoE	Sigma24 (sigma E)	b2432	yfeY	2.14725	n.s.	n.s.	2.71935	2.37217	n.s.
b2573	rpoE	Sigma24 (sigma E)	b2495	yfgD	n.s.	n.s.	n.s.	-2.05453	n.s.	n.s.
b2573	rpoE	Sigma24 (sigma E)	b2958	yggN	n.s.	n.s.	n.s.	n.s.	n.s.	n.s.
b2573	rpoE	Sigma24 (sigma E)	b2970	yghF	-4.61538	n.s.	n.s.	-16.75	n.s.	n.s.
b2573	rpoE	Sigma24 (sigma E)	b3055	ygiM	-2.51724	n.s.	n.s.	n.s.	2.0236	n.s.
b2573	rpoE	Sigma24 (sigma E)	b3527	yhjJ	n.s.	n.s.	n.s.	n.s.	n.s.	n.s.
b2573	rpoE	Sigma24 (sigma E)	b3575	yiaK	n.s.	n.s.	n.s.	n.s.	n.s.	n.s.
b2573	rpoE	Sigma24 (sigma E)	b3576	yiaL	n.s.	n.s.	n.s.	13.5	n.s.	n.s.
b2573	rpoE	Sigma24 (sigma E)	b3577	yiaM	n.s.	n.s.	n.s.	n.s.	n.s.	n.s.
b2573	rpoE	Sigma24 (sigma E)	b3578	yiaN	n.s.	n.s.	n.s.	n.s.	n.s.	n.s.
b2573	rpoE	Sigma24 (sigma E)	b3579	yiaO	n.s.	n.s.	n.s.	n.s.	n.s.	n.s.
b2573	rpoE	Sigma24 (sigma E)	b3656	yicI	n.s.	n.s.	n.s.	n.s.	n.s.	n.s.
b2573	rpoE	Sigma24 (sigma E)	b3657	yicJ	n.s.	n.s.	n.s.	n.s.	n.s.	n.s.
b2573	rpoE	Sigma24 (sigma E)	b3688	yidQ	n.s.	n.s.	n.s.	n.s.	n.s.	n.s.
b2573	rpoE	Sigma24 (sigma E)	b3712	yieE	n.s.	n.s.	n.s.	n.s.	n.s.	n.s.
b2573	rpoE	Sigma24 (sigma E)	b3713	chrR	2.57048	n.s.	n.s.	3.04582	2.43639	n.s.
b2573	rpoE	Sigma24 (sigma E)	b3922	yiiS	n.s.	n.s.	n.s.	8.11071	6.05405	n.s.
b2573	rpoE	Sigma24 (sigma E)	b1810	yoaC	n.s.	n.s.	n.s.	3.50909	4.63889	n.s.
b2573	rpoE	Sigma24 (sigma E)	b3095	yqjA	2.40092	2.79779	n.s.	n.s.	n.s.	n.s.
b2573	rpoE	Sigma24 (sigma E)	b3150	yraP	n.s.	n.s.	n.s.	n.s.	n.s.	n.s.
b2573	rpoE	Sigma24 (sigma E)	b4216	ytfJ	n.s.	n.s.	n.s.	n.s.	n.s.	n.s.
b1922	fliA	Sigma28 (sigma F)	b1922		n.s.	-2.95752	-5.85861	n.s.	n.s.	n.s.
b1922	fliA	Sigma28 (sigma F)	b3072	aer	n.s.	n.s.	n.s.	5.77396	6.54706	n.s.
b1922	fliA	Sigma28 (sigma F)	b1888	cheA	n.s.	n.s.	-2.64289	-3.03792	-2.93665	n.s.
b1922	fliA	Sigma28 (sigma F)	b1883	cheB	n.s.	-5.2319	-3.41831	-27.7876	-24.3539	n.s.
b1922	fliA	Sigma28 (sigma F)	b1884	cheR	n.s.	-4.88709	-3.32657	-59.5041	-21.91	n.s.
b1922	fliA	Sigma28 (sigma F)	b1887	cheW	-5.21952	-3.57831	-3.11227	-3.69652	-8.99948	n.s.
b1922	fliA	Sigma28 (sigma F)	b1882	cheY	-2.12659	-7.32787	-3.65771	-7.98921	-28.7984	n.s.
b1922	fliA	Sigma28 (sigma F)	b1881	cheZ	n.s.	-6.32559	-3.93499	-4.56645	-21.666	n.s.
b1922	fliA	Sigma28 (sigma F)	b4109	crfC	2.12776	n.s.	n.s.	4.28807	2.54908	-2.21639
b1922	fliA	Sigma28 (sigma F)	b1082	flgK	n.s.	n.s.	-4.19089	4.41056	2.48555	n.s.
b1922	fliA	Sigma28 (sigma F)	b1083	flgL	n.s.	n.s.	-3.34309	6.31238	4.43617	n.s.
b1922	fliA	Sigma28 (sigma F)	b1071	flgM	n.s.	n.s.	-2.7749	3.91025	2.6994	n.s.
b1922	fliA	Sigma28 (sigma F)	b1070	flgN	n.s.	n.s.	-3.02848	2.77239	n.s.	n.s.
b1922	fliA	Sigma28 (sigma F)	b1922	fliA	n.s.	-2.95752	-5.85861	n.s.	n.s.	n.s.
b1922	fliA	Sigma28 (sigma F)	b1923	fliC	n.s.	n.s.	-3.45411	n.s.	n.s.	-2.08114
b1922	fliA	Sigma28 (sigma F)	b1924	fliD	n.s.	-2.1823	-3.73309	-7.49591	-8.04619	n.s.
b1922	fliA	Sigma28 (sigma F)	b1937	fliE	-12.758	-7.07317	-3.9386	-5.22877	-60.48	3.24161
b1922	fliA	Sigma28 (sigma F)	b1938	fliF	-24.4202	-8.31665	-4.82622	-10.0894	-149.371	n.s.
b1922	fliA	Sigma28 (sigma F)	b1939	fliG	-25.1009	-10.5986	-5.90399	-29.4905	-127.746	n.s.
b1922	fliA	Sigma28 (sigma F)	b1940	fliH	-12.3618	-9.53108	-6.11144	-82.2568	-155.533	n.s.
b1922	fliA	Sigma28 (sigma F)	b1941	fliI	-18.0556	-13.008	-5.65018	-187.955	-472.333	n.s.
b1922	fliA	Sigma28 (sigma F)	b1942	fliJ	-28.0833	-12.2741	-6.2029	-159.857	-96.1333	n.s.
b1922	fliA	Sigma28 (sigma F)	b1943	fliK	-23.5092	-13.5201	-6.17712	-243.069	-191.269	n.s.
b1922	fliA	Sigma28 (sigma F)	b1944	fliL	-12.9165	-3.80544	-5.25777	-4.83322	-18.0404	n.s.
b1922	fliA	Sigma28 (sigma F)	b1945	fliM	-16.1493	-4.31759	-4.06012	-11.3901	-25.97	n.s.
b1922	fliA	Sigma28 (sigma F)	b1946	fliN	-16.648	-6.59249	-3.49886	-8.58854	-11.9458	n.s.
b1922	fliA	Sigma28 (sigma F)	b1947	fliO	-16.9885	-7.64417	n.s.	-7.79048	-10.2264	n.s.
b1922	fliA	Sigma28 (sigma F)	b1948	fliP	-20.8468	-9.19802	n.s.	-13.0663	-17.9556	n.s.
b1922	fliA	Sigma28 (sigma F)	b1949	fliQ	-22.375	-11.3673	n.s.	-28.2857	-24.25	n.s.
b1922	fliA	Sigma28 (sigma F)	b1950	fliR	-12.4462	-9.77143	n.s.	-35.84	-37.1875	n.s.
b1922	fliA	Sigma28 (sigma F)	b1925	fliS	n.s.	-3.20264	-4.35522	-42.863	-79.5974	n.s.
b1922	fliA	Sigma28 (sigma F)	b1926	fliT	n.s.	-3.62413	-4.53008	-55.9733	-60.8209	n.s.
b1922	fliA	Sigma28 (sigma F)	b1920	fliY	-3.75803	-7.39697	n.s.	-6.98409	-5.17023	n.s.
b1922	fliA	Sigma28 (sigma F)	b1921	fliZ	n.s.	-3.8439	-5.19378	n.s.	n.s.	n.s.
b1922	fliA	Sigma28 (sigma F)	b1566	flxA	n.s.	n.s.	n.s.	12.3025	12.2105	n.s.
b1922	fliA	Sigma28 (sigma F)	b0154	hemL	3.33575	n.s.	n.s.	3.05235	2.9907	n.s.
b1922	fliA	Sigma28 (sigma F)	b1208	ispE	n.s.	n.s.	n.s.	-2.00492	n.s.	n.s.
b1922	fliA	Sigma28 (sigma F)	b1209	lolB	n.s.	n.s.	n.s.	n.s.	n.s.	n.s.
b1922	fliA	Sigma28 (sigma F)	b0763	modA	3.38462	n.s.	-2.29474	16.1778	6.50463	n.s.
b1922	fliA	Sigma28 (sigma F)	b0764	modB	3.17547	n.s.	-2.83308	8.15279	4.38424	n.s.
b1922	fliA	Sigma28 (sigma F)	b0765	modC	n.s.	n.s.	-3.09159	n.s.	n.s.	n.s.
b1922	fliA	Sigma28 (sigma F)	b1890	motA	n.s.	n.s.	-2.68424	3.44422	2.61843	n.s.
b1922	fliA	Sigma28 (sigma F)	b1889	motB	n.s.	n.s.	-2.76207	n.s.	n.s.	n.s.
b1922	fliA	Sigma28 (sigma F)	b1243	oppA	n.s.	-6.60289	n.s.	-12.8059	-14.9275	n.s.
b1922	fliA	Sigma28 (sigma F)	b1244	oppB	-13.8108	-12.1843	n.s.	-83.8791	-116.654	n.s.
b1922	fliA	Sigma28 (sigma F)	b1245	oppC	-13.398	-13.2575	n.s.	-18.1092	-59.2647	n.s.
b1922	fliA	Sigma28 (sigma F)	b1246	oppD	-3.64489	-9.57909	n.s.	-8.65879	-51.3595	n.s.
b1922	fliA	Sigma28 (sigma F)	b1247	oppF	-2.2385	-8.72771	n.s.	-4.75288	-36.0231	n.s.
b1922	fliA	Sigma28 (sigma F)	b2826	ppdA	4.77273	n.s.	n.s.	8.24	3.0303	n.s.
b1922	fliA	Sigma28 (sigma F)	b2825	ppdB	2.92	n.s.	n.s.	4.69091	2.41429	n.s.
b1922	fliA	Sigma28 (sigma F)	b2823	ppdC	2.42857	n.s.	n.s.	4.84211	2.60377	n.s.
b1922	fliA	Sigma28 (sigma F)	b1207	prs	n.s.	n.s.	n.s.	-3.78165	-2.16488	n.s.
b1922	fliA	Sigma28 (sigma F)	b2822	recC	n.s.	n.s.	n.s.	n.s.	n.s.	n.s.
b1922	fliA	Sigma28 (sigma F)	b1885	tap	n.s.	-4.80112	-4.3493	-33.0504	-14.7743	n.s.
b1922	fliA	Sigma28 (sigma F)	b1886	tar	n.s.	-3.3501	-4.84228	n.s.	n.s.	n.s.
b1922	fliA	Sigma28 (sigma F)	b1421	trg	-2.01293	-2.48578	-6.64143	n.s.	n.s.	n.s.
b1922	fliA	Sigma28 (sigma F)	b4355	tsr	-3.80772	-2.57207	n.s.	-2.3832	-2.40481	n.s.
b1922	fliA	Sigma28 (sigma F)	b1742	ves	2.97993	n.s.	n.s.	6.51814	5.34861	n.s.
b1922	fliA	Sigma28 (sigma F)	b0246	yafW	n.s.	n.s.	n.s.	n.s.	n.s.	n.s.
b1922	fliA	Sigma28 (sigma F)	b0248	yafX	n.s.	n.s.	n.s.	n.s.	n.s.	n.s.
b1922	fliA	Sigma28 (sigma F)	b1194	ycgR	3.14755	-2.46385	n.s.	2.02037	n.s.	n.s.
b1922	fliA	Sigma28 (sigma F)	b1915	yecF	-3.24444	n.s.	3.30769	2.91358	7.68132	4.78992
b1922	fliA	Sigma28 (sigma F)	b2737	ygbK	n.s.	n.s.	n.s.	6.37273	n.s.	n.s.
b1922	fliA	Sigma28 (sigma F)	b2824	ygdB	2.23077	n.s.	n.s.	4.45238	2.07547	n.s.
b1922	fliA	Sigma28 (sigma F)	b4660	yhiL	n.s.	n.s.	n.s.	n.s.	2.93333	n.s.
b1922	fliA	Sigma28 (sigma F)	b3525	yhjH	n.s.	n.s.	n.s.	4.89208	3.6223	n.s.
b1922	fliA	Sigma28 (sigma F)	b4083	yjcS	n.s.	n.s.	n.s.	5.20833	5.8	n.s.
b1922	fliA	Sigma28 (sigma F)	b4110	yjcZ	3.14153	n.s.	-3.59522	4.56532	2.02952	n.s.
b1922	fliA	Sigma28 (sigma F)	b0250	ykfB	4.66261	3.00556	n.s.	10.5652	4.29154	n.s.
b1922	fliA	Sigma28 (sigma F)	b0249	ykfF	n.s.	n.s.	n.s.	3.33333	n.s.	n.s.
b1922	fliA	Sigma28 (sigma F)	b0247	ykfG	n.s.	n.s.	n.s.	n.s.	n.s.	n.s.
b1922	fliA	Sigma28 (sigma F)	b4504	ykfH	n.s.	n.s.	n.s.	n.s.	n.s.	n.s.
b1922	fliA	Sigma28 (sigma F)	b0245	ykfI	n.s.	n.s.	n.s.	n.s.	n.s.	n.s.
b1922	fliA	Sigma28 (sigma F)	b1760	ynjH	6.79536	n.s.	-2.32246	14.9713	6.72351	n.s.
b3461	rpoH	Sigma32 (sigma H)			2.33884	4.41091	n.s.	6.45178	4.95911	n.s.
b3461	rpoH	Sigma32 (sigma H)	b2296	ackA	n.s.	-2.61492	-3.4933	n.s.	n.s.	n.s.
b3461	rpoH	Sigma32 (sigma H)	b4115	adiC	n.s.	-2.42308	n.s.	2.78125	n.s.	n.s.
b3461	rpoH	Sigma32 (sigma H)	b2290	alaA	-3.59671	n.s.	n.s.	n.s.	2.10529	n.s.
b3461	rpoH	Sigma32 (sigma H)	b3853	alaT	n.s.	n.s.	n.s.	n.s.	n.s.	n.s.
b3461	rpoH	Sigma32 (sigma H)	b3276	alaU	n.s.	n.s.	n.s.	n.s.	n.s.	n.s.
b3461	rpoH	Sigma32 (sigma H)	b0203	alaV	n.s.	n.s.	n.s.	n.s.	n.s.	n.s.
b3461	rpoH	Sigma32 (sigma H)	b1060	bssS	8.52885	9.02635	n.s.	4.40955	5.14493	n.s.
b3461	rpoH	Sigma32 (sigma H)	b0126	can	2.28661	3.56689	2.57565	n.s.	n.s.	n.s.
b3461	rpoH	Sigma32 (sigma H)	b2755	ygbT	2.01183	n.s.	n.s.	3.47312	3.46875	n.s.
b3461	rpoH	Sigma32 (sigma H)	b2754	ygbF	n.s.	n.s.	n.s.	2.06098	2.36986	n.s.
b3461	rpoH	Sigma32 (sigma H)	b2757	casD	n.s.	n.s.	n.s.	2.4	3.37755	n.s.
b3461	rpoH	Sigma32 (sigma H)	b2756	casE	3.21667	n.s.	n.s.	8.33835	7.6014	n.s.
b3461	rpoH	Sigma32 (sigma H)	b2592	clpB	19.0545	4.12998	n.s.	n.s.	n.s.	n.s.
b3461	rpoH	Sigma32 (sigma H)	b0437	clpP	5.39795	n.s.	n.s.	3.13499	2.52747	n.s.
b3461	rpoH	Sigma32 (sigma H)	b0438	clpX	3.51295	n.s.	n.s.	2.80183	2.6623	n.s.
b3461	rpoH	Sigma32 (sigma H)	b0080	cra	n.s.	n.s.	-2.17239	n.s.	n.s.	n.s.
b3461	rpoH	Sigma32 (sigma H)	b4397	creA	2.33333	n.s.	n.s.	2.4755	n.s.	n.s.
b3461	rpoH	Sigma32 (sigma H)	b4398	creB	n.s.	n.s.	n.s.	n.s.	n.s.	n.s.
b3461	rpoH	Sigma32 (sigma H)	b4399	creC	n.s.	n.s.	n.s.	n.s.	n.s.	n.s.
b3461	rpoH	Sigma32 (sigma H)	b0015	dnaJ	5.62444	n.s.	n.s.	n.s.	n.s.	n.s.
b3461	rpoH	Sigma32 (sigma H)	b0014	dnaK	5.02825	n.s.	n.s.	n.s.	n.s.	n.s.
b3461	rpoH	Sigma32 (sigma H)	b2893	dsbC	n.s.	n.s.	n.s.	2.06653	n.s.	n.s.
b3461	rpoH	Sigma32 (sigma H)	b3094	exuR	3.286	2.02693	n.s.	2.5973	1.99505	n.s.
b3461	rpoH	Sigma32 (sigma H)	b0028	fkpB	n.s.	n.s.	n.s.	n.s.	n.s.	n.s.
b3461	rpoH	Sigma32 (sigma H)	b3178	ftsH	5.75579	n.s.	n.s.	n.s.	n.s.	n.s.
b3461	rpoH	Sigma32 (sigma H)	b4140	fxsA	11.4608	3.24633	3.14366	4.38154	3.3891	n.s.
b3461	rpoH	Sigma32 (sigma H)	b1779	gapA	-2.15031	-4.47488	-3.70802	-1.99846	-2.82125	n.s.
b3461	rpoH	Sigma32 (sigma H)	b0680	glnS	n.s.	n.s.	n.s.	n.s.	n.s.	n.s.
b3461	rpoH	Sigma32 (sigma H)	b3969	gltT	-5.45652	-2.63793	n.s.	-2.83673	-2.53846	n.s.
b3461	rpoH	Sigma32 (sigma H)	b3757	gltU	n.s.	n.s.	n.s.	n.s.	n.s.	n.s.
b3461	rpoH	Sigma32 (sigma H)	b4008	gltV	n.s.	n.s.	n.s.	n.s.	n.s.	n.s.
b3461	rpoH	Sigma32 (sigma H)	b2590	gltW	-4.83333	-2.75325	n.s.	-3.70192	-2.22892	n.s.
b3461	rpoH	Sigma32 (sigma H)	b4143	groL	3.02272	n.s.	n.s.	n.s.	n.s.	n.s.
b3461	rpoH	Sigma32 (sigma H)	b4142	groS	2.17941	n.s.	n.s.	n.s.	n.s.	n.s.
b3461	rpoH	Sigma32 (sigma H)	b2614	grpE	2.91524	2.00845	n.s.	n.s.	n.s.	n.s.
b3461	rpoH	Sigma32 (sigma H)	b0059	rapA	n.s.	n.s.	3.25342	-3.37282	n.s.	n.s.
b3461	rpoH	Sigma32 (sigma H)	b4175	hflC	-2.17163	n.s.	n.s.	n.s.	n.s.	n.s.
b3461	rpoH	Sigma32 (sigma H)	b4174	hflK	n.s.	n.s.	n.s.	n.s.	n.s.	n.s.
b3461	rpoH	Sigma32 (sigma H)	b4173	hflX	n.s.	n.s.	n.s.	n.s.	n.s.	n.s.
b3461	rpoH	Sigma32 (sigma H)	b4172	hfq	3.09347	n.s.	n.s.	n.s.	n.s.	n.s.
b3461	rpoH	Sigma32 (sigma H)	b4259	holC	n.s.	n.s.	n.s.	n.s.	n.s.	n.s.
b3461	rpoH	Sigma32 (sigma H)	b3401	hslO	3.92412	n.s.	n.s.	2.13754	3.78594	n.s.
b3461	rpoH	Sigma32 (sigma H)	b3400	hslR	3.32862	n.s.	2.56713	2.2504	3.55102	2.23743
b3461	rpoH	Sigma32 (sigma H)	b3931	hslU	4.82951	n.s.	n.s.	n.s.	n.s.	n.s.
b3461	rpoH	Sigma32 (sigma H)	b3932	hslV	7.93103	n.s.	n.s.	2.06179	2.11774	n.s.
b3461	rpoH	Sigma32 (sigma H)	b0966	hspQ	5.57756	4.91002	2.64653	3.76122	6.57426	n.s.
b3461	rpoH	Sigma32 (sigma H)	b0473	htpG	5.58108	n.s.	n.s.	-2.89984	-2.72828	n.s.
b3461	rpoH	Sigma32 (sigma H)	b1829	htpX	3.87672	5.8549	n.s.	2.58966	2.76987	n.s.
b3461	rpoH	Sigma32 (sigma H)	b3687	ibpA	85.5253	18.8109	40.6712	10.2335	28.3283	4.39877
b3461	rpoH	Sigma32 (sigma H)	b3686	ibpB	402.457	123.978	281.457	37.4804	210.629	9.38596
b3461	rpoH	Sigma32 (sigma H)	b0026	ileS	n.s.	n.s.	n.s.	n.s.	n.s.	n.s.
b3461	rpoH	Sigma32 (sigma H)	b3852	ileT	n.s.	n.s.	n.s.	n.s.	n.s.	n.s.
b3461	rpoH	Sigma32 (sigma H)	b3277	ileU	n.s.	n.s.	n.s.	n.s.	n.s.	n.s.
b3461	rpoH	Sigma32 (sigma H)	b0202	ileV	n.s.	n.s.	n.s.	n.s.	n.s.	n.s.
b3461	rpoH	Sigma32 (sigma H)	b0029	ispH	n.s.	n.s.	n.s.	n.s.	n.s.	n.s.
b3461	rpoH	Sigma32 (sigma H)	b1279	yciS	2.86293	n.s.	n.s.	2.46291	2.02027	n.s.
b3461	rpoH	Sigma32 (sigma H)	b1280	yciM	2.95723	n.s.	n.s.	n.s.	n.s.	n.s.
b3461	rpoH	Sigma32 (sigma H)	b1380	ldhA	8.33271	3.37838	n.s.	4.8521	3.58309	n.s.
b3461	rpoH	Sigma32 (sigma H)	b0630	lipB	n.s.	n.s.	n.s.	n.s.	n.s.	n.s.
b3461	rpoH	Sigma32 (sigma H)	b0657	lnt	-2.68525	-2.08194	n.s.	-2.00231	n.s.	n.s.
b3461	rpoH	Sigma32 (sigma H)	b0439	lon	5.90533	2.88776	n.s.	2.72705	2.7102	n.s.
b3461	rpoH	Sigma32 (sigma H)	b0027	lspA	n.s.	n.s.	n.s.	n.s.	n.s.	n.s.
b3461	rpoH	Sigma32 (sigma H)	b4013	metA	6.18422	7.9793	n.s.	-7.71197	-3.18182	n.s.
b3461	rpoH	Sigma32 (sigma H)	b0353	mhpT	2.42857	n.s.	n.s.	3.50588	2.54808	n.s.
b3461	rpoH	Sigma32 (sigma H)	b4171	miaA	4.65583	n.s.	n.s.	n.s.	n.s.	n.s.
b3461	rpoH	Sigma32 (sigma H)	b0731	mngA	n.s.	n.s.	n.s.	n.s.	n.s.	n.s.
b3461	rpoH	Sigma32 (sigma H)	b0732	mngB	n.s.	n.s.	n.s.	n.s.	n.s.	n.s.
b3461	rpoH	Sigma32 (sigma H)	b1326	mpaA	n.s.	n.s.	n.s.	2.84154	n.s.	n.s.
b3461	rpoH	Sigma32 (sigma H)	b4170	mutL	n.s.	n.s.	n.s.	n.s.	n.s.	n.s.
b3461	rpoH	Sigma32 (sigma H)	b3635	mutM	3.75373	2.92793	n.s.	n.s.	n.s.	2.65972
b3461	rpoH	Sigma32 (sigma H)	b2193	narP	n.s.	n.s.	n.s.	2.34512	2.29953	n.s.
b3461	rpoH	Sigma32 (sigma H)	b3414	nfuA	11.9607	4.57654	2.7916	5.11172	4.87714	n.s.
b3461	rpoH	Sigma32 (sigma H)	b0416	nusB	n.s.	n.s.	n.s.	n.s.	n.s.	n.s.
b3461	rpoH	Sigma32 (sigma H)	b2131	osmF	n.s.	4.65	4.07612	n.s.	n.s.	n.s.
b3461	rpoH	Sigma32 (sigma H)	b0418	pgpA	n.s.	n.s.	n.s.	n.s.	n.s.	n.s.
b3461	rpoH	Sigma32 (sigma H)	b2560	pgpC	4.34992	n.s.	n.s.	n.s.	n.s.	n.s.
b3461	rpoH	Sigma32 (sigma H)	b1130	phoP	3.199	n.s.	n.s.	n.s.	n.s.	n.s.
b3461	rpoH	Sigma32 (sigma H)	b1129	phoQ	2.07383	n.s.	n.s.	-2.73433	-2.2484	n.s.
b3461	rpoH	Sigma32 (sigma H)	b2700	pncC	n.s.	n.s.	n.s.	n.s.	n.s.	n.s.
b3461	rpoH	Sigma32 (sigma H)	b1838	pphA	4.63158	2.19178	n.s.	3.27907	2.07937	n.s.
b3461	rpoH	Sigma32 (sigma H)	b0441	ppiD	n.s.	n.s.	n.s.	n.s.	n.s.	n.s.
b3461	rpoH	Sigma32 (sigma H)	b3498	prlC	3.59102	2.37202	n.s.	n.s.	n.s.	n.s.
b3461	rpoH	Sigma32 (sigma H)	b1281	pyrF	-2.6241	n.s.	n.s.	n.s.	n.s.	n.s.
b3461	rpoH	Sigma32 (sigma H)	b2597	raiA	3.19034	5.9424	n.s.	n.s.	-3.79708	n.s.
b3461	rpoH	Sigma32 (sigma H)	b2954	rdgB	n.s.	n.s.	n.s.	n.s.	n.s.	n.s.
b3461	rpoH	Sigma32 (sigma H)	b2892	recJ	n.s.	n.s.	n.s.	n.s.	n.s.	n.s.
b3461	rpoH	Sigma32 (sigma H)	b3619	hldD	n.s.	n.s.	n.s.	n.s.	n.s.	n.s.
b3461	rpoH	Sigma32 (sigma H)	b0415	ribE	n.s.	n.s.	n.s.	n.s.	n.s.	n.s.
b3461	rpoH	Sigma32 (sigma H)	b3179	rlmE	7.48176	n.s.	n.s.	2.57165	2.3457	n.s.
b3461	rpoH	Sigma32 (sigma H)	b2630	rnlA	n.s.	n.s.	n.s.	n.s.	n.s.	n.s.
b3461	rpoH	Sigma32 (sigma H)	b3936	rpmE	n.s.	n.s.	n.s.	n.s.	n.s.	n.s.
b3461	rpoH	Sigma32 (sigma H)	b3067	rpoD	2.51317	n.s.	n.s.	n.s.	n.s.	n.s.
b3461	rpoH	Sigma32 (sigma H)	b3855	rrfA	n.s.	n.s.	n.s.	n.s.	n.s.	n.s.
b3461	rpoH	Sigma32 (sigma H)	b3971	rrfB	n.s.	n.s.	n.s.	n.s.	n.s.	n.s.
b3461	rpoH	Sigma32 (sigma H)	b3759	rrfC	n.s.	n.s.	n.s.	n.s.	n.s.	n.s.
b3461	rpoH	Sigma32 (sigma H)	b3274	rrfD	n.s.	n.s.	n.s.	n.s.	n.s.	n.s.
b3461	rpoH	Sigma32 (sigma H)	b4010	rrfE	n.s.	n.s.	n.s.	n.s.	n.s.	n.s.
b3461	rpoH	Sigma32 (sigma H)	b3272	rrfF	n.s.	n.s.	n.s.	n.s.	n.s.	n.s.
b3461	rpoH	Sigma32 (sigma H)	b2588	rrfG	n.s.	n.s.	n.s.	n.s.	n.s.	n.s.
b3461	rpoH	Sigma32 (sigma H)	b0205	rrfH	n.s.	n.s.	n.s.	n.s.	n.s.	n.s.
b3461	rpoH	Sigma32 (sigma H)	b3854	rrlA	n.s.	n.s.	n.s.	n.s.	n.s.	n.s.
b3461	rpoH	Sigma32 (sigma H)	b3970	rrlB	n.s.	n.s.	n.s.	n.s.	n.s.	n.s.
b3461	rpoH	Sigma32 (sigma H)	b3758	rrlC	n.s.	n.s.	n.s.	n.s.	n.s.	n.s.
b3461	rpoH	Sigma32 (sigma H)	b3275	rrlD	n.s.	n.s.	n.s.	n.s.	n.s.	n.s.
b3461	rpoH	Sigma32 (sigma H)	b4009	rrlE	n.s.	n.s.	n.s.	n.s.	n.s.	n.s.
b3461	rpoH	Sigma32 (sigma H)	b2589	rrlG	n.s.	n.s.	n.s.	n.s.	n.s.	n.s.
b3461	rpoH	Sigma32 (sigma H)	b0204	rrlH	n.s.	n.s.	n.s.	n.s.	n.s.	n.s.
b3461	rpoH	Sigma32 (sigma H)	b3851	rrsA	n.s.	n.s.	n.s.	n.s.	n.s.	n.s.
b3461	rpoH	Sigma32 (sigma H)	b3968	rrsB	n.s.	n.s.	n.s.	n.s.	n.s.	n.s.
b3461	rpoH	Sigma32 (sigma H)	b3756	rrsC	n.s.	n.s.	n.s.	n.s.	n.s.	n.s.
b3461	rpoH	Sigma32 (sigma H)	b3278	rrsD	n.s.	n.s.	n.s.	n.s.	n.s.	n.s.
b3461	rpoH	Sigma32 (sigma H)	b4007	rrsE	n.s.	n.s.	n.s.	n.s.	n.s.	n.s.
b3461	rpoH	Sigma32 (sigma H)	b2591	rrsG	n.s.	n.s.	n.s.	n.s.	n.s.	n.s.
b3461	rpoH	Sigma32 (sigma H)	b0201	rrsH	n.s.	n.s.	n.s.	n.s.	n.s.	n.s.
b3461	rpoH	Sigma32 (sigma H)	b3497	rsmJ	n.s.	n.s.	n.s.	-2.7513	-2.14737	n.s.
b3461	rpoH	Sigma32 (sigma H)	b1814	sdaA	9.49925	4.76798	n.s.	5.00949	3.05772	n.s.
b3461	rpoH	Sigma32 (sigma H)	b4392	slt	n.s.	n.s.	n.s.	n.s.	n.s.	n.s.
b3461	rpoH	Sigma32 (sigma H)	b2559	tadA	2.16129	n.s.	n.s.	n.s.	n.s.	n.s.
b3461	rpoH	Sigma32 (sigma H)	b0417	thiL	-3.7875	n.s.	n.s.	-6.64356	-3.508	n.s.
b3461	rpoH	Sigma32 (sigma H)	b3273	thrV	n.s.	n.s.	n.s.	n.s.	n.s.	n.s.
b3461	rpoH	Sigma32 (sigma H)	b1274	topA	n.s.	n.s.	n.s.	-2.35986	n.s.	n.s.
b3461	rpoH	Sigma32 (sigma H)	b3965	trmA	n.s.	n.s.	n.s.	-3.29296	n.s.	n.s.
b3461	rpoH	Sigma32 (sigma H)	b1323	tyrR	n.s.	n.s.	n.s.	n.s.	n.s.	n.s.
b3461	rpoH	Sigma32 (sigma H)	b4258	valS	n.s.	n.s.	n.s.	-2.99405	-2.19951	n.s.
b3461	rpoH	Sigma32 (sigma H)	b3621	waaC	-7.53614	-2.85263	n.s.	-13.4466	-7.19847	n.s.
b3461	rpoH	Sigma32 (sigma H)	b3620	waaF	-4.02941	n.s.	n.s.	-3.77457	-2.78096	n.s.
b3461	rpoH	Sigma32 (sigma H)	b3622	waaL	-18.9592	-10.7209	n.s.	-10.7031	-52.3043	n.s.
b3461	rpoH	Sigma32 (sigma H)	b2894	xerD	n.s.	n.s.	n.s.	n.s.	n.s.	n.s.
b3461	rpoH	Sigma32 (sigma H)	b0209	yafD	5.35476	2.42623	n.s.	4.6317	2.8324	n.s.
b3461	rpoH	Sigma32 (sigma H)	b0210	yafE	2.31056	n.s.	n.s.	3.26197	n.s.	n.s.
b3461	rpoH	Sigma32 (sigma H)	b0218	yafU	n.s.	n.s.	n.s.	n.s.	n.s.	n.s.
b3461	rpoH	Sigma32 (sigma H)	b0492	ybbN	4.84024	2.16512	n.s.	n.s.	2.59224	n.s.
b3461	rpoH	Sigma32 (sigma H)	b0631	ybeD	7.78466	8.94864	3.04425	2.45556	2.82278	n.s.
b3461	rpoH	Sigma32 (sigma H)	b0658	ybeX	n.s.	n.s.	n.s.	n.s.	n.s.	n.s.
b3461	rpoH	Sigma32 (sigma H)	b0659	ybeY	2.60542	2.29412	n.s.	n.s.	n.s.	n.s.
b3461	rpoH	Sigma32 (sigma H)	b0660	ybeZ	3.45978	n.s.	n.s.	n.s.	n.s.	n.s.
b3461	rpoH	Sigma32 (sigma H)	b0685	ybfE	n.s.	n.s.	n.s.	4.41718	3.2	n.s.
b3461	rpoH	Sigma32 (sigma H)	b1001	yccE	n.s.	n.s.	n.s.	2.3	2.2	n.s.
b3461	rpoH	Sigma32 (sigma H)	b1056	yceI	n.s.	-2.31679	n.s.	n.s.	n.s.	n.s.
b3461	rpoH	Sigma32 (sigma H)	b1057	yceJ	n.s.	n.s.	n.s.	n.s.	3.77586	n.s.
b3461	rpoH	Sigma32 (sigma H)	b1282	yciH	-2.63253	n.s.	n.s.	n.s.	n.s.	n.s.
b3461	rpoH	Sigma32 (sigma H)	b1322	ycjF	7.33712	2.84966	n.s.	n.s.	n.s.	n.s.
b3461	rpoH	Sigma32 (sigma H)	b1321	ycjX	12.1817	3.50544	n.s.	n.s.	n.s.	n.s.
b3461	rpoH	Sigma32 (sigma H)	b1327	ycjY	2.08219	n.s.	n.s.	4.55556	3.4433	n.s.
b3461	rpoH	Sigma32 (sigma H)	b1499	ydeO	n.s.	-7.66667	n.s.	n.s.	n.s.	n.s.
b3461	rpoH	Sigma32 (sigma H)	b1664	ydhQ	6.51004	3.73117	n.s.	2.9029	2.53865	n.s.
b3461	rpoH	Sigma32 (sigma H)	b1780	yeaD	n.s.	-6.16162	n.s.	-9.1129	-10.3987	n.s.
b3461	rpoH	Sigma32 (sigma H)	b2123	yehR	n.s.	n.s.	n.s.	9	5.87097	n.s.
b3461	rpoH	Sigma32 (sigma H)	b2128	yehW	n.s.	n.s.	3.33708	n.s.	n.s.	n.s.
b3461	rpoH	Sigma32 (sigma H)	b2129	yehX	n.s.	2.56604	3.59459	2.07143	n.s.	n.s.
b3461	rpoH	Sigma32 (sigma H)	b2130	yehY	n.s.	2.91667	4.77477	n.s.	n.s.	n.s.
b3461	rpoH	Sigma32 (sigma H)	b2291	yfbR	n.s.	n.s.	n.s.	2.30444	n.s.	n.s.
b3461	rpoH	Sigma32 (sigma H)	b2955	yggW	n.s.	n.s.	n.s.	-4.0449	-2.26656	n.s.
b3461	rpoH	Sigma32 (sigma H)	b3293	yhdN	8.27647	3.86301	n.s.	3.39628	3.29211	n.s.
b3461	rpoH	Sigma32 (sigma H)	b3562	yiaA	n.s.	n.s.	n.s.	9.875	16.3333	n.s.
b3461	rpoH	Sigma32 (sigma H)	b3594	yibA	n.s.	n.s.	n.s.	n.s.	n.s.	n.s.
b3461	rpoH	Sigma32 (sigma H)	b3989	yjaZ	n.s.	n.s.	n.s.	n.s.	n.s.	n.s.
b3461	rpoH	Sigma32 (sigma H)	b4279	yjhB	-3.34426	-4	n.s.	-4.61224	-3.91667	n.s.
b3461	rpoH	Sigma32 (sigma H)	b4280	yjhC	-2.27972	-4.43158	n.s.	n.s.	n.s.	n.s.
b3461	rpoH	Sigma32 (sigma H)	b4297	yjhG	n.s.	n.s.	n.s.	n.s.	n.s.	n.s.
b3461	rpoH	Sigma32 (sigma H)	b4298	yjhH	n.s.	-2.19444	n.s.	n.s.	n.s.	n.s.
b3461	rpoH	Sigma32 (sigma H)	b4299	yjhI	n.s.	-6.8	n.s.	n.s.	n.s.	n.s.
b3461	rpoH	Sigma32 (sigma H)	b4342	yjiT	-2.5375	n.s.	n.s.	n.s.	n.s.	n.s.
b3461	rpoH	Sigma32 (sigma H)	b4525	ymjC	n.s.	n.s.	n.s.	2.36364	n.s.	n.s.
b3461	rpoH	Sigma32 (sigma H)	b4673	ymjD	n.s.	n.s.	n.s.	n.s.	n.s.	n.s.
b3461	rpoH	Sigma32 (sigma H)	b2641	yfjV	n.s.	n.s.	n.s.	n.s.	n.s.	n.s.
b3461	rpoH	Sigma32 (sigma H)	b3279	yrdA	2.78745	n.s.	n.s.	2.20879	n.s.	n.s.
b3461	rpoH	Sigma32 (sigma H)	b3399	yrfG	n.s.	n.s.	2.0209	n.s.	n.s.	n.s.
b3461	rpoH	Sigma32 (sigma H)	b3292	zntR	13.6754	4.85169	n.s.	4.82432	3.55297	n.s.
b2741	rpoS	Sigma38 (sigma S)			3.45715	3.49603	n.s.	14.1837	9.82363	n.s.
b2741	rpoS	Sigma38 (sigma S)	b1276	acnA	16.9313	5.2026	n.s.	n.s.	n.s.	n.s.
b2741	rpoS	Sigma38 (sigma S)	b2213	ada	n.s.	n.s.	n.s.	n.s.	n.s.	n.s.
b2741	rpoS	Sigma38 (sigma S)	b1241	adhE	-4.88037	-8.63556	-8.58264	-19.6769	-33.0485	n.s.
b2741	rpoS	Sigma38 (sigma S)	b0385	yaiC	n.s.	n.s.	n.s.	n.s.	n.s.	n.s.
b2741	rpoS	Sigma38 (sigma S)	b3588	aldB	2.34375	n.s.	n.s.	2.08571	n.s.	n.s.
b2741	rpoS	Sigma38 (sigma S)	b2068	alkA	2.81366	n.s.	n.s.	2.42135	n.s.	n.s.
b2741	rpoS	Sigma38 (sigma S)	b2212	alkB	n.s.	n.s.	n.s.	n.s.	n.s.	n.s.
b2741	rpoS	Sigma38 (sigma S)	b1453	ansP	-2.72789	-2.31452	n.s.	n.s.	n.s.	n.s.
b2741	rpoS	Sigma38 (sigma S)	b0564	appY	n.s.	n.s.	n.s.	n.s.	n.s.	n.s.
b2741	rpoS	Sigma38 (sigma S)	b1901	araF	4.49162	n.s.	-2.5625	11.7626	4.37692	n.s.
b2741	rpoS	Sigma38 (sigma S)	b1900	araG	2.27545	n.s.	n.s.	3.68478	2.91489	n.s.
b2741	rpoS	Sigma38 (sigma S)	b4460	araH	n.s.	n.s.	n.s.	2.07547	2.69231	n.s.
b2741	rpoS	Sigma38 (sigma S)	b1166	ariR	9.33333	n.s.	8.83333	18	12.75	n.s.
b2741	rpoS	Sigma38 (sigma S)	b0863	artI	-4.16361	n.s.	n.s.	-6.72321	-3.87891	n.s.
b2741	rpoS	Sigma38 (sigma S)	b0861	artM	-6.14463	-3.1676	n.s.	-11.1905	-8.14876	n.s.
b2741	rpoS	Sigma38 (sigma S)	b0864	artP	-3.14222	n.s.	n.s.	-3.16802	n.s.	n.s.
b2741	rpoS	Sigma38 (sigma S)	b0862	artQ	-7.39189	-2.75692	n.s.	-9.04478	-5.52482	n.s.
b2741	rpoS	Sigma38 (sigma S)	b1597	asr	n.s.	2.5	n.s.	n.s.	n.s.	n.s.
b2741	rpoS	Sigma38 (sigma S)	b1747	astA	9.70588	19.6316	28.7059	9.05263	13.7059	n.s.
b2741	rpoS	Sigma38 (sigma S)	b1745	astB	n.s.	2.98611	5.96703	n.s.	2.41935	n.s.
b2741	rpoS	Sigma38 (sigma S)	b1748	astC	30.1429	30.8438	25.1667	33.5161	35.8148	n.s.
b2741	rpoS	Sigma38 (sigma S)	b1746	astD	2.53731	5.68571	7.75309	2.10811	4.03279	n.s.
b2741	rpoS	Sigma38 (sigma S)	b1744	astE	n.s.	n.s.	9.39394	n.s.	n.s.	n.s.
b2741	rpoS	Sigma38 (sigma S)	b2079	baeR	2.11712	n.s.	n.s.	n.s.	n.s.	n.s.
b2741	rpoS	Sigma38 (sigma S)	b2078	baeS	n.s.	n.s.	n.s.	n.s.	n.s.	n.s.
b2741	rpoS	Sigma38 (sigma S)	b4149	blc	7.15686	12.6702	n.s.	n.s.	3.4878	n.s.
b2741	rpoS	Sigma38 (sigma S)	b0435	bolA	7.4053	12.3547	n.s.	10.0297	8.82504	n.s.
b2741	rpoS	Sigma38 (sigma S)	b1000	cbpA	n.s.	n.s.	n.s.	n.s.	n.s.	n.s.
b2741	rpoS	Sigma38 (sigma S)	b0999	cbpM	n.s.	n.s.	n.s.	n.s.	n.s.	n.s.
b2741	rpoS	Sigma38 (sigma S)	b1661	cfa	2.10944	3.61598	n.s.	n.s.	n.s.	n.s.
b2741	rpoS	Sigma38 (sigma S)	b3911	cpxA	n.s.	n.s.	n.s.	-11.0872	-12.3979	n.s.
b2741	rpoS	Sigma38 (sigma S)	b3912	cpxR	n.s.	n.s.	n.s.	-2.54877	-3.22487	n.s.
b2741	rpoS	Sigma38 (sigma S)	b2417	crr	n.s.	n.s.	n.s.	n.s.	n.s.	n.s.
b2741	rpoS	Sigma38 (sigma S)	b1042	csgA	n.s.	2.10569	n.s.	4.40845	12.3611	n.s.
b2741	rpoS	Sigma38 (sigma S)	b1041	csgB	n.s.	2.52174	n.s.	7.71429	16.2381	n.s.
b2741	rpoS	Sigma38 (sigma S)	b1043	csgC	-5.98013	-9.35632	-6.17188	-3.61957	-13.1296	n.s.
b2741	rpoS	Sigma38 (sigma S)	b1040	csgD	n.s.	n.s.	n.s.	10.9722	13.2683	n.s.
b2741	rpoS	Sigma38 (sigma S)	b1039	csgE	n.s.	n.s.	n.s.	n.s.	5.41026	n.s.
b2741	rpoS	Sigma38 (sigma S)	b1038	csgF	-4.33333	-6.85714	n.s.	n.s.	3.80952	n.s.
b2741	rpoS	Sigma38 (sigma S)	b1037	csgG	n.s.	-2.10811	n.s.	n.s.	2.17647	n.s.
b2741	rpoS	Sigma38 (sigma S)	b2659	csiD	n.s.	4.2	4.19531	n.s.	n.s.	n.s.
b2741	rpoS	Sigma38 (sigma S)	b2696	csrA	n.s.	n.s.	n.s.	n.s.	n.s.	n.s.
b2741	rpoS	Sigma38 (sigma S)	b1487	ddpA	n.s.	n.s.	n.s.	n.s.	n.s.	n.s.
b2741	rpoS	Sigma38 (sigma S)	b1486	ddpB	n.s.	n.s.	n.s.	n.s.	n.s.	n.s.
b2741	rpoS	Sigma38 (sigma S)	b1485	ddpC	n.s.	n.s.	n.s.	n.s.	n.s.	n.s.
b2741	rpoS	Sigma38 (sigma S)	b1484	ddpD	n.s.	n.s.	n.s.	n.s.	n.s.	n.s.
b2741	rpoS	Sigma38 (sigma S)	b1483	ddpF	n.s.	n.s.	n.s.	n.s.	n.s.	n.s.
b2741	rpoS	Sigma38 (sigma S)	b1488	ddpX	n.s.	n.s.	n.s.	n.s.	n.s.	n.s.
b2741	rpoS	Sigma38 (sigma S)	b1200	dhaK	n.s.	-3.5757	-5.54233	-2.44536	-2.99041	n.s.
b2741	rpoS	Sigma38 (sigma S)	b1199	dhaL	n.s.	-2.91154	n.s.	-2.34988	-2.28423	n.s.
b2741	rpoS	Sigma38 (sigma S)	b1198	dhaM	-2.98288	-4.35734	n.s.	-4.33146	-4.28923	n.s.
b2741	rpoS	Sigma38 (sigma S)	b1201	dhaR	n.s.	n.s.	n.s.	2.53952	2.48005	n.s.
b2741	rpoS	Sigma38 (sigma S)	b3012	dkgA	7.76536	4.90289	n.s.	2.1005	n.s.	n.s.
b2741	rpoS	Sigma38 (sigma S)	b0207	dkgB	n.s.	n.s.	n.s.	-2.64953	-2.92222	n.s.
b2741	rpoS	Sigma38 (sigma S)	b3701	dnaN	n.s.	n.s.	n.s.	n.s.	n.s.	n.s.
b2741	rpoS	Sigma38 (sigma S)	b4411	ecnB	2.26344	8.72775	11.9648	n.s.	4.8869	n.s.
b2741	rpoS	Sigma38 (sigma S)	b3613	envC	n.s.	n.s.	n.s.	n.s.	n.s.	n.s.
b2741	rpoS	Sigma38 (sigma S)	b2369	evgA	-2.27746	-3.3617	n.s.	2.68276	3.17636	n.s.
b2741	rpoS	Sigma38 (sigma S)	b2370	evgS	-4.46729	-6.27551	n.s.	n.s.	n.s.	n.s.
b2741	rpoS	Sigma38 (sigma S)	b2344	fadL	-7.11929	-2.11722	n.s.	-3.06533	-2.72668	n.s.
b2741	rpoS	Sigma38 (sigma S)	b2912	fau	n.s.	n.s.	n.s.	n.s.	n.s.	n.s.
b2741	rpoS	Sigma38 (sigma S)	b2097	fbaB	n.s.	n.s.	n.s.	n.s.	-2.67665	-2.0682
b2741	rpoS	Sigma38 (sigma S)	b3361	fic	2.4875	6.25974	3.95122	n.s.	n.s.	n.s.
b2741	rpoS	Sigma38 (sigma S)	b1920	fliY	-3.75803	-7.39697	n.s.	-6.98409	-5.17023	n.s.
b2741	rpoS	Sigma38 (sigma S)	b0142	folK	-6.01111	n.s.	n.s.	-8.79412	-6.93103	n.s.
b2741	rpoS	Sigma38 (sigma S)	b0094	ftsA	n.s.	n.s.	n.s.	n.s.	n.s.	n.s.
b2741	rpoS	Sigma38 (sigma S)	b0093	ftsQ	n.s.	n.s.	n.s.	n.s.	n.s.	n.s.
b2741	rpoS	Sigma38 (sigma S)	b0095	ftsZ	n.s.	n.s.	n.s.	n.s.	n.s.	n.s.
b2741	rpoS	Sigma38 (sigma S)	b1611	fumC	15.3771	8.35703	6.1552	n.s.	n.s.	n.s.
b2741	rpoS	Sigma38 (sigma S)	b2661	gabD	n.s.	n.s.	n.s.	n.s.	n.s.	n.s.
b2741	rpoS	Sigma38 (sigma S)	b2663	gabP	n.s.	-2.11429	n.s.	n.s.	n.s.	n.s.
b2741	rpoS	Sigma38 (sigma S)	b2662	gabT	n.s.	n.s.	n.s.	-2.25	n.s.	n.s.
b2741	rpoS	Sigma38 (sigma S)	b3517	gadA	n.s.	n.s.	n.s.	n.s.	n.s.	n.s.
b2741	rpoS	Sigma38 (sigma S)	b1493	gadB	3.26316	2.54286	n.s.	n.s.	n.s.	n.s.
b2741	rpoS	Sigma38 (sigma S)	b1492	gadC	2.87129	n.s.	n.s.	3.86607	n.s.	n.s.
b2741	rpoS	Sigma38 (sigma S)	b3512	gadE	n.s.	-4.6	n.s.	n.s.	n.s.	n.s.
b2741	rpoS	Sigma38 (sigma S)	b3515	gadW	n.s.	n.s.	n.s.	n.s.	2.52482	n.s.
b2741	rpoS	Sigma38 (sigma S)	b3516	gadX	3.19355	2.89744	5.77344	3.73913	11.194	2.83962
b2741	rpoS	Sigma38 (sigma S)	b4452	gadY	2.95455	3.24	n.s.	2.72	3.59091	n.s.
b2741	rpoS	Sigma38 (sigma S)	b3429	glgA	-2.05585	-3.07992	n.s.	-2.62371	-3.17173	n.s.
b2741	rpoS	Sigma38 (sigma S)	b3430	glgC	n.s.	-3.31863	n.s.	-3.05769	-4.25427	n.s.
b2741	rpoS	Sigma38 (sigma S)	b3428	glgP	n.s.	-3.01595	n.s.	-4.76532	-5.93553	n.s.
b2741	rpoS	Sigma38 (sigma S)	b3049	glgS	3.81416	3.87838	n.s.	n.s.	n.s.	n.s.
b2741	rpoS	Sigma38 (sigma S)	b1285	gmr	2.59672	3.3224	3.29821	n.s.	2.92429	n.s.
b2741	rpoS	Sigma38 (sigma S)	b3612	gpmM	-2.05396	-4.65134	-5.14428	-2.92695	-4.75782	n.s.
b2741	rpoS	Sigma38 (sigma S)	b1967	hchA	9.39869	n.s.	4.51622	7.04118	6.625	n.s.
b2741	rpoS	Sigma38 (sigma S)	b3510	hdeA	n.s.	n.s.	n.s.	n.s.	n.s.	n.s.
b2741	rpoS	Sigma38 (sigma S)	b3509	hdeB	n.s.	n.s.	n.s.	n.s.	n.s.	n.s.
b2741	rpoS	Sigma38 (sigma S)	b4480	hdfR	3.70455	3.05755	n.s.	3.09744	2.86942	n.s.
b2741	rpoS	Sigma38 (sigma S)	b2552	hmp	n.s.	n.s.	n.s.	n.s.	n.s.	n.s.
b2741	rpoS	Sigma38 (sigma S)	b3395	hofM	n.s.	n.s.	n.s.	n.s.	n.s.	n.s.
b2741	rpoS	Sigma38 (sigma S)	b3394	hofN	n.s.	n.s.	n.s.	-3	n.s.	n.s.
b2741	rpoS	Sigma38 (sigma S)	b3393	hofO	n.s.	n.s.	n.s.	n.s.	n.s.	n.s.
b2741	rpoS	Sigma38 (sigma S)	b3392	hofP	n.s.	n.s.	n.s.	-16	n.s.	n.s.
b2741	rpoS	Sigma38 (sigma S)	b0139	htrE	n.s.	n.s.	n.s.	3.06452	4.49315	n.s.
b2741	rpoS	Sigma38 (sigma S)	b1712	ihfA	n.s.	n.s.	n.s.	2.58427	3.05751	n.s.
b2741	rpoS	Sigma38 (sigma S)	b0912	ihfB	n.s.	2.7244	n.s.	2.22407	n.s.	n.s.
b2741	rpoS	Sigma38 (sigma S)	b0360	insC1	n.s.	n.s.	n.s.	n.s.	n.s.	n.s.
b2741	rpoS	Sigma38 (sigma S)	b0361	insD1	n.s.	n.s.	n.s.	n.s.	n.s.	n.s.
b2741	rpoS	Sigma38 (sigma S)	b0256	insI1	n.s.	n.s.	n.s.	n.s.	n.s.	n.s.
b2741	rpoS	Sigma38 (sigma S)	b4326	iraD	3.57843	2.88406	n.s.	2.06195	2.64167	n.s.
b2741	rpoS	Sigma38 (sigma S)	b1732	katE	n.s.	-2.8359	3.13985	n.s.	-2.405	n.s.
b2741	rpoS	Sigma38 (sigma S)	b0186	ldcC	n.s.	n.s.	n.s.	n.s.	n.s.	n.s.
b2741	rpoS	Sigma38 (sigma S)	b2660	lhgO	n.s.	2.15068	3.60684	n.s.	n.s.	n.s.
b2741	rpoS	Sigma38 (sigma S)	b1513	lsrA	2.10345	n.s.	n.s.	n.s.	n.s.	n.s.
b2741	rpoS	Sigma38 (sigma S)	b1516	lsrB	n.s.	-2.375	n.s.	-2.17857	-2.37143	n.s.
b2741	rpoS	Sigma38 (sigma S)	b1514	lsrC	n.s.	n.s.	n.s.	n.s.	n.s.	n.s.
b2741	rpoS	Sigma38 (sigma S)	b1515	lsrD	n.s.	n.s.	n.s.	n.s.	n.s.	n.s.
b2741	rpoS	Sigma38 (sigma S)	b1517	lsrF	n.s.	n.s.	n.s.	3.04132	2.46903	n.s.
b2741	rpoS	Sigma38 (sigma S)	b1518	lsrG	2.66667	n.s.	n.s.	6.88	4.79412	n.s.
b2741	rpoS	Sigma38 (sigma S)	b2687	luxS	n.s.	n.s.	n.s.	2.067	n.s.	n.s.
b2741	rpoS	Sigma38 (sigma S)	b2074	mdtA	n.s.	n.s.	n.s.	n.s.	n.s.	n.s.
b2741	rpoS	Sigma38 (sigma S)	b2075	mdtB	-2.51572	n.s.	n.s.	-6.31429	-3.87097	n.s.
b2741	rpoS	Sigma38 (sigma S)	b2076	mdtC	-2.01156	n.s.	n.s.	-2.96923	-2.94845	n.s.
b2741	rpoS	Sigma38 (sigma S)	b2077	iceT	n.s.	n.s.	n.s.	n.s.	n.s.	n.s.
b2741	rpoS	Sigma38 (sigma S)	b3513	mdtE	n.s.	n.s.	n.s.	n.s.	n.s.	n.s.
b2741	rpoS	Sigma38 (sigma S)	b3514	mdtF	n.s.	n.s.	n.s.	n.s.	n.s.	n.s.
b2741	rpoS	Sigma38 (sigma S)	b3741	mnmG	n.s.	n.s.	n.s.	n.s.	n.s.	n.s.
b2741	rpoS	Sigma38 (sigma S)	b4233	mpl	n.s.	n.s.	n.s.	n.s.	n.s.	n.s.
b2741	rpoS	Sigma38 (sigma S)	b1051	msyB	3.76471	7.4893	4.99729	2.35294	n.s.	n.s.
b2741	rpoS	Sigma38 (sigma S)	b2733	mutS	n.s.	n.s.	n.s.	n.s.	n.s.	n.s.
b2741	rpoS	Sigma38 (sigma S)	b1469	narU	n.s.	n.s.	6.16	2.54545	n.s.	n.s.
b2741	rpoS	Sigma38 (sigma S)	b0019	nhaA	4.1039	n.s.	n.s.	n.s.	2.16743	n.s.
b2741	rpoS	Sigma38 (sigma S)	b0020	nhaR	2.35632	n.s.	n.s.	2.3057	2.34759	n.s.
b2741	rpoS	Sigma38 (sigma S)	b0929	ompF	-2.31244	-5.42343	n.s.	-3.91497	-6.54362	n.s.
b2741	rpoS	Sigma38 (sigma S)	b1283	osmB	3.30047	25.8503	5.05517	n.s.	2.42353	n.s.
b2741	rpoS	Sigma38 (sigma S)	b1482	osmC	3.45293	n.s.	n.s.	7.73963	6.68331	n.s.
b2741	rpoS	Sigma38 (sigma S)	b2131	osmF	n.s.	4.65	4.07612	n.s.	n.s.	n.s.
b2741	rpoS	Sigma38 (sigma S)	b1896	otsA	n.s.	2.85633	7.28336	-2.42975	-2.37629	n.s.
b2741	rpoS	Sigma38 (sigma S)	b1897	otsB	5.5493	14.186	7.91594	n.s.	n.s.	n.s.
b2741	rpoS	Sigma38 (sigma S)	b3961	oxyR	n.s.	n.s.	n.s.	n.s.	n.s.	n.s.
b2741	rpoS	Sigma38 (sigma S)	b3073	patA	3.44074	8.55039	11.376	2.25418	5.33531	n.s.
b2741	rpoS	Sigma38 (sigma S)	b1444	patD	n.s.	n.s.	n.s.	n.s.	n.s.	n.s.
b2741	rpoS	Sigma38 (sigma S)	b0143	pcnB	-2.76841	n.s.	n.s.	-2.35399	n.s.	n.s.
b2741	rpoS	Sigma38 (sigma S)	b1723	pfkB	12.6805	5.16368	2.81159	4.51504	6.14118	n.s.
b2741	rpoS	Sigma38 (sigma S)	b0708	phr	n.s.	n.s.	3.17164	n.s.	n.s.	n.s.
b2741	rpoS	Sigma38 (sigma S)	b0871	poxB	2.45985	n.s.	5.04842	-2.01316	n.s.	n.s.
b2741	rpoS	Sigma38 (sigma S)	b2501	ppk	n.s.	n.s.	n.s.	-5.70135	-5.88457	n.s.
b2741	rpoS	Sigma38 (sigma S)	b2502	ppx	-3.25159	-3.67581	n.s.	-10.9135	-11.7753	n.s.
b2741	rpoS	Sigma38 (sigma S)	b4111	proP	12.8249	6.72896	n.s.	2.39161	2.5297	n.s.
b2741	rpoS	Sigma38 (sigma S)	b1297	puuA	7.25694	10.8279	n.s.	6.18123	14.1689	n.s.
b2741	rpoS	Sigma38 (sigma S)	b1301	puuB	3.18182	-2.20238	n.s.	n.s.	n.s.	n.s.
b2741	rpoS	Sigma38 (sigma S)	b1300	puuC	4.63889	n.s.	n.s.	3.49315	5.62738	n.s.
b2741	rpoS	Sigma38 (sigma S)	b1298	puuD	10.3311	8.96552	4.12281	9.51479	23.38	n.s.
b2741	rpoS	Sigma38 (sigma S)	b1302	puuE	n.s.	n.s.	n.s.	-2.75806	n.s.	n.s.
b2741	rpoS	Sigma38 (sigma S)	b1296	puuP	n.s.	2.09524	n.s.	n.s.	5.0367	n.s.
b2741	rpoS	Sigma38 (sigma S)	b1299	puuR	5.27837	5.41935	n.s.	2.79775	4.31481	n.s.
b2741	rpoS	Sigma38 (sigma S)	b1676	pykF	-5.08418	-4.42085	n.s.	-5.19562	-3.04788	n.s.
b2741	rpoS	Sigma38 (sigma S)	b3700	recF	n.s.	n.s.	n.s.	-4.615	-2.06038	n.s.
b2741	rpoS	Sigma38 (sigma S)	b3929	rraA	2.52739	n.s.	n.s.	2.18172	n.s.	n.s.
b2741	rpoS	Sigma38 (sigma S)	b3995	rsd	18.7481	21.31	4.62073	17.0744	17.6624	n.s.
b2741	rpoS	Sigma38 (sigma S)	b3740	rsmG	-2.892	n.s.	n.s.	-3.00376	-2.18519	n.s.
b2741	rpoS	Sigma38 (sigma S)	b1234	rssA	n.s.	n.s.	n.s.	n.s.	n.s.	n.s.
b2741	rpoS	Sigma38 (sigma S)	b1235	rssB	n.s.	n.s.	n.s.	n.s.	2.12974	n.s.
b2741	rpoS	Sigma38 (sigma S)	b1646	sodC	2.45755	3.6904	3.59688	n.s.	2.25267	n.s.
b2741	rpoS	Sigma38 (sigma S)	b2937	speB	n.s.	-2.57558	n.s.	n.s.	-2.09222	n.s.
b2741	rpoS	Sigma38 (sigma S)	b2965	speC	n.s.	n.s.	n.s.	n.s.	2.51727	n.s.
b2741	rpoS	Sigma38 (sigma S)	b1480	sra	2.59574	3.33889	n.s.	3.95804	3.0347	n.s.
b2741	rpoS	Sigma38 (sigma S)	b2911	ssrS	n.s.	n.s.	n.s.	n.s.	n.s.	n.s.
b2741	rpoS	Sigma38 (sigma S)	b0726	sucA	-3.1696	n.s.	n.s.	-5.70731	-5.21699	n.s.
b2741	rpoS	Sigma38 (sigma S)	b0727	sucB	-4.40908	-3.64176	n.s.	-2.69261	-6.04269	n.s.
b2741	rpoS	Sigma38 (sigma S)	b0728	sucC	-3.5779	-4.19183	n.s.	-4.63875	-8.98993	n.s.
b2741	rpoS	Sigma38 (sigma S)	b0729	sucD	-2.79301	-4.28319	n.s.	-3.21239	-9.53433	n.s.
b2741	rpoS	Sigma38 (sigma S)	b2464	talA	3.891	n.s.	4.85094	n.s.	n.s.	n.s.
b2741	rpoS	Sigma38 (sigma S)	b1519	tam	2.57627	3.50289	n.s.	2.18321	2.02013	n.s.
b2741	rpoS	Sigma38 (sigma S)	b2465	tktB	n.s.	n.s.	4.06203	n.s.	n.s.	n.s.
b2741	rpoS	Sigma38 (sigma S)	b3035	tolC	n.s.	n.s.	n.s.	-2.43651	-2.17714	n.s.
b2741	rpoS	Sigma38 (sigma S)	b1197	treA	n.s.	n.s.	2.79116	n.s.	n.s.	n.s.
b2741	rpoS	Sigma38 (sigma S)	b3519	treF	4.01754	5.85065	4.65485	n.s.	2.397	n.s.
b2741	rpoS	Sigma38 (sigma S)	b3494	uspB	11.6447	15.3667	n.s.	11.7219	8.60305	n.s.
b2741	rpoS	Sigma38 (sigma S)	b1004	wrbA	n.s.	n.s.	n.s.	n.s.	n.s.	n.s.
b2741	rpoS	Sigma38 (sigma S)	b1749	xthA	13.5007	2.88111	n.s.	n.s.	n.s.	n.s.
b2741	rpoS	Sigma38 (sigma S)	b0065	yabI	3.66052	n.s.	n.s.	n.s.	n.s.	n.s.
b2741	rpoS	Sigma38 (sigma S)	b0140	yadV	n.s.	n.s.	n.s.	n.s.	n.s.	n.s.
b2741	rpoS	Sigma38 (sigma S)	b0707	ybgA	n.s.	n.s.	5.94531	-3.71429	-2.65	n.s.
b2741	rpoS	Sigma38 (sigma S)	b0865	ybjP	n.s.	3.00115	n.s.	n.s.	n.s.	n.s.
b2741	rpoS	Sigma38 (sigma S)	b1003	yccJ	n.s.	n.s.	n.s.	2.30939	n.s.	-2.76334
b2741	rpoS	Sigma38 (sigma S)	b1164	ycgZ	2.57895	3.81818	n.s.	5.75	22.9	n.s.
b2741	rpoS	Sigma38 (sigma S)	b1257	yciE	n.s.	-6.33333	n.s.	n.s.	n.s.	n.s.
b2741	rpoS	Sigma38 (sigma S)	b1258	yciF	n.s.	n.s.	n.s.	n.s.	n.s.	n.s.
b2741	rpoS	Sigma38 (sigma S)	b1259	yciG	n.s.	n.s.	6.41667	n.s.	n.s.	n.s.
b2741	rpoS	Sigma38 (sigma S)	b1284	yciT	n.s.	2.17255	n.s.	3.17257	2.44963	n.s.
b2741	rpoS	Sigma38 (sigma S)	b4596	yciZ	n.s.	n.s.	n.s.	4.53946	3.04923	n.s.
b2741	rpoS	Sigma38 (sigma S)	b1407	ydbD	n.s.	n.s.	n.s.	4.69048	9.48276	n.s.
b2741	rpoS	Sigma38 (sigma S)	b1440	ydcS	n.s.	n.s.	n.s.	n.s.	2.85556	-2.63014
b2741	rpoS	Sigma38 (sigma S)	b1441	ydcT	n.s.	n.s.	n.s.	n.s.	n.s.	n.s.
b2741	rpoS	Sigma38 (sigma S)	b1442	ydcU	n.s.	n.s.	n.s.	n.s.	n.s.	n.s.
b2741	rpoS	Sigma38 (sigma S)	b1443	ydcV	n.s.	n.s.	n.s.	n.s.	n.s.	n.s.
b2741	rpoS	Sigma38 (sigma S)	b1473	yddG	-2.05488	n.s.	n.s.	n.s.	n.s.	n.s.
b2741	rpoS	Sigma38 (sigma S)	b1669	ydhT	n.s.	n.s.	n.s.	n.s.	n.s.	n.s.
b2741	rpoS	Sigma38 (sigma S)	b1670	ydhU	n.s.	n.s.	n.s.	2.8125	2.06742	n.s.
b2741	rpoS	Sigma38 (sigma S)	b1673	ydhV	n.s.	-10.4107	-42.1681	n.s.	-8.66667	n.s.
b2741	rpoS	Sigma38 (sigma S)	b1672	ydhW	2.5625	n.s.	-8.95833	n.s.	n.s.	n.s.
b2741	rpoS	Sigma38 (sigma S)	b1671	ydhX	3.5625	n.s.	-7.69231	6.34286	2.54688	n.s.
b2741	rpoS	Sigma38 (sigma S)	b1674	ydhY	-15.25	-35.3902	-145.39	-3.52632	-17.0541	n.s.
b2741	rpoS	Sigma38 (sigma S)	b2128	yehW	n.s.	n.s.	3.33708	n.s.	n.s.	n.s.
b2741	rpoS	Sigma38 (sigma S)	b2129	yehX	n.s.	2.56604	3.59459	2.07143	n.s.	n.s.
b2741	rpoS	Sigma38 (sigma S)	b2130	yehY	n.s.	2.91667	4.77477	n.s.	n.s.	n.s.
b2741	rpoS	Sigma38 (sigma S)	b2163	yeiL	n.s.	n.s.	n.s.	n.s.	n.s.	n.s.
b2741	rpoS	Sigma38 (sigma S)	b2446	yffO	4.31818	4.13636	n.s.	5.69565	6	n.s.
b2741	rpoS	Sigma38 (sigma S)	b2447	yffP	4.5625	2.60417	n.s.	5.08333	4.5122	n.s.
b2741	rpoS	Sigma38 (sigma S)	b2665	ygaU	3.7415	4.1845	n.s.	2.05846	n.s.	n.s.
b2741	rpoS	Sigma38 (sigma S)	b2922	yggE	n.s.	2.31494	n.s.	4.24782	2.86022	n.s.
b2741	rpoS	Sigma38 (sigma S)	b3037	ygiB	n.s.	n.s.	n.s.	n.s.	n.s.	n.s.
b2741	rpoS	Sigma38 (sigma S)	b3038	ygiC	n.s.	n.s.	n.s.	n.s.	n.s.	n.s.
b2741	rpoS	Sigma38 (sigma S)	b3508	yhiD	n.s.	n.s.	n.s.	n.s.	3	n.s.
b2741	rpoS	Sigma38 (sigma S)	b3491	yhiM	n.s.	n.s.	n.s.	n.s.	n.s.	n.s.
b2741	rpoS	Sigma38 (sigma S)	b3524	yhjG	n.s.	n.s.	n.s.	3.61143	3.04123	n.s.
b2741	rpoS	Sigma38 (sigma S)	b3555	yiaG	6.37143	8.47619	4.43346	2.76316	2.87671	n.s.
b2741	rpoS	Sigma38 (sigma S)	b3614	yibQ	-2.95331	n.s.	n.s.	-7.63636	-5.54918	n.s.
b2741	rpoS	Sigma38 (sigma S)	b3862	yihG	-2.63366	n.s.	n.s.	n.s.	2.42748	n.s.
b2741	rpoS	Sigma38 (sigma S)	b4061	yjcC	n.s.	n.s.	n.s.	2.02874	n.s.	n.s.
b2741	rpoS	Sigma38 (sigma S)	b4354	yjiY	n.s.	n.s.	n.s.	19.906	76.5194	n.s.
b2741	rpoS	Sigma38 (sigma S)	b1165	ymgA	7.8	n.s.	8.66667	13	29.4286	n.s.
b2741	rpoS	Sigma38 (sigma S)	b1167	ymgC	n.s.	n.s.	6.88889	13.3333	86	n.s.
b2741	rpoS	Sigma38 (sigma S)	b3046	yqiG	n.s.	n.s.	2.87097	n.s.	3.42254	n.s.
b2741	rpoS	Sigma38 (sigma S)	b3047	yqiH	n.s.	n.s.	5.4	n.s.	n.s.	n.s.
b2741	rpoS	Sigma38 (sigma S)	b3048	yqiI	n.s.	n.s.	n.s.	n.s.	n.s.	n.s.
b2741	rpoS	Sigma38 (sigma S)	b4217	ytfK	n.s.	4.22012	n.s.	8.09761	9.72864	n.s.
b2741	rpoS	Sigma38 (sigma S)	b1857	znuA	-1.99487	n.s.	3.6708	n.s.	n.s.	n.s.
b3202	rpoN	Sigma54 (sigma N)			n.s.	n.s.	n.s.	n.s.	n.s.	n.s.
b3202	rpoN	Sigma54 (sigma N)	b2470	acrD	n.s.	n.s.	n.s.	n.s.	n.s.	n.s.
b3202	rpoN	Sigma54 (sigma N)	b4067	actP	-2.91192	-2.07879	n.s.	n.s.	n.s.	n.s.
b3202	rpoN	Sigma54 (sigma N)	b0451	amtB	n.s.	n.s.	n.s.	n.s.	n.s.	n.s.
b3202	rpoN	Sigma54 (sigma N)	b2310	argT	2.49106	2.32333	n.s.	n.s.	2.29189	n.s.
b3202	rpoN	Sigma54 (sigma N)	b3800	aslB	n.s.	n.s.	n.s.	n.s.	n.s.	n.s.
b3202	rpoN	Sigma54 (sigma N)	b1747	astA	9.70588	19.6316	28.7059	9.05263	13.7059	n.s.
b3202	rpoN	Sigma54 (sigma N)	b1745	astB	n.s.	2.98611	5.96703	n.s.	2.41935	n.s.
b3202	rpoN	Sigma54 (sigma N)	b1748	astC	30.1429	30.8438	25.1667	33.5161	35.8148	n.s.
b3202	rpoN	Sigma54 (sigma N)	b1746	astD	2.53731	5.68571	7.75309	2.10811	4.03279	n.s.
b3202	rpoN	Sigma54 (sigma N)	b1744	astE	n.s.	n.s.	9.39394	n.s.	n.s.	n.s.
b3202	rpoN	Sigma54 (sigma N)	b2222	atoA	n.s.	n.s.	n.s.	n.s.	n.s.	n.s.
b3202	rpoN	Sigma54 (sigma N)	b2224	atoB	n.s.	n.s.	n.s.	n.s.	n.s.	n.s.
b3202	rpoN	Sigma54 (sigma N)	b2221	atoD	n.s.	n.s.	n.s.	n.s.	n.s.	n.s.
b3202	rpoN	Sigma54 (sigma N)	b2223	atoE	n.s.	n.s.	n.s.	n.s.	n.s.	n.s.
b3202	rpoN	Sigma54 (sigma N)	b1218	chaC	n.s.	n.s.	n.s.	2.04245	n.s.	n.s.
b3202	rpoN	Sigma54 (sigma N)	b0240	crl	2.46598	3.28989	2.73932	3.06605	3.1315	n.s.
b3202	rpoN	Sigma54 (sigma N)	b3227	dcuD	n.s.	n.s.	n.s.	n.s.	n.s.	n.s.
b3202	rpoN	Sigma54 (sigma N)	b1487	ddpA	n.s.	n.s.	n.s.	n.s.	n.s.	n.s.
b3202	rpoN	Sigma54 (sigma N)	b1486	ddpB	n.s.	n.s.	n.s.	n.s.	n.s.	n.s.
b3202	rpoN	Sigma54 (sigma N)	b1485	ddpC	n.s.	n.s.	n.s.	n.s.	n.s.	n.s.
b3202	rpoN	Sigma54 (sigma N)	b1484	ddpD	n.s.	n.s.	n.s.	n.s.	n.s.	n.s.
b3202	rpoN	Sigma54 (sigma N)	b1483	ddpF	n.s.	n.s.	n.s.	n.s.	n.s.	n.s.
b3202	rpoN	Sigma54 (sigma N)	b1488	ddpX	n.s.	n.s.	n.s.	n.s.	n.s.	n.s.
b3202	rpoN	Sigma54 (sigma N)	b3673	emrD	3.66667	3.35294	n.s.	22.6	6.85714	n.s.
b3202	rpoN	Sigma54 (sigma N)	b4079	fdhF	n.s.	-5.0597	-6.14154	n.s.	-3.17204	n.s.
b3202	rpoN	Sigma54 (sigma N)	b2731	fhlA	-2.27559	-2.68919	n.s.	n.s.	-2.23226	n.s.
b3202	rpoN	Sigma54 (sigma N)	b1891	flhC	-2.68527	-3.28515	n.s.	n.s.	n.s.	n.s.
b3202	rpoN	Sigma54 (sigma N)	b1892	flhD	-5.5903	-5.39521	n.s.	-7.08642	-4.95886	n.s.
b3202	rpoN	Sigma54 (sigma N)	b2492	focB	n.s.	n.s.	n.s.	2.26984	n.s.	n.s.
b3202	rpoN	Sigma54 (sigma N)	b4441	glmY	n.s.	n.s.	n.s.	n.s.	n.s.	-3.34533
b3202	rpoN	Sigma54 (sigma N)	b3870	glnA	-9.36286	-9.75078	n.s.	-13.9654	-27.0535	n.s.
b3202	rpoN	Sigma54 (sigma N)	b3868	glnG	n.s.	n.s.	n.s.	n.s.	n.s.	n.s.
b3202	rpoN	Sigma54 (sigma N)	b0811	glnH	-3.01387	-2.32764	n.s.	n.s.	n.s.	n.s.
b3202	rpoN	Sigma54 (sigma N)	b0450	glnK	-5.1	-3.77778	n.s.	-11.2	-14.5	n.s.
b3202	rpoN	Sigma54 (sigma N)	b3869	glnL	-4.2402	-4.45019	n.s.	-2.28401	-3.30442	n.s.
b3202	rpoN	Sigma54 (sigma N)	b0810	glnP	-3.9577	-2.94821	n.s.	n.s.	n.s.	n.s.
b3202	rpoN	Sigma54 (sigma N)	b0809	glnQ	-3.7173	-2.12694	n.s.	n.s.	n.s.	n.s.
b3202	rpoN	Sigma54 (sigma N)	b0655	gltI	n.s.	-2.44997	n.s.	-2.49205	n.s.	n.s.
b3202	rpoN	Sigma54 (sigma N)	b0654	gltJ	n.s.	-3.42857	n.s.	-2.4717	n.s.	n.s.
b3202	rpoN	Sigma54 (sigma N)	b0653	gltK	-2.2943	-3.34884	n.s.	-4.36957	-2.66383	n.s.
b3202	rpoN	Sigma54 (sigma N)	b0652	gltL	n.s.	-2.16598	n.s.	n.s.	n.s.	n.s.
b3202	rpoN	Sigma54 (sigma N)	b2309	hisJ	-2.87243	n.s.	n.s.	-4.85949	-3.43232	2.3156
b3202	rpoN	Sigma54 (sigma N)	b2307	hisM	-3.48094	n.s.	n.s.	-12.055	-5.16535	n.s.
b3202	rpoN	Sigma54 (sigma N)	b2306	hisP	-3.54795	n.s.	n.s.	-4.57827	-2.33981	n.s.
b3202	rpoN	Sigma54 (sigma N)	b2308	hisQ	-2.91014	n.s.	n.s.	-5.51429	-2.38166	n.s.
b3202	rpoN	Sigma54 (sigma N)	b0473	htpG	5.58108	n.s.	n.s.	-2.89984	-2.72828	n.s.
b3202	rpoN	Sigma54 (sigma N)	b2725	hycA	n.s.	n.s.	n.s.	n.s.	n.s.	n.s.
b3202	rpoN	Sigma54 (sigma N)	b2724	hycB	n.s.	n.s.	n.s.	6.28571	n.s.	n.s.
b3202	rpoN	Sigma54 (sigma N)	b2723	hycC	2.36	2.22222	n.s.	2.76923	3.3913	n.s.
b3202	rpoN	Sigma54 (sigma N)	b2722	hycD	n.s.	n.s.	n.s.	n.s.	n.s.	n.s.
b3202	rpoN	Sigma54 (sigma N)	b2721	hycE	n.s.	n.s.	n.s.	n.s.	n.s.	n.s.
b3202	rpoN	Sigma54 (sigma N)	b2720	hycF	n.s.	n.s.	n.s.	n.s.	n.s.	n.s.
b3202	rpoN	Sigma54 (sigma N)	b2719	hycG	2.14286	n.s.	n.s.	2.68852	2.37736	n.s.
b3202	rpoN	Sigma54 (sigma N)	b2718	hycH	2.875	2.16667	n.s.	5.5375	4.69841	n.s.
b3202	rpoN	Sigma54 (sigma N)	b2717	hycI	2.82979	n.s.	n.s.	5.97101	3.11785	n.s.
b3202	rpoN	Sigma54 (sigma N)	b2713	hydN	n.s.	n.s.	n.s.	n.s.	n.s.	n.s.
b3202	rpoN	Sigma54 (sigma N)	b2481	hyfA	n.s.	n.s.	n.s.	n.s.	n.s.	n.s.
b3202	rpoN	Sigma54 (sigma N)	b2482	hyfB	n.s.	n.s.	n.s.	n.s.	n.s.	n.s.
b3202	rpoN	Sigma54 (sigma N)	b2483	hyfC	n.s.	n.s.	n.s.	n.s.	n.s.	n.s.
b3202	rpoN	Sigma54 (sigma N)	b2484	hyfD	n.s.	n.s.	n.s.	n.s.	n.s.	n.s.
b3202	rpoN	Sigma54 (sigma N)	b2485	hyfE	n.s.	n.s.	n.s.	n.s.	n.s.	n.s.
b3202	rpoN	Sigma54 (sigma N)	b2486	hyfF	n.s.	n.s.	n.s.	n.s.	n.s.	n.s.
b3202	rpoN	Sigma54 (sigma N)	b2487	hyfG	n.s.	n.s.	n.s.	n.s.	-2.23729	n.s.
b3202	rpoN	Sigma54 (sigma N)	b2488	hyfH	n.s.	n.s.	n.s.	n.s.	n.s.	n.s.
b3202	rpoN	Sigma54 (sigma N)	b2489	hyfI	n.s.	n.s.	n.s.	n.s.	n.s.	n.s.
b3202	rpoN	Sigma54 (sigma N)	b2490	hyfJ	n.s.	n.s.	n.s.	n.s.	n.s.	n.s.
b3202	rpoN	Sigma54 (sigma N)	b2491	hyfR	n.s.	n.s.	n.s.	n.s.	n.s.	n.s.
b3202	rpoN	Sigma54 (sigma N)	b2726	hypA	-6.3	-12.1111	-11.05	-2.5	-6.04255	n.s.
b3202	rpoN	Sigma54 (sigma N)	b2727	hypB	-12.4839	-17.0714	-12.9813	-3.55187	-11.2378	n.s.
b3202	rpoN	Sigma54 (sigma N)	b2728	hypC	-7.7	-20.2727	-10.4118	-3.54167	-21.5556	n.s.
b3202	rpoN	Sigma54 (sigma N)	b2729	hypD	-2.39891	-7.44615	-8.16129	-2.04641	-6.68254	n.s.
b3202	rpoN	Sigma54 (sigma N)	b2730	hypE	n.s.	-5.14537	-5.93772	n.s.	-3.06024	n.s.
b3202	rpoN	Sigma54 (sigma N)	b2712	hypF	-2.65455	-3.0506	-3.36905	-3.24832	-7.2439	n.s.
b3202	rpoN	Sigma54 (sigma N)	b3686	ibpB	402.457	123.978	281.457	37.4804	210.629	9.38596
b3202	rpoN	Sigma54 (sigma N)	b1988	nac	n.s.	n.s.	n.s.	n.s.	n.s.	n.s.
b3202	rpoN	Sigma54 (sigma N)	b3476	nikA	-39.3191	-52.2333	-18.0568	-60.1176	-140.931	n.s.
b3202	rpoN	Sigma54 (sigma N)	b3477	nikB	-18.875	-38.1714	-19.9394	-22.3333	-129	n.s.
b3202	rpoN	Sigma54 (sigma N)	b3478	nikC	-9.66667	-31.08	-22.8929	-6.70833	-37.5	n.s.
b3202	rpoN	Sigma54 (sigma N)	b3479	nikD	-4.77778	-30.36	-18.8028	-5.16216	-28.6957	n.s.
b3202	rpoN	Sigma54 (sigma N)	b3480	nikE	-6	-16.4595	-14.6076	-2.84127	-17.7	n.s.
b3202	rpoN	Sigma54 (sigma N)	b3481	nikR	3.28972	n.s.	n.s.	n.s.	n.s.	n.s.
b3202	rpoN	Sigma54 (sigma N)	b2710	norV	n.s.	n.s.	n.s.	2.16216	n.s.	n.s.
b3202	rpoN	Sigma54 (sigma N)	b2711	norW	n.s.	n.s.	n.s.	2.05263	2.01786	n.s.
b3202	rpoN	Sigma54 (sigma N)	b0854	potF	n.s.	n.s.	2.77818	-6.26331	-2.46337	n.s.
b3202	rpoN	Sigma54 (sigma N)	b0855	potG	-2.76803	n.s.	2.52123	-12.3671	-4.63478	n.s.
b3202	rpoN	Sigma54 (sigma N)	b0856	potH	-5.91803	n.s.	n.s.	-21	-6.83784	n.s.
b3202	rpoN	Sigma54 (sigma N)	b0857	potI	-2.36496	n.s.	n.s.	n.s.	n.s.	n.s.
b3202	rpoN	Sigma54 (sigma N)	b0331	prpB	n.s.	n.s.	n.s.	n.s.	n.s.	n.s.
b3202	rpoN	Sigma54 (sigma N)	b0333	prpC	n.s.	n.s.	n.s.	n.s.	n.s.	n.s.
b3202	rpoN	Sigma54 (sigma N)	b0334	prpD	n.s.	n.s.	n.s.	n.s.	n.s.	n.s.
b3202	rpoN	Sigma54 (sigma N)	b0335	prpE	n.s.	n.s.	n.s.	n.s.	n.s.	n.s.
b3202	rpoN	Sigma54 (sigma N)	b1304	pspA	n.s.	n.s.	n.s.	2.69724	2.35772	n.s.
b3202	rpoN	Sigma54 (sigma N)	b1305	pspB	n.s.	n.s.	n.s.	4.425	2.08333	n.s.
b3202	rpoN	Sigma54 (sigma N)	b1306	pspC	n.s.	n.s.	n.s.	5.07609	2.52033	n.s.
b3202	rpoN	Sigma54 (sigma N)	b1307	pspD	n.s.	n.s.	n.s.	3.48649	n.s.	n.s.
b3202	rpoN	Sigma54 (sigma N)	b1308	pspE	n.s.	n.s.	-2.40093	n.s.	n.s.	n.s.
b3202	rpoN	Sigma54 (sigma N)	b4050	pspG	n.s.	n.s.	n.s.	9.4898	5.6	n.s.
b3202	rpoN	Sigma54 (sigma N)	b1296	puuP	n.s.	2.09524	n.s.	n.s.	5.0367	n.s.
b3202	rpoN	Sigma54 (sigma N)	b2184	yejH	n.s.	n.s.	n.s.	n.s.	n.s.	n.s.
b3202	rpoN	Sigma54 (sigma N)	b2784	relA	n.s.	n.s.	n.s.	n.s.	n.s.	n.s.
b3202	rpoN	Sigma54 (sigma N)	b3902	rhaD	n.s.	n.s.	n.s.	n.s.	-26	n.s.
b3202	rpoN	Sigma54 (sigma N)	b3461	rpoH	2.33884	4.41091	n.s.	6.45178	4.95911	n.s.
b3202	rpoN	Sigma54 (sigma N)	b4475	rtcA	2.21	n.s.	n.s.	2.72727	n.s.	n.s.
b3202	rpoN	Sigma54 (sigma N)	b3421	rtcB	4.0663	2.632	n.s.	4.165	2.77523	n.s.
b3202	rpoN	Sigma54 (sigma N)	b3422	rtcR	n.s.	n.s.	n.s.	2.57895	n.s.	n.s.
b3202	rpoN	Sigma54 (sigma N)	b1012	rutA	2.7037	6.22222	n.s.	2.33333	7.375	n.s.
b3202	rpoN	Sigma54 (sigma N)	b1011	rutB	n.s.	n.s.	n.s.	n.s.	n.s.	n.s.
b3202	rpoN	Sigma54 (sigma N)	b1010	rutC	n.s.	n.s.	n.s.	n.s.	n.s.	n.s.
b3202	rpoN	Sigma54 (sigma N)	b1009	rutD	n.s.	n.s.	n.s.	n.s.	n.s.	n.s.
b3202	rpoN	Sigma54 (sigma N)	b1008	rutE	n.s.	n.s.	n.s.	n.s.	n.s.	n.s.
b3202	rpoN	Sigma54 (sigma N)	b1007	rutF	n.s.	n.s.	n.s.	2.29412	n.s.	n.s.
b3202	rpoN	Sigma54 (sigma N)	b1006	rutG	n.s.	n.s.	n.s.	n.s.	n.s.	n.s.
b3202	rpoN	Sigma54 (sigma N)	b2879	ssnA	n.s.	n.s.	n.s.	n.s.	n.s.	n.s.
b3202	rpoN	Sigma54 (sigma N)	b2866	xdhA	n.s.	n.s.	-2.14024	n.s.	-2.03738	n.s.
b3202	rpoN	Sigma54 (sigma N)	b2867	xdhB	n.s.	n.s.	n.s.	n.s.	-2.36	n.s.
b3202	rpoN	Sigma54 (sigma N)	b2868	xdhC	n.s.	n.s.	n.s.	n.s.	n.s.	n.s.
b3202	rpoN	Sigma54 (sigma N)	b0045	yaaU	n.s.	n.s.	n.s.	2.81818	n.s.	n.s.
b3202	rpoN	Sigma54 (sigma N)	b0319	yahE	n.s.	n.s.	n.s.	n.s.	n.s.	n.s.
b3202	rpoN	Sigma54 (sigma N)	b1783	yeaG	n.s.	5.18542	6.47626	-2.71786	n.s.	n.s.
b3202	rpoN	Sigma54 (sigma N)	b1784	yeaH	n.s.	n.s.	5.67112	n.s.	n.s.	n.s.
b3202	rpoN	Sigma54 (sigma N)	b2878	ygfK	n.s.	n.s.	n.s.	n.s.	n.s.	n.s.
b3202	rpoN	Sigma54 (sigma N)	b3268	yhdW	-3.37931	n.s.	n.s.	-4.40816	n.s.	n.s.
b3202	rpoN	Sigma54 (sigma N)	b3269	yhdX	n.s.	n.s.	n.s.	n.s.	n.s.	n.s.
b3202	rpoN	Sigma54 (sigma N)	b3270	yhdY	3.53571	n.s.	n.s.	4.96774	3.76	n.s.
b3202	rpoN	Sigma54 (sigma N)	b3271	yhdZ	4.41237	3.51408	n.s.	7.47664	4.56452	n.s.
b3202	rpoN	Sigma54 (sigma N)	b3521	yhjC	2.69378	n.s.	n.s.	3.54978	2.57667	n.s.
b3202	rpoN	Sigma54 (sigma N)	b4002	zraP	2.76562	26.7222	42.5	n.s.	n.s.	-3.28571
b3202	rpoN	Sigma54 (sigma N)	b4004	zraR	n.s.	n.s.	n.s.	n.s.	n.s.	n.s.
b3202	rpoN	Sigma54 (sigma N)	b4003	zraS	n.s.	n.s.	n.s.	n.s.	n.s.	n.s.
b3067	rpoD	Sigma70 (sigma D)			2.51317	n.s.	n.s.	n.s.	n.s.	n.s.
b3067	rpoD	Sigma70 (sigma D)	b0185	accA	n.s.	n.s.	n.s.	n.s.	n.s.	n.s.
b3067	rpoD	Sigma70 (sigma D)	b3255	accB	-2.51318	n.s.	n.s.	n.s.	n.s.	n.s.
b3067	rpoD	Sigma70 (sigma D)	b3256	accC	-2.68427	n.s.	n.s.	-2.98793	-2.38092	n.s.
b3067	rpoD	Sigma70 (sigma D)	b2316	accD	n.s.	n.s.	n.s.	2.84045	2.73032	n.s.
b3067	rpoD	Sigma70 (sigma D)	b4015	aceA	n.s.	n.s.	n.s.	-10.0916	-7.2564	n.s.
b3067	rpoD	Sigma70 (sigma D)	b4014	aceB	n.s.	n.s.	n.s.	-2.83224	n.s.	n.s.
b3067	rpoD	Sigma70 (sigma D)	b0114	aceE	n.s.	-2.31376	n.s.	n.s.	-2.16064	n.s.
b3067	rpoD	Sigma70 (sigma D)	b0115	aceF	n.s.	-3.27511	n.s.	-3.12971	-4.20287	n.s.
b3067	rpoD	Sigma70 (sigma D)	b4016	aceK	-3.64941	-2.47253	n.s.	-16.4518	-12.824	n.s.
b3067	rpoD	Sigma70 (sigma D)	b1276	acnA	16.9313	5.2026	n.s.	n.s.	n.s.	n.s.
b3067	rpoD	Sigma70 (sigma D)	b0118	acnB	2.48664	2.31801	n.s.	-6.21971	-7.23053	n.s.
b3067	rpoD	Sigma70 (sigma D)	b1094	acpP	n.s.	n.s.	n.s.	n.s.	n.s.	n.s.
b3067	rpoD	Sigma70 (sigma D)	b2563	acpS	n.s.	n.s.	n.s.	2.22743	2.05263	n.s.
b3067	rpoD	Sigma70 (sigma D)	b0463	acrA	n.s.	n.s.	n.s.	n.s.	n.s.	n.s.
b3067	rpoD	Sigma70 (sigma D)	b0462	acrB	n.s.	n.s.	n.s.	-2.19471	-2.23018	n.s.
b3067	rpoD	Sigma70 (sigma D)	b2470	acrD	n.s.	n.s.	n.s.	n.s.	n.s.	n.s.
b3067	rpoD	Sigma70 (sigma D)	b3265	acrE	n.s.	n.s.	n.s.	n.s.	n.s.	n.s.
b3067	rpoD	Sigma70 (sigma D)	b3266	acrF	n.s.	n.s.	n.s.	2.04661	n.s.	n.s.
b3067	rpoD	Sigma70 (sigma D)	b0464	acrR	2.96552	n.s.	n.s.	2.11161	n.s.	n.s.
b3067	rpoD	Sigma70 (sigma D)	b0762	acrZ	n.s.	n.s.	n.s.	4.06504	2.05519	n.s.
b3067	rpoD	Sigma70 (sigma D)	b4069	acs	-2.40734	n.s.	n.s.	-2.49868	n.s.	n.s.
b3067	rpoD	Sigma70 (sigma D)	b4067	actP	-2.91192	-2.07879	n.s.	n.s.	n.s.	n.s.
b3067	rpoD	Sigma70 (sigma D)	b1623	add	n.s.	-5.2268	-4.70418	n.s.	-2.75417	n.s.
b3067	rpoD	Sigma70 (sigma D)	b3665	adeD	-2.49275	-3.64198	n.s.	n.s.	n.s.	n.s.
b3067	rpoD	Sigma70 (sigma D)	b4117	adiA	n.s.	-2.46269	n.s.	n.s.	n.s.	n.s.
b3067	rpoD	Sigma70 (sigma D)	b3135	agaA	n.s.	n.s.	n.s.	n.s.	n.s.	n.s.
b3067	rpoD	Sigma70 (sigma D)	b3138	agaB	n.s.	n.s.	n.s.	n.s.	4	n.s.
b3067	rpoD	Sigma70 (sigma D)	b3139	agaC	n.s.	n.s.	n.s.	n.s.	n.s.	n.s.
b3067	rpoD	Sigma70 (sigma D)	b3140	agaD	n.s.	n.s.	n.s.	3.4	n.s.	n.s.
b3067	rpoD	Sigma70 (sigma D)	b3141	agaI	n.s.	n.s.	n.s.	2.69565	3.31818	n.s.
b3067	rpoD	Sigma70 (sigma D)	b3131	agaR	2.35842	n.s.	n.s.	2.00538	n.s.	n.s.
b3067	rpoD	Sigma70 (sigma D)	b3136	agaS	14.1333	n.s.	n.s.	n.s.	n.s.	n.s.
b3067	rpoD	Sigma70 (sigma D)	b3133	agaV	n.s.	n.s.	n.s.	n.s.	n.s.	n.s.
b3067	rpoD	Sigma70 (sigma D)	b3134	agaW	n.s.	n.s.	n.s.	3.8	n.s.	n.s.
b3067	rpoD	Sigma70 (sigma D)	b0605	ahpC	14.6924	2.79208	n.s.	3.13978	2.4946	n.s.
b3067	rpoD	Sigma70 (sigma D)	b0606	ahpF	78.3816	11.2448	n.s.	n.s.	n.s.	n.s.
b3067	rpoD	Sigma70 (sigma D)	b4187	aidB	3.70297	3.78146	n.s.	n.s.	n.s.	n.s.
b3067	rpoD	Sigma70 (sigma D)	b2379	alaC	3.02612	3.75854	n.s.	8.0944	10.2313	n.s.
b3067	rpoD	Sigma70 (sigma D)	b3276	alaU	n.s.	n.s.	n.s.	n.s.	n.s.	n.s.
b3067	rpoD	Sigma70 (sigma D)	b0203	alaV	n.s.	n.s.	n.s.	n.s.	n.s.	n.s.
b3067	rpoD	Sigma70 (sigma D)	b2397	alaW	n.s.	n.s.	n.s.	n.s.	n.s.	n.s.
b3067	rpoD	Sigma70 (sigma D)	b2396	alaX	n.s.	n.s.	n.s.	n.s.	n.s.	n.s.
b3067	rpoD	Sigma70 (sigma D)	b1415	aldA	-5.01554	-2.45675	n.s.	-14.9748	-6.90785	n.s.
b3067	rpoD	Sigma70 (sigma D)	b2212	alkB	n.s.	n.s.	n.s.	n.s.	n.s.	n.s.
b3067	rpoD	Sigma70 (sigma D)	b0512	allB	n.s.	n.s.	n.s.	n.s.	n.s.	n.s.
b3067	rpoD	Sigma70 (sigma D)	b0516	allC	n.s.	n.s.	n.s.	3.91447	4.7305	n.s.
b3067	rpoD	Sigma70 (sigma D)	b0517	allD	n.s.	n.s.	n.s.	2.2	n.s.	n.s.
b3067	rpoD	Sigma70 (sigma D)	b0515	allE	2.61397	n.s.	n.s.	5.54485	6.41685	n.s.
b3067	rpoD	Sigma70 (sigma D)	b4087	alsA	n.s.	n.s.	n.s.	n.s.	n.s.	n.s.
b3067	rpoD	Sigma70 (sigma D)	b4088	alsB	n.s.	-2.66667	n.s.	-2.65079	n.s.	n.s.
b3067	rpoD	Sigma70 (sigma D)	b4086	alsC	n.s.	n.s.	n.s.	n.s.	n.s.	n.s.
b3067	rpoD	Sigma70 (sigma D)	b4085	alsE	n.s.	n.s.	n.s.	4.26667	2.43548	n.s.
b3067	rpoD	Sigma70 (sigma D)	b2435	amiA	2.88058	2.0838	n.s.	n.s.	n.s.	n.s.
b3067	rpoD	Sigma70 (sigma D)	b4169	amiB	n.s.	n.s.	n.s.	n.s.	n.s.	n.s.
b3067	rpoD	Sigma70 (sigma D)	b4150	ampC	-2.81429	n.s.	n.s.	n.s.	n.s.	n.s.
b3067	rpoD	Sigma70 (sigma D)	b1927	amyA	n.s.	n.s.	n.s.	-8.30562	-5.0463	n.s.
b3067	rpoD	Sigma70 (sigma D)	b2957	ansB	n.s.	-4.16346	-17.7072	n.s.	-5.79231	n.s.
b3067	rpoD	Sigma70 (sigma D)	b0980	appA	2.67429	2.71269	n.s.	3.10363	2.44206	n.s.
b3067	rpoD	Sigma70 (sigma D)	b0979	cbdB	2.42391	n.s.	n.s.	2.15534	n.s.	n.s.
b3067	rpoD	Sigma70 (sigma D)	b0978	cbdA	n.s.	n.s.	n.s.	n.s.	n.s.	n.s.
b3067	rpoD	Sigma70 (sigma D)	b4592	cbdX	5.42857	n.s.	n.s.	5.5	n.s.	n.s.
b3067	rpoD	Sigma70 (sigma D)	b0564	appY	n.s.	n.s.	n.s.	n.s.	n.s.	n.s.
b3067	rpoD	Sigma70 (sigma D)	b0469	apt	-6.56016	n.s.	n.s.	n.s.	n.s.	n.s.
b3067	rpoD	Sigma70 (sigma D)	b0062	araA	n.s.	n.s.	n.s.	n.s.	n.s.	n.s.
b3067	rpoD	Sigma70 (sigma D)	b0063	araB	n.s.	n.s.	n.s.	n.s.	n.s.	n.s.
b3067	rpoD	Sigma70 (sigma D)	b0064	araC	14.6895	n.s.	n.s.	n.s.	n.s.	n.s.
b3067	rpoD	Sigma70 (sigma D)	b0061	araD	n.s.	n.s.	n.s.	n.s.	n.s.	n.s.
b3067	rpoD	Sigma70 (sigma D)	b2841	araE	n.s.	n.s.	n.s.	n.s.	n.s.	n.s.
b3067	rpoD	Sigma70 (sigma D)	b1901	araF	4.49162	n.s.	-2.5625	11.7626	4.37692	n.s.
b3067	rpoD	Sigma70 (sigma D)	b1900	araG	2.27545	n.s.	n.s.	3.68478	2.91489	n.s.
b3067	rpoD	Sigma70 (sigma D)	b4460	araH	n.s.	n.s.	n.s.	2.07547	2.69231	n.s.
b3067	rpoD	Sigma70 (sigma D)	b0396	araJ	n.s.	n.s.	n.s.	n.s.	n.s.	n.s.
b3067	rpoD	Sigma70 (sigma D)	b4401	arcA	3.50829	n.s.	n.s.	5.66334	5.33625	n.s.
b3067	rpoD	Sigma70 (sigma D)	b4550	arfA	7.7191	3.77273	n.s.	3.15306	2.64912	n.s.
b3067	rpoD	Sigma70 (sigma D)	b2818	argA	-2.62341	n.s.	n.s.	-3.37118	n.s.	n.s.
b3067	rpoD	Sigma70 (sigma D)	b3959	argB	-5.65636	n.s.	n.s.	-9.50181	-5.28657	n.s.
b3067	rpoD	Sigma70 (sigma D)	b3958	argC	-2.82215	n.s.	n.s.	-15.7658	-4.04473	n.s.
b3067	rpoD	Sigma70 (sigma D)	b3359	argD	-3.3294	n.s.	n.s.	-10.8885	-4.00357	n.s.
b3067	rpoD	Sigma70 (sigma D)	b3957	argE	n.s.	2.49768	n.s.	n.s.	n.s.	n.s.
b3067	rpoD	Sigma70 (sigma D)	b0273	argF	-3.71523	n.s.	n.s.	-12.1843	-6.26879	n.s.
b3067	rpoD	Sigma70 (sigma D)	b3172	argG	-4.34826	-2.69313	n.s.	-5.60166	-5.17172	n.s.
b3067	rpoD	Sigma70 (sigma D)	b3960	argH	-4.90353	-2.4855	n.s.	-6.66294	-5.6289	n.s.
b3067	rpoD	Sigma70 (sigma D)	b4254	argI	n.s.	-2.48902	n.s.	n.s.	n.s.	n.s.
b3067	rpoD	Sigma70 (sigma D)	b2923	argO	n.s.	n.s.	n.s.	8.14748	2.12472	n.s.
b3067	rpoD	Sigma70 (sigma D)	b2691	argQ	-4.35714	-2.59677	n.s.	-2.19512	n.s.	n.s.
b3067	rpoD	Sigma70 (sigma D)	b3237	argR	n.s.	n.s.	n.s.	-2.11136	n.s.	n.s.
b3067	rpoD	Sigma70 (sigma D)	b1876	argS	n.s.	n.s.	n.s.	n.s.	n.s.	n.s.
b3067	rpoD	Sigma70 (sigma D)	b0536	argU	n.s.	n.s.	n.s.	n.s.	n.s.	n.s.
b3067	rpoD	Sigma70 (sigma D)	b2694	argV	-3.04569	n.s.	n.s.	-2.78151	-3.04651	n.s.
b3067	rpoD	Sigma70 (sigma D)	b2348	argW	n.s.	n.s.	n.s.	n.s.	n.s.	n.s.
b3067	rpoD	Sigma70 (sigma D)	b3796	argX	-2.4	n.s.	n.s.	-2.33708	-2.94545	n.s.
b3067	rpoD	Sigma70 (sigma D)	b2693	argY	-3.30061	n.s.	n.s.	-2.47917	-2.46405	n.s.
b3067	rpoD	Sigma70 (sigma D)	b2692	argZ	-3.02797	-2.09804	n.s.	-2.72159	-2.12214	n.s.
b3067	rpoD	Sigma70 (sigma D)	b0908	aroA	-6.611	-6.33366	n.s.	-20.7316	-40.7546	n.s.
b3067	rpoD	Sigma70 (sigma D)	b3389	aroB	n.s.	n.s.	n.s.	n.s.	n.s.	n.s.
b3067	rpoD	Sigma70 (sigma D)	b2601	aroF	-3.82403	-2.19321	n.s.	-3.80081	n.s.	n.s.
b3067	rpoD	Sigma70 (sigma D)	b0754	aroG	n.s.	n.s.	n.s.	n.s.	n.s.	n.s.
b3067	rpoD	Sigma70 (sigma D)	b1704	aroH	n.s.	n.s.	n.s.	-4.83616	-3.08245	n.s.
b3067	rpoD	Sigma70 (sigma D)	b3390	aroK	n.s.	n.s.	n.s.	n.s.	n.s.	n.s.
b3067	rpoD	Sigma70 (sigma D)	b0388	aroL	-2.41341	-2.97147	n.s.	-2.17666	-2.34628	n.s.
b3067	rpoD	Sigma70 (sigma D)	b0390	aroM	-2.37113	n.s.	n.s.	n.s.	n.s.	n.s.
b3067	rpoD	Sigma70 (sigma D)	b0112	aroP	-2.18771	-5.38723	n.s.	-6.52993	-5.7288	n.s.
b3067	rpoD	Sigma70 (sigma D)	b4704	arrS	n.s.	n.s.	n.s.	n.s.	n.s.	n.s.
b3067	rpoD	Sigma70 (sigma D)	b3502	arsB	86.1895	10.3577	n.s.	12.1154	4.25926	n.s.
b3067	rpoD	Sigma70 (sigma D)	b3503	arsC	49	4.48667	n.s.	3.70526	n.s.	n.s.
b3067	rpoD	Sigma70 (sigma D)	b3501	arsR	106.018	15.6429	n.s.	20.7213	8.34694	n.s.
b3067	rpoD	Sigma70 (sigma D)	b0863	artI	-4.16361	n.s.	n.s.	-6.72321	-3.87891	n.s.
b3067	rpoD	Sigma70 (sigma D)	b0860	artJ	-4.68917	-2.23657	n.s.	-24.856	-21.9539	n.s.
b3067	rpoD	Sigma70 (sigma D)	b0861	artM	-6.14463	-3.1676	n.s.	-11.1905	-8.14876	n.s.
b3067	rpoD	Sigma70 (sigma D)	b0864	artP	-3.14222	n.s.	n.s.	-3.16802	n.s.	n.s.
b3067	rpoD	Sigma70 (sigma D)	b0862	artQ	-7.39189	-2.75692	n.s.	-9.04478	-5.52482	n.s.
b3067	rpoD	Sigma70 (sigma D)	b2716	ascB	n.s.	n.s.	n.s.	n.s.	n.s.	n.s.
b3067	rpoD	Sigma70 (sigma D)	b2715	ascF	n.s.	n.s.	n.s.	n.s.	n.s.	n.s.
b3067	rpoD	Sigma70 (sigma D)	b3744	asnA	-3.78939	n.s.	n.s.	-3.50265	-2.04954	n.s.
b3067	rpoD	Sigma70 (sigma D)	b3743	asnC	n.s.	n.s.	n.s.	n.s.	n.s.	n.s.
b3067	rpoD	Sigma70 (sigma D)	b1977	asnT	n.s.	n.s.	n.s.	n.s.	-2.8	n.s.
b3067	rpoD	Sigma70 (sigma D)	b1986	asnU	n.s.	n.s.	n.s.	n.s.	n.s.	n.s.
b3067	rpoD	Sigma70 (sigma D)	b1989	asnV	n.s.	n.s.	7.63636	n.s.	n.s.	n.s.
b3067	rpoD	Sigma70 (sigma D)	b4139	aspA	-4.77542	-14.8864	-18.0856	-3.8459	-10.5493	n.s.
b3067	rpoD	Sigma70 (sigma D)	b0216	aspV	n.s.	-2.06807	n.s.	n.s.	n.s.	n.s.
b3067	rpoD	Sigma70 (sigma D)	b1747	astA	9.70588	19.6316	28.7059	9.05263	13.7059	n.s.
b3067	rpoD	Sigma70 (sigma D)	b1745	astB	n.s.	2.98611	5.96703	n.s.	2.41935	n.s.
b3067	rpoD	Sigma70 (sigma D)	b1748	astC	30.1429	30.8438	25.1667	33.5161	35.8148	n.s.
b3067	rpoD	Sigma70 (sigma D)	b1746	astD	2.53731	5.68571	7.75309	2.10811	4.03279	n.s.
b3067	rpoD	Sigma70 (sigma D)	b1744	astE	n.s.	n.s.	9.39394	n.s.	n.s.	n.s.
b3067	rpoD	Sigma70 (sigma D)	b3734	atpA	-3.55683	-4.08784	n.s.	-3.60515	-3.64508	n.s.
b3067	rpoD	Sigma70 (sigma D)	b3738	atpB	-4.4141	-2.33186	n.s.	n.s.	n.s.	n.s.
b3067	rpoD	Sigma70 (sigma D)	b3731	atpC	-3.00499	-4.12003	n.s.	n.s.	-4.58885	n.s.
b3067	rpoD	Sigma70 (sigma D)	b3732	atpD	-3.27465	-4.27665	n.s.	-2.12584	-5.16013	n.s.
b3067	rpoD	Sigma70 (sigma D)	b3737	atpE	-5.13163	-3.7609	n.s.	-2.34479	-2.04925	n.s.
b3067	rpoD	Sigma70 (sigma D)	b3736	atpF	-4.48536	-3.76081	n.s.	-3.00543	-2.43254	n.s.
b3067	rpoD	Sigma70 (sigma D)	b3733	atpG	-5.03715	-4.83285	n.s.	-3.36951	-5.24081	n.s.
b3067	rpoD	Sigma70 (sigma D)	b3735	atpH	-4.27527	-4.1326	n.s.	-3.46534	-2.95711	n.s.
b3067	rpoD	Sigma70 (sigma D)	b3739	atpI	-2.87682	n.s.	n.s.	n.s.	n.s.	n.s.
b3067	rpoD	Sigma70 (sigma D)	b1412	azoR	n.s.	n.s.	n.s.	2.63399	2.133	n.s.
b3067	rpoD	Sigma70 (sigma D)	b4663	azuC	26.9877	25.0303	36.233	41.2928	49.1667	n.s.
b3067	rpoD	Sigma70 (sigma D)	b2477	bamC	n.s.	n.s.	n.s.	3.97441	3.58452	n.s.
b3067	rpoD	Sigma70 (sigma D)	b2480	bcp	n.s.	3.67469	n.s.	4.3315	4.21913	n.s.
b3067	rpoD	Sigma70 (sigma D)	b3532	bcsB	n.s.	n.s.	n.s.	-2.22302	n.s.	n.s.
b3067	rpoD	Sigma70 (sigma D)	b3531	bcsZ	n.s.	n.s.	n.s.	n.s.	n.s.	n.s.
b3067	rpoD	Sigma70 (sigma D)	b4249	bdcA	596.143	78.5618	7.17949	16.2909	2.38961	n.s.
b3067	rpoD	Sigma70 (sigma D)	b0311	betA	2.21372	4.24645	n.s.	n.s.	3.07104	n.s.
b3067	rpoD	Sigma70 (sigma D)	b0312	betB	4.87983	5.76497	4.45846	4.7965	8.36224	n.s.
b3067	rpoD	Sigma70 (sigma D)	b0313	betI	3.90395	7.77914	4.26277	6.01531	11.617	n.s.
b3067	rpoD	Sigma70 (sigma D)	b0314	betT	3.32831	5.65074	4.57971	2.26839	5.65401	n.s.
b3067	rpoD	Sigma70 (sigma D)	b4366	bglJ	n.s.	n.s.	n.s.	2.06452	2.05714	n.s.
b3067	rpoD	Sigma70 (sigma D)	b2132	bglX	n.s.	n.s.	n.s.	n.s.	n.s.	n.s.
b3067	rpoD	Sigma70 (sigma D)	b1112	bhsA	1948.59	563.369	93.9524	45.8171	20.6438	n.s.
b3067	rpoD	Sigma70 (sigma D)	b0774	bioA	n.s.	n.s.	5.2426	-6.91908	-9.39683	8.76429
b3067	rpoD	Sigma70 (sigma D)	b0775	bioB	n.s.	n.s.	5.1399	-2.18217	-3.65844	15.4717
b3067	rpoD	Sigma70 (sigma D)	b0777	bioC	-2.08714	-2.26437	n.s.	-7.73611	-6.125	9.59211
b3067	rpoD	Sigma70 (sigma D)	b0778	bioD	-2.53333	-2.37097	n.s.	-3.80402	-4.22314	7.91489
b3067	rpoD	Sigma70 (sigma D)	b0776	bioF	n.s.	-2.09244	n.s.	-4.9187	-7.47126	10.2308
b3067	rpoD	Sigma70 (sigma D)	b1163	bluF	n.s.	3.45833	9.33099	n.s.	2.66949	n.s.
b3067	rpoD	Sigma70 (sigma D)	b1162	bluR	n.s.	n.s.	n.s.	n.s.	2.2211	n.s.
b3067	rpoD	Sigma70 (sigma D)	b0435	bolA	7.4053	12.3547	n.s.	10.0297	8.82504	n.s.
b3067	rpoD	Sigma70 (sigma D)	b1060	bssS	8.52885	9.02635	n.s.	4.40955	5.14493	n.s.
b3067	rpoD	Sigma70 (sigma D)	b3966	btuB	-3.83509	n.s.	n.s.	-3.4264	-2.97264	n.s.
b3067	rpoD	Sigma70 (sigma D)	b0158	btuF	-2.98485	n.s.	n.s.	-4.84444	-3.75269	n.s.
b3067	rpoD	Sigma70 (sigma D)	b4131	cadA	n.s.	n.s.	n.s.	2.5	n.s.	n.s.
b3067	rpoD	Sigma70 (sigma D)	b4132	cadB	n.s.	n.s.	n.s.	n.s.	n.s.	n.s.
b3067	rpoD	Sigma70 (sigma D)	b4133	cadC	n.s.	n.s.	n.s.	n.s.	n.s.	n.s.
b3067	rpoD	Sigma70 (sigma D)	b0039	caiA	n.s.	n.s.	-2.14286	n.s.	n.s.	n.s.
b3067	rpoD	Sigma70 (sigma D)	b0038	caiB	2.38095	n.s.	n.s.	n.s.	n.s.	n.s.
b3067	rpoD	Sigma70 (sigma D)	b0037	caiC	n.s.	-2.22449	n.s.	n.s.	n.s.	n.s.
b3067	rpoD	Sigma70 (sigma D)	b0036	caiD	n.s.	n.s.	n.s.	n.s.	n.s.	n.s.
b3067	rpoD	Sigma70 (sigma D)	b0035	caiE	n.s.	n.s.	n.s.	n.s.	n.s.	n.s.
b3067	rpoD	Sigma70 (sigma D)	b0034	caiF	n.s.	n.s.	n.s.	2.86735	2.625	n.s.
b3067	rpoD	Sigma70 (sigma D)	b0040	caiT	n.s.	n.s.	n.s.	n.s.	n.s.	n.s.
b3067	rpoD	Sigma70 (sigma D)	b0032	carA	-4.6384	n.s.	n.s.	-34.5798	-15.75	n.s.
b3067	rpoD	Sigma70 (sigma D)	b0033	carB	-3.77944	-4.63386	n.s.	-13.1504	-15.4752	n.s.
b3067	rpoD	Sigma70 (sigma D)	b2755	ygbT	2.01183	n.s.	n.s.	3.47312	3.46875	n.s.
b3067	rpoD	Sigma70 (sigma D)	b2754	ygbF	n.s.	n.s.	n.s.	2.06098	2.36986	n.s.
b3067	rpoD	Sigma70 (sigma D)	b2760	casA	n.s.	n.s.	n.s.	n.s.	n.s.	n.s.
b3067	rpoD	Sigma70 (sigma D)	b2759	casB	n.s.	n.s.	n.s.	n.s.	4.275	n.s.
b3067	rpoD	Sigma70 (sigma D)	b2758	casC	-2.80357	n.s.	n.s.	n.s.	2.49265	n.s.
b3067	rpoD	Sigma70 (sigma D)	b2757	casD	n.s.	n.s.	n.s.	2.4	3.37755	n.s.
b3067	rpoD	Sigma70 (sigma D)	b2756	casE	3.21667	n.s.	n.s.	8.33835	7.6014	n.s.
b3067	rpoD	Sigma70 (sigma D)	b1987	cbl	-4.18987	-8.22699	n.s.	-16.3806	-9.725	n.s.
b3067	rpoD	Sigma70 (sigma D)	b1000	cbpA	n.s.	n.s.	n.s.	n.s.	n.s.	n.s.
b3067	rpoD	Sigma70 (sigma D)	b0999	cbpM	n.s.	n.s.	n.s.	n.s.	n.s.	n.s.
b3067	rpoD	Sigma70 (sigma D)	b2201	ccmA	n.s.	-2.67544	n.s.	n.s.	-4.25134	n.s.
b3067	rpoD	Sigma70 (sigma D)	b2200	ccmB	-3.48387	-4.13043	n.s.	-2.90244	-5.51111	n.s.
b3067	rpoD	Sigma70 (sigma D)	b2199	ccmC	-2.44211	-4.41353	n.s.	-2.27434	-5.0098	n.s.
b3067	rpoD	Sigma70 (sigma D)	b2198	ccmD	n.s.	n.s.	n.s.	n.s.	-3.63636	n.s.
b3067	rpoD	Sigma70 (sigma D)	b2197	ccmE	-3.88889	-3.39362	n.s.	n.s.	-4.55738	n.s.
b3067	rpoD	Sigma70 (sigma D)	b2196	ccmF	-3.45385	-3.98477	n.s.	-4.96	-7.85057	n.s.
b3067	rpoD	Sigma70 (sigma D)	b2195	dsbE	n.s.	-3.92857	n.s.	n.s.	-2.65556	n.s.
b3067	rpoD	Sigma70 (sigma D)	b2194	ccmH	n.s.	-3.05076	n.s.	n.s.	-2.25974	n.s.
b3067	rpoD	Sigma70 (sigma D)	b2143	cdd	n.s.	n.s.	n.s.	n.s.	n.s.	n.s.
b3067	rpoD	Sigma70 (sigma D)	b1731	cedA	n.s.	n.s.	n.s.	n.s.	n.s.	n.s.
b3067	rpoD	Sigma70 (sigma D)	b3338	chiA	n.s.	n.s.	n.s.	n.s.	n.s.	n.s.
b3067	rpoD	Sigma70 (sigma D)	b4585	chiX	n.s.	n.s.	n.s.	n.s.	n.s.	n.s.
b3067	rpoD	Sigma70 (sigma D)	b1741	cho	3.70904	n.s.	n.s.	n.s.	n.s.	n.s.
b3067	rpoD	Sigma70 (sigma D)	b4225	chpB	2.27885	n.s.	n.s.	n.s.	n.s.	n.s.
b3067	rpoD	Sigma70 (sigma D)	b4224	chpS	3.34483	n.s.	n.s.	2.96875	2.71579	n.s.
b3067	rpoD	Sigma70 (sigma D)	b2155	cirA	n.s.	n.s.	n.s.	n.s.	n.s.	n.s.
b3067	rpoD	Sigma70 (sigma D)	b0882	clpA	12.3658	7.37993	n.s.	2.8065	3.57586	n.s.
b3067	rpoD	Sigma70 (sigma D)	b0437	clpP	5.39795	n.s.	n.s.	3.13499	2.52747	n.s.
b3067	rpoD	Sigma70 (sigma D)	b0438	clpX	3.51295	n.s.	n.s.	2.80183	2.6623	n.s.
b3067	rpoD	Sigma70 (sigma D)	b0910	cmk	-2.4068	n.s.	n.s.	n.s.	n.s.	n.s.
b3067	rpoD	Sigma70 (sigma D)	b3634	coaD	-2.17105	2.33563	n.s.	n.s.	n.s.	n.s.
b3067	rpoD	Sigma70 (sigma D)	b1992	cobS	3.27805	n.s.	n.s.	2.70485	n.s.	n.s.
b3067	rpoD	Sigma70 (sigma D)	b1991	cobT	n.s.	n.s.	n.s.	n.s.	n.s.	n.s.
b3067	rpoD	Sigma70 (sigma D)	b1993	cobU	3.20677	2.45047	n.s.	3.56463	2.65583	n.s.
b3067	rpoD	Sigma70 (sigma D)	b0337	codA	-2.39165	n.s.	n.s.	-2.46202	-2.20677	n.s.
b3067	rpoD	Sigma70 (sigma D)	b0336	codB	-5.04276	-2.3781	n.s.	-5.41853	-5.95833	n.s.
b3067	rpoD	Sigma70 (sigma D)	b0484	copA	25.0066	20.4084	n.s.	4.50396	n.s.	-10.2209
b3067	rpoD	Sigma70 (sigma D)	b3816	corA	3.06109	3.78679	n.s.	4.56472	3.95223	n.s.
b3067	rpoD	Sigma70 (sigma D)	b4213	cpdB	n.s.	n.s.	-2.35294	n.s.	n.s.	n.s.
b3067	rpoD	Sigma70 (sigma D)	b4484	cpxP	n.s.	5.59255	n.s.	-6.51522	-12.4868	n.s.
b3067	rpoD	Sigma70 (sigma D)	b4397	creA	2.33333	n.s.	n.s.	2.4755	n.s.	n.s.
b3067	rpoD	Sigma70 (sigma D)	b4398	creB	n.s.	n.s.	n.s.	n.s.	n.s.	n.s.
b3067	rpoD	Sigma70 (sigma D)	b4399	creC	n.s.	n.s.	n.s.	n.s.	n.s.	n.s.
b3067	rpoD	Sigma70 (sigma D)	b4400	creD	n.s.	n.s.	n.s.	n.s.	n.s.	n.s.
b3067	rpoD	Sigma70 (sigma D)	b0240	crl	2.46598	3.28989	2.73932	3.06605	3.1315	n.s.
b3067	rpoD	Sigma70 (sigma D)	b3357	crp	2.4539	n.s.	n.s.	n.s.	n.s.	n.s.
b3067	rpoD	Sigma70 (sigma D)	b2417	crr	n.s.	n.s.	n.s.	n.s.	n.s.	n.s.
b3067	rpoD	Sigma70 (sigma D)	b2535	csiE	n.s.	n.s.	n.s.	n.s.	n.s.	n.s.
b3067	rpoD	Sigma70 (sigma D)	b3556	cspA	n.s.	-2.46341	n.s.	n.s.	-2.03468	n.s.
b3067	rpoD	Sigma70 (sigma D)	b1823	cspC	-4.58761	-3.45589	n.s.	n.s.	n.s.	n.s.
b3067	rpoD	Sigma70 (sigma D)	b0880	cspD	3.16901	2.78805	n.s.	5.93376	5.70234	n.s.
b3067	rpoD	Sigma70 (sigma D)	b0623	cspE	-4.5255	n.s.	n.s.	2.01343	2.26009	n.s.
b3067	rpoD	Sigma70 (sigma D)	b2696	csrA	n.s.	n.s.	n.s.	n.s.	n.s.	n.s.
b3067	rpoD	Sigma70 (sigma D)	b4408	csrB	n.s.	n.s.	n.s.	n.s.	n.s.	n.s.
b3067	rpoD	Sigma70 (sigma D)	b0598	cstA	n.s.	n.s.	n.s.	n.s.	n.s.	n.s.
b3067	rpoD	Sigma70 (sigma D)	b0575	cusA	-9.63592	-25.8795	-52.7185	-16.3271	-38.5155	-84.1977
b3067	rpoD	Sigma70 (sigma D)	b0574	cusB	-19.4673	-50.4307	-115.572	-11	-49.2167	-273.338
b3067	rpoD	Sigma70 (sigma D)	b0572	cusC	-16.6278	-68.9361	-206.261	-51.9451	-739.364	-619.861
b3067	rpoD	Sigma70 (sigma D)	b0573	cusF	-21.2722	-61.981	-147.561	-9.78291	-63.0815	-318.444
b3067	rpoD	Sigma70 (sigma D)	b0571	cusR	-3.0828	-2.49755	-6.94891	n.s.	-2.8259	-9.0728
b3067	rpoD	Sigma70 (sigma D)	b0570	cusS	-4.54202	-5.57556	-3.78108	-5.50691	-9.18902	-5.49763
b3067	rpoD	Sigma70 (sigma D)	b4137	cutA	n.s.	3.23265	n.s.	n.s.	n.s.	n.s.
b3067	rpoD	Sigma70 (sigma D)	b2313	cvpA	-5.76203	n.s.	n.s.	-4.92857	-2.2935	n.s.
b3067	rpoD	Sigma70 (sigma D)	b3806	cyaA	n.s.	n.s.	n.s.	-2.15024	-2.26857	n.s.
b3067	rpoD	Sigma70 (sigma D)	b0733	cydA	n.s.	-10.1763	-14.0853	n.s.	-4.12515	n.s.
b3067	rpoD	Sigma70 (sigma D)	b0734	cydB	n.s.	-5.59602	-11.538	n.s.	-2.79378	n.s.
b3067	rpoD	Sigma70 (sigma D)	b0886	cydC	-3.08642	-2.63485	n.s.	-13.4646	-9.18551	n.s.
b3067	rpoD	Sigma70 (sigma D)	b0887	cydD	-2.68359	n.s.	n.s.	n.s.	n.s.	n.s.
b3067	rpoD	Sigma70 (sigma D)	b0338	cynR	n.s.	-2.24	n.s.	n.s.	n.s.	n.s.
b3067	rpoD	Sigma70 (sigma D)	b0340	cynS	n.s.	n.s.	n.s.	n.s.	n.s.	n.s.
b3067	rpoD	Sigma70 (sigma D)	b0339	cynT	n.s.	n.s.	n.s.	n.s.	n.s.	n.s.
b3067	rpoD	Sigma70 (sigma D)	b0341	cynX	n.s.	n.s.	n.s.	n.s.	n.s.	n.s.
b3067	rpoD	Sigma70 (sigma D)	b0432	cyoA	-5.28451	n.s.	n.s.	-3.10507	n.s.	n.s.
b3067	rpoD	Sigma70 (sigma D)	b0431	cyoB	-4.4495	-4.39772	n.s.	-6.54624	-8.1987	n.s.
b3067	rpoD	Sigma70 (sigma D)	b0430	cyoC	-2.79769	-5.6273	n.s.	-3.96913	-19.0973	n.s.
b3067	rpoD	Sigma70 (sigma D)	b0429	cyoD	n.s.	-5.95385	n.s.	-2.45362	-14.676	n.s.
b3067	rpoD	Sigma70 (sigma D)	b0428	cyoE	n.s.	-6.6727	n.s.	-2.76697	-16.0936	n.s.
b3067	rpoD	Sigma70 (sigma D)	b2422	cysA	n.s.	-7.77572	n.s.	-3.03923	-15.5639	n.s.
b3067	rpoD	Sigma70 (sigma D)	b1275	cysB	-2.15321	-3.17429	n.s.	-3.65456	-2.42189	n.s.
b3067	rpoD	Sigma70 (sigma D)	b2750	cysC	-2.65203	-16.35	n.s.	-38.0417	-31.0938	n.s.
b3067	rpoD	Sigma70 (sigma D)	b2752	cysD	n.s.	-11.7835	n.s.	-51.3893	-47.1462	n.s.
b3067	rpoD	Sigma70 (sigma D)	b3368	cysG	n.s.	n.s.	n.s.	2.35861	n.s.	n.s.
b3067	rpoD	Sigma70 (sigma D)	b2762	cysH	-3.3937	-9.58107	n.s.	-27.8764	-106.82	n.s.
b3067	rpoD	Sigma70 (sigma D)	b2763	cysI	-2.46928	-13.8769	n.s.	-39.8736	-165.833	n.s.
b3067	rpoD	Sigma70 (sigma D)	b2764	cysJ	-2.7618	-13.928	n.s.	-68.7714	-87.4758	n.s.
b3067	rpoD	Sigma70 (sigma D)	b2414	cysK	-2.08683	-5.47863	n.s.	-3.55763	-3.81222	n.s.
b3067	rpoD	Sigma70 (sigma D)	b2421	cysM	n.s.	-3.1989	n.s.	-3.70439	-3.07035	n.s.
b3067	rpoD	Sigma70 (sigma D)	b2751	cysN	n.s.	-10.0639	n.s.	-10.5094	-24.9155	n.s.
b3067	rpoD	Sigma70 (sigma D)	b2425	cysP	-3.07498	-21.8378	n.s.	-126.741	-46.8458	n.s.
b3067	rpoD	Sigma70 (sigma D)	b1910	cysT	n.s.	n.s.	n.s.	n.s.	n.s.	n.s.
b3067	rpoD	Sigma70 (sigma D)	b2424	cysU	n.s.	-16.7526	n.s.	-70.6296	-43.2656	n.s.
b3067	rpoD	Sigma70 (sigma D)	b2423	cysW	n.s.	-13.658	n.s.	-26.3966	-31.7043	n.s.
b3067	rpoD	Sigma70 (sigma D)	b3934	cytR	-2.57333	n.s.	n.s.	n.s.	-2.01984	n.s.
b3067	rpoD	Sigma70 (sigma D)	b0839	dacC	4.51667	6.30017	n.s.	n.s.	n.s.	n.s.
b3067	rpoD	Sigma70 (sigma D)	b1189	dadA	10.2683	6.86147	n.s.	14.5766	11.3918	n.s.
b3067	rpoD	Sigma70 (sigma D)	b1190	dadX	9.76602	5.69657	n.s.	12.6356	9.34621	n.s.
b3067	rpoD	Sigma70 (sigma D)	b3387	dam	n.s.	n.s.	n.s.	-2.76355	-2.25899	n.s.
b3067	rpoD	Sigma70 (sigma D)	b3388	damX	n.s.	n.s.	n.s.	n.s.	n.s.	n.s.
b3067	rpoD	Sigma70 (sigma D)	b2478	dapA	n.s.	n.s.	n.s.	3.84598	2.77527	n.s.
b3067	rpoD	Sigma70 (sigma D)	b0031	dapB	-2.42732	-2.04603	n.s.	-2.00602	n.s.	n.s.
b3067	rpoD	Sigma70 (sigma D)	b0166	dapD	n.s.	n.s.	n.s.	n.s.	n.s.	n.s.
b3067	rpoD	Sigma70 (sigma D)	b2472	dapE	n.s.	n.s.	n.s.	n.s.	n.s.	n.s.
b3067	rpoD	Sigma70 (sigma D)	b3809	dapF	n.s.	n.s.	n.s.	n.s.	n.s.	n.s.
b3067	rpoD	Sigma70 (sigma D)	b3528	dctA	-3.86392	-3.69697	n.s.	-5.35659	-6.37594	n.s.
b3067	rpoD	Sigma70 (sigma D)	b3507	dctR	n.s.	n.s.	n.s.	n.s.	n.s.	n.s.
b3067	rpoD	Sigma70 (sigma D)	b4138	dcuA	2.12195	n.s.	n.s.	-2.46802	-4.49847	n.s.
b3067	rpoD	Sigma70 (sigma D)	b4123	dcuB	-2.41667	-10.0968	-28	-2.34545	-5.91304	n.s.
b3067	rpoD	Sigma70 (sigma D)	b3227	dcuD	n.s.	n.s.	n.s.	n.s.	n.s.	n.s.
b3067	rpoD	Sigma70 (sigma D)	b4124	dcuR	n.s.	n.s.	n.s.	-2.86923	-2.85256	n.s.
b3067	rpoD	Sigma70 (sigma D)	b4125	dcuS	n.s.	n.s.	n.s.	n.s.	n.s.	n.s.
b3067	rpoD	Sigma70 (sigma D)	b0092	ddlB	n.s.	-3.06262	n.s.	n.s.	n.s.	n.s.
b3067	rpoD	Sigma70 (sigma D)	b3162	deaD	n.s.	n.s.	n.s.	n.s.	n.s.	n.s.
b3067	rpoD	Sigma70 (sigma D)	b3287	def	8.32334	2.02453	n.s.	3.24985	2.48143	n.s.
b3067	rpoD	Sigma70 (sigma D)	b3234	degQ	n.s.	n.s.	n.s.	2.04829	n.s.	n.s.
b3067	rpoD	Sigma70 (sigma D)	b3235	degS	n.s.	n.s.	n.s.	n.s.	n.s.	n.s.
b3067	rpoD	Sigma70 (sigma D)	b4382	deoA	n.s.	n.s.	n.s.	n.s.	n.s.	n.s.
b3067	rpoD	Sigma70 (sigma D)	b4383	deoB	n.s.	n.s.	n.s.	2.22086	n.s.	n.s.
b3067	rpoD	Sigma70 (sigma D)	b4381	deoC	n.s.	n.s.	n.s.	-2.42509	-2.67697	n.s.
b3067	rpoD	Sigma70 (sigma D)	b4384	deoD	n.s.	-3.02802	n.s.	n.s.	n.s.	n.s.
b3067	rpoD	Sigma70 (sigma D)	b1535	dgcZ	5.53043	6.38365	2.71429	3.7874	4.96403	n.s.
b3067	rpoD	Sigma70 (sigma D)	b1575	dicB	n.s.	n.s.	n.s.	n.s.	9.33333	n.s.
b3067	rpoD	Sigma70 (sigma D)	b1569	dicC	n.s.	n.s.	n.s.	n.s.	n.s.	n.s.
b3067	rpoD	Sigma70 (sigma D)	b0231	dinB	4.06319	n.s.	n.s.	n.s.	n.s.	n.s.
b3067	rpoD	Sigma70 (sigma D)	b4044	dinF	n.s.	n.s.	n.s.	n.s.	n.s.	n.s.
b3067	rpoD	Sigma70 (sigma D)	b0799	dinG	n.s.	n.s.	n.s.	n.s.	n.s.	n.s.
b3067	rpoD	Sigma70 (sigma D)	b1061	dinI	3.33737	3.98765	n.s.	n.s.	n.s.	n.s.
b3067	rpoD	Sigma70 (sigma D)	b0226	dinJ	n.s.	n.s.	n.s.	2.1583	n.s.	n.s.
b3067	rpoD	Sigma70 (sigma D)	b4613	dinQ	n.s.	2.44018	n.s.	n.s.	n.s.	n.s.
b3067	rpoD	Sigma70 (sigma D)	b3012	dkgA	7.76536	4.90289	n.s.	2.1005	n.s.	n.s.
b3067	rpoD	Sigma70 (sigma D)	b0145	dksA	2.40113	3.77044	n.s.	3.68638	4.97691	n.s.
b3067	rpoD	Sigma70 (sigma D)	b0894	dmsA	-4.51546	-22.4433	-33.3221	-4.24289	-15.0346	n.s.
b3067	rpoD	Sigma70 (sigma D)	b0895	dmsB	n.s.	-10.2946	-23.0541	n.s.	-7.48507	n.s.
b3067	rpoD	Sigma70 (sigma D)	b0896	dmsC	n.s.	-5.74627	-14.2609	2.87925	-2.15451	n.s.
b3067	rpoD	Sigma70 (sigma D)	b1591	dmsD	n.s.	n.s.	n.s.	2.33511	n.s.	n.s.
b3067	rpoD	Sigma70 (sigma D)	b3702	dnaA	n.s.	n.s.	n.s.	n.s.	2.07711	n.s.
b3067	rpoD	Sigma70 (sigma D)	b3066	dnaG	-2.30096	n.s.	n.s.	n.s.	n.s.	n.s.
b3067	rpoD	Sigma70 (sigma D)	b3701	dnaN	n.s.	n.s.	n.s.	n.s.	n.s.	n.s.
b3067	rpoD	Sigma70 (sigma D)	b3544	dppA	-2.11067	-2.33431	-4.38314	-10.2114	-12.9374	n.s.
b3067	rpoD	Sigma70 (sigma D)	b3543	dppB	-3.507	n.s.	-3.04854	-18.9268	-39.2804	n.s.
b3067	rpoD	Sigma70 (sigma D)	b3542	dppC	-3.21404	-2.0092	-2.70854	-7.85788	-27.3694	n.s.
b3067	rpoD	Sigma70 (sigma D)	b3541	dppD	-2.15926	-2.11946	-2.89214	-4.78692	-30.7464	n.s.
b3067	rpoD	Sigma70 (sigma D)	b3540	dppF	n.s.	-2.56867	-2.77965	-2.87431	-41.7526	n.s.
b3067	rpoD	Sigma70 (sigma D)	b0812	dps	339.46	51.8258	n.s.	4.22106	2.18895	n.s.
b3067	rpoD	Sigma70 (sigma D)	b3860	dsbA	n.s.	n.s.	n.s.	n.s.	n.s.	n.s.
b3067	rpoD	Sigma70 (sigma D)	b2366	dsdA	2.27076	n.s.	n.s.	n.s.	n.s.	n.s.
b3067	rpoD	Sigma70 (sigma D)	b2364	dsdC	n.s.	n.s.	n.s.	n.s.	n.s.	n.s.
b3067	rpoD	Sigma70 (sigma D)	b2365	dsdX	n.s.	n.s.	n.s.	n.s.	n.s.	n.s.
b3067	rpoD	Sigma70 (sigma D)	b1954	dsrA	n.s.	n.s.	n.s.	n.s.	n.s.	n.s.
b3067	rpoD	Sigma70 (sigma D)	b1634	dtpA	2.14615	2.81567	n.s.	2.99538	2.59259	n.s.
b3067	rpoD	Sigma70 (sigma D)	b3260	dusB	-5.96194	-3.37977	n.s.	n.s.	n.s.	n.s.
b3067	rpoD	Sigma70 (sigma D)	b3640	dut	n.s.	2.31237	n.s.	2.44388	2.27356	n.s.
b3067	rpoD	Sigma70 (sigma D)	b0420	dxs	-2.28857	n.s.	n.s.	-2.53105	n.s.	n.s.
b3067	rpoD	Sigma70 (sigma D)	b3076	ebgA	n.s.	n.s.	n.s.	-2.30303	n.s.	n.s.
b3067	rpoD	Sigma70 (sigma D)	b3077	ebgC	n.s.	n.s.	n.s.	n.s.	n.s.	n.s.
b3067	rpoD	Sigma70 (sigma D)	b0293	ecpA	n.s.	n.s.	n.s.	n.s.	n.s.	n.s.
b3067	rpoD	Sigma70 (sigma D)	b1850	eda	n.s.	n.s.	n.s.	n.s.	n.s.	n.s.
b3067	rpoD	Sigma70 (sigma D)	b1851	edd	n.s.	-2.57251	-2.68959	n.s.	n.s.	n.s.
b3067	rpoD	Sigma70 (sigma D)	b4147	efp	n.s.	n.s.	n.s.	n.s.	n.s.	n.s.
b3067	rpoD	Sigma70 (sigma D)	b2685	emrA	-3.10691	n.s.	n.s.	-2.64557	n.s.	n.s.
b3067	rpoD	Sigma70 (sigma D)	b2686	emrB	-2.01442	-2.57895	n.s.	-6.82353	-4.58974	n.s.
b3067	rpoD	Sigma70 (sigma D)	b2779	eno	-2.73847	-4.267	n.s.	-3.74969	-2.61078	n.s.
b3067	rpoD	Sigma70 (sigma D)	b0596	entA	n.s.	n.s.	n.s.	n.s.	n.s.	n.s.
b3067	rpoD	Sigma70 (sigma D)	b0595	entB	n.s.	n.s.	n.s.	n.s.	n.s.	n.s.
b3067	rpoD	Sigma70 (sigma D)	b0593	entC	-3.60714	7.25	n.s.	-16	n.s.	n.s.
b3067	rpoD	Sigma70 (sigma D)	b0583	entD	n.s.	n.s.	n.s.	2.74419	2.64286	n.s.
b3067	rpoD	Sigma70 (sigma D)	b0594	entE	n.s.	n.s.	n.s.	-3.31579	n.s.	n.s.
b3067	rpoD	Sigma70 (sigma D)	b0586	entF	n.s.	n.s.	n.s.	n.s.	n.s.	n.s.
b3067	rpoD	Sigma70 (sigma D)	b0597	entH	n.s.	n.s.	n.s.	n.s.	n.s.	n.s.
b3067	rpoD	Sigma70 (sigma D)	b0591	entS	-4.7	n.s.	n.s.	-5	n.s.	n.s.
b3067	rpoD	Sigma70 (sigma D)	b3404	envZ	-2.06993	n.s.	n.s.	-2.80057	-2.968	n.s.
b3067	rpoD	Sigma70 (sigma D)	b2927	epd	-2.60139	-5.08499	-7.58219	-3.43961	-5.68303	n.s.
b3067	rpoD	Sigma70 (sigma D)	b2566	era	-2.8615	n.s.	n.s.	n.s.	n.s.	n.s.
b3067	rpoD	Sigma70 (sigma D)	b4707	esrE	n.s.	n.s.	n.s.	n.s.	n.s.	n.s.
b3067	rpoD	Sigma70 (sigma D)	b2369	evgA	-2.27746	-3.3617	n.s.	2.68276	3.17636	n.s.
b3067	rpoD	Sigma70 (sigma D)	b2370	evgS	-4.46729	-6.27551	n.s.	n.s.	n.s.	n.s.
b3067	rpoD	Sigma70 (sigma D)	b3006	exbB	-4.29646	n.s.	n.s.	-8.2729	-3.92237	n.s.
b3067	rpoD	Sigma70 (sigma D)	b3005	exbD	-4.1873	n.s.	n.s.	-7.53093	-2.83425	n.s.
b3067	rpoD	Sigma70 (sigma D)	b0954	fabA	n.s.	n.s.	n.s.	n.s.	n.s.	n.s.
b3067	rpoD	Sigma70 (sigma D)	b2323	fabB	6.73894	3.65675	n.s.	2.34994	2.81248	n.s.
b3067	rpoD	Sigma70 (sigma D)	b1095	fabF	n.s.	2.87943	n.s.	2.15018	2.64792	n.s.
b3067	rpoD	Sigma70 (sigma D)	b3845	fadA	n.s.	2.88542	3.93671	n.s.	n.s.	n.s.
b3067	rpoD	Sigma70 (sigma D)	b3846	fadB	n.s.	6.42	8.62712	n.s.	n.s.	n.s.
b3067	rpoD	Sigma70 (sigma D)	b1805	fadD	n.s.	n.s.	n.s.	n.s.	n.s.	n.s.
b3067	rpoD	Sigma70 (sigma D)	b2342	fadI	n.s.	n.s.	n.s.	n.s.	n.s.	n.s.
b3067	rpoD	Sigma70 (sigma D)	b2341	fadJ	n.s.	n.s.	n.s.	-2.075	n.s.	n.s.
b3067	rpoD	Sigma70 (sigma D)	b1187	fadR	n.s.	n.s.	n.s.	n.s.	n.s.	n.s.
b3067	rpoD	Sigma70 (sigma D)	b2912	fau	n.s.	n.s.	n.s.	n.s.	n.s.	n.s.
b3067	rpoD	Sigma70 (sigma D)	b2925	fbaA	n.s.	-4.6646	n.s.	-2.57752	-5.33384	n.s.
b3067	rpoD	Sigma70 (sigma D)	b1474	fdnG	-3.6422	-12.8625	-7.34722	-3.21168	-5.70064	n.s.
b3067	rpoD	Sigma70 (sigma D)	b1475	fdnH	2.05263	n.s.	n.s.	n.s.	n.s.	n.s.
b3067	rpoD	Sigma70 (sigma D)	b1476	fdnI	n.s.	n.s.	n.s.	n.s.	n.s.	n.s.
b3067	rpoD	Sigma70 (sigma D)	b2525	fdx	2.38497	n.s.	n.s.	n.s.	n.s.	n.s.
b3067	rpoD	Sigma70 (sigma D)	b1385	feaB	3.5749	3.64	n.s.	4.03663	5.28061	n.s.
b3067	rpoD	Sigma70 (sigma D)	b1384	feaR	n.s.	2.90722	n.s.	n.s.	3.21429	n.s.
b3067	rpoD	Sigma70 (sigma D)	b4293	fecI	-2.95683	n.s.	n.s.	-2.35751	n.s.	n.s.
b3067	rpoD	Sigma70 (sigma D)	b4292	fecR	-6.47826	n.s.	n.s.	-6.4902	n.s.	n.s.
b3067	rpoD	Sigma70 (sigma D)	b3408	feoA	-13.0965	-7.51282	n.s.	-6.60915	-2.32927	n.s.
b3067	rpoD	Sigma70 (sigma D)	b3409	feoB	-5.12029	-3.16979	n.s.	-3.25813	-2.76032	n.s.
b3067	rpoD	Sigma70 (sigma D)	b3410	feoC	n.s.	n.s.	-2.34066	-3.81818	-5.5	n.s.
b3067	rpoD	Sigma70 (sigma D)	b0584	fepA	n.s.	n.s.	n.s.	n.s.	n.s.	n.s.
b3067	rpoD	Sigma70 (sigma D)	b0592	fepB	-2.33333	n.s.	n.s.	-3.44444	n.s.	n.s.
b3067	rpoD	Sigma70 (sigma D)	b0588	fepC	-3.75758	3.05556	n.s.	-5.30769	n.s.	n.s.
b3067	rpoD	Sigma70 (sigma D)	b0590	fepD	-2.75309	n.s.	10.8	-2.92857	2.35484	n.s.
b3067	rpoD	Sigma70 (sigma D)	b0587	fepE	n.s.	n.s.	n.s.	n.s.	n.s.	n.s.
b3067	rpoD	Sigma70 (sigma D)	b0589	fepG	-3.16667	n.s.	n.s.	-4.25	n.s.	n.s.
b3067	rpoD	Sigma70 (sigma D)	b0585	fes	-3.625	n.s.	n.s.	-6.04762	n.s.	n.s.
b3067	rpoD	Sigma70 (sigma D)	b0150	fhuA	n.s.	n.s.	n.s.	-4.57312	n.s.	n.s.
b3067	rpoD	Sigma70 (sigma D)	b0153	fhuB	-3.53521	-2.04615	n.s.	-4.02899	-2.3	n.s.
b3067	rpoD	Sigma70 (sigma D)	b0151	fhuC	-2.23776	n.s.	n.s.	n.s.	2.48936	n.s.
b3067	rpoD	Sigma70 (sigma D)	b0152	fhuD	-5	-2.06818	n.s.	-2.81481	n.s.	n.s.
b3067	rpoD	Sigma70 (sigma D)	b4367	fhuF	-10.7199	n.s.	9.5873	-10.321	n.s.	n.s.
b3067	rpoD	Sigma70 (sigma D)	b4314	fimA	n.s.	n.s.	n.s.	n.s.	n.s.	n.s.
b3067	rpoD	Sigma70 (sigma D)	b4312	fimB	n.s.	n.s.	-2.42605	3.42318	2.69643	n.s.
b3067	rpoD	Sigma70 (sigma D)	b4316	fimC	-2.18531	n.s.	n.s.	n.s.	2.84342	n.s.
b3067	rpoD	Sigma70 (sigma D)	b4317	fimD	-3.44643	-2.41555	n.s.	n.s.	n.s.	n.s.
b3067	rpoD	Sigma70 (sigma D)	b4313	fimE	n.s.	2.12821	4.17647	2.52174	3.14706	n.s.
b3067	rpoD	Sigma70 (sigma D)	b4318	fimF	-2.16071	-2.7963	n.s.	n.s.	n.s.	n.s.
b3067	rpoD	Sigma70 (sigma D)	b4319	fimG	n.s.	-2.51724	n.s.	n.s.	n.s.	n.s.
b3067	rpoD	Sigma70 (sigma D)	b4320	fimH	n.s.	-2.02959	n.s.	n.s.	n.s.	n.s.
b3067	rpoD	Sigma70 (sigma D)	b4315	fimI	n.s.	n.s.	n.s.	n.s.	n.s.	n.s.
b3067	rpoD	Sigma70 (sigma D)	b3261	fis	-6.91972	-2.92664	n.s.	n.s.	n.s.	n.s.
b3067	rpoD	Sigma70 (sigma D)	b0805	fiu	-6.53191	n.s.	n.s.	-6.2963	n.s.	n.s.
b3067	rpoD	Sigma70 (sigma D)	b0041	fixA	n.s.	n.s.	n.s.	n.s.	n.s.	n.s.
b3067	rpoD	Sigma70 (sigma D)	b0042	fixB	n.s.	n.s.	n.s.	2.41379	2.82353	n.s.
b3067	rpoD	Sigma70 (sigma D)	b0043	fixC	2.92632	n.s.	n.s.	10.0096	5.08257	n.s.
b3067	rpoD	Sigma70 (sigma D)	b0044	fixX	3.83333	n.s.	n.s.	6.21429	10.2	n.s.
b3067	rpoD	Sigma70 (sigma D)	b0028	fkpB	n.s.	n.s.	n.s.	n.s.	n.s.	n.s.
b3067	rpoD	Sigma70 (sigma D)	b2895	fldB	n.s.	n.s.	n.s.	2.64111	n.s.	n.s.
b3067	rpoD	Sigma70 (sigma D)	b1072	flgA	-19.4833	-6.21179	-6.47581	-2.3206	-26.0787	n.s.
b3067	rpoD	Sigma70 (sigma D)	b1073	flgB	-22.2123	-6.25557	-7.72394	-10.1043	-237.246	n.s.
b3067	rpoD	Sigma70 (sigma D)	b1074	flgC	-18.4675	-5.75098	-7.18232	-8.56406	-67.6223	n.s.
b3067	rpoD	Sigma70 (sigma D)	b1075	flgD	-19.1796	-5.45792	-6.97994	-8.40898	-48.7155	n.s.
b3067	rpoD	Sigma70 (sigma D)	b1076	flgE	-19.0844	-6.26617	-6.48194	-11.4117	-59.2895	n.s.
b3067	rpoD	Sigma70 (sigma D)	b1077	flgF	-21.2707	-7.95652	-5.8112	-15.202	-68.4118	n.s.
b3067	rpoD	Sigma70 (sigma D)	b1078	flgG	-19.785	-7.52247	-5.59314	-12.3794	-60.4429	n.s.
b3067	rpoD	Sigma70 (sigma D)	b1079	flgH	-21.2394	-10.1418	-5.55946	-46.0208	-75.3158	n.s.
b3067	rpoD	Sigma70 (sigma D)	b1080	flgI	-21.1787	-10.5722	-4.61296	-96.5604	-78.4783	n.s.
b3067	rpoD	Sigma70 (sigma D)	b1081	flgJ	-17.2381	-8.86878	-5.43353	-55.3936	-74.1087	n.s.
b3067	rpoD	Sigma70 (sigma D)	b1071	flgM	n.s.	n.s.	-2.7749	3.91025	2.6994	n.s.
b3067	rpoD	Sigma70 (sigma D)	b1070	flgN	n.s.	n.s.	-3.02848	2.77239	n.s.	n.s.
b3067	rpoD	Sigma70 (sigma D)	b1879	flhA	-15.5081	-6.13604	-3.98163	-12.3611	-28.8736	n.s.
b3067	rpoD	Sigma70 (sigma D)	b1880	flhB	-7.13519	-5.70288	-4.37977	-3.52605	-49.2698	n.s.
b3067	rpoD	Sigma70 (sigma D)	b1891	flhC	-2.68527	-3.28515	n.s.	n.s.	n.s.	n.s.
b3067	rpoD	Sigma70 (sigma D)	b1892	flhD	-5.5903	-5.39521	n.s.	-7.08642	-4.95886	n.s.
b3067	rpoD	Sigma70 (sigma D)	b1878	flhE	-13.8197	-12.963	-4.96774	-37.32	-43.4286	n.s.
b3067	rpoD	Sigma70 (sigma D)	b1922	fliA	n.s.	-2.95752	-5.85861	n.s.	n.s.	n.s.
b3067	rpoD	Sigma70 (sigma D)	b1924	fliD	n.s.	-2.1823	-3.73309	-7.49591	-8.04619	n.s.
b3067	rpoD	Sigma70 (sigma D)	b1937	fliE	-12.758	-7.07317	-3.9386	-5.22877	-60.48	3.24161
b3067	rpoD	Sigma70 (sigma D)	b1938	fliF	-24.4202	-8.31665	-4.82622	-10.0894	-149.371	n.s.
b3067	rpoD	Sigma70 (sigma D)	b1939	fliG	-25.1009	-10.5986	-5.90399	-29.4905	-127.746	n.s.
b3067	rpoD	Sigma70 (sigma D)	b1940	fliH	-12.3618	-9.53108	-6.11144	-82.2568	-155.533	n.s.
b3067	rpoD	Sigma70 (sigma D)	b1941	fliI	-18.0556	-13.008	-5.65018	-187.955	-472.333	n.s.
b3067	rpoD	Sigma70 (sigma D)	b1942	fliJ	-28.0833	-12.2741	-6.2029	-159.857	-96.1333	n.s.
b3067	rpoD	Sigma70 (sigma D)	b1943	fliK	-23.5092	-13.5201	-6.17712	-243.069	-191.269	n.s.
b3067	rpoD	Sigma70 (sigma D)	b1944	fliL	-12.9165	-3.80544	-5.25777	-4.83322	-18.0404	n.s.
b3067	rpoD	Sigma70 (sigma D)	b1945	fliM	-16.1493	-4.31759	-4.06012	-11.3901	-25.97	n.s.
b3067	rpoD	Sigma70 (sigma D)	b1946	fliN	-16.648	-6.59249	-3.49886	-8.58854	-11.9458	n.s.
b3067	rpoD	Sigma70 (sigma D)	b1947	fliO	-16.9885	-7.64417	n.s.	-7.79048	-10.2264	n.s.
b3067	rpoD	Sigma70 (sigma D)	b1948	fliP	-20.8468	-9.19802	n.s.	-13.0663	-17.9556	n.s.
b3067	rpoD	Sigma70 (sigma D)	b1949	fliQ	-22.375	-11.3673	n.s.	-28.2857	-24.25	n.s.
b3067	rpoD	Sigma70 (sigma D)	b1950	fliR	-12.4462	-9.77143	n.s.	-35.84	-37.1875	n.s.
b3067	rpoD	Sigma70 (sigma D)	b1925	fliS	n.s.	-3.20264	-4.35522	-42.863	-79.5974	n.s.
b3067	rpoD	Sigma70 (sigma D)	b1926	fliT	n.s.	-3.62413	-4.53008	-55.9733	-60.8209	n.s.
b3067	rpoD	Sigma70 (sigma D)	b1920	fliY	-3.75803	-7.39697	n.s.	-6.98409	-5.17023	n.s.
b3067	rpoD	Sigma70 (sigma D)	b1921	fliZ	n.s.	-3.8439	-5.19378	n.s.	n.s.	n.s.
b3067	rpoD	Sigma70 (sigma D)	b2000	flu	n.s.	-8.58904	n.s.	n.s.	-7.92442	n.s.
b3067	rpoD	Sigma70 (sigma D)	b3288	fmt	6.53642	n.s.	n.s.	n.s.	1.99589	n.s.
b3067	rpoD	Sigma70 (sigma D)	b1334	fnr	n.s.	n.s.	n.s.	n.s.	1.99442	n.s.
b3067	rpoD	Sigma70 (sigma D)	b4699	fnrS	-16.2124	-27.6898	-45.5157	-3.16562	-11.368	n.s.
b3067	rpoD	Sigma70 (sigma D)	b0904	focA	-6.14552	-10.4909	-7.84257	-6.96186	-13.028	n.s.
b3067	rpoD	Sigma70 (sigma D)	b0048	folA	n.s.	2.5766	n.s.	n.s.	n.s.	n.s.
b3067	rpoD	Sigma70 (sigma D)	b2153	folE	2.10551	n.s.	n.s.	-2.8363	n.s.	n.s.
b3067	rpoD	Sigma70 (sigma D)	b0142	folK	-6.01111	n.s.	n.s.	-8.79412	-6.93103	n.s.
b3067	rpoD	Sigma70 (sigma D)	b3924	fpr	2.88615	2.62744	n.s.	3.88965	2.5302	n.s.
b3067	rpoD	Sigma70 (sigma D)	b2374	frc	n.s.	n.s.	n.s.	n.s.	2.2381	n.s.
b3067	rpoD	Sigma70 (sigma D)	b4154	frdA	-2.74505	-7.17946	-10.1376	-3.76268	-10.4637	n.s.
b3067	rpoD	Sigma70 (sigma D)	b4153	frdB	n.s.	-5.8167	-6.82711	n.s.	-6.14851	n.s.
b3067	rpoD	Sigma70 (sigma D)	b4152	frdC	n.s.	-4.62455	-6.57041	n.s.	-3.71333	n.s.
b3067	rpoD	Sigma70 (sigma D)	b4151	frdD	2.01136	-2.88761	n.s.	n.s.	-2.98288	n.s.
b3067	rpoD	Sigma70 (sigma D)	b0172	frr	n.s.	n.s.	n.s.	3.40374	2.54231	n.s.
b3067	rpoD	Sigma70 (sigma D)	b0239	frsA	2.16679	n.s.	n.s.	n.s.	n.s.	n.s.
b3067	rpoD	Sigma70 (sigma D)	b2167	fruA	n.s.	n.s.	-5.29374	n.s.	-2.21522	n.s.
b3067	rpoD	Sigma70 (sigma D)	b2169	fruB	-27.1579	-17.2527	-30.4204	-19.4976	-14.4989	n.s.
b3067	rpoD	Sigma70 (sigma D)	b2168	fruK	-2.72146	-4.5	-13.3409	-2.81624	-5.41264	n.s.
b3067	rpoD	Sigma70 (sigma D)	b1905	ftnA	n.s.	n.s.	n.s.	n.s.	n.s.	n.s.
b3067	rpoD	Sigma70 (sigma D)	b1902	ftnB	2.25266	3.91054	n.s.	n.s.	n.s.	n.s.
b3067	rpoD	Sigma70 (sigma D)	b0094	ftsA	n.s.	n.s.	n.s.	n.s.	n.s.	n.s.
b3067	rpoD	Sigma70 (sigma D)	b3178	ftsH	5.75579	n.s.	n.s.	n.s.	n.s.	n.s.
b3067	rpoD	Sigma70 (sigma D)	b0084	ftsI	n.s.	n.s.	n.s.	n.s.	n.s.	n.s.
b3067	rpoD	Sigma70 (sigma D)	b0890	ftsK	n.s.	n.s.	n.s.	-2.08241	n.s.	n.s.
b3067	rpoD	Sigma70 (sigma D)	b0083	ftsL	n.s.	n.s.	n.s.	n.s.	n.s.	n.s.
b3067	rpoD	Sigma70 (sigma D)	b0093	ftsQ	n.s.	n.s.	n.s.	n.s.	n.s.	n.s.
b3067	rpoD	Sigma70 (sigma D)	b0089	ftsW	-3.14453	-3.62678	n.s.	-8.66909	-7.60825	n.s.
b3067	rpoD	Sigma70 (sigma D)	b0095	ftsZ	n.s.	n.s.	n.s.	n.s.	n.s.	n.s.
b3067	rpoD	Sigma70 (sigma D)	b2800	fucA	n.s.	n.s.	n.s.	2.5	n.s.	n.s.
b3067	rpoD	Sigma70 (sigma D)	b2802	fucI	n.s.	n.s.	n.s.	n.s.	n.s.	n.s.
b3067	rpoD	Sigma70 (sigma D)	b2803	fucK	3.04301	2.16412	n.s.	3.42233	2.95175	n.s.
b3067	rpoD	Sigma70 (sigma D)	b2799	fucO	2.13542	n.s.	-4.10744	n.s.	n.s.	n.s.
b3067	rpoD	Sigma70 (sigma D)	b2801	fucP	n.s.	n.s.	n.s.	n.s.	n.s.	n.s.
b3067	rpoD	Sigma70 (sigma D)	b2805	fucR	n.s.	n.s.	n.s.	n.s.	n.s.	n.s.
b3067	rpoD	Sigma70 (sigma D)	b2804	fucU	11.0052	5.54688	n.s.	10.891	7.97605	n.s.
b3067	rpoD	Sigma70 (sigma D)	b1612	fumA	n.s.	n.s.	n.s.	n.s.	n.s.	n.s.
b3067	rpoD	Sigma70 (sigma D)	b4122	fumB	n.s.	-5	-16.6354	-7.39286	-20.0435	n.s.
b3067	rpoD	Sigma70 (sigma D)	b1611	fumC	15.3771	8.35703	6.1552	n.s.	n.s.	n.s.
b3067	rpoD	Sigma70 (sigma D)	b0683	fur	12.7476	8.70841	n.s.	n.s.	n.s.	n.s.
b3067	rpoD	Sigma70 (sigma D)	b2661	gabD	n.s.	n.s.	n.s.	n.s.	n.s.	n.s.
b3067	rpoD	Sigma70 (sigma D)	b2663	gabP	n.s.	-2.11429	n.s.	n.s.	n.s.	n.s.
b3067	rpoD	Sigma70 (sigma D)	b2662	gabT	n.s.	n.s.	n.s.	-2.25	n.s.	n.s.
b3067	rpoD	Sigma70 (sigma D)	b3512	gadE	n.s.	-4.6	n.s.	n.s.	n.s.	n.s.
b3067	rpoD	Sigma70 (sigma D)	b0759	galE	-4.28213	-3.94676	n.s.	-3.9555	-3.8822	n.s.
b3067	rpoD	Sigma70 (sigma D)	b0757	galK	n.s.	n.s.	n.s.	3.14152	n.s.	n.s.
b3067	rpoD	Sigma70 (sigma D)	b0756	galM	2.83127	2.10995	n.s.	2.6025	2.26717	n.s.
b3067	rpoD	Sigma70 (sigma D)	b2943	galP	n.s.	n.s.	n.s.	n.s.	n.s.	n.s.
b3067	rpoD	Sigma70 (sigma D)	b2837	galR	2.86523	n.s.	n.s.	2.57734	n.s.	n.s.
b3067	rpoD	Sigma70 (sigma D)	b2151	galS	-6.40476	-4.37143	n.s.	-11.4231	-8.25	n.s.
b3067	rpoD	Sigma70 (sigma D)	b0758	galT	-3.82533	-8.81148	n.s.	-4.99485	-4.24545	n.s.
b3067	rpoD	Sigma70 (sigma D)	b1779	gapA	-2.15031	-4.47488	-3.70802	-1.99846	-2.82125	n.s.
b3067	rpoD	Sigma70 (sigma D)	b3124	garK	2.28676	n.s.	n.s.	2.63333	n.s.	n.s.
b3067	rpoD	Sigma70 (sigma D)	b3126	garL	n.s.	n.s.	n.s.	2.23333	n.s.	n.s.
b3067	rpoD	Sigma70 (sigma D)	b3127	garP	n.s.	n.s.	n.s.	n.s.	n.s.	n.s.
b3067	rpoD	Sigma70 (sigma D)	b3125	garR	3.08824	n.s.	n.s.	2.90789	2.51754	n.s.
b3067	rpoD	Sigma70 (sigma D)	b2094	gatA	-13.3542	-25.8169	n.s.	-18.7811	-46.4214	n.s.
b3067	rpoD	Sigma70 (sigma D)	b2093	gatB	-13.2274	-20.886	n.s.	-13.1582	-76.0154	n.s.
b3067	rpoD	Sigma70 (sigma D)	b2092	gatC	-15.5273	-21.8159	n.s.	-10.7698	-62.1806	n.s.
b3067	rpoD	Sigma70 (sigma D)	b2091	gatD	-7.51304	-12.3878	n.s.	-5.30972	-12.1101	n.s.
b3067	rpoD	Sigma70 (sigma D)	b2096	gatY	-5.23981	-9.75064	-13.1444	-7.64993	-9.54805	n.s.
b3067	rpoD	Sigma70 (sigma D)	b2095	gatZ	-11.9245	-18.4158	n.s.	-12.7075	-14.8689	n.s.
b3067	rpoD	Sigma70 (sigma D)	b0124	gcd	3.67109	5.19783	6.89541	n.s.	3.10878	n.s.
b3067	rpoD	Sigma70 (sigma D)	b0507	gcl	n.s.	n.s.	n.s.	n.s.	n.s.	n.s.
b3067	rpoD	Sigma70 (sigma D)	b2808	gcvA	n.s.	n.s.	n.s.	n.s.	-2.00458	n.s.
b3067	rpoD	Sigma70 (sigma D)	b4443	gcvB	4.40689	5.43931	n.s.	10.738	8.02655	n.s.
b3067	rpoD	Sigma70 (sigma D)	b2904	gcvH	n.s.	-4.91824	n.s.	-2.27506	-2.79207	4.5663
b3067	rpoD	Sigma70 (sigma D)	b2903	gcvP	-2.17315	-5.14026	n.s.	-11.6241	-13.7817	5.03769
b3067	rpoD	Sigma70 (sigma D)	b2479	gcvR	2.3198	n.s.	n.s.	5.31542	3.57223	n.s.
b3067	rpoD	Sigma70 (sigma D)	b2905	gcvT	n.s.	n.s.	n.s.	n.s.	n.s.	4.75489
b3067	rpoD	Sigma70 (sigma D)	b1761	gdhA	n.s.	-2.79899	n.s.	-4.91211	-5.10634	n.s.
b3067	rpoD	Sigma70 (sigma D)	b2975	glcA	n.s.	n.s.	2.77305	n.s.	n.s.	n.s.
b3067	rpoD	Sigma70 (sigma D)	b2976	glcB	n.s.	n.s.	n.s.	n.s.	n.s.	n.s.
b3067	rpoD	Sigma70 (sigma D)	b2980	glcC	6.80045	17.2774	7.69863	6.0082	19.9778	n.s.
b3067	rpoD	Sigma70 (sigma D)	b2979	glcD	n.s.	6.37288	4.78102	2	3.66667	n.s.
b3067	rpoD	Sigma70 (sigma D)	b4468	glcE	-2.25	n.s.	n.s.	-3.3	n.s.	n.s.
b3067	rpoD	Sigma70 (sigma D)	b4467	glcF	n.s.	n.s.	n.s.	2.8209	n.s.	n.s.
b3067	rpoD	Sigma70 (sigma D)	b2977	glcG	n.s.	n.s.	n.s.	2.56944	n.s.	n.s.
b3067	rpoD	Sigma70 (sigma D)	b3429	glgA	-2.05585	-3.07992	n.s.	-2.62371	-3.17173	n.s.
b3067	rpoD	Sigma70 (sigma D)	b3432	glgB	-2.66582	n.s.	n.s.	-11.5083	-9.21081	n.s.
b3067	rpoD	Sigma70 (sigma D)	b3430	glgC	n.s.	-3.31863	n.s.	-3.05769	-4.25427	n.s.
b3067	rpoD	Sigma70 (sigma D)	b3428	glgP	n.s.	-3.01595	n.s.	-4.76532	-5.93553	n.s.
b3067	rpoD	Sigma70 (sigma D)	b3431	glgX	-2.93835	-3.05674	n.s.	-10.1361	-12.5826	n.s.
b3067	rpoD	Sigma70 (sigma D)	b2388	glk	n.s.	n.s.	-4.11386	-2.01091	-2.18158	n.s.
b3067	rpoD	Sigma70 (sigma D)	b3729	glmS	-2.21307	n.s.	n.s.	n.s.	n.s.	n.s.
b3067	rpoD	Sigma70 (sigma D)	b3730	glmU	n.s.	n.s.	n.s.	n.s.	n.s.	n.s.
b3067	rpoD	Sigma70 (sigma D)	b4441	glmY	n.s.	n.s.	n.s.	n.s.	n.s.	-3.34533
b3067	rpoD	Sigma70 (sigma D)	b4456	glmZ	n.s.	n.s.	n.s.	n.s.	n.s.	n.s.
b3067	rpoD	Sigma70 (sigma D)	b3870	glnA	-9.36286	-9.75078	n.s.	-13.9654	-27.0535	n.s.
b3067	rpoD	Sigma70 (sigma D)	b2553	glnB	n.s.	n.s.	n.s.	n.s.	n.s.	n.s.
b3067	rpoD	Sigma70 (sigma D)	b3868	glnG	n.s.	n.s.	n.s.	n.s.	n.s.	n.s.
b3067	rpoD	Sigma70 (sigma D)	b3869	glnL	-4.2402	-4.45019	n.s.	-2.28401	-3.30442	n.s.
b3067	rpoD	Sigma70 (sigma D)	b0809	glnQ	-3.7173	-2.12694	n.s.	n.s.	n.s.	n.s.
b3067	rpoD	Sigma70 (sigma D)	b1651	gloA	5.10458	n.s.	n.s.	n.s.	n.s.	n.s.
b3067	rpoD	Sigma70 (sigma D)	b2241	glpA	-12.6196	-30.5067	-34.4103	-5.24181	-15.7296	n.s.
b3067	rpoD	Sigma70 (sigma D)	b2242	glpB	-6.0466	-30.338	-24.3811	-9.06579	-29.6733	n.s.
b3067	rpoD	Sigma70 (sigma D)	b2243	glpC	-4.80042	-29.3817	-22.5553	-10.0196	-69.9423	n.s.
b3067	rpoD	Sigma70 (sigma D)	b3426	glpD	5.59862	2.3602	n.s.	n.s.	n.s.	n.s.
b3067	rpoD	Sigma70 (sigma D)	b3927	glpF	-4.58075	-2.39295	n.s.	-7.13078	-5.03644	n.s.
b3067	rpoD	Sigma70 (sigma D)	b3926	glpK	-4.40046	-4.26157	n.s.	-6.6525	-7.49656	n.s.
b3067	rpoD	Sigma70 (sigma D)	b2239	glpQ	-3.29613	-3.98176	n.s.	-2.89063	-3.86495	n.s.
b3067	rpoD	Sigma70 (sigma D)	b2240	glpT	-4.37032	-9.125	n.s.	-4.57338	-5.92612	n.s.
b3067	rpoD	Sigma70 (sigma D)	b3925	glpX	-3.78098	-4.01825	n.s.	-3.72356	-4.30337	n.s.
b3067	rpoD	Sigma70 (sigma D)	b2556	glrK	2.21782	n.s.	n.s.	2.77621	2.13501	n.s.
b3067	rpoD	Sigma70 (sigma D)	b0720	gltA	n.s.	n.s.	n.s.	-2.73705	n.s.	n.s.
b3067	rpoD	Sigma70 (sigma D)	b3212	gltB	-2.4175	-3.242	n.s.	-4.4628	-4.43833	n.s.
b3067	rpoD	Sigma70 (sigma D)	b3213	gltD	n.s.	-5.08773	n.s.	-5.00304	-24.8474	n.s.
b3067	rpoD	Sigma70 (sigma D)	b3214	gltF	-4.67757	-8.32	n.s.	-5.98919	-11.1385	n.s.
b3067	rpoD	Sigma70 (sigma D)	b0655	gltI	n.s.	-2.44997	n.s.	-2.49205	n.s.	n.s.
b3067	rpoD	Sigma70 (sigma D)	b0654	gltJ	n.s.	-3.42857	n.s.	-2.4717	n.s.	n.s.
b3067	rpoD	Sigma70 (sigma D)	b0653	gltK	-2.2943	-3.34884	n.s.	-4.36957	-2.66383	n.s.
b3067	rpoD	Sigma70 (sigma D)	b0652	gltL	n.s.	-2.16598	n.s.	n.s.	n.s.	n.s.
b3067	rpoD	Sigma70 (sigma D)	b3969	gltT	-5.45652	-2.63793	n.s.	-2.83673	-2.53846	n.s.
b3067	rpoD	Sigma70 (sigma D)	b2400	gltX	-2.21532	n.s.	n.s.	n.s.	n.s.	n.s.
b3067	rpoD	Sigma70 (sigma D)	b0144	gluQ	-3.27941	n.s.	n.s.	-3.4069	n.s.	n.s.
b3067	rpoD	Sigma70 (sigma D)	b0514	glxK	n.s.	n.s.	n.s.	n.s.	n.s.	n.s.
b3067	rpoD	Sigma70 (sigma D)	b0509	glxR	n.s.	n.s.	n.s.	n.s.	3.79167	n.s.
b3067	rpoD	Sigma70 (sigma D)	b2551	glyA	n.s.	n.s.	n.s.	n.s.	n.s.	n.s.
b3067	rpoD	Sigma70 (sigma D)	b3560	glyQ	n.s.	n.s.	n.s.	n.s.	n.s.	n.s.
b3067	rpoD	Sigma70 (sigma D)	b3559	glyS	-3.13508	n.s.	n.s.	n.s.	n.s.	n.s.
b3067	rpoD	Sigma70 (sigma D)	b3978	glyT	n.s.	n.s.	n.s.	n.s.	n.s.	n.s.
b3067	rpoD	Sigma70 (sigma D)	b1911	glyW	-2.04984	-2.015	n.s.	n.s.	n.s.	n.s.
b3067	rpoD	Sigma70 (sigma D)	b3648	gmk	n.s.	n.s.	n.s.	n.s.	n.s.	n.s.
b3067	rpoD	Sigma70 (sigma D)	b2029	gnd	n.s.	n.s.	n.s.	n.s.	n.s.	n.s.
b3067	rpoD	Sigma70 (sigma D)	b3437	gntK	-2.09714	-2.87156	-3.47126	-5.41333	-4.45902	n.s.
b3067	rpoD	Sigma70 (sigma D)	b4321	gntP	-2.52239	-3.06557	n.s.	-2.2381	-2.96364	n.s.
b3067	rpoD	Sigma70 (sigma D)	b3438	gntR	n.s.	n.s.	n.s.	n.s.	n.s.	n.s.
b3067	rpoD	Sigma70 (sigma D)	b3415	gntT	n.s.	-3.76176	-4.59024	-2.17901	-6.55975	n.s.
b3067	rpoD	Sigma70 (sigma D)	b4476	gntU	n.s.	-3.63333	n.s.	-3.88372	-3.51852	n.s.
b3067	rpoD	Sigma70 (sigma D)	b3413	gntX	4.88613	n.s.	n.s.	2.26913	n.s.	n.s.
b3067	rpoD	Sigma70 (sigma D)	b3500	gor	6.29466	n.s.	n.s.	n.s.	n.s.	n.s.
b3067	rpoD	Sigma70 (sigma D)	b3385	gph	n.s.	n.s.	n.s.	n.s.	n.s.	n.s.
b3067	rpoD	Sigma70 (sigma D)	b0755	gpmA	n.s.	n.s.	n.s.	n.s.	n.s.	n.s.
b3067	rpoD	Sigma70 (sigma D)	b0238	gpt	n.s.	n.s.	n.s.	n.s.	2.01362	n.s.
b3067	rpoD	Sigma70 (sigma D)	b2579	grcA	n.s.	-6.48636	-8.3191	n.s.	n.s.	n.s.
b3067	rpoD	Sigma70 (sigma D)	b3181	greA	n.s.	n.s.	n.s.	n.s.	n.s.	n.s.
b3067	rpoD	Sigma70 (sigma D)	b1064	grxB	-3.31306	-2.37922	n.s.	n.s.	-4.7992	n.s.
b3067	rpoD	Sigma70 (sigma D)	b1654	grxD	n.s.	n.s.	n.s.	2.84662	2.70985	n.s.
b3067	rpoD	Sigma70 (sigma D)	b3323	gspA	n.s.	n.s.	n.s.	2.625	n.s.	n.s.
b3067	rpoD	Sigma70 (sigma D)	b3322	gspB	n.s.	n.s.	n.s.	n.s.	n.s.	n.s.
b3067	rpoD	Sigma70 (sigma D)	b3324	gspC	-3.30769	n.s.	n.s.	n.s.	2.10714	n.s.
b3067	rpoD	Sigma70 (sigma D)	b3325	gspD	-3.45205	-3.09677	n.s.	-4.16418	-2.83051	n.s.
b3067	rpoD	Sigma70 (sigma D)	b3326	gspE	-5.33333	-3.72414	n.s.	-5.88889	-4.22727	n.s.
b3067	rpoD	Sigma70 (sigma D)	b3327	gspF	-3.15385	n.s.	n.s.	-3.95652	-6.11111	n.s.
b3067	rpoD	Sigma70 (sigma D)	b3328	gspG	-7	n.s.	n.s.	-3.42857	-5	n.s.
b3067	rpoD	Sigma70 (sigma D)	b3329	gspH	n.s.	n.s.	n.s.	n.s.	n.s.	n.s.
b3067	rpoD	Sigma70 (sigma D)	b3330	gspI	n.s.	n.s.	n.s.	n.s.	n.s.	n.s.
b3067	rpoD	Sigma70 (sigma D)	b3331	gspJ	n.s.	n.s.	n.s.	n.s.	n.s.	n.s.
b3067	rpoD	Sigma70 (sigma D)	b3332	gspK	n.s.	n.s.	n.s.	n.s.	n.s.	n.s.
b3067	rpoD	Sigma70 (sigma D)	b3333	gspL	n.s.	n.s.	n.s.	n.s.	n.s.	n.s.
b3067	rpoD	Sigma70 (sigma D)	b3334	gspM	n.s.	n.s.	n.s.	n.s.	n.s.	n.s.
b3067	rpoD	Sigma70 (sigma D)	b3335	gspO	n.s.	n.s.	n.s.	n.s.	n.s.	n.s.
b3067	rpoD	Sigma70 (sigma D)	b2507	guaA	-2.20466	-4.72015	n.s.	-3.00494	-3.50216	n.s.
b3067	rpoD	Sigma70 (sigma D)	b2508	guaB	-2.70628	-2.86969	n.s.	-11.361	-10.7454	n.s.
b3067	rpoD	Sigma70 (sigma D)	b2706	srlM	n.s.	n.s.	n.s.	n.s.	n.s.	n.s.
b3067	rpoD	Sigma70 (sigma D)	b2708	srlQ	n.s.	n.s.	n.s.	n.s.	-2.54294	n.s.
b3067	rpoD	Sigma70 (sigma D)	b2231	gyrA	n.s.	n.s.	n.s.	-4.53349	-3.71061	n.s.
b3067	rpoD	Sigma70 (sigma D)	b3699	gyrB	n.s.	n.s.	n.s.	n.s.	n.s.	n.s.
b3067	rpoD	Sigma70 (sigma D)	b1967	hchA	9.39869	n.s.	4.51622	7.04118	6.625	n.s.
b3067	rpoD	Sigma70 (sigma D)	b3511	hdeD	n.s.	n.s.	n.s.	2.43478	2.9661	n.s.
b3067	rpoD	Sigma70 (sigma D)	b1210	hemA	2.51444	n.s.	n.s.	n.s.	n.s.	n.s.
b3067	rpoD	Sigma70 (sigma D)	b2436	hemF	7.44427	n.s.	n.s.	n.s.	n.s.	n.s.
b3067	rpoD	Sigma70 (sigma D)	b0475	hemH	72.1873	7.49346	n.s.	2.35082	2.69361	n.s.
b3067	rpoD	Sigma70 (sigma D)	b3867	hemN	n.s.	n.s.	n.s.	2.0786	n.s.	n.s.
b3067	rpoD	Sigma70 (sigma D)	b0059	rapA	n.s.	n.s.	3.25342	-3.37282	n.s.	n.s.
b3067	rpoD	Sigma70 (sigma D)	b4175	hflC	-2.17163	n.s.	n.s.	n.s.	n.s.	n.s.
b3067	rpoD	Sigma70 (sigma D)	b1132	hflD	-3.05641	n.s.	n.s.	-2.55771	n.s.	n.s.
b3067	rpoD	Sigma70 (sigma D)	b4174	hflK	n.s.	n.s.	n.s.	n.s.	n.s.	n.s.
b3067	rpoD	Sigma70 (sigma D)	b4173	hflX	n.s.	n.s.	n.s.	n.s.	n.s.	n.s.
b3067	rpoD	Sigma70 (sigma D)	b4172	hfq	3.09347	n.s.	n.s.	n.s.	n.s.	n.s.
b3067	rpoD	Sigma70 (sigma D)	b0460	hha	n.s.	n.s.	n.s.	n.s.	2.22355	n.s.
b3067	rpoD	Sigma70 (sigma D)	b4532	hicA	n.s.	n.s.	n.s.	2.72581	n.s.	n.s.
b3067	rpoD	Sigma70 (sigma D)	b1438	hicB	n.s.	n.s.	n.s.	n.s.	2.68037	n.s.
b3067	rpoD	Sigma70 (sigma D)	b3082	higA	4.33333	3.35514	n.s.	7.3871	5.95699	n.s.
b3067	rpoD	Sigma70 (sigma D)	b3083	higB	n.s.	n.s.	n.s.	5.50909	4.38	n.s.
b3067	rpoD	Sigma70 (sigma D)	b1507	hipA	n.s.	n.s.	n.s.	n.s.	n.s.	n.s.
b3067	rpoD	Sigma70 (sigma D)	b1508	hipB	2.24038	n.s.	n.s.	2.61739	3.64706	n.s.
b3067	rpoD	Sigma70 (sigma D)	b2024	hisA	n.s.	6.66375	14.0314	-9.31142	-8.81776	2.01798
b3067	rpoD	Sigma70 (sigma D)	b2022	hisB	n.s.	12.926	13.1525	-3.31362	-3.11487	n.s.
b3067	rpoD	Sigma70 (sigma D)	b2025	hisF	n.s.	5.50254	13.5157	-6.84199	-9.34874	n.s.
b3067	rpoD	Sigma70 (sigma D)	b2023	hisH	n.s.	8.24917	13.4103	-7.50512	-6.93421	n.s.
b3067	rpoD	Sigma70 (sigma D)	b2026	hisI	n.s.	5.63701	13.2976	-3.58992	-10.0893	n.s.
b3067	rpoD	Sigma70 (sigma D)	b2309	hisJ	-2.87243	n.s.	n.s.	-4.85949	-3.43232	2.3156
b3067	rpoD	Sigma70 (sigma D)	b2307	hisM	-3.48094	n.s.	n.s.	-12.055	-5.16535	n.s.
b3067	rpoD	Sigma70 (sigma D)	b2306	hisP	-3.54795	n.s.	n.s.	-4.57827	-2.33981	n.s.
b3067	rpoD	Sigma70 (sigma D)	b2308	hisQ	-2.91014	n.s.	n.s.	-5.51429	-2.38166	n.s.
b3067	rpoD	Sigma70 (sigma D)	b3797	hisR	n.s.	n.s.	n.s.	n.s.	n.s.	n.s.
b3067	rpoD	Sigma70 (sigma D)	b2514	hisS	n.s.	n.s.	n.s.	n.s.	n.s.	n.s.
b3067	rpoD	Sigma70 (sigma D)	b1237	hns	n.s.	n.s.	n.s.	2.58089	4.85443	n.s.
b3067	rpoD	Sigma70 (sigma D)	b0107	hofB	n.s.	n.s.	n.s.	n.s.	n.s.	n.s.
b3067	rpoD	Sigma70 (sigma D)	b0106	hofC	n.s.	n.s.	n.s.	n.s.	n.s.	n.s.
b3067	rpoD	Sigma70 (sigma D)	b1562	hokD	n.s.	n.s.	n.s.	2.33542	4.49711	n.s.
b3067	rpoD	Sigma70 (sigma D)	b3203	hpf	n.s.	n.s.	n.s.	-2.51616	-3.75397	n.s.
b3067	rpoD	Sigma70 (sigma D)	b0125	hpt	n.s.	n.s.	n.s.	2.77205	2.18762	n.s.
b3067	rpoD	Sigma70 (sigma D)	b2526	hscA	2.55617	n.s.	n.s.	n.s.	2.76104	n.s.
b3067	rpoD	Sigma70 (sigma D)	b2527	hscB	4.49143	3.10751	3.36713	3.29132	5.86444	n.s.
b3067	rpoD	Sigma70 (sigma D)	b1379	hslJ	2.67059	3.73214	4.63071	n.s.	n.s.	n.s.
b3067	rpoD	Sigma70 (sigma D)	b0139	htrE	n.s.	n.s.	n.s.	3.06452	4.49315	n.s.
b3067	rpoD	Sigma70 (sigma D)	b0440	hupB	n.s.	-2.32554	n.s.	n.s.	n.s.	n.s.
b3067	rpoD	Sigma70 (sigma D)	b0972	hyaA	n.s.	n.s.	n.s.	n.s.	n.s.	n.s.
b3067	rpoD	Sigma70 (sigma D)	b0973	hyaB	n.s.	n.s.	-4.48837	n.s.	n.s.	n.s.
b3067	rpoD	Sigma70 (sigma D)	b0974	hyaC	n.s.	n.s.	n.s.	n.s.	n.s.	n.s.
b3067	rpoD	Sigma70 (sigma D)	b0975	hyaD	2.07143	n.s.	n.s.	2.25806	n.s.	n.s.
b3067	rpoD	Sigma70 (sigma D)	b0976	hyaE	n.s.	n.s.	n.s.	n.s.	n.s.	n.s.
b3067	rpoD	Sigma70 (sigma D)	b0977	hyaF	n.s.	n.s.	n.s.	n.s.	n.s.	n.s.
b3067	rpoD	Sigma70 (sigma D)	b2996	hybA	-3.52941	-13.5	-21.6061	-4.32609	-8.38889	n.s.
b3067	rpoD	Sigma70 (sigma D)	b2995	hybB	-2.28409	-8.79747	-21.4691	-3.26471	-7.94737	n.s.
b3067	rpoD	Sigma70 (sigma D)	b2994	hybC	n.s.	-3.11909	-7.56586	n.s.	-2.61861	n.s.
b3067	rpoD	Sigma70 (sigma D)	b2993	hybD	n.s.	n.s.	-3.18211	n.s.	n.s.	n.s.
b3067	rpoD	Sigma70 (sigma D)	b2992	hybE	n.s.	n.s.	-3.13158	n.s.	n.s.	n.s.
b3067	rpoD	Sigma70 (sigma D)	b2991	hybF	n.s.	n.s.	-2.74194	2.18868	n.s.	n.s.
b3067	rpoD	Sigma70 (sigma D)	b2990	hybG	n.s.	n.s.	n.s.	2.24211	n.s.	n.s.
b3067	rpoD	Sigma70 (sigma D)	b2997	hybO	-2.9398	-11.8963	-25.975	-3.1526	-7.81191	n.s.
b3067	rpoD	Sigma70 (sigma D)	b0508	hyi	n.s.	n.s.	n.s.	n.s.	2.375	n.s.
b3067	rpoD	Sigma70 (sigma D)	b2712	hypF	-2.65455	-3.0506	-3.36905	-3.24832	-7.2439	n.s.
b3067	rpoD	Sigma70 (sigma D)	b1136	icd	2.08486	n.s.	n.s.	n.s.	n.s.	n.s.
b3067	rpoD	Sigma70 (sigma D)	b4268	idnK	n.s.	n.s.	n.s.	n.s.	3.51724	n.s.
b3067	rpoD	Sigma70 (sigma D)	b4264	idnR	3.228	n.s.	n.s.	3.5942	2.65403	n.s.
b3067	rpoD	Sigma70 (sigma D)	b0912	ihfB	n.s.	2.7244	n.s.	2.22407	n.s.	n.s.
b3067	rpoD	Sigma70 (sigma D)	b0026	ileS	n.s.	n.s.	n.s.	n.s.	n.s.	n.s.
b3067	rpoD	Sigma70 (sigma D)	b3277	ileU	n.s.	n.s.	n.s.	n.s.	n.s.	n.s.
b3067	rpoD	Sigma70 (sigma D)	b0202	ileV	n.s.	n.s.	n.s.	n.s.	n.s.	n.s.
b3067	rpoD	Sigma70 (sigma D)	b3069	ileX	n.s.	n.s.	n.s.	n.s.	n.s.	n.s.
b3067	rpoD	Sigma70 (sigma D)	b3772	ilvA	n.s.	-2.30572	n.s.	n.s.	n.s.	n.s.
b3067	rpoD	Sigma70 (sigma D)	b3671	ilvB	-5.10879	-6.09596	n.s.	n.s.	2.49018	n.s.
b3067	rpoD	Sigma70 (sigma D)	b3774	ilvC	-6.65684	-7.34356	n.s.	-17.0447	-30.2715	n.s.
b3067	rpoD	Sigma70 (sigma D)	b3771	ilvD	n.s.	-2.42312	n.s.	2.34205	3.88954	n.s.
b3067	rpoD	Sigma70 (sigma D)	b3770	ilvE	n.s.	-2.30009	n.s.	3.73223	4.25258	n.s.
b3067	rpoD	Sigma70 (sigma D)	b0078	ilvH	-4.90789	-4.76147	-2.27686	-2.28278	n.s.	n.s.
b3067	rpoD	Sigma70 (sigma D)	b0077	ilvI	-2.4309	-2.20428	-2.30309	n.s.	n.s.	n.s.
b3067	rpoD	Sigma70 (sigma D)	b3766	ilvL	n.s.	n.s.	n.s.	2.40617	n.s.	n.s.
b3067	rpoD	Sigma70 (sigma D)	b3769	ilvM	n.s.	n.s.	n.s.	9.93878	7.2807	n.s.
b3067	rpoD	Sigma70 (sigma D)	b3670	ilvN	-4.15247	-6.32231	n.s.	n.s.	2.8782	n.s.
b3067	rpoD	Sigma70 (sigma D)	b4669	ilvX	-4.27473	-3.96154	-5.35484	3.93953	4.38806	n.s.
b3067	rpoD	Sigma70 (sigma D)	b3773	ilvY	2.26807	n.s.	n.s.	2.07609	n.s.	n.s.
b3067	rpoD	Sigma70 (sigma D)	b2237	inaA	6.14532	2.35802	n.s.	3.77827	3.11932	n.s.
b3067	rpoD	Sigma70 (sigma D)	b0884	infA	-2.38909	n.s.	n.s.	n.s.	n.s.	n.s.
b3067	rpoD	Sigma70 (sigma D)	b3168	infB	n.s.	n.s.	n.s.	n.s.	n.s.	n.s.
b3067	rpoD	Sigma70 (sigma D)	b1718	infC	n.s.	n.s.	n.s.	n.s.	n.s.	n.s.
b3067	rpoD	Sigma70 (sigma D)	b0361	insD1	n.s.	n.s.	n.s.	n.s.	n.s.	n.s.
b3067	rpoD	Sigma70 (sigma D)	b1579	intQ	n.s.	n.s.	n.s.	5.03704	6.80645	n.s.
b3067	rpoD	Sigma70 (sigma D)	b2349	intS	n.s.	n.s.	n.s.	n.s.	n.s.	n.s.
b3067	rpoD	Sigma70 (sigma D)	b4326	iraD	3.57843	2.88406	n.s.	2.06195	2.64167	n.s.
b3067	rpoD	Sigma70 (sigma D)	b1160	iraM	3.41667	n.s.	n.s.	n.s.	n.s.	n.s.
b3067	rpoD	Sigma70 (sigma D)	b0382	iraP	2.48046	n.s.	n.s.	8.5447	8.21895	n.s.
b3067	rpoD	Sigma70 (sigma D)	b2528	iscA	14.3291	5.45431	3.41828	4.40756	7.30999	n.s.
b3067	rpoD	Sigma70 (sigma D)	b2531	iscR	61.638	48.0394	9.23919	12.3874	17.5637	n.s.
b3067	rpoD	Sigma70 (sigma D)	b2530	iscS	23.5541	15.6574	4.72118	5.41057	9.07879	n.s.
b3067	rpoD	Sigma70 (sigma D)	b2529	iscU	14.2858	6.15122	3.54341	4.31681	7.682	n.s.
b3067	rpoD	Sigma70 (sigma D)	b2524	iscX	2.32206	n.s.	n.s.	n.s.	n.s.	n.s.
b3067	rpoD	Sigma70 (sigma D)	b0421	ispA	n.s.	n.s.	n.s.	n.s.	n.s.	n.s.
b3067	rpoD	Sigma70 (sigma D)	b0029	ispH	n.s.	n.s.	n.s.	n.s.	n.s.	n.s.
b3067	rpoD	Sigma70 (sigma D)	b4435	isrC	n.s.	n.s.	n.s.	n.s.	n.s.	n.s.
b3067	rpoD	Sigma70 (sigma D)	b4616	istR	n.s.	n.s.	n.s.	n.s.	n.s.	n.s.
b3067	rpoD	Sigma70 (sigma D)	b3672	ivbL	-2.86968	-3.67432	-2.79137	2.06053	n.s.	n.s.
b3067	rpoD	Sigma70 (sigma D)	b3942	katG	23.7311	n.s.	-7.73094	n.s.	-3.64934	n.s.
b3067	rpoD	Sigma70 (sigma D)	b3137	kbaY	n.s.	n.s.	n.s.	n.s.	n.s.	n.s.
b3067	rpoD	Sigma70 (sigma D)	b3132	kbaZ	n.s.	-2.8	-4.71429	n.s.	n.s.	n.s.
b3067	rpoD	Sigma70 (sigma D)	b3617	kbl	3.50197	2.96388	n.s.	6.37478	7.07183	n.s.
b3067	rpoD	Sigma70 (sigma D)	b0698	kdpA	n.s.	n.s.	n.s.	n.s.	n.s.	n.s.
b3067	rpoD	Sigma70 (sigma D)	b0697	kdpB	n.s.	n.s.	n.s.	2.79032	n.s.	n.s.
b3067	rpoD	Sigma70 (sigma D)	b0696	kdpC	2.02703	n.s.	n.s.	4.325	3	n.s.
b3067	rpoD	Sigma70 (sigma D)	b4513	kdpF	n.s.	n.s.	n.s.	n.s.	n.s.	n.s.
b3067	rpoD	Sigma70 (sigma D)	b1215	kdsA	n.s.	n.s.	n.s.	2.33381	2.46313	n.s.
b3067	rpoD	Sigma70 (sigma D)	b0918	kdsB	n.s.	n.s.	n.s.	n.s.	n.s.	n.s.
b3067	rpoD	Sigma70 (sigma D)	b3198	kdsC	2.14264	n.s.	n.s.	5.09207	2.85801	n.s.
b3067	rpoD	Sigma70 (sigma D)	b3197	kdsD	n.s.	n.s.	n.s.	2.51799	n.s.	n.s.
b3067	rpoD	Sigma70 (sigma D)	b0342	lacA	2.6875	n.s.	n.s.	2.21053	2.86957	n.s.
b3067	rpoD	Sigma70 (sigma D)	b0345	lacI	n.s.	2.22799	2.16134	2.00601	2.15552	n.s.
b3067	rpoD	Sigma70 (sigma D)	b0343	lacY	n.s.	n.s.	n.s.	n.s.	2.83333	n.s.
b3067	rpoD	Sigma70 (sigma D)	b0344	lacZ	-2.1375	-3.93333	n.s.	-3.13333	-2.85185	n.s.
b3067	rpoD	Sigma70 (sigma D)	b4036	lamB	-13.3634	-13.3862	-5.32751	-6.10029	-42.2717	n.s.
b3067	rpoD	Sigma70 (sigma D)	b1279	yciS	2.86293	n.s.	n.s.	2.46291	2.02027	n.s.
b3067	rpoD	Sigma70 (sigma D)	b1280	yciM	2.95723	n.s.	n.s.	n.s.	n.s.	n.s.
b3067	rpoD	Sigma70 (sigma D)	b1113	ldtC	3.14754	6.21386	n.s.	-7.34545	-6.72093	n.s.
b3067	rpoD	Sigma70 (sigma D)	b0074	leuA	-2.33668	n.s.	n.s.	6.66938	6.90701	n.s.
b3067	rpoD	Sigma70 (sigma D)	b0073	leuB	-2.77668	-2.97843	n.s.	2.18463	3.38905	n.s.
b3067	rpoD	Sigma70 (sigma D)	b0072	leuC	-2.53552	-4.86353	n.s.	n.s.	3.113	n.s.
b3067	rpoD	Sigma70 (sigma D)	b0071	leuD	-2.17359	-5.66885	n.s.	n.s.	3.21317	n.s.
b3067	rpoD	Sigma70 (sigma D)	b0075	leuL	n.s.	n.s.	n.s.	3.79991	3.24681	n.s.
b3067	rpoD	Sigma70 (sigma D)	b0076	leuO	2.06897	n.s.	n.s.	3.96923	6.2459	n.s.
b3067	rpoD	Sigma70 (sigma D)	b3798	leuT	-2.77381	-2.0274	n.s.	-2.26316	-3.42478	n.s.
b3067	rpoD	Sigma70 (sigma D)	b3174	leuU	n.s.	n.s.	n.s.	n.s.	n.s.	n.s.
b3067	rpoD	Sigma70 (sigma D)	b1909	leuZ	n.s.	n.s.	n.s.	n.s.	n.s.	n.s.
b3067	rpoD	Sigma70 (sigma D)	b4043	lexA	4.53453	4.83428	n.s.	3.03671	2.25752	n.s.
b3067	rpoD	Sigma70 (sigma D)	b3454	livF	-5.11271	-2.41643	n.s.	-6.37432	-7.11429	n.s.
b3067	rpoD	Sigma70 (sigma D)	b3455	livG	-4.49813	-2.45082	n.s.	-10.1836	-9.34884	n.s.
b3067	rpoD	Sigma70 (sigma D)	b3457	livH	-3.64812	-2.49818	n.s.	-2.23415	n.s.	n.s.
b3067	rpoD	Sigma70 (sigma D)	b3460	livJ	-9.75248	-6.21082	n.s.	-29.9954	-20.9185	n.s.
b3067	rpoD	Sigma70 (sigma D)	b3458	livK	-2.19447	-2.32735	n.s.	-3.17658	n.s.	n.s.
b3067	rpoD	Sigma70 (sigma D)	b3456	livM	-4.29408	-2.97214	n.s.	-4.51791	-2.88416	n.s.
b3067	rpoD	Sigma70 (sigma D)	b3605	lldD	-2.0613	n.s.	n.s.	-2.5	-2.05917	n.s.
b3067	rpoD	Sigma70 (sigma D)	b3603	lldP	n.s.	7.66964	11.6522	n.s.	5.62887	n.s.
b3067	rpoD	Sigma70 (sigma D)	b3604	lldR	n.s.	4.17442	5.21538	-6.02222	n.s.	n.s.
b3067	rpoD	Sigma70 (sigma D)	b2936	loiP	2.32603	3.40152	n.s.	2.61538	2.49687	n.s.
b3067	rpoD	Sigma70 (sigma D)	b0891	lolA	n.s.	n.s.	n.s.	-2.81221	-2.98129	n.s.
b3067	rpoD	Sigma70 (sigma D)	b0116	lpd	n.s.	2.34018	n.s.	n.s.	n.s.	n.s.
b3067	rpoD	Sigma70 (sigma D)	b3200	lptA	n.s.	n.s.	n.s.	2.03717	n.s.	n.s.
b3067	rpoD	Sigma70 (sigma D)	b3201	lptB	n.s.	n.s.	n.s.	3.00349	n.s.	n.s.
b3067	rpoD	Sigma70 (sigma D)	b3199	lptC	n.s.	n.s.	n.s.	3.18863	2.27962	n.s.
b3067	rpoD	Sigma70 (sigma D)	b0054	lptD	n.s.	n.s.	n.s.	n.s.	n.s.	n.s.
b3067	rpoD	Sigma70 (sigma D)	b0096	lpxC	6.08046	3.35503	n.s.	6.09434	4.57768	n.s.
b3067	rpoD	Sigma70 (sigma D)	b0889	lrp	n.s.	n.s.	n.s.	n.s.	n.s.	n.s.
b3067	rpoD	Sigma70 (sigma D)	b0027	lspA	n.s.	n.s.	n.s.	n.s.	n.s.	n.s.
b3067	rpoD	Sigma70 (sigma D)	b1511	lsrK	n.s.	n.s.	n.s.	n.s.	n.s.	n.s.
b3067	rpoD	Sigma70 (sigma D)	b1512	lsrR	n.s.	n.s.	n.s.	n.s.	n.s.	n.s.
b3067	rpoD	Sigma70 (sigma D)	b2838	lysA	-2.72073	-2.62385	n.s.	-18.5629	-15.4071	n.s.
b3067	rpoD	Sigma70 (sigma D)	b4024	lysC	-2.3082	-3.91586	n.s.	-4.53669	-7.75951	n.s.
b3067	rpoD	Sigma70 (sigma D)	b2156	lysP	-8.15515	-6.13139	n.s.	-10.4206	-8.06151	3.63898
b3067	rpoD	Sigma70 (sigma D)	b2839	lysR	n.s.	n.s.	n.s.	n.s.	n.s.	n.s.
b3067	rpoD	Sigma70 (sigma D)	b4129	lysU	n.s.	n.s.	n.s.	-2.16372	-2.85356	n.s.
b3067	rpoD	Sigma70 (sigma D)	b2404	lysV	n.s.	n.s.	n.s.	n.s.	n.s.	n.s.
b3067	rpoD	Sigma70 (sigma D)	b3580	lyxK	n.s.	n.s.	n.s.	2.2	n.s.	n.s.
b3067	rpoD	Sigma70 (sigma D)	b4034	malE	-12.8269	-15.0403	-14.6311	-4.05565	-25.4545	n.s.
b3067	rpoD	Sigma70 (sigma D)	b4033	malF	-9.03593	-11.0484	-8.70588	-5.38065	-8.89552	n.s.
b3067	rpoD	Sigma70 (sigma D)	b4032	malG	-3.62048	-5.51376	-4.56944	-5.27778	-8.28571	n.s.
b3067	rpoD	Sigma70 (sigma D)	b1620	malI	n.s.	n.s.	-2.45794	n.s.	n.s.	n.s.
b3067	rpoD	Sigma70 (sigma D)	b4035	malK	-25.6545	-21.8788	-29.8696	-6.01734	-33.0526	n.s.
b3067	rpoD	Sigma70 (sigma D)	b4037	malM	-10.0438	-6.92199	-3.50802	-7.6411	-23.9014	n.s.
b3067	rpoD	Sigma70 (sigma D)	b3417	malP	-6.18131	-8.61955	-3.84128	n.s.	-7.7106	n.s.
b3067	rpoD	Sigma70 (sigma D)	b3416	malQ	-2.15866	-4.32622	-2.54426	-2.65964	-4.12876	n.s.
b3067	rpoD	Sigma70 (sigma D)	b3571	malS	-2.56579	-2.22297	-3.21762	2.19136	n.s.	-3.0117
b3067	rpoD	Sigma70 (sigma D)	b3418	malT	-9.8098	-7.376	-6.76812	-20.693	-19.3239	n.s.
b3067	rpoD	Sigma70 (sigma D)	b1621	malX	n.s.	n.s.	n.s.	n.s.	n.s.	n.s.
b3067	rpoD	Sigma70 (sigma D)	b1622	malY	n.s.	n.s.	n.s.	3.22264	2.51577	n.s.
b3067	rpoD	Sigma70 (sigma D)	b1613	manA	n.s.	-2.0231	n.s.	-4.37549	-4.58145	n.s.
b3067	rpoD	Sigma70 (sigma D)	b1817	manX	-9.13774	-14.0199	-12.7484	-2.94201	-8.12628	n.s.
b3067	rpoD	Sigma70 (sigma D)	b1818	manY	-3.37409	-9.06998	-7.81885	-2.02042	-5.85782	n.s.
b3067	rpoD	Sigma70 (sigma D)	b1819	manZ	-2.22635	-5.6827	-6.13548	n.s.	-3.61847	n.s.
b3067	rpoD	Sigma70 (sigma D)	b1531	marA	15.1629	9.19388	n.s.	46.2035	31.4549	n.s.
b3067	rpoD	Sigma70 (sigma D)	b1532	marB	16.2184	8.32222	n.s.	45.1031	27.3333	n.s.
b3067	rpoD	Sigma70 (sigma D)	b1530	marR	25.5893	7.01869	n.s.	48.448	28.9892	n.s.
b3067	rpoD	Sigma70 (sigma D)	b2783	mazE	n.s.	n.s.	n.s.	n.s.	n.s.	n.s.
b3067	rpoD	Sigma70 (sigma D)	b2782	mazF	n.s.	n.s.	n.s.	n.s.	n.s.	n.s.
b3067	rpoD	Sigma70 (sigma D)	b0806	mcbA	3.03125	n.s.	n.s.	6.31429	4.95349	n.s.
b3067	rpoD	Sigma70 (sigma D)	b3236	mdh	n.s.	n.s.	n.s.	-3.21737	-3.45971	n.s.
b3067	rpoD	Sigma70 (sigma D)	b3513	mdtE	n.s.	n.s.	n.s.	n.s.	n.s.	n.s.
b3067	rpoD	Sigma70 (sigma D)	b3514	mdtF	n.s.	n.s.	n.s.	n.s.	n.s.	n.s.
b3067	rpoD	Sigma70 (sigma D)	b4119	melA	2	n.s.	n.s.	2.03509	n.s.	n.s.
b3067	rpoD	Sigma70 (sigma D)	b4120	melB	n.s.	n.s.	n.s.	2.875	n.s.	n.s.
b3067	rpoD	Sigma70 (sigma D)	b4118	melR	-9.90741	-5.94167	-6.93714	-4.89256	-6.81319	n.s.
b3067	rpoD	Sigma70 (sigma D)	b3930	menA	n.s.	n.s.	n.s.	n.s.	n.s.	n.s.
b3067	rpoD	Sigma70 (sigma D)	b1655	mepH	-2.85714	-2.74409	n.s.	-2.10375	n.s.	2.10435
b3067	rpoD	Sigma70 (sigma D)	b4013	metA	6.18422	7.9793	n.s.	-7.71197	-3.18182	n.s.
b3067	rpoD	Sigma70 (sigma D)	b3939	metB	6.75473	10.5468	7.1532	-2.01378	2.01538	n.s.
b3067	rpoD	Sigma70 (sigma D)	b3008	metC	n.s.	n.s.	n.s.	-6.92845	-7.32546	n.s.
b3067	rpoD	Sigma70 (sigma D)	b3941	metF	5.26842	n.s.	n.s.	-13.5096	n.s.	n.s.
b3067	rpoD	Sigma70 (sigma D)	b4019	metH	n.s.	n.s.	n.s.	n.s.	n.s.	n.s.
b3067	rpoD	Sigma70 (sigma D)	b0198	metI	n.s.	n.s.	n.s.	-5.36058	-2.50192	n.s.
b3067	rpoD	Sigma70 (sigma D)	b3938	metJ	4.03038	2.53153	n.s.	n.s.	n.s.	n.s.
b3067	rpoD	Sigma70 (sigma D)	b2942	metK	n.s.	n.s.	n.s.	-16.7332	-4.71299	n.s.
b3067	rpoD	Sigma70 (sigma D)	b3940	metL	2.15901	n.s.	3.73795	-2.90415	n.s.	n.s.
b3067	rpoD	Sigma70 (sigma D)	b0199	metN	4.77364	6.0257	n.s.	-5.51053	n.s.	n.s.
b3067	rpoD	Sigma70 (sigma D)	b0197	metQ	n.s.	n.s.	n.s.	-2.23282	-2.56539	n.s.
b3067	rpoD	Sigma70 (sigma D)	b2816	metV	-18	-6.5	5.2	-12	-4.71429	n.s.
b3067	rpoD	Sigma70 (sigma D)	b2815	metW	-8.85714	-2.58462	3.61202	-5.81132	-4.09859	n.s.
b3067	rpoD	Sigma70 (sigma D)	b3171	metY	n.s.	-2.29572	n.s.	n.s.	n.s.	n.s.
b3067	rpoD	Sigma70 (sigma D)	b2814	metZ	-5.14855	-2.05765	3.36581	-4.17819	-3.02247	n.s.
b3067	rpoD	Sigma70 (sigma D)	b1114	mfd	-2.31634	n.s.	n.s.	-5.80534	-5.06256	n.s.
b3067	rpoD	Sigma70 (sigma D)	b2149	mglA	-14.9286	-5.61458	n.s.	-15.087	-2.57143	n.s.
b3067	rpoD	Sigma70 (sigma D)	b2150	mglB	-5.55096	n.s.	n.s.	-2.81211	n.s.	n.s.
b3067	rpoD	Sigma70 (sigma D)	b2148	mglC	-8.02299	-7.03922	n.s.	-18.8293	-3.51685	n.s.
b3067	rpoD	Sigma70 (sigma D)	b4698	mgrR	n.s.	n.s.	n.s.	n.s.	n.s.	n.s.
b3067	rpoD	Sigma70 (sigma D)	b4242	mgtA	3.73374	3.0992	n.s.	2.03175	4.96839	n.s.
b3067	rpoD	Sigma70 (sigma D)	b4702	mgtL	4.70326	2.75102	n.s.	2.34584	2.1133	n.s.
b3067	rpoD	Sigma70 (sigma D)	b0347	mhpA	4.11111	5.27778	n.s.	4.26667	7.17647	n.s.
b3067	rpoD	Sigma70 (sigma D)	b0348	mhpB	8.09524	n.s.	n.s.	7.875	4.82609	n.s.
b3067	rpoD	Sigma70 (sigma D)	b0349	mhpC	3.53571	n.s.	n.s.	6.95082	5.125	n.s.
b3067	rpoD	Sigma70 (sigma D)	b0350	mhpD	2.14894	n.s.	n.s.	3.65385	2.82143	n.s.
b3067	rpoD	Sigma70 (sigma D)	b0352	mhpE	2.45614	n.s.	n.s.	3.88889	3.25	n.s.
b3067	rpoD	Sigma70 (sigma D)	b0351	mhpF	2.65909	n.s.	n.s.	4.35417	2.03191	n.s.
b3067	rpoD	Sigma70 (sigma D)	b0346	mhpR	6.04727	21.6837	13	4.89145	16.2791	n.s.
b3067	rpoD	Sigma70 (sigma D)	b4171	miaA	4.65583	n.s.	n.s.	n.s.	n.s.	n.s.
b3067	rpoD	Sigma70 (sigma D)	b4427	micC	n.s.	n.s.	n.s.	12.75	9.6	n.s.
b3067	rpoD	Sigma70 (sigma D)	b4439	micF	n.s.	n.s.	n.s.	n.s.	n.s.	n.s.
b3067	rpoD	Sigma70 (sigma D)	b3742	mioC	n.s.	n.s.	2.19857	n.s.	n.s.	n.s.
b3067	rpoD	Sigma70 (sigma D)	b1594	mlc	n.s.	-2.04717	-2.84804	n.s.	n.s.	n.s.
b3067	rpoD	Sigma70 (sigma D)	b2127	mlrA	2.4	3.35897	3.76106	n.s.	n.s.	n.s.
b3067	rpoD	Sigma70 (sigma D)	b2558	mltF	2.49363	n.s.	n.s.	n.s.	n.s.	n.s.
b3067	rpoD	Sigma70 (sigma D)	b0730	mngR	n.s.	n.s.	n.s.	3.05357	2.1543	n.s.
b3067	rpoD	Sigma70 (sigma D)	b3741	mnmG	n.s.	n.s.	n.s.	n.s.	n.s.	n.s.
b3067	rpoD	Sigma70 (sigma D)	b2392	mntH	6.29818	4.52878	n.s.	4.69737	7.27386	n.s.
b3067	rpoD	Sigma70 (sigma D)	b1821	mntP	n.s.	n.s.	n.s.	2.94488	n.s.	n.s.
b3067	rpoD	Sigma70 (sigma D)	b4705	mntS	4.99267	n.s.	n.s.	2.60375	4.5088	n.s.
b3067	rpoD	Sigma70 (sigma D)	b0763	modA	3.38462	n.s.	-2.29474	16.1778	6.50463	n.s.
b3067	rpoD	Sigma70 (sigma D)	b0764	modB	3.17547	n.s.	-2.83308	8.15279	4.38424	n.s.
b3067	rpoD	Sigma70 (sigma D)	b0765	modC	n.s.	n.s.	-3.09159	n.s.	n.s.	n.s.
b3067	rpoD	Sigma70 (sigma D)	b0827	moeA	n.s.	n.s.	n.s.	n.s.	n.s.	n.s.
b3067	rpoD	Sigma70 (sigma D)	b0826	moeB	n.s.	n.s.	n.s.	-2.08123	-2.1134	n.s.
b3067	rpoD	Sigma70 (sigma D)	b4233	mpl	n.s.	n.s.	n.s.	n.s.	n.s.	n.s.
b3067	rpoD	Sigma70 (sigma D)	b2684	mprA	2.98879	2.00257	n.s.	2.98285	2.53153	n.s.
b3067	rpoD	Sigma70 (sigma D)	b3021	mqsA	11.8361	9.9776	n.s.	20.3709	11.2664	n.s.
b3067	rpoD	Sigma70 (sigma D)	b3022	mqsR	12.43	7.26207	n.s.	9.1982	4.41534	n.s.
b3067	rpoD	Sigma70 (sigma D)	b0087	mraY	-4.31002	-3.35556	n.s.	-21.766	-15.5182	n.s.
b3067	rpoD	Sigma70 (sigma D)	b0081	mraZ	n.s.	n.s.	n.s.	2.33202	n.s.	n.s.
b3067	rpoD	Sigma70 (sigma D)	b3251	mreB	n.s.	n.s.	n.s.	n.s.	n.s.	n.s.
b3067	rpoD	Sigma70 (sigma D)	b3250	mreC	-4.73401	-2.86023	n.s.	-3.80169	-2.49317	n.s.
b3067	rpoD	Sigma70 (sigma D)	b3249	mreD	-4.02315	-2.73606	n.s.	-4.20087	-3.61582	n.s.
b3067	rpoD	Sigma70 (sigma D)	b1778	msrB	2.97149	3.3576	n.s.	n.s.	2.09274	n.s.
b3067	rpoD	Sigma70 (sigma D)	b3599	mtlA	n.s.	n.s.	-2.33812	n.s.	n.s.	n.s.
b3067	rpoD	Sigma70 (sigma D)	b3600	mtlD	n.s.	n.s.	n.s.	n.s.	n.s.	n.s.
b3067	rpoD	Sigma70 (sigma D)	b3601	mtlR	n.s.	n.s.	n.s.	n.s.	n.s.	n.s.
b3067	rpoD	Sigma70 (sigma D)	b0159	mtn	n.s.	n.s.	n.s.	n.s.	n.s.	n.s.
b3067	rpoD	Sigma70 (sigma D)	b3161	mtr	n.s.	-3.95455	n.s.	-2.67763	-5.85271	n.s.
b3067	rpoD	Sigma70 (sigma D)	b0924	mukB	n.s.	n.s.	n.s.	-3.38401	n.s.	n.s.
b3067	rpoD	Sigma70 (sigma D)	b0923	mukE	n.s.	n.s.	n.s.	n.s.	n.s.	n.s.
b3067	rpoD	Sigma70 (sigma D)	b0922	mukF	n.s.	n.s.	n.s.	2.12534	2.30671	n.s.
b3067	rpoD	Sigma70 (sigma D)	b0091	murC	-2.4922	-3.17235	n.s.	-2.883	-3.71429	n.s.
b3067	rpoD	Sigma70 (sigma D)	b0088	murD	-2.6635	-3.07427	n.s.	-10.5075	-7.6497	n.s.
b3067	rpoD	Sigma70 (sigma D)	b0085	murE	n.s.	n.s.	n.s.	-12.4339	-4.9384	n.s.
b3067	rpoD	Sigma70 (sigma D)	b0086	murF	-4.57781	-3.0322	n.s.	-39.9545	-10.3669	n.s.
b3067	rpoD	Sigma70 (sigma D)	b0090	murG	-3.10201	-2.87117	n.s.	-3.35498	-4.27511	n.s.
b3067	rpoD	Sigma70 (sigma D)	b3967	murI	-2.5289	n.s.	n.s.	n.s.	n.s.	n.s.
b3067	rpoD	Sigma70 (sigma D)	b2429	murP	n.s.	n.s.	n.s.	-2.52857	-3.10606	n.s.
b3067	rpoD	Sigma70 (sigma D)	b2428	murQ	n.s.	n.s.	n.s.	n.s.	n.s.	n.s.
b3067	rpoD	Sigma70 (sigma D)	b2427	murR	4.48701	n.s.	n.s.	2.70349	2.22222	n.s.
b3067	rpoD	Sigma70 (sigma D)	b4170	mutL	n.s.	n.s.	n.s.	n.s.	n.s.	n.s.
b3067	rpoD	Sigma70 (sigma D)	b3096	mzrA	n.s.	n.s.	n.s.	-2.35377	-2.28251	n.s.
b3067	rpoD	Sigma70 (sigma D)	b2574	nadB	-3.40835	-9.50975	-4.30753	-6.28097	-25.8174	-3.82735
b3067	rpoD	Sigma70 (sigma D)	b1740	nadE	n.s.	n.s.	n.s.	n.s.	n.s.	n.s.
b3067	rpoD	Sigma70 (sigma D)	b0677	nagA	n.s.	n.s.	n.s.	n.s.	n.s.	n.s.
b3067	rpoD	Sigma70 (sigma D)	b0678	nagB	n.s.	n.s.	n.s.	n.s.	n.s.	n.s.
b3067	rpoD	Sigma70 (sigma D)	b0676	nagC	n.s.	n.s.	n.s.	-3.17344	-3.22308	n.s.
b3067	rpoD	Sigma70 (sigma D)	b0679	nagE	n.s.	n.s.	-2.74221	-2.59824	-2.6438	n.s.
b3067	rpoD	Sigma70 (sigma D)	b3225	nanA	-3.04587	-4.60241	n.s.	-5.0137	-7.72093	n.s.
b3067	rpoD	Sigma70 (sigma D)	b3223	nanE	n.s.	n.s.	n.s.	n.s.	n.s.	n.s.
b3067	rpoD	Sigma70 (sigma D)	b3222	nanK	n.s.	n.s.	n.s.	n.s.	n.s.	n.s.
b3067	rpoD	Sigma70 (sigma D)	b3224	nanT	n.s.	n.s.	n.s.	n.s.	n.s.	n.s.
b3067	rpoD	Sigma70 (sigma D)	b2206	napA	-5.29303	-27.3903	n.s.	-6.57011	-15.8913	n.s.
b3067	rpoD	Sigma70 (sigma D)	b2203	napB	n.s.	-6.5	n.s.	-2.98113	-8.57576	n.s.
b3067	rpoD	Sigma70 (sigma D)	b2202	napC	n.s.	-4.07527	n.s.	n.s.	-4.95	n.s.
b3067	rpoD	Sigma70 (sigma D)	b2207	napD	-41	-84.1667	n.s.	-8.22727	-19.0435	9.95455
b3067	rpoD	Sigma70 (sigma D)	b2208	napF	-48.1538	-47.7586	n.s.	-14.5895	-19.119	10.8291
b3067	rpoD	Sigma70 (sigma D)	b2205	napG	n.s.	-30.697	-3.59615	-7.32143	-20.0455	6.54194
b3067	rpoD	Sigma70 (sigma D)	b2204	napH	n.s.	-19.2745	n.s.	-5.17021	-9.3956	8.20896
b3067	rpoD	Sigma70 (sigma D)	b1224	narG	n.s.	-7.0962	-8.69925	n.s.	-2.99018	n.s.
b3067	rpoD	Sigma70 (sigma D)	b1225	narH	2	n.s.	-4.7343	2.89167	n.s.	n.s.
b3067	rpoD	Sigma70 (sigma D)	b1227	narI	3.22222	n.s.	n.s.	7.07246	5.568	n.s.
b3067	rpoD	Sigma70 (sigma D)	b1226	narJ	n.s.	n.s.	n.s.	4.26415	2.66667	n.s.
b3067	rpoD	Sigma70 (sigma D)	b1223	narK	n.s.	-8.47692	-7.48649	n.s.	-5.32222	n.s.
b3067	rpoD	Sigma70 (sigma D)	b1221	narL	n.s.	n.s.	n.s.	n.s.	n.s.	n.s.
b3067	rpoD	Sigma70 (sigma D)	b1469	narU	n.s.	n.s.	6.16	2.54545	n.s.	n.s.
b3067	rpoD	Sigma70 (sigma D)	b1222	narX	n.s.	n.s.	n.s.	n.s.	n.s.	n.s.
b3067	rpoD	Sigma70 (sigma D)	b1109	ndh	11.5635	n.s.	n.s.	5.23487	5.23357	n.s.
b3067	rpoD	Sigma70 (sigma D)	b1650	nemA	19.7152	6.04496	n.s.	2.26337	2.46434	n.s.
b3067	rpoD	Sigma70 (sigma D)	b1649	nemR	42.869	6.06429	n.s.	3.225	4.4918	n.s.
b3067	rpoD	Sigma70 (sigma D)	b2159	nfo	2.37524	2.01799	n.s.	n.s.	n.s.	n.s.
b3067	rpoD	Sigma70 (sigma D)	b0851	nfsA	-2.7464	-2.0316	n.s.	n.s.	n.s.	n.s.
b3067	rpoD	Sigma70 (sigma D)	b0578	nfsB	n.s.	n.s.	n.s.	n.s.	n.s.	n.s.
b3067	rpoD	Sigma70 (sigma D)	b3414	nfuA	11.9607	4.57654	2.7916	5.11172	4.87714	n.s.
b3067	rpoD	Sigma70 (sigma D)	b0019	nhaA	4.1039	n.s.	n.s.	n.s.	2.16743	n.s.
b3067	rpoD	Sigma70 (sigma D)	b0020	nhaR	2.35632	n.s.	n.s.	2.3057	2.34759	n.s.
b3067	rpoD	Sigma70 (sigma D)	b3365	nirB	-14.1403	-88.9211	-12.2181	-23.2081	-57.1712	n.s.
b3067	rpoD	Sigma70 (sigma D)	b3367	nirC	n.s.	-6.39695	-3.77778	n.s.	-4.39157	n.s.
b3067	rpoD	Sigma70 (sigma D)	b3366	nirD	n.s.	-29.05	-14.1905	-3.05	-18.7407	n.s.
b3067	rpoD	Sigma70 (sigma D)	b2742	nlpD	n.s.	n.s.	n.s.	2.97064	n.s.	n.s.
b3067	rpoD	Sigma70 (sigma D)	b1548	nohQ	n.s.	n.s.	n.s.	n.s.	n.s.	n.s.
b3067	rpoD	Sigma70 (sigma D)	b3206	npr	-3.37288	n.s.	n.s.	-12.9118	-8.55556	n.s.
b3067	rpoD	Sigma70 (sigma D)	b2234	nrdA	n.s.	n.s.	n.s.	n.s.	n.s.	n.s.
b3067	rpoD	Sigma70 (sigma D)	b2235	nrdB	n.s.	n.s.	n.s.	n.s.	n.s.	n.s.
b3067	rpoD	Sigma70 (sigma D)	b4238	nrdD	n.s.	-2.43715	-5.16829	n.s.	-3.01124	n.s.
b3067	rpoD	Sigma70 (sigma D)	b2675	nrdE	4.36364	14.0877	7.77333	n.s.	n.s.	n.s.
b3067	rpoD	Sigma70 (sigma D)	b2676	nrdF	2.32727	n.s.	n.s.	3.56198	2.8617	n.s.
b3067	rpoD	Sigma70 (sigma D)	b4237	nrdG	n.s.	-5.43011	-4.3007	n.s.	-3.33333	n.s.
b3067	rpoD	Sigma70 (sigma D)	b2673	nrdH	34.9535	126.5	21.25	7.1875	14	n.s.
b3067	rpoD	Sigma70 (sigma D)	b2674	nrdI	20.6774	73.4	21.8333	4.36364	6.88889	n.s.
b3067	rpoD	Sigma70 (sigma D)	b0413	nrdR	n.s.	n.s.	n.s.	2.0367	n.s.	n.s.
b3067	rpoD	Sigma70 (sigma D)	b4070	nrfA	n.s.	-13.6557	-4.60251	n.s.	-9.05625	n.s.
b3067	rpoD	Sigma70 (sigma D)	b4071	nrfB	n.s.	-10.9167	-3.83333	n.s.	-8.76923	n.s.
b3067	rpoD	Sigma70 (sigma D)	b4072	nrfC	n.s.	-20.3636	-3.77778	n.s.	-8.86364	n.s.
b3067	rpoD	Sigma70 (sigma D)	b4073	nrfD	n.s.	-15.1333	-5.84	n.s.	-4.37778	n.s.
b3067	rpoD	Sigma70 (sigma D)	b4074	nrfE	n.s.	n.s.	n.s.	n.s.	n.s.	n.s.
b3067	rpoD	Sigma70 (sigma D)	b4075	nrfF	n.s.	n.s.	n.s.	n.s.	n.s.	n.s.
b3067	rpoD	Sigma70 (sigma D)	b4076	nrfG	n.s.	n.s.	n.s.	n.s.	n.s.	n.s.
b3067	rpoD	Sigma70 (sigma D)	b1865	nudB	-2.78473	n.s.	n.s.	-2.64038	n.s.	n.s.
b3067	rpoD	Sigma70 (sigma D)	b2288	nuoA	n.s.	-3.88528	n.s.	n.s.	n.s.	n.s.
b3067	rpoD	Sigma70 (sigma D)	b2287	nuoB	n.s.	-3.73289	n.s.	n.s.	n.s.	n.s.
b3067	rpoD	Sigma70 (sigma D)	b2286	nuoC	-3.14427	-5.2445	n.s.	n.s.	n.s.	n.s.
b3067	rpoD	Sigma70 (sigma D)	b2285	nuoE	-2.44769	-7.3015	n.s.	-7.17212	-2.80248	n.s.
b3067	rpoD	Sigma70 (sigma D)	b2284	nuoF	-2.57619	-7.83122	n.s.	-10.3392	-3.30704	n.s.
b3067	rpoD	Sigma70 (sigma D)	b2283	nuoG	-10.1684	-11.2226	n.s.	-14.1095	-4.83432	n.s.
b3067	rpoD	Sigma70 (sigma D)	b2282	nuoH	-10.5317	-13.4868	n.s.	-17.9928	-6.37641	n.s.
b3067	rpoD	Sigma70 (sigma D)	b2281	nuoI	-4.09624	-11.7824	n.s.	-14.7696	-6.61892	n.s.
b3067	rpoD	Sigma70 (sigma D)	b2280	nuoJ	-4.13223	-11.5	n.s.	-8.54054	-6.33993	n.s.
b3067	rpoD	Sigma70 (sigma D)	b2279	nuoK	-4.55963	-10.9565	n.s.	-7.41892	-4.23077	n.s.
b3067	rpoD	Sigma70 (sigma D)	b2278	nuoL	-3.30249	-10.9688	n.s.	-4.06621	-8.11241	n.s.
b3067	rpoD	Sigma70 (sigma D)	b2277	nuoM	-4.1254	-10.2546	n.s.	-15.3388	-32.1146	n.s.
b3067	rpoD	Sigma70 (sigma D)	b2276	nuoN	-3.04775	-8.84173	n.s.	-3.84683	-36.6962	n.s.
b3067	rpoD	Sigma70 (sigma D)	b2393	nupC	-5.26116	-3.56908	n.s.	-10.2836	-5.3597	n.s.
b3067	rpoD	Sigma70 (sigma D)	b2964	nupG	n.s.	n.s.	n.s.	n.s.	n.s.	n.s.
b3067	rpoD	Sigma70 (sigma D)	b3169	nusA	-2.23005	n.s.	n.s.	n.s.	n.s.	n.s.
b3067	rpoD	Sigma70 (sigma D)	b0416	nusB	n.s.	n.s.	n.s.	n.s.	n.s.	n.s.
b3067	rpoD	Sigma70 (sigma D)	b4608	ohsC	n.s.	n.s.	n.s.	n.s.	13	n.s.
b3067	rpoD	Sigma70 (sigma D)	b0957	ompA	n.s.	n.s.	n.s.	n.s.	n.s.	n.s.
b3067	rpoD	Sigma70 (sigma D)	b2215	ompC	-3.96219	-1.99979	n.s.	n.s.	n.s.	n.s.
b3067	rpoD	Sigma70 (sigma D)	b3405	ompR	2.07898	n.s.	n.s.	3.76425	2.87151	n.s.
b3067	rpoD	Sigma70 (sigma D)	b0814	ompX	2.47753	4.61004	n.s.	n.s.	n.s.	n.s.
b3067	rpoD	Sigma70 (sigma D)	b1048	opgG	-3.00573	-2.64885	n.s.	-6.14446	-4.32292	n.s.
b3067	rpoD	Sigma70 (sigma D)	b1049	opgH	-2.94831	-5.20741	n.s.	-15.5745	-10.7945	n.s.
b3067	rpoD	Sigma70 (sigma D)	b1283	osmB	3.30047	25.8503	5.05517	n.s.	2.42353	n.s.
b3067	rpoD	Sigma70 (sigma D)	b1482	osmC	3.45293	n.s.	n.s.	7.73963	6.68331	n.s.
b3067	rpoD	Sigma70 (sigma D)	b1739	osmE	2.35662	6.15222	n.s.	n.s.	n.s.	n.s.
b3067	rpoD	Sigma70 (sigma D)	b4376	osmY	6.93511	28.3913	18.405	4.26644	6.34545	n.s.
b3067	rpoD	Sigma70 (sigma D)	b2373	oxc	n.s.	n.s.	n.s.	n.s.	3.20833	n.s.
b3067	rpoD	Sigma70 (sigma D)	b4458	oxyS	1523.64	1292.16	149.923	10.2041	6.21429	n.s.
b3067	rpoD	Sigma70 (sigma D)	b1388	paaA	n.s.	n.s.	n.s.	n.s.	n.s.	n.s.
b3067	rpoD	Sigma70 (sigma D)	b1389	paaB	n.s.	n.s.	n.s.	n.s.	n.s.	n.s.
b3067	rpoD	Sigma70 (sigma D)	b1390	paaC	n.s.	n.s.	n.s.	n.s.	5	n.s.
b3067	rpoD	Sigma70 (sigma D)	b1391	paaD	n.s.	n.s.	n.s.	n.s.	7.33333	n.s.
b3067	rpoD	Sigma70 (sigma D)	b1392	paaE	n.s.	n.s.	n.s.	n.s.	n.s.	n.s.
b3067	rpoD	Sigma70 (sigma D)	b1393	paaF	n.s.	n.s.	n.s.	n.s.	n.s.	n.s.
b3067	rpoD	Sigma70 (sigma D)	b1394	paaG	n.s.	n.s.	n.s.	n.s.	n.s.	n.s.
b3067	rpoD	Sigma70 (sigma D)	b1395	paaH	n.s.	n.s.	n.s.	n.s.	n.s.	n.s.
b3067	rpoD	Sigma70 (sigma D)	b1396	paaI	n.s.	n.s.	n.s.	3.6	2.22727	n.s.
b3067	rpoD	Sigma70 (sigma D)	b1397	paaJ	3.19463	3.94574	n.s.	3.37349	4.36607	n.s.
b3067	rpoD	Sigma70 (sigma D)	b1398	paaK	2.62332	3.28962	n.s.	2.02834	2.76101	n.s.
b3067	rpoD	Sigma70 (sigma D)	b1399	paaX	n.s.	n.s.	n.s.	n.s.	n.s.	n.s.
b3067	rpoD	Sigma70 (sigma D)	b1400	paaY	n.s.	n.s.	n.s.	-2.07568	n.s.	n.s.
b3067	rpoD	Sigma70 (sigma D)	b3360	pabA	n.s.	3.35354	n.s.	n.s.	n.s.	n.s.
b3067	rpoD	Sigma70 (sigma D)	b0134	panB	n.s.	n.s.	n.s.	n.s.	n.s.	n.s.
b3067	rpoD	Sigma70 (sigma D)	b0133	panC	n.s.	n.s.	n.s.	n.s.	n.s.	n.s.
b3067	rpoD	Sigma70 (sigma D)	b3258	panF	-3.32453	n.s.	n.s.	-3.72137	-2.19027	n.s.
b3067	rpoD	Sigma70 (sigma D)	b3403	pck	n.s.	n.s.	n.s.	n.s.	n.s.	n.s.
b3067	rpoD	Sigma70 (sigma D)	b2743	pcm	n.s.	n.s.	n.s.	n.s.	n.s.	n.s.
b3067	rpoD	Sigma70 (sigma D)	b0143	pcnB	-2.76841	n.s.	n.s.	-2.35399	n.s.	n.s.
b3067	rpoD	Sigma70 (sigma D)	b0113	pdhR	2.35536	n.s.	n.s.	2.54737	4.30447	n.s.
b3067	rpoD	Sigma70 (sigma D)	b2564	pdxJ	2.00393	n.s.	n.s.	2.92076	2.08292	n.s.
b3067	rpoD	Sigma70 (sigma D)	b4260	pepA	n.s.	n.s.	n.s.	n.s.	n.s.	n.s.
b3067	rpoD	Sigma70 (sigma D)	b0237	pepD	n.s.	n.s.	n.s.	n.s.	n.s.	n.s.
b3067	rpoD	Sigma70 (sigma D)	b2908	pepP	2.18877	n.s.	n.s.	n.s.	n.s.	n.s.
b3067	rpoD	Sigma70 (sigma D)	b3916	pfkA	n.s.	n.s.	n.s.	n.s.	-2.12461	n.s.
b3067	rpoD	Sigma70 (sigma D)	b0902	pflA	n.s.	n.s.	n.s.	n.s.	n.s.	n.s.
b3067	rpoD	Sigma70 (sigma D)	b0903	pflB	-2.25719	-7.44828	-7.13979	-4.78553	-21.5635	-2.48891
b3067	rpoD	Sigma70 (sigma D)	b4025	pgi	n.s.	-2.57031	n.s.	-7.85407	-9.96958	n.s.
b3067	rpoD	Sigma70 (sigma D)	b2926	pgk	n.s.	-2.11968	n.s.	-4.81426	-5.34236	n.s.
b3067	rpoD	Sigma70 (sigma D)	b0418	pgpA	n.s.	n.s.	n.s.	n.s.	n.s.	n.s.
b3067	rpoD	Sigma70 (sigma D)	b1278	pgpB	2.02707	n.s.	n.s.	n.s.	n.s.	n.s.
b3067	rpoD	Sigma70 (sigma D)	b2599	pheA	-2.29405	-9.51381	n.s.	-10.6717	-20.3846	n.s.
b3067	rpoD	Sigma70 (sigma D)	b2598	pheL	n.s.	n.s.	-2.20656	n.s.	n.s.	n.s.
b3067	rpoD	Sigma70 (sigma D)	b0576	pheP	-4.08121	-3.12941	n.s.	n.s.	n.s.	n.s.
b3067	rpoD	Sigma70 (sigma D)	b4106	phnC	n.s.	n.s.	n.s.	8.5	29.3333	n.s.
b3067	rpoD	Sigma70 (sigma D)	b4105	phnD	n.s.	n.s.	n.s.	n.s.	3.28571	n.s.
b3067	rpoD	Sigma70 (sigma D)	b4104	phnE	n.s.	n.s.	n.s.	n.s.	n.s.	n.s.
b3067	rpoD	Sigma70 (sigma D)	b4102	phnF	n.s.	n.s.	n.s.	n.s.	n.s.	n.s.
b3067	rpoD	Sigma70 (sigma D)	b4101	phnG	n.s.	n.s.	n.s.	n.s.	n.s.	n.s.
b3067	rpoD	Sigma70 (sigma D)	b4100	phnH	n.s.	n.s.	n.s.	n.s.	n.s.	n.s.
b3067	rpoD	Sigma70 (sigma D)	b4099	phnI	n.s.	n.s.	n.s.	n.s.	n.s.	n.s.
b3067	rpoD	Sigma70 (sigma D)	b4098	phnJ	n.s.	n.s.	n.s.	n.s.	n.s.	n.s.
b3067	rpoD	Sigma70 (sigma D)	b4097	phnK	n.s.	n.s.	n.s.	n.s.	n.s.	n.s.
b3067	rpoD	Sigma70 (sigma D)	b4096	phnL	n.s.	n.s.	n.s.	n.s.	n.s.	n.s.
b3067	rpoD	Sigma70 (sigma D)	b4095	phnM	n.s.	n.s.	n.s.	n.s.	n.s.	n.s.
b3067	rpoD	Sigma70 (sigma D)	b4094	phnN	n.s.	2.66667	n.s.	n.s.	n.s.	n.s.
b3067	rpoD	Sigma70 (sigma D)	b4093	phnO	n.s.	3.06061	n.s.	2.24242	n.s.	n.s.
b3067	rpoD	Sigma70 (sigma D)	b4092	phnP	n.s.	n.s.	n.s.	n.s.	n.s.	n.s.
b3067	rpoD	Sigma70 (sigma D)	b0383	phoA	2.20393	6.97576	n.s.	5.78714	15.4477	n.s.
b3067	rpoD	Sigma70 (sigma D)	b0399	phoB	4.16964	22.1526	3.45697	50.6356	105.487	n.s.
b3067	rpoD	Sigma70 (sigma D)	b0241	phoE	n.s.	n.s.	n.s.	10.9655	132.532	n.s.
b3067	rpoD	Sigma70 (sigma D)	b1020	phoH	7.50781	71.1185	221.441	60.5165	364.966	n.s.
b3067	rpoD	Sigma70 (sigma D)	b0400	phoR	2.25664	15.2393	3.70573	14.4599	34.5368	n.s.
b3067	rpoD	Sigma70 (sigma D)	b3724	phoU	2.99439	7.34271	n.s.	n.s.	3.02889	n.s.
b3067	rpoD	Sigma70 (sigma D)	b2987	pitB	n.s.	n.s.	n.s.	n.s.	n.s.	n.s.
b3067	rpoD	Sigma70 (sigma D)	b2584	pka	-2.57666	-2.07418	-2.21739	-3.68694	-4.57077	n.s.
b3067	rpoD	Sigma70 (sigma D)	b3821	pldA	n.s.	n.s.	n.s.	2.64354	2.6551	n.s.
b3067	rpoD	Sigma70 (sigma D)	b0931	pncB	n.s.	n.s.	n.s.	n.s.	n.s.	n.s.
b3067	rpoD	Sigma70 (sigma D)	b3164	pnp	n.s.	n.s.	n.s.	-2.55118	-2.02379	n.s.
b3067	rpoD	Sigma70 (sigma D)	b1603	pntA	-2.03269	n.s.	n.s.	-2.4297	-2.59253	n.s.
b3067	rpoD	Sigma70 (sigma D)	b1602	pntB	n.s.	n.s.	n.s.	-3.87401	-6.35786	n.s.
b3067	rpoD	Sigma70 (sigma D)	b0060	polB	3.21429	2.1345	n.s.	n.s.	n.s.	n.s.
b3067	rpoD	Sigma70 (sigma D)	b0108	ppdD	n.s.	n.s.	n.s.	n.s.	n.s.	n.s.
b3067	rpoD	Sigma70 (sigma D)	b3363	ppiA	n.s.	n.s.	n.s.	-2.01535	n.s.	n.s.
b3067	rpoD	Sigma70 (sigma D)	b0441	ppiD	n.s.	n.s.	n.s.	n.s.	n.s.	n.s.
b3067	rpoD	Sigma70 (sigma D)	b1702	ppsA	2.49951	5.38073	n.s.	n.s.	n.s.	n.s.
b3067	rpoD	Sigma70 (sigma D)	b0950	pqiA	-2.05263	n.s.	n.s.	n.s.	n.s.	n.s.
b3067	rpoD	Sigma70 (sigma D)	b0951	pqiB	-2.44074	n.s.	n.s.	n.s.	2.21627	n.s.
b3067	rpoD	Sigma70 (sigma D)	b2147	preA	n.s.	-2.05085	-5.11215	n.s.	n.s.	n.s.
b3067	rpoD	Sigma70 (sigma D)	b2146	preT	n.s.	-3.75556	-9.15179	n.s.	n.s.	n.s.
b3067	rpoD	Sigma70 (sigma D)	b1211	prfA	n.s.	n.s.	n.s.	-2.99734	n.s.	n.s.
b3067	rpoD	Sigma70 (sigma D)	b4201	priB	-4.95535	-2.2123	n.s.	n.s.	-2.76822	n.s.
b3067	rpoD	Sigma70 (sigma D)	b3129	prlF	n.s.	n.s.	n.s.	3.01408	3.09548	n.s.
b3067	rpoD	Sigma70 (sigma D)	b3259	prmA	-2.13468	n.s.	n.s.	-4.76202	-3.07513	n.s.
b3067	rpoD	Sigma70 (sigma D)	b1212	prmC	n.s.	-2.51754	n.s.	-3.84018	n.s.	n.s.
b3067	rpoD	Sigma70 (sigma D)	b3799	proM	-2.42105	n.s.	n.s.	n.s.	n.s.	n.s.
b3067	rpoD	Sigma70 (sigma D)	b4111	proP	12.8249	6.72896	n.s.	2.39161	2.5297	n.s.
b3067	rpoD	Sigma70 (sigma D)	b0194	proS	-3.12323	n.s.	n.s.	n.s.	n.s.	n.s.
b3067	rpoD	Sigma70 (sigma D)	b2677	proV	n.s.	n.s.	3.71503	n.s.	6.18593	n.s.
b3067	rpoD	Sigma70 (sigma D)	b2678	proW	2.00676	n.s.	n.s.	n.s.	n.s.	n.s.
b3067	rpoD	Sigma70 (sigma D)	b2679	proX	n.s.	-2.21186	n.s.	-3.77778	-2.02679	n.s.
b3067	rpoD	Sigma70 (sigma D)	b0330	prpR	n.s.	3.95	11.9091	n.s.	n.s.	n.s.
b3067	rpoD	Sigma70 (sigma D)	b1207	prs	n.s.	n.s.	n.s.	-3.78165	-2.16488	n.s.
b3067	rpoD	Sigma70 (sigma D)	b4030	psiE	35.0719	64.2915	16.5088	38.2353	59.4227	n.s.
b3067	rpoD	Sigma70 (sigma D)	b0384	psiF	3.08824	3.44737	n.s.	3.31579	4.59091	n.s.
b3067	rpoD	Sigma70 (sigma D)	b1303	pspF	n.s.	n.s.	n.s.	n.s.	n.s.	n.s.
b3067	rpoD	Sigma70 (sigma D)	b3726	pstA	n.s.	4.55356	n.s.	2.79952	5.84178	n.s.
b3067	rpoD	Sigma70 (sigma D)	b3725	pstB	2.35235	7.48984	n.s.	2.25076	4.72577	n.s.
b3067	rpoD	Sigma70 (sigma D)	b3727	pstC	n.s.	5.96989	n.s.	16.2314	28.5883	n.s.
b3067	rpoD	Sigma70 (sigma D)	b3728	pstS	n.s.	16.1667	7.53159	85.6865	164.781	n.s.
b3067	rpoD	Sigma70 (sigma D)	b1204	pth	n.s.	n.s.	n.s.	n.s.	2.20412	n.s.
b3067	rpoD	Sigma70 (sigma D)	b2821	ptrA	n.s.	n.s.	n.s.	-2.07652	n.s.	n.s.
b3067	rpoD	Sigma70 (sigma D)	b1101	ptsG	-6.37074	-13.0634	n.s.	-2.73796	-11.7969	n.s.
b3067	rpoD	Sigma70 (sigma D)	b2415	ptsH	-5.16694	-3.61848	n.s.	-2.45238	-3.12191	n.s.
b3067	rpoD	Sigma70 (sigma D)	b2416	ptsI	-3.32053	-2.54291	n.s.	-2.90988	-3.44229	n.s.
b3067	rpoD	Sigma70 (sigma D)	b3204	ptsN	n.s.	n.s.	n.s.	-2.66667	-3.82848	n.s.
b3067	rpoD	Sigma70 (sigma D)	b4177	purA	n.s.	-2.20167	n.s.	-3.5666	-3.49402	n.s.
b3067	rpoD	Sigma70 (sigma D)	b1131	purB	-7.47372	n.s.	n.s.	-11.6578	-8.06742	n.s.
b3067	rpoD	Sigma70 (sigma D)	b2476	purC	-2.65456	n.s.	n.s.	n.s.	n.s.	n.s.
b3067	rpoD	Sigma70 (sigma D)	b4005	purD	-2.53908	n.s.	n.s.	-6.86343	-4.6221	n.s.
b3067	rpoD	Sigma70 (sigma D)	b0523	purE	-6.72334	n.s.	4.55382	n.s.	n.s.	3.16848
b3067	rpoD	Sigma70 (sigma D)	b2312	purF	-9.77327	n.s.	n.s.	-6.91002	-4.42498	n.s.
b3067	rpoD	Sigma70 (sigma D)	b4006	purH	-4.16462	n.s.	n.s.	-5.90407	-2.30677	n.s.
b3067	rpoD	Sigma70 (sigma D)	b0522	purK	-5.93608	n.s.	2.37168	-4.02256	n.s.	n.s.
b3067	rpoD	Sigma70 (sigma D)	b2557	purL	-4.10838	n.s.	n.s.	-23.7902	-13.5664	n.s.
b3067	rpoD	Sigma70 (sigma D)	b2499	purM	-4.76582	n.s.	3.39129	-6.53418	n.s.	n.s.
b3067	rpoD	Sigma70 (sigma D)	b2500	purN	-4.4404	n.s.	n.s.	-3.04238	-2.08502	n.s.
b3067	rpoD	Sigma70 (sigma D)	b1658	purR	n.s.	n.s.	n.s.	n.s.	2.95235	n.s.
b3067	rpoD	Sigma70 (sigma D)	b1014	putA	n.s.	-3.19411	n.s.	n.s.	n.s.	n.s.
b3067	rpoD	Sigma70 (sigma D)	b1015	putP	-2.51223	n.s.	n.s.	n.s.	n.s.	n.s.
b3067	rpoD	Sigma70 (sigma D)	b1854	pykA	n.s.	-2.98778	n.s.	n.s.	-2.76324	n.s.
b3067	rpoD	Sigma70 (sigma D)	b1676	pykF	-5.08418	-4.42085	n.s.	-5.19562	-3.04788	n.s.
b3067	rpoD	Sigma70 (sigma D)	b1062	pyrC	n.s.	n.s.	n.s.	-2.28668	n.s.	n.s.
b3067	rpoD	Sigma70 (sigma D)	b0945	pyrD	-10.1928	-2.84759	n.s.	-4.52335	-2.56361	n.s.
b3067	rpoD	Sigma70 (sigma D)	b1281	pyrF	-2.6241	n.s.	n.s.	n.s.	n.s.	n.s.
b3067	rpoD	Sigma70 (sigma D)	b0171	pyrH	-2.18137	n.s.	n.s.	n.s.	n.s.	n.s.
b3067	rpoD	Sigma70 (sigma D)	b3025	qseB	12.2941	n.s.	n.s.	6	3.5	n.s.
b3067	rpoD	Sigma70 (sigma D)	b3026	qseC	2.94203	n.s.	n.s.	2.31169	n.s.	n.s.
b3067	rpoD	Sigma70 (sigma D)	b3205	yhbJ	n.s.	n.s.	n.s.	-4.22836	-4.05619	n.s.
b3067	rpoD	Sigma70 (sigma D)	b0892	rarA	-2.11765	n.s.	n.s.	-3.98246	-2.843	n.s.
b3067	rpoD	Sigma70 (sigma D)	b3167	rbfA	n.s.	n.s.	n.s.	n.s.	n.s.	n.s.
b3067	rpoD	Sigma70 (sigma D)	b3749	rbsA	-12.2207	-14.7545	-5.13303	-35.6727	-39.1944	n.s.
b3067	rpoD	Sigma70 (sigma D)	b3751	rbsB	-2.71879	-2.84271	-3.38336	-2.9542	-4.714	n.s.
b3067	rpoD	Sigma70 (sigma D)	b3750	rbsC	-10.9431	-7.09202	n.s.	-11.0296	-9.75728	n.s.
b3067	rpoD	Sigma70 (sigma D)	b3748	rbsD	-7.81526	-9.68852	-9.79661	-39.1636	-27.0526	n.s.
b3067	rpoD	Sigma70 (sigma D)	b3752	rbsK	-2.33287	n.s.	n.s.	-3.5197	-3.1569	n.s.
b3067	rpoD	Sigma70 (sigma D)	b3753	rbsR	-2.3018	n.s.	n.s.	-2.92746	-2.02899	n.s.
b3067	rpoD	Sigma70 (sigma D)	b2106	rcnA	3.26496	4.83417	n.s.	n.s.	4.82759	n.s.
b3067	rpoD	Sigma70 (sigma D)	b2107	rcnB	n.s.	3.6	n.s.	2.86731	2.74269	n.s.
b3067	rpoD	Sigma70 (sigma D)	b2105	rcnR	3.58	3.37762	n.s.	5.83258	5.828	n.s.
b3067	rpoD	Sigma70 (sigma D)	b1951	rcsA	-13.641	n.s.	n.s.	-24.5	-6.70213	n.s.
b3067	rpoD	Sigma70 (sigma D)	b2217	rcsB	n.s.	n.s.	n.s.	2.44993	2.59588	n.s.
b3067	rpoD	Sigma70 (sigma D)	b2216	rcsD	n.s.	n.s.	n.s.	n.s.	n.s.	n.s.
b3067	rpoD	Sigma70 (sigma D)	b4454	rdlD	n.s.	n.s.	n.s.	n.s.	n.s.	n.s.
b3067	rpoD	Sigma70 (sigma D)	b3859	srkA	n.s.	n.s.	n.s.	n.s.	n.s.	n.s.
b3067	rpoD	Sigma70 (sigma D)	b2699	recA	10.1114	3.18209	n.s.	2.46517	2.45926	n.s.
b3067	rpoD	Sigma70 (sigma D)	b2820	recB	-3.93726	-2.39202	n.s.	-8.35872	-8.58385	n.s.
b3067	rpoD	Sigma70 (sigma D)	b2822	recC	n.s.	n.s.	n.s.	n.s.	n.s.	n.s.
b3067	rpoD	Sigma70 (sigma D)	b2819	recD	n.s.	n.s.	n.s.	-3.14706	-4.875	n.s.
b3067	rpoD	Sigma70 (sigma D)	b3700	recF	n.s.	n.s.	n.s.	-4.615	-2.06038	n.s.
b3067	rpoD	Sigma70 (sigma D)	b3652	recG	-7.36585	-3.33394	n.s.	-19.9829	-13.7265	n.s.
b3067	rpoD	Sigma70 (sigma D)	b2616	recN	14.3126	4.04823	2.9512	n.s.	n.s.	n.s.
b3067	rpoD	Sigma70 (sigma D)	b2565	recO	-5.09938	-2.62977	n.s.	-4.91892	-3.29121	n.s.
b3067	rpoD	Sigma70 (sigma D)	b2698	recX	4.7561	2.81481	n.s.	n.s.	n.s.	n.s.
b3067	rpoD	Sigma70 (sigma D)	b2784	relA	n.s.	n.s.	n.s.	n.s.	n.s.	n.s.
b3067	rpoD	Sigma70 (sigma D)	b1564	relB	n.s.	n.s.	n.s.	2.64754	5.33854	n.s.
b3067	rpoD	Sigma70 (sigma D)	b1563	relE	n.s.	n.s.	n.s.	2.65739	5.8081	n.s.
b3067	rpoD	Sigma70 (sigma D)	b3619	hldD	n.s.	n.s.	n.s.	n.s.	n.s.	n.s.
b3067	rpoD	Sigma70 (sigma D)	b3784	wecA	n.s.	n.s.	n.s.	n.s.	n.s.	n.s.
b3067	rpoD	Sigma70 (sigma D)	b3791	wecE	n.s.	n.s.	n.s.	n.s.	n.s.	n.s.
b3067	rpoD	Sigma70 (sigma D)	b3790	wecD	-3.67516	-3.25325	n.s.	-3.61017	-3.30303	n.s.
b3067	rpoD	Sigma70 (sigma D)	b3788	rffG	-4.11007	-2.46831	n.s.	-5.69208	-4.47794	n.s.
b3067	rpoD	Sigma70 (sigma D)	b3789	rffH	-3.2947	-3.90323	n.s.	-3.56311	-2.77888	n.s.
b3067	rpoD	Sigma70 (sigma D)	b3794	wecG	n.s.	n.s.	n.s.	n.s.	n.s.	n.s.
b3067	rpoD	Sigma70 (sigma D)	b4482	yigE	n.s.	n.s.	n.s.	n.s.	n.s.	n.s.
b3067	rpoD	Sigma70 (sigma D)	b3903	rhaA	n.s.	n.s.	n.s.	-2.71429	n.s.	n.s.
b3067	rpoD	Sigma70 (sigma D)	b3904	rhaB	n.s.	n.s.	n.s.	n.s.	n.s.	n.s.
b3067	rpoD	Sigma70 (sigma D)	b3902	rhaD	n.s.	n.s.	n.s.	n.s.	-26	n.s.
b3067	rpoD	Sigma70 (sigma D)	b3906	rhaR	n.s.	n.s.	-6.58333	n.s.	n.s.	n.s.
b3067	rpoD	Sigma70 (sigma D)	b3905	rhaS	n.s.	n.s.	n.s.	2.46667	2.08824	n.s.
b3067	rpoD	Sigma70 (sigma D)	b3907	rhaT	2.43478	2.09804	n.s.	2.04	n.s.	n.s.
b3067	rpoD	Sigma70 (sigma D)	b1277	ribA	n.s.	n.s.	n.s.	n.s.	n.s.	n.s.
b3067	rpoD	Sigma70 (sigma D)	b0414	ribD	n.s.	n.s.	n.s.	n.s.	n.s.	n.s.
b3067	rpoD	Sigma70 (sigma D)	b0415	ribE	n.s.	n.s.	n.s.	n.s.	n.s.	n.s.
b3067	rpoD	Sigma70 (sigma D)	b0025	ribF	n.s.	n.s.	n.s.	2.36364	n.s.	n.s.
b3067	rpoD	Sigma70 (sigma D)	b2162	rihB	n.s.	n.s.	n.s.	6.88889	2.66667	n.s.
b3067	rpoD	Sigma70 (sigma D)	b0852	rimK	-2.19346	n.s.	n.s.	n.s.	n.s.	n.s.
b3067	rpoD	Sigma70 (sigma D)	b2608	rimM	-6.40444	-2.50197	n.s.	-2.09632	-2.037	n.s.
b3067	rpoD	Sigma70 (sigma D)	b3170	rimP	-2.11555	n.s.	n.s.	n.s.	n.s.	n.s.
b3067	rpoD	Sigma70 (sigma D)	b3179	rlmE	7.48176	n.s.	n.s.	2.57165	2.3457	n.s.
b3067	rpoD	Sigma70 (sigma D)	b0058	rluA	n.s.	n.s.	n.s.	-4.689	-2.74576	n.s.
b3067	rpoD	Sigma70 (sigma D)	b1286	rnb	-5.63081	-3.5403	n.s.	-25.3834	-15.3669	n.s.
b3067	rpoD	Sigma70 (sigma D)	b2567	rnc	n.s.	n.s.	n.s.	n.s.	2.01884	n.s.
b3067	rpoD	Sigma70 (sigma D)	b1804	rnd	n.s.	n.s.	n.s.	n.s.	n.s.	n.s.
b3067	rpoD	Sigma70 (sigma D)	b1084	rne	n.s.	n.s.	n.s.	-6.65233	-4.67769	n.s.
b3067	rpoD	Sigma70 (sigma D)	b2630	rnlA	n.s.	n.s.	n.s.	n.s.	n.s.	n.s.
b3067	rpoD	Sigma70 (sigma D)	b2631	rnlB	n.s.	n.s.	n.s.	n.s.	n.s.	n.s.
b3067	rpoD	Sigma70 (sigma D)	b3123	rnpB	n.s.	n.s.	n.s.	n.s.	n.s.	n.s.
b3067	rpoD	Sigma70 (sigma D)	b3386	rpe	n.s.	n.s.	n.s.	n.s.	n.s.	n.s.
b3067	rpoD	Sigma70 (sigma D)	b4090	rpiB	39.9167	n.s.	-3	n.s.	n.s.	n.s.
b3067	rpoD	Sigma70 (sigma D)	b4089	alsR	n.s.	n.s.	n.s.	n.s.	n.s.	n.s.
b3067	rpoD	Sigma70 (sigma D)	b3317	rplB	-11.5604	-5.49575	n.s.	n.s.	-3.16338	n.s.
b3067	rpoD	Sigma70 (sigma D)	b3320	rplC	-12.46	-5.18334	n.s.	n.s.	-2.61719	n.s.
b3067	rpoD	Sigma70 (sigma D)	b3319	rplD	-13.0667	-5.47917	n.s.	n.s.	-2.75839	n.s.
b3067	rpoD	Sigma70 (sigma D)	b4203	rplI	-4.59251	n.s.	n.s.	n.s.	n.s.	n.s.
b3067	rpoD	Sigma70 (sigma D)	b3231	rplM	-7.39472	-2.21057	n.s.	n.s.	-2.4241	n.s.
b3067	rpoD	Sigma70 (sigma D)	b3313	rplP	-7.73488	-5.27738	n.s.	n.s.	-3.16412	n.s.
b3067	rpoD	Sigma70 (sigma D)	b3294	rplQ	n.s.	-2.71394	n.s.	n.s.	-2.20456	n.s.
b3067	rpoD	Sigma70 (sigma D)	b2606	rplS	-6.16308	-2.38297	n.s.	n.s.	n.s.	n.s.
b3067	rpoD	Sigma70 (sigma D)	b1716	rplT	-2.43129	-2.36766	n.s.	n.s.	n.s.	n.s.
b3067	rpoD	Sigma70 (sigma D)	b3186	rplU	n.s.	n.s.	n.s.	n.s.	-1.99404	n.s.
b3067	rpoD	Sigma70 (sigma D)	b3315	rplV	-11.8432	-5.50943	n.s.	n.s.	-3.43714	n.s.
b3067	rpoD	Sigma70 (sigma D)	b3318	rplW	-12.8465	-5.63536	n.s.	n.s.	-3.11318	n.s.
b3067	rpoD	Sigma70 (sigma D)	b3185	rpmA	n.s.	n.s.	n.s.	n.s.	n.s.	n.s.
b3067	rpoD	Sigma70 (sigma D)	b3312	rpmC	-4.91895	-4.54982	n.s.	n.s.	-2.92411	n.s.
b3067	rpoD	Sigma70 (sigma D)	b1717	rpmI	-2.41853	-2.18704	n.s.	n.s.	n.s.	n.s.
b3067	rpoD	Sigma70 (sigma D)	b3295	rpoA	n.s.	-2.64272	n.s.	n.s.	-2.26349	n.s.
b3067	rpoD	Sigma70 (sigma D)	b3067	rpoD	2.51317	n.s.	n.s.	n.s.	n.s.	n.s.
b3067	rpoD	Sigma70 (sigma D)	b2573	rpoE	n.s.	n.s.	n.s.	n.s.	n.s.	n.s.
b3067	rpoD	Sigma70 (sigma D)	b3461	rpoH	2.33884	4.41091	n.s.	6.45178	4.95911	n.s.
b3067	rpoD	Sigma70 (sigma D)	b3202	rpoN	n.s.	n.s.	n.s.	n.s.	n.s.	n.s.
b3067	rpoD	Sigma70 (sigma D)	b2741	rpoS	3.45715	3.49603	n.s.	14.1837	9.82363	n.s.
b3067	rpoD	Sigma70 (sigma D)	b3649	rpoZ	n.s.	n.s.	n.s.	2.947	2.44282	n.s.
b3067	rpoD	Sigma70 (sigma D)	b0911	rpsA	-6.89828	-3.56649	n.s.	-5.40039	-3.3181	n.s.
b3067	rpoD	Sigma70 (sigma D)	b0169	rpsB	n.s.	n.s.	n.s.	n.s.	n.s.	n.s.
b3067	rpoD	Sigma70 (sigma D)	b3314	rpsC	-9.21173	-5.39123	n.s.	n.s.	-3.30454	n.s.
b3067	rpoD	Sigma70 (sigma D)	b3296	rpsD	n.s.	-2.43186	n.s.	n.s.	n.s.	n.s.
b3067	rpoD	Sigma70 (sigma D)	b4200	rpsF	-4.79569	-2.01546	n.s.	n.s.	-2.84614	n.s.
b3067	rpoD	Sigma70 (sigma D)	b3230	rpsI	-7.60506	-2.25236	n.s.	n.s.	-2.17013	n.s.
b3067	rpoD	Sigma70 (sigma D)	b3321	rpsJ	-11.4983	-4.85807	n.s.	n.s.	-2.55583	n.s.
b3067	rpoD	Sigma70 (sigma D)	b3297	rpsK	n.s.	-2.34803	n.s.	n.s.	n.s.	n.s.
b3067	rpoD	Sigma70 (sigma D)	b3298	rpsM	n.s.	-2.14864	n.s.	n.s.	n.s.	n.s.
b3067	rpoD	Sigma70 (sigma D)	b3165	rpsO	-2.79202	n.s.	n.s.	2.6824	2.32465	n.s.
b3067	rpoD	Sigma70 (sigma D)	b2609	rpsP	-5.77309	-2.27871	n.s.	n.s.	n.s.	n.s.
b3067	rpoD	Sigma70 (sigma D)	b3311	rpsQ	-3.86284	-4.43942	n.s.	n.s.	-2.8058	n.s.
b3067	rpoD	Sigma70 (sigma D)	b4202	rpsR	-4.59284	n.s.	n.s.	n.s.	-2.53077	n.s.
b3067	rpoD	Sigma70 (sigma D)	b3316	rpsS	-10.3074	-5.12275	n.s.	n.s.	-3.44152	n.s.
b3067	rpoD	Sigma70 (sigma D)	b3065	rpsU	-2.16764	n.s.	n.s.	n.s.	n.s.	n.s.
b3067	rpoD	Sigma70 (sigma D)	b3929	rraA	2.52739	n.s.	n.s.	2.18172	n.s.	n.s.
b3067	rpoD	Sigma70 (sigma D)	b4255	rraB	n.s.	n.s.	n.s.	n.s.	n.s.	n.s.
b3067	rpoD	Sigma70 (sigma D)	b3971	rrfB	n.s.	n.s.	n.s.	n.s.	n.s.	n.s.
b3067	rpoD	Sigma70 (sigma D)	b3274	rrfD	n.s.	n.s.	n.s.	n.s.	n.s.	n.s.
b3067	rpoD	Sigma70 (sigma D)	b3272	rrfF	n.s.	n.s.	n.s.	n.s.	n.s.	n.s.
b3067	rpoD	Sigma70 (sigma D)	b0205	rrfH	n.s.	n.s.	n.s.	n.s.	n.s.	n.s.
b3067	rpoD	Sigma70 (sigma D)	b3970	rrlB	n.s.	n.s.	n.s.	n.s.	n.s.	n.s.
b3067	rpoD	Sigma70 (sigma D)	b3275	rrlD	n.s.	n.s.	n.s.	n.s.	n.s.	n.s.
b3067	rpoD	Sigma70 (sigma D)	b0204	rrlH	n.s.	n.s.	n.s.	n.s.	n.s.	n.s.
b3067	rpoD	Sigma70 (sigma D)	b3968	rrsB	n.s.	n.s.	n.s.	n.s.	n.s.	n.s.
b3067	rpoD	Sigma70 (sigma D)	b3278	rrsD	n.s.	n.s.	n.s.	n.s.	n.s.	n.s.
b3067	rpoD	Sigma70 (sigma D)	b0201	rrsH	n.s.	n.s.	n.s.	n.s.	n.s.	n.s.
b3067	rpoD	Sigma70 (sigma D)	b3995	rsd	18.7481	21.31	4.62073	17.0744	17.6624	n.s.
b3067	rpoD	Sigma70 (sigma D)	b2572	rseA	2.41941	n.s.	n.s.	2.51672	2.0896	n.s.
b3067	rpoD	Sigma70 (sigma D)	b2571	rseB	n.s.	n.s.	n.s.	n.s.	n.s.	n.s.
b3067	rpoD	Sigma70 (sigma D)	b2570	rseC	n.s.	n.s.	n.s.	-5.3629	-3.98571	n.s.
b3067	rpoD	Sigma70 (sigma D)	b0082	rsmH	n.s.	n.s.	n.s.	3.29268	2.65898	n.s.
b3067	rpoD	Sigma70 (sigma D)	b1013	rutR	5.0988	3.23485	n.s.	4.03774	3.63768	n.s.
b3067	rpoD	Sigma70 (sigma D)	b1863	ruvC	-3.57213	-5.50542	n.s.	-3.78571	-2.57944	n.s.
b3067	rpoD	Sigma70 (sigma D)	b4597	rydC	n.s.	n.s.	n.s.	3.42857	n.s.	n.s.
b3067	rpoD	Sigma70 (sigma D)	b4609	ryfD	n.s.	n.s.	n.s.	n.s.	n.s.	n.s.
b3067	rpoD	Sigma70 (sigma D)	b4451	ryhB	n.s.	n.s.	n.s.	n.s.	n.s.	n.s.
b3067	rpoD	Sigma70 (sigma D)	b4624	ryjB	n.s.	n.s.	n.s.	n.s.	n.s.	n.s.
b3067	rpoD	Sigma70 (sigma D)	b1500	safA	n.s.	n.s.	n.s.	n.s.	n.s.	n.s.
b3067	rpoD	Sigma70 (sigma D)	b0397	sbcC	-4.56334	-3.01997	n.s.	-4.7204	-3.53244	n.s.
b3067	rpoD	Sigma70 (sigma D)	b0398	sbcD	n.s.	n.s.	n.s.	n.s.	n.s.	n.s.
b3067	rpoD	Sigma70 (sigma D)	b0723	sdhA	n.s.	n.s.	n.s.	-7.63155	-4.9904	n.s.
b3067	rpoD	Sigma70 (sigma D)	b0724	sdhB	n.s.	n.s.	n.s.	-5.84701	-8.92396	n.s.
b3067	rpoD	Sigma70 (sigma D)	b0721	sdhC	-3.34298	n.s.	4.98087	-3.5175	n.s.	n.s.
b3067	rpoD	Sigma70 (sigma D)	b0722	sdhD	-3.14701	n.s.	n.s.	-7.25688	-2.11136	n.s.
b3067	rpoD	Sigma70 (sigma D)	b1916	sdiA	n.s.	n.s.	2.04695	n.s.	3.11717	n.s.
b3067	rpoD	Sigma70 (sigma D)	b3175	secG	-2.20191	n.s.	n.s.	n.s.	n.s.	n.s.
b3067	rpoD	Sigma70 (sigma D)	b2913	serA	n.s.	n.s.	n.s.	n.s.	n.s.	n.s.
b3067	rpoD	Sigma70 (sigma D)	b0907	serC	n.s.	n.s.	n.s.	-3.01553	-4.17524	n.s.
b3067	rpoD	Sigma70 (sigma D)	b0971	serT	n.s.	2.07025	4.27919	n.s.	n.s.	n.s.
b3067	rpoD	Sigma70 (sigma D)	b1975	serU	2.096	2.06579	n.s.	n.s.	n.s.	n.s.
b3067	rpoD	Sigma70 (sigma D)	b2695	serV	n.s.	n.s.	n.s.	n.s.	n.s.	n.s.
b3067	rpoD	Sigma70 (sigma D)	b0883	serW	n.s.	n.s.	n.s.	n.s.	n.s.	n.s.
b3067	rpoD	Sigma70 (sigma D)	b1032	serX	n.s.	n.s.	n.s.	n.s.	n.s.	n.s.
b3067	rpoD	Sigma70 (sigma D)	b0070	setA	n.s.	n.s.	n.s.	n.s.	n.s.	n.s.
b3067	rpoD	Sigma70 (sigma D)	b0146	sfsA	2.08845	n.s.	n.s.	n.s.	n.s.	n.s.
b3067	rpoD	Sigma70 (sigma D)	b3583	sgbE	2.53704	2.58974	n.s.	4.06667	2.92647	n.s.
b3067	rpoD	Sigma70 (sigma D)	b3581	sgbH	n.s.	n.s.	n.s.	n.s.	n.s.	n.s.
b3067	rpoD	Sigma70 (sigma D)	b3582	sgbU	n.s.	n.s.	n.s.	n.s.	n.s.	n.s.
b3067	rpoD	Sigma70 (sigma D)	b0069	sgrR	2.49802	n.s.	n.s.	n.s.	n.s.	n.s.
b3067	rpoD	Sigma70 (sigma D)	b4577	sgrS	2.22464	n.s.	2.31111	n.s.	2.2514	n.s.
b3067	rpoD	Sigma70 (sigma D)	b4662	sgrT	n.s.	n.s.	n.s.	n.s.	n.s.	n.s.
b3067	rpoD	Sigma70 (sigma D)	b1981	shiA	2.06381	n.s.	n.s.	n.s.	n.s.	n.s.
b3067	rpoD	Sigma70 (sigma D)	b4687	shoB	n.s.	n.s.	n.s.	n.s.	n.s.	n.s.
b3067	rpoD	Sigma70 (sigma D)	b4436	sibA	n.s.	n.s.	-2.11464	n.s.	n.s.	n.s.
b3067	rpoD	Sigma70 (sigma D)	b4437	sibB	n.s.	n.s.	-2.35282	n.s.	n.s.	n.s.
b3067	rpoD	Sigma70 (sigma D)	b4447	sibD	n.s.	n.s.	-2.0478	n.s.	n.s.	n.s.
b3067	rpoD	Sigma70 (sigma D)	b4611	sibE	n.s.	n.s.	n.s.	n.s.	n.s.	n.s.
b3067	rpoD	Sigma70 (sigma D)	b2340	sixA	n.s.	n.s.	n.s.	2.49795	2.70288	n.s.
b3067	rpoD	Sigma70 (sigma D)	b3641	slmA	n.s.	n.s.	n.s.	3.90296	4.38782	n.s.
b3067	rpoD	Sigma70 (sigma D)	b3506	slp	n.s.	n.s.	n.s.	n.s.	n.s.	n.s.
b3067	rpoD	Sigma70 (sigma D)	b0921	smtA	n.s.	n.s.	n.s.	2.92188	2.38635	n.s.
b3067	rpoD	Sigma70 (sigma D)	b3908	sodA	n.s.	n.s.	11.3843	n.s.	n.s.	n.s.
b3067	rpoD	Sigma70 (sigma D)	b1656	sodB	n.s.	-2.9473	-5.85614	-8.39157	-17.433	n.s.
b3067	rpoD	Sigma70 (sigma D)	b1272	sohB	n.s.	n.s.	n.s.	n.s.	n.s.	n.s.
b3067	rpoD	Sigma70 (sigma D)	b4063	soxR	23.28	4.84277	n.s.	4.54955	2.16429	n.s.
b3067	rpoD	Sigma70 (sigma D)	b4062	soxS	5.76923	20.5278	4.33138	7.92636	4.21708	n.s.
b3067	rpoD	Sigma70 (sigma D)	b2938	speA	n.s.	2.30213	n.s.	n.s.	n.s.	n.s.
b3067	rpoD	Sigma70 (sigma D)	b2937	speB	n.s.	-2.57558	n.s.	n.s.	-2.09222	n.s.
b3067	rpoD	Sigma70 (sigma D)	b0120	speD	-3.20052	-5.67544	n.s.	-2.01705	-9.73113	n.s.
b3067	rpoD	Sigma70 (sigma D)	b0121	speE	-2.05693	-3.64906	n.s.	-2.09958	-3.38756	n.s.
b3067	rpoD	Sigma70 (sigma D)	b3864	spf	n.s.	n.s.	n.s.	3.74744	3.60301	n.s.
b3067	rpoD	Sigma70 (sigma D)	b3650	spoT	-2.1185	n.s.	n.s.	-2.7005	-2.39403	n.s.
b3067	rpoD	Sigma70 (sigma D)	b1743	spy	2.69099	5.1551	n.s.	2.60232	3.77103	n.s.
b3067	rpoD	Sigma70 (sigma D)	b2702	srlA	n.s.	-9.37037	-24.6667	-3.09434	-44.2	n.s.
b3067	rpoD	Sigma70 (sigma D)	b2704	srlB	-2.65625	-6.61905	-8.625	-2.29268	-60.5	n.s.
b3067	rpoD	Sigma70 (sigma D)	b2705	srlD	n.s.	-5.08036	-5.59259	n.s.	-6.03659	n.s.
b3067	rpoD	Sigma70 (sigma D)	b2703	srlE	n.s.	-14.8182	-9.20588	-4.28846	-40.4286	n.s.
b3067	rpoD	Sigma70 (sigma D)	b2707	srlR	-2.34304	n.s.	-2.53017	n.s.	n.s.	n.s.
b3067	rpoD	Sigma70 (sigma D)	b4585	chiX	n.s.	n.s.	n.s.	n.s.	n.s.	n.s.
b3067	rpoD	Sigma70 (sigma D)	b4059	ssb	n.s.	n.s.	n.s.	n.s.	n.s.	n.s.
b3067	rpoD	Sigma70 (sigma D)	b2879	ssnA	n.s.	n.s.	n.s.	n.s.	n.s.	n.s.
b3067	rpoD	Sigma70 (sigma D)	b2621	ssrA	n.s.	n.s.	n.s.	n.s.	n.s.	n.s.
b3067	rpoD	Sigma70 (sigma D)	b2911	ssrS	n.s.	n.s.	n.s.	n.s.	n.s.	n.s.
b3067	rpoD	Sigma70 (sigma D)	b0936	ssuA	n.s.	n.s.	n.s.	n.s.	n.s.	n.s.
b3067	rpoD	Sigma70 (sigma D)	b0933	ssuB	n.s.	n.s.	n.s.	2.16438	n.s.	n.s.
b3067	rpoD	Sigma70 (sigma D)	b0934	ssuC	n.s.	n.s.	n.s.	n.s.	n.s.	n.s.
b3067	rpoD	Sigma70 (sigma D)	b0935	ssuD	n.s.	n.s.	n.s.	n.s.	n.s.	n.s.
b3067	rpoD	Sigma70 (sigma D)	b0937	ssuE	n.s.	n.s.	n.s.	-9.33333	n.s.	n.s.
b3067	rpoD	Sigma70 (sigma D)	b2669	stpA	-5.43359	-4.65557	n.s.	n.s.	n.s.	n.s.
b3067	rpoD	Sigma70 (sigma D)	b0726	sucA	-3.1696	n.s.	n.s.	-5.70731	-5.21699	n.s.
b3067	rpoD	Sigma70 (sigma D)	b0727	sucB	-4.40908	-3.64176	n.s.	-2.69261	-6.04269	n.s.
b3067	rpoD	Sigma70 (sigma D)	b0728	sucC	-3.5779	-4.19183	n.s.	-4.63875	-8.98993	n.s.
b3067	rpoD	Sigma70 (sigma D)	b0729	sucD	-2.79301	-4.28319	n.s.	-3.21239	-9.53433	n.s.
b3067	rpoD	Sigma70 (sigma D)	b1684	sufA	32.3922	39.28	5.19231	n.s.	3	n.s.
b3067	rpoD	Sigma70 (sigma D)	b1683	sufB	12.9717	22.4157	5.35323	n.s.	n.s.	n.s.
b3067	rpoD	Sigma70 (sigma D)	b1682	sufC	5.34677	20.7397	6.11224	n.s.	2.31746	n.s.
b3067	rpoD	Sigma70 (sigma D)	b1681	sufD	3.65595	13.436	4.59707	n.s.	n.s.	n.s.
b3067	rpoD	Sigma70 (sigma D)	b1679	sufE	n.s.	4.67949	n.s.	n.s.	n.s.	n.s.
b3067	rpoD	Sigma70 (sigma D)	b1680	sufS	2.62082	6.67907	3.77817	n.s.	n.s.	n.s.
b3067	rpoD	Sigma70 (sigma D)	b0958	sulA	23.8025	8.75992	n.s.	5.00638	4.9264	n.s.
b3067	rpoD	Sigma70 (sigma D)	b1434	ydcN	n.s.	n.s.	n.s.	-2.28859	n.s.	n.s.
b3067	rpoD	Sigma70 (sigma D)	b4347	symE	5.26316	n.s.	n.s.	4.22353	5.9322	n.s.
b3067	rpoD	Sigma70 (sigma D)	b4625	symR	n.s.	n.s.	n.s.	n.s.	n.s.	n.s.
b3067	rpoD	Sigma70 (sigma D)	b3836	tatA	n.s.	n.s.	n.s.	n.s.	n.s.	n.s.
b3067	rpoD	Sigma70 (sigma D)	b3838	tatB	n.s.	n.s.	n.s.	n.s.	n.s.	n.s.
b3067	rpoD	Sigma70 (sigma D)	b3839	tatC	n.s.	n.s.	n.s.	-3.75279	-3.09109	n.s.
b3067	rpoD	Sigma70 (sigma D)	b4483	tatD	n.s.	n.s.	n.s.	n.s.	n.s.	n.s.
b3067	rpoD	Sigma70 (sigma D)	b0068	thiB	n.s.	n.s.	n.s.	n.s.	n.s.	n.s.
b3067	rpoD	Sigma70 (sigma D)	b3616	tdh	n.s.	n.s.	n.s.	6.34868	7.55105	n.s.
b3067	rpoD	Sigma70 (sigma D)	b1546	tfaQ	n.s.	n.s.	n.s.	n.s.	n.s.	n.s.
b3067	rpoD	Sigma70 (sigma D)	b4414	tff	n.s.	n.s.	n.s.	n.s.	n.s.	n.s.
b3067	rpoD	Sigma70 (sigma D)	b0417	thiL	-3.7875	n.s.	n.s.	-6.64356	-3.508	n.s.
[truncated: 246 more rows]
