# Supplementary material for: Transcriptional responses of Escherichia coli during recovery from inorganic or organic mercury exposure
Source: BMC Genomics. 2018 Jan 16;19:52. doi: 10.1186/s12864-017-4413-z (PMC5769350; doi:10.1186/s12864-017-4413-z)
Supplement: Supplementary file 10 — fold-change data for transcription factor genes and corresponding regulon genes for each during mercurial exposure based on RegulonDB annotation. (XLSX 501 kb) [file 12864_2017_4413_MOESM10_ESM.xlsx]

## Sheet: TranscriptionFactors_summary
TABLE S12: Transcription Factors from RegulonDB (differential expression represented as fold-change)
Sort order is by regulatory_effect (activator, dual, or repressor) and then by gene_name
feature	gene_id	gene_name	regulator	regulatory_effect	protein_description	Hg_t10	Hg_t30	Hg_t60	PMA_t10	PMA_t30	PMA_t60
CDS	b2213	ada	Ada	activator	O6-methylguanine-DNA methyltransferase, transcription factor; inducible; DNA repair against methylating and alkylating agents; binds Zn(II)	n.s.	n.s.	n.s.	n.s.	n.s.	n.s.
CDS	b4116	adiY	AdiY	activator	Transcriptional activator for adiA, AraC family	n.s.	-7.04762	-11.0702	n.s.	-3.14634	-5.17822
CDS	b0504	allS	AllS	activator	Transcriptional activator for the allD operon	n.s.	n.s.	n.s.	n.s.	n.s.	n.s.
CDS	b0564	appY	AppY	activator	Global transcription regulator, AraC family, DLP12 prophage	n.s.	n.s.	n.s.	n.s.	n.s.	n.s.
CDS	b0064	araC	AraC	activator	Transcriptional activator for the ara regulon; autorepressor in the absence of arabinose co-activator	14.6895	n.s.	n.s.	n.s.	n.s.	n.s.
CDS	b2916	argP	ArgP	activator	Inhibitor of chromosome initiation, transcriptional activator, LysR family; oriC iteron (13-mer) binding protein, competes with DnaA for iteron binding	3.2023	n.s.	n.s.	2.88454	2.24819	n.s.
CDS	b3743	asnC	AsnC	activator	Regulatory gene for asnA, asnC, gidA, Lrp family	n.s.	n.s.	n.s.	n.s.	n.s.	n.s.
CDS	b2220	atoC	AtoC	activator	Response regulator for atoDAEB operon; AtoS is the two-component cognate sensor protein; induced by acetoacetate; ornithine decarboxylase antizyme Az, polyamine-inducible	-2.44554	-3.10989	n.s.	-2.33333	-2.84884	n.s.
CDS	b2079	baeR	BaeR	activator	Response regulator for mdtABCD, acrD and spy	2.11712	n.s.	n.s.	n.s.	n.s.	n.s.
CDS	b4113	basR	BasR	activator	Response regulator for Lipid A modification genes; two-component system involved in polymyxin resistance that senses high extracellular Fe(2+)	-2.50685	n.s.	3.24567	-4.19138	-2.65873	n.s.
CDS	b4366	bglJ	RcsB-BglJ	activator	Transcriptional activator for the silent bgl operon; requires the bglJ4 allele to function; LuxR family	n.s.	n.s.	n.s.	2.06452	2.05714	n.s.
CDS	b4133	cadC	CadC	activator	Transcriptional activator for cadBA, low external pH-, low oxygen-, excess lysine-responsive; homodimeric	n.s.	n.s.	n.s.	n.s.	n.s.	n.s.
CDS	b0034	caiF	CaiF	activator	Transcriptional activator of cai operon	n.s.	n.s.	n.s.	2.86735	2.625	n.s.
CDS	b1987	cbl	Cbl	activator	Transcriptional activator for ssuEADCB and tauABCD	-4.18987	-8.22699	n.s.	-16.3806	-9.725	n.s.
CDS	b0162	cdaR	CdaR	activator	Transcriptional regulator for gar and gud operons	n.s.	n.s.	n.s.	n.s.	-3.10811	n.s.
CDS	b0620	citB	DpiA	activator	Two-component system sensor protein; cognate histidine protein kinase is DpiB; regulates citCDEFXGT operon; represses appY; destabilizes plasmid inheritance	3.08876	2.37811	n.s.	3.39037	3.67816	n.s.
CDS	b3912	cpxR	CpxR	activator	Response regulator, periplasmic stress response; CpxA is cognate sensor protein	n.s.	n.s.	n.s.	-2.54877	-3.22487	n.s.
CDS	b0080	cra	Cra	activator	Catabolite repressor-activator	n.s.	n.s.	-2.17239	n.s.	n.s.	n.s.
CDS	b4398	creB	CreB	activator	Response regulator for CreBC regulon; induced by growth in minimal medium	n.s.	n.s.	n.s.	n.s.	n.s.	n.s.
CDS	b3357	crp	CRP	activator	cAMP receptor protein	2.4539	n.s.	n.s.	n.s.	n.s.	n.s.
CDS	b1040	csgD	CsgD	activator	Transcriptional activator for csgBA and other genes	n.s.	n.s.	n.s.	10.9722	13.2683	n.s.
CDS	b3556	cspA	CspA	activator	Cold-inducible RNA chaperone and anti-terminator; aids gene expression at low temperature; cold shock protein CS7.4; binds ssRNA and ssDNA	n.s.	-2.46341	n.s.	n.s.	-2.03468	n.s.
CDS	b0487	cueR	CueR	activator	Activator of copper-responsive regulon genes cueO and copA; MerR homolog	3.41144	n.s.	n.s.	2.58735	n.s.	n.s.
CDS	b0571	cusR	CusR	activator	Response regulator of the cusCFBA-cusRS divergon; cusS sensor and cusR mediate copper induction	-3.0828	-2.49755	-6.94891	n.s.	-2.8259	-9.0728
CDS	b1275	cysB	CysB	activator	Transcriptional activator for the Cys regulon; N-acetylserine induced; autorepressor	-2.15321	-3.17429	n.s.	-3.65456	-2.42189	n.s.
CDS	b4124	dcuR	DcuR	activator	Response regulator for C4-dicarboxylate; two-component system regulation of anaerobic fumurate respiratory system	n.s.	n.s.	n.s.	-2.86923	-2.85256	n.s.
CDS	b1201	dhaR	DhaR	activator	Transcription activator of the dhaKLM operon	n.s.	n.s.	n.s.	2.53952	2.48005	n.s.
CDS	b2364	dsdC	DsdC	activator	Transcriptional activator for dsdA	n.s.	n.s.	n.s.	n.s.	n.s.	n.s.
CDS	b0294	ecpR	MatA	activator	Putative transcriptional regulator for ecp operon	n.s.	3.16667	n.s.	n.s.	4.81818	n.s.
CDS	b0566	envY	EnvY	activator	Thermoregulatory activator of porin expression, AraC family	n.s.	n.s.	n.s.	2.27778	n.s.	n.s.
CDS	b2369	evgA	EvgA	activator	Response regulator for acid and drug resistance, cognate to EvgS; homodimeric	-2.27746	-3.3617	n.s.	2.68276	3.17636	n.s.
CDS	b1187	fadR	FadR	activator	Repressor/activator for fatty acid metabolism regulon; fatty acid-responsive transcription factor; fabAB, iclR activator (regulates aceBAK, glyoxylate shunt); fad repressor; homodimeric	n.s.	n.s.	n.s.	n.s.	n.s.	n.s.
CDS	b1384	feaR	FeaR	activator	Transcriptional activator for tynA and feaB, AraC family	n.s.	2.90722	n.s.	n.s.	3.21429	n.s.
CDS	b2731	fhlA	FhlA	activator	Formate hydrogen lyase system activator, global regulator	-2.27559	-2.68919	n.s.	n.s.	-2.23226	n.s.
CDS	b1891	flhC	FlhDC	activator	Transcriptional activator of flagellar class II operons; forms heterotetramer with FlhD; CsrA regulon; may be allosteric effector of FlhD	-2.68527	-3.28515	n.s.	n.s.	n.s.	n.s.
CDS	b1892	flhD	FlhDC	activator	Transcriptional activator of flagellar class II operons; forms heterotetramer with FlhC; possible role in regulation of cell division; can function in vivo independently of FlhC, but does not bind DNA by itself; contains HTH motif	-5.5903	-5.39521	n.s.	-7.08642	-4.95886	n.s.
CDS	b2805	fucR	FucR	activator	Positive regulatory protein for fuc regulon	n.s.	n.s.	n.s.	n.s.	n.s.	n.s.
CDS	b3512	gadE	GadE	activator	Transcriptional regulator of gadA and gadBC	n.s.	-4.6	n.s.	n.s.	n.s.	n.s.
CDS	b3516	gadX	GadX	activator	Transcriptional activator for gadA and gadBC, AraC family; repressed by HNS and GadW; stimulated by RpoS	3.19355	2.89744	5.77344	3.73913	11.194	2.83962
CDS	b2980	glcC	GlcC	activator	Transcriptional activator for glc operon, glycolate-binding	6.80045	17.2774	7.69863	6.0082	19.9778	n.s.
CDS	b3868	glnG	NtrC	activator	Nitrogen regulator I	n.s.	n.s.	n.s.	n.s.	n.s.	n.s.
CDS	b2554	glrR	GlrR	activator	Response regulator regulating glmY sRNA; cognate histidine sensor kinase is GlrK(QseE)	-3.45228	n.s.	n.s.	-2.57983	n.s.	n.s.
CDS	b2537	hcaR	HcaR	activator	Transcriptional activator for the hca operon; inducd by 3-phenylpropionate and cinnamic acid; autoregulatory	n.s.	3.59585	n.s.	n.s.	4.19048	n.s.
CDS	b2491	hyfR	HyfR	activator	Formate-sensing regulator for hyf operon	n.s.	n.s.	n.s.	n.s.	n.s.	n.s.
CDS	b4327	hypT	HypT	activator	Hypochlorite-responsive transcription factor; initially identified as a cell density-dependent motility repressor	n.s.	n.s.	n.s.	n.s.	n.s.	n.s.
CDS	b3773	ilvY	IlvY	activator	Transcriptional activator for ilvC	2.26807	n.s.	n.s.	2.07609	n.s.	n.s.
CDS	b0694	kdpE	KdpE	activator	Response regulator of kdp operon; two-component system phosphorylation state and activity modulated by sensor kinase KdpD; responds to ionic strength, ATP and potassium	n.s.	n.s.	n.s.	n.s.	n.s.	n.s.
CDS	b0076	leuO	LeuO	activator	Pleiotropic transcriptional regulator; regulates dsrA; relieves bgl silencing, multi-copy represses cadC	2.06897	n.s.	n.s.	3.96923	6.2459	n.s.
CDS	b2289	lrhA	LrhA	activator	Transcriptional repressor of motility master regulator flhDC; autoregulator	n.s.	n.s.	n.s.	2.49603	2.16415	n.s.
CDS	b2839	lysR	LysR	activator	Transcriptional activator of lysA; autorepressor	n.s.	n.s.	n.s.	n.s.	n.s.	n.s.
CDS	b3418	malT	MalT	activator	ATP-dependent transcriptional activator for the mal regulon	-9.8098	-7.376	-6.76812	-20.693	-19.3239	n.s.
CDS	b1531	marA	MarA	activator	Transcriptional activator for multiple antibiotic resistance; AraC family; resistance to tetracycline, chloramphenicol	15.1629	9.19388	n.s.	46.2035	31.4549	n.s.
CDS	b4118	melR	MelR	activator	Transcriptional activator for melAB, AraC family; autoregulatory repressor in absence of co-activator melibiose	-9.90741	-5.94167	-6.93714	-4.89256	-6.81319	n.s.
CDS	b3828	metR	MetR	activator	Positive regulatory gene for metE and metH; autogenous regulation	36.1442	16.3175	n.s.	-2.16139	4.28033	n.s.
CDS	b0346	mhpR	MhpR	activator	Transcriptional activator, mhp operon; utilizes MHP	6.04727	21.6837	13	4.89145	16.2791	n.s.
CDS	b2127	mlrA	MlrA	activator	Transcriptional regulator of csgD	2.4	3.35897	3.76106	n.s.	n.s.	n.s.
CDS	b0761	modE	ModE	activator	Repressor of the modABC operon for molybdenum transport; secondary activator of hyc and nar operons; dimeric	n.s.	n.s.	n.s.	n.s.	n.s.	n.s.
CDS	b3226	nanR	NanR	activator	Repressor of the nan operon, induced by sialic acid; homodimeric	n.s.	n.s.	n.s.	2.41308	n.s.	n.s.
CDS	b2193	narP	NarP	activator	Two-component regulator protein for nitrate/nitrite response; NarQ is cognate sensor protein	n.s.	n.s.	n.s.	2.34512	2.29953	n.s.
CDS	b0020	nhaR	NhaR	activator	Positive regulator of nhaA, Na(+)-dependent	2.35632	n.s.	n.s.	2.3057	2.34759	n.s.
CDS	b3961	oxyR	OxyR	activator	Oxidative and nitrosative stress transcriptional regulator	n.s.	n.s.	n.s.	n.s.	n.s.	n.s.
CDS	b0399	phoB	PhoB	activator	Positive response regulator for pho regulon, two-component system	4.16964	22.1526	3.45697	50.6356	105.487	n.s.
CDS	b0330	prpR	PrpR	activator	Transcriptional regulator of prp operon; propionate catabolism via 2-methlycitrate cycle, characterized primarily in Salmonella	n.s.	3.95	11.9091	n.s.	n.s.	n.s.
CDS	b1303	pspF	PspF	activator	Transcriptional sigma 54-dependent activator of psp	n.s.	n.s.	n.s.	n.s.	n.s.	n.s.
CDS	b3025	qseB	QseB	activator	Quorum sensing two-component response regulator; cognate to QseC sensor kinase; regulates flagella synthesis and motilty by activating transcription of flhDC	12.2941	n.s.	n.s.	6	3.5	n.s.
CDS	b3753	rbsR	RbsR	activator	Regulatory gene for rbs operon	-2.3018	n.s.	n.s.	-2.92746	-2.02899	n.s.
CDS	b0846	rcdA	RcdA	activator	Transcriptional regulator of csgD and ybiJI; autoregulator	n.s.	n.s.	n.s.	3.4878	n.s.	n.s.
CDS	b0305	rclR	RclR	activator	AraC family transcriptional activator, function unknown	2.82051	2.90566	n.s.	4.93023	7.91304	n.s.
CDS	b1951	rcsA	RcsAB	activator	Positive regulatory gene for capsule (colanic acid) synthesis; two regulatory proteins are derived from the same gene	-13.641	n.s.	n.s.	-24.5	-6.70213	n.s.
CDS	b2217	rcsB	RcsB	activator	Positive regulatory gene for capsule (colanic acid) synthesis; when overexpressed, restores ftsZ84 growth on low-salt medium	n.s.	n.s.	n.s.	2.44993	2.59588	n.s.
CDS	b2217	rcsB	GadE-RcsB	activator	Positive regulatory gene for capsule (colanic acid) synthesis; when overexpressed, restores ftsZ84 growth on low-salt medium	n.s.	n.s.	n.s.	2.44993	2.59588	n.s.
CDS	b3906	rhaR	RhaR	activator	Transcriptional activator for rhaSR, AraC family	n.s.	n.s.	-6.58333	n.s.	n.s.	n.s.
CDS	b3905	rhaS	RhaS	activator	Transcriptional activator for rhaBAD and rhaT, AraC family	n.s.	n.s.	n.s.	2.46667	2.08824	n.s.
CDS	b4396	rob	Rob	activator	Right oriC-binding transcriptional activator, AraC family	n.s.	n.s.	n.s.	n.s.	n.s.	n.s.
CDS	b1608	rstA	RstA	activator	Multicopy suppressor of yjeE, yeaZ or ygjD deletion lethality; predicted response regulator of two-component regulatory system with sensor protein RstB	3.0177	2.69348	n.s.	n.s.	n.s.	n.s.
CDS	b3422	rtcR	RtcR	activator	Transcriptional regulator for rtcAB	n.s.	n.s.	n.s.	2.57895	n.s.	n.s.
CDS	b1013	rutR	RutR	activator	Repressor for rut operon; pyrimidine nitrogen catabolism	5.0988	3.23485	n.s.	4.03774	3.63768	n.s.
CDS	b0069	sgrR	SgrR	activator	Transcriptional activator of sgrS sRNA; sgrS destabilizes ptsG mRNA	2.49802	n.s.	n.s.	n.s.	n.s.	n.s.
CDS	b1642	slyA	SlyA	activator	Activates crytpic hemolysin gene hlyE; global transcriptional regulator	n.s.	n.s.	n.s.	n.s.	n.s.	n.s.
CDS	b4063	soxR	SoxR	activator	Redox-sensitive transcriptional activator for soxS; AraC family	23.28	4.84277	n.s.	4.54955	2.16429	n.s.
CDS	b4062	soxS	SoxS	activator	Global transcription regulator for superoxide response; AraC family	5.76923	20.5278	4.33138	7.92636	4.21708	n.s.
CDS	b2706	srlM	GutM	activator	Part of srl operon	n.s.	n.s.	n.s.	n.s.	n.s.	n.s.
CDS	b3118	tdcA	TdcA	activator	Transcriptional activator of tdc operon	n.s.	-4.61538	-5.64706	2.64286	n.s.	n.s.
CDS	b3119	tdcR	TdcR	activator	Positive regulatory protein for threonine dehydratase, TdcB	n.s.	n.s.	n.s.	n.s.	n.s.	n.s.
CDS	b3060	ttdR	Dan	activator	Transcriptional activator of ttdABT, tartrate-inducible; required for tartrate utilization; anaerobiosis nucleoid protein	-40.4091	-30.4237	-35.4561	-11.8554	-13.693	n.s.
CDS	b3669	uhpA	UhpA	activator	Response regulator of two component system required for uhpT transcription	n.s.	n.s.	n.s.	-2.48148	n.s.	n.s.
CDS	b2405	xapR	XapR	activator	Regulatory gene for xapAB	n.s.	n.s.	n.s.	4.04348	7.34211	n.s.
CDS	b3569	xylR	XylR	activator	Transcriptional activator for xylAB, xylFGHR divergon; AraC family	n.s.	n.s.	n.s.	2.42548	n.s.	n.s.
CDS	b1499	ydeO	YdeO	activator	UV-inducible global regulator, EvgA-, GadE-dependent; transcriptional activator for mdtEF; required for acid resistance conferred by EvgA overexpression; AraC family	n.s.	-7.66667	n.s.	n.s.	n.s.	n.s.
CDS	b2125	yehT	YehT	activator	Overproduction confers low level beta-lactam resistance; probable response regulator with YehU as cognate sensor kinase	-3.16292	-2.74766	n.s.	-3.31383	-2.81319	n.s.
CDS	b2163	yeiL	YeiL	activator	Enhanced loss of viability under nitrogen starvation; crp/fnr paralog; contains Fe-S cluster; autoregulated; RpoS, Fnr, IHF and Lrp regulons; promoter overlaps that of divergent gene yeiK	n.s.	n.s.	n.s.	n.s.	n.s.	n.s.
CDS	b2381	ypdB	YpdB	activator	Predicted response regulator cognate to YpdA sensor protein; function unknown	3.01005	n.s.	n.s.	2.05442	n.s.	n.s.
CDS	b3010	yqhC	YqhC	activator	Transcriptional activator of yqhD; aldehyde sensor	7.72727	4.42353	n.s.	7.83984	4.34797	n.s.
CDS	b3292	zntR	ZntR	activator	Zn-responsive activator of zntA transcription	13.6754	4.85169	n.s.	4.82432	3.55297	n.s.
CDS	b4004	zraR	ZraR	activator	Two component response regulator for zraP; responsive to Zn(2+) and Pb(2+); autoregulated; regulation of Hyd-3 activity is probably due to crosstalk of overexpressed protein	n.s.	n.s.	n.s.	n.s.	n.s.	n.s.
CDS	b0435	bolA	BolA	dual	Stationary-phase morphogene, transcriptional repressor; predicted reductase; regulates mreB, dacA, dacC, and ampC transcription; shape determinant; FtsZ dependent; induced by AI-2 pheromone	7.4053	12.3547	n.s.	10.0297	8.82504	n.s.
CDS	b1735	chbR	ChbR	dual	Repressor, chb operon for N,N'-diacetylchitobiose utilization; AraC family	n.s.	n.s.	n.s.	2.872	2.84177	n.s.
CDS	b1334	fnr	FNR	dual	Global transcription factor for anaerobic growth; [4FE-4S] cluster; homodimeric	n.s.	n.s.	n.s.	n.s.	1.99442	n.s.
CDS	b0683	fur	Fur	dual	Ferric iron uptake global transcriptional repressor; activated by Fe+2; zinc metalloprotein	12.7476	8.70841	n.s.	n.s.	n.s.	n.s.
CDS	b2837	galR	GalR	dual	Repressor of galETK operon	2.86523	n.s.	n.s.	2.57734	n.s.	n.s.
CDS	b2151	galS	GalS	dual	Repressor of the mgl operon and isorepressor of the gal operon; autoregulatory; homodimeric	-6.40476	-4.37143	n.s.	-11.4231	-8.25	n.s.
CDS	b1237	hns	H-NS	dual	DNA-binding global regulator H-NS; diverse mutant phenotypes affecting transcription, transposition, inversion, cryptic-gene expression; involved in chromosome organization; preferentially binds bent DNA; has N-terminal dimerization domain	n.s.	n.s.	n.s.	2.58089	4.85443	n.s.
CDS	b1712	ihfA	IHF	dual	Integration Host Factor (IHF), alpha subunit; host infection, mutant phage lambda; site-specific recombination; sequence-specific DNA-binding transcriptional activator	n.s.	n.s.	n.s.	2.58427	3.05751	n.s.
CDS	b0912	ihfB	IHF	dual	Integration Host Factor (IHF), beta subunit; host infection, mutant phage lambda; site-specific recombination; sequence-specific DNA-binding transcriptional activator	n.s.	2.7244	n.s.	2.22407	n.s.	n.s.
CDS	b3604	lldR	LldR	dual	Dual role activator/repressor for lldPRD operon	n.s.	4.17442	5.21538	-6.02222	n.s.	n.s.
CDS	b3255	accB	AccB	repressor	Acetyl-CoA carboxylase, biotin carboxyl carrier protein; BCCP; homodimeric	-2.51318	n.s.	n.s.	n.s.	n.s.	n.s.
CDS	b0464	acrR	AcrR	repressor	Transcriptional repressor for acrAB	2.96552	n.s.	n.s.	2.11161	n.s.	n.s.
CDS	b3264	acrS	EnvR	repressor	Probable transcriptional repressor for acrEF (envCD); function unknown	n.s.	n.s.	n.s.	n.s.	n.s.	n.s.
CDS	b3131	agaR	AgaR	repressor	aga regulon transcriptional repressor	2.35842	n.s.	n.s.	2.00538	n.s.	n.s.
CDS	b4187	aidB	AidB	repressor	DNA alkylation damage repair protein; flavin-containing DNA binding protein, weak isovaleryl CoA dehydrogenase	3.70297	3.78146	n.s.	n.s.	n.s.	n.s.
CDS	b2697	alaS	AlaS	repressor	Alanine--tRNA ligase	-2.80581	-2.9826	n.s.	n.s.	n.s.	n.s.
CDS	b0506	allR	AllR	repressor	Repressor for all (allantoin) and gcl (glyoxylate) operons; glyoxylate-induced	2.85268	2.51767	n.s.	4.63388	4.16126	n.s.
CDS	b4089	alsR	AlsR	repressor	Repressor for als operon and rpiB	n.s.	n.s.	n.s.	n.s.	n.s.	n.s.
CDS	b4401	arcA	ArcA	repressor	Response regulator, represses aerobic genes during anaerobic growth; also activates some anaerobic genes; phosphorylated by two-component sensor kinase ArcB; RpoS represssor	3.50829	n.s.	n.s.	5.66334	5.33625	n.s.
CDS	b3237	argR	ArgR	repressor	Repressor of Arg regulon; cer-mediated site-specific recombination in plasmid ColE1; hexameric	n.s.	n.s.	n.s.	-2.11136	n.s.	n.s.
CDS	b3501	arsR	ArsR	repressor	Arsenate resistance operon repressor; resistance to arsenate, arsenite, and antimonite	106.018	15.6429	n.s.	20.7213	8.34694	n.s.
CDS	b2714	ascG	AscG	repressor	Repressor of cryptic asc operon	n.s.	n.s.	n.s.	2.5474	n.s.	n.s.
CDS	b0313	betI	BetI	repressor	Repressor for the betIBA betT divergon, choline-sensing; bet genes confer protection against osmotic stress by making the osmoprotectant glycine betaine from choline	3.90395	7.77914	4.26277	6.01531	11.617	n.s.
CDS	b3973	birA	BirA	repressor	Bifunctional biotin protein ligase, biotin operon repressor; biotin-[acetyl-CoA carboxylase] holoenzyme synthase; monomeric	-3.16938	-2.06087	n.s.	n.s.	n.s.	n.s.
CDS	b1162	bluR	BluR	repressor	Repressor of blue light-responsive genes; modulates biofilm with a YmgAB to RcsBCD relay	n.s.	n.s.	n.s.	n.s.	2.2211	n.s.
CDS	b2664	csiR	CsiR	repressor	Repressor of csiD promoter	4.52985	3.57021	n.s.	11.7297	8.01463	n.s.
CDS	b0338	cynR	CynR	repressor	Transcriptional activator for the cyn operon; autorepressor	n.s.	-2.24	n.s.	n.s.	n.s.	n.s.
CDS	b3934	cytR	CytR	repressor	Regulatory gene for deo, udp, and cdd; mutants show improved growth on uridine	-2.57333	n.s.	n.s.	n.s.	-2.01984	n.s.
CDS	b0840	deoR	DeoR	repressor	Repressor for deo operon, nupG and tsx; binds deoxyribose-5-phosphate inducer	3.24683	3.17262	n.s.	2.46167	2.56255	n.s.
CDS	b1570	dicA	DicA	repressor	Transcriptional repressor for dicB, Qin prophage	n.s.	n.s.	n.s.	3.10513	2.58354	n.s.
CDS	b0226	dinJ	DinJ-YafQ	repressor	Antitoxin of TA pair YafQ/DinJ	n.s.	n.s.	n.s.	2.1583	n.s.	n.s.
CDS	b3702	dnaA	DnaA	repressor	DNA synthesis initiator and global transcription regulator; binds DNA at DnaA boxes, binds cardiolipin and other acidic phospholipids, binds ATP	n.s.	n.s.	n.s.	n.s.	2.07711	n.s.
CDS	b3075	ebgR	EbgR	repressor	ebgAC operon repressor	n.s.	n.s.	n.s.	-2.2741	-2.11137	n.s.
CDS	b3094	exuR	ExuR	repressor	Repressor for the exuR regulon; induced by D-hexuronates	3.286	2.02693	n.s.	2.5973	1.99505	n.s.
CDS	b3963	fabR	FabR	repressor	Transcriptional repressor of fabA and fabB	3.2404	2.75482	n.s.	3.00694	2.02912	n.s.
CDS	b3261	fis	Fis	repressor	Transcriptional activator for rRNA operons, bends DNA; interacts with RNAP; nucleoid-associated protein; dimeric	-6.91972	-2.92664	n.s.	n.s.	n.s.	n.s.
CDS	b1921	fliZ	FliZ	repressor	DNA-binding RpoS antagonist; transiently inhibits RpoS in post-exponential phase; timing factor allowing motility to continue for a while during starvation; not required for normal motility	n.s.	-3.8439	-5.19378	n.s.	n.s.	n.s.
CDS	b3515	gadW	GadW	repressor	Transcriptional activator of gadA and gadBC; repressor of gadX	n.s.	n.s.	n.s.	n.s.	2.52482	n.s.
pseudogene	b4498	gatR	GatR	repressor	Pseudogene reconstruction, repressor for gat operon; interrupted by IS3E	-2.20257	n.s.	n.s.	n.s.	n.s.	n.s.
CDS	b2808	gcvA	GcvA	repressor	Transcriptional activator for the gcv operon, glycine-induced	n.s.	n.s.	n.s.	n.s.	-2.00458	n.s.
pseudogene	b3423	glpR	GlpR	repressor	Repressor of glp regulon, induced by glycerol phophate; tetrameric	2.84528	n.s.	n.s.	n.s.	n.s.	n.s.
CDS	b3438	gntR	GntR	repressor	Controls gntKU induction, also edd and eda	n.s.	n.s.	n.s.	n.s.	n.s.	n.s.
CDS	b4480	hdfR	HdfR	repressor	Transcriptional regulator of the flhDC operon, hns-dependent; not allelic to pssR	3.70455	3.05755	n.s.	3.09744	2.86942	n.s.
CDS	b1507	hipA	HipAB	repressor	EF-Tu kinase; serine protein kinase required for persister formation; toxin of HipAB TA pair	n.s.	n.s.	n.s.	n.s.	n.s.	n.s.
CDS	b1508	hipB	HipB	repressor	Antitoxin of HipAB TA pair; transcriptional repressor of the hipBA operon; role in persister formation	2.24038	n.s.	n.s.	2.61739	3.64706	n.s.
CDS	b4000	hupA	HU	repressor	Histone-like protein HU-alpha, HU-2	-1.99889	n.s.	n.s.	2.81097	n.s.	n.s.
CDS	b0440	hupB	HU	repressor	Histone-like protein HU-beta, HU-1	n.s.	-2.32554	n.s.	n.s.	n.s.	n.s.
CDS	b4018	iclR	IclR	repressor	Repressor of aceBA operon	n.s.	n.s.	n.s.	n.s.	n.s.	n.s.
CDS	b4264	idnR	IdnR	repressor	idn operon activator; represses GntR-regulated genes gntKU and gntT	3.228	n.s.	n.s.	3.5942	2.65403	n.s.
CDS	b2531	iscR	IscR	repressor	Transcriptional repressor for isc operon; contains Fe-S cluster; binds RNA in vitro	61.638	48.0394	9.23919	12.3874	17.5637	n.s.
CDS	b1827	kdgR	KdgR	repressor	Regulator of kdgK, kdgT, eda; possibly regulates several other genes, e.g. yjgK	n.s.	n.s.	n.s.	n.s.	n.s.	n.s.
CDS	b0345	lacI	LacI	repressor	Transcriptional repressor of lac operon	n.s.	2.22799	2.16134	2.00601	2.15552	n.s.
CDS	b4043	lexA	LexA	repressor	Global regulator (repressor) for SOS regulon; dimeric	4.53453	4.83428	n.s.	3.03671	2.25752	n.s.
CDS	b0889	lrp	Lrp	repressor	Global regulatory protein, Leu responsive; regulator of high-affinity branched-chain amino acid transport system; octameric or hexadecameric functional state	n.s.	n.s.	n.s.	n.s.	n.s.	n.s.
CDS	b1512	lsrR	LsrR	repressor	lsrACDBFGE operon regulator for autoinducer-2 (AI-2) uptake; induced by phospho-AI-2	n.s.	n.s.	n.s.	n.s.	n.s.	n.s.
CDS	b1620	malI	MalI	repressor	Maltose regulon regulatory protein	n.s.	n.s.	-2.45794	n.s.	n.s.	n.s.
CDS	b1530	marR	MarR	repressor	Transcription repressor of multiple antibiotic resistance; resistance to tetracycline, chloramphenicol, etc.; dimeric	25.5893	7.01869	n.s.	48.448	28.9892	n.s.
CDS	b2783	mazE	MazE	repressor	MazE antitoxin, toxin is MazF	n.s.	n.s.	n.s.	n.s.	n.s.	n.s.
CDS	b2782	mazF	MazE-MazF	repressor	mRNA interferase toxin, antitoxin is MazE; inhibitor of translation by mRNA cleavage	n.s.	n.s.	n.s.	n.s.	n.s.	n.s.
CDS	b1450	mcbR	McbR	repressor	MqsR-controlled colanic acid and biofilm regulator; represses mcbA	3.64286	7.86957	10.4792	9.2	27.05	n.s.
CDS	b3938	metJ	MetJ	repressor	Methionine regulon repressor, SAM co-repressor; sulfoximine and methylmethionine sensitivity	4.03038	2.53153	n.s.	n.s.	n.s.	n.s.
CDS	b1594	mlc	Mlc	repressor	Global transcriptional repressor; regulates pts operon expression at P0; required for anaerobic growth on glucosamine, binds nagC promoters; regulates manX and malT; makes large colonies; autorepressor	n.s.	-2.04717	-2.84804	n.s.	n.s.	n.s.
CDS	b0730	mngR	MngR	repressor	mngAB operon repressor, mannosyl glycerate utilization	n.s.	n.s.	n.s.	3.05357	2.1543	n.s.
CDS	b0817	mntR	MntR	repressor	Mn(2+)-responsive transcriptional repressor of mntH	n.s.	2.61787	n.s.	n.s.	2.2779	n.s.
CDS	b2684	mprA	MprA	repressor	emrAB repressor, also regulates microcin synthesis; binds uncouplers DNP, CCCP, FCCP	2.98879	2.00257	n.s.	2.98285	2.53153	n.s.
CDS	b3021	mqsA	MqsA	repressor	Antitoxin for MqsR toxin; transcriptional repressor	11.8361	9.9776	n.s.	20.3709	11.2664	n.s.
CDS	b0081	mraZ	MraZ	repressor	Inhibitor of RsmH methyltransferase activity; expressed gene in dcw (division, cell wall) gene cluster	n.s.	n.s.	n.s.	2.33202	n.s.	n.s.
CDS	b3601	mtlR	MtlR	repressor	Mannitol operon repressor	n.s.	n.s.	n.s.	n.s.	n.s.	n.s.
CDS	b2427	murR	MurR	repressor	Repressor for murPQ, MurNAc 6-P inducible	4.48701	n.s.	n.s.	2.70349	2.22222	n.s.
CDS	b1988	nac	Nac	repressor	Repressor of gdhA transcription; RpoN, GlnG(NtrC) regulons; pleiotropic effects	n.s.	n.s.	n.s.	n.s.	n.s.	n.s.
CDS	b4390	nadR	NadR	repressor	NMN adenylyltransferase/ribosylnicotinamide kinase/repressor; nicotinamide mononucleotide adenyltransferase; involved in transport of nicotinamide riboside (NR) by PnuC	-2.15325	n.s.	n.s.	n.s.	n.s.	n.s.
CDS	b0676	nagC	NagC	repressor	Transcriptional regulator of nag operon	n.s.	n.s.	n.s.	-3.17344	-3.22308	n.s.
CDS	b1221	narL	NarL	repressor	Two-component regulator protein for nitrate/nitrite response; cognate sensor is NarX	n.s.	n.s.	n.s.	n.s.	n.s.	n.s.
CDS	b1649	nemR	NemR	repressor	nem operon repressor, NEM-inactivated	42.869	6.06429	n.s.	3.225	4.4918	n.s.
CDS	b3481	nikR	NikR	repressor	Nickel-responsive regulator of the nik operon; homodimer	3.28972	n.s.	n.s.	n.s.	n.s.	n.s.
CDS	b2709	norR	NorR	repressor	Transcription regulator for norVW, NO-responsive; Sigma54-dependent activator with a GAF domain	3.66667	n.s.	n.s.	2.81191	2.58036	n.s.
CDS	b0413	nrdR	NrdR	repressor	Nrd regulon repressor	n.s.	n.s.	n.s.	2.0367	n.s.	n.s.
CDS	b4178	nsrR	NsrR	repressor	Nitric oxide-sensitive repressor; regulates hmp, ygbA, ytfE, tehA and hcp-hcr	n.s.	n.s.	n.s.	n.s.	n.s.	n.s.
CDS	b3405	ompR	OmpR	repressor	Response regulator for osmoregulation; regulates production of outer membrane proteins	2.07898	n.s.	n.s.	3.76425	2.87151	n.s.
CDS	b1399	paaX	PaaX	repressor	Repressor for the paa operon, phenylacetyl-CoA induced	n.s.	n.s.	n.s.	n.s.	n.s.	n.s.
CDS	b0113	pdhR	PdhR	repressor	Pyruvate dehydrogenase operon (pdhR-aceEF-lpd) repressor; autoregulatory; pyruvate relieves repression; monomeric	2.35536	n.s.	n.s.	2.54737	4.30447	n.s.
CDS	b4260	pepA	PepA	repressor	Multifunctional Aminopeptidase A; transcriptional regulator of carAB; DNA-binding role in site-specific recombination mediating ColE1 plasmid multimer resolution; homohexameric	n.s.	n.s.	n.s.	n.s.	n.s.	n.s.
CDS	b1328	pgrR	PgrR	repressor	Murein peptide degradation regulator	n.s.	n.s.	n.s.	2.348	2.63333	n.s.
CDS	b1130	phoP	PhoP	repressor	Response regulator, two-component system; cognate to phoQ; response to extracellular divalent cations, pH, and acetate; DNA-binding protein	3.199	n.s.	n.s.	n.s.	n.s.	n.s.
CDS	b1658	purR	PurR	repressor	Purine regulon repressor	n.s.	n.s.	n.s.	n.s.	2.95235	n.s.
CDS	b1014	putA	PutA	repressor	Proline dehydrogenase and repressor for the putAP divergon	n.s.	-3.19411	n.s.	n.s.	n.s.	n.s.
CDS	b1299	puuR	PuuR	repressor	Transcriptional repressor for the puu divergon; induced by putrescine; putrescine utilization pathway	5.27837	5.41935	n.s.	2.79775	4.31481	n.s.
CDS	b2105	rcnR	RcnR	repressor	Transcriptional repressor of rcnA; nickel- and cobalt-responsive	3.58	3.37762	n.s.	5.83258	5.828	n.s.
CDS	b1564	relB	RelB	repressor	Antitoxin for RelE, Qin prophage; transcriptional repressor of relB operon; mutants have a delayed relaxed regulation of RNA synthesis and slow recovery from starvation	n.s.	n.s.	n.s.	2.64754	5.33854	n.s.
CDS	b1563	relE	RelB-RelE	repressor	Sequence-specific mRNA endoribonuclease, Qin prophage; toxin-antitoxin (TA) pair RelEB, RelE inhibitor of translation cleaves mRNA in A site; binds to its antitoxin RelB and to ribosomes; co-repressor of relB operon transcription; stress-induced	n.s.	n.s.	n.s.	2.65739	5.8081	n.s.
CDS	b1916	sdiA	SdiA	repressor	Quorum-sensing ftsQAZ-P2, acrABCDE transcriptional activator; fluoroquinolone resistance; overproduction confers drug resistance by stimulating the acr genes; SdiA senses exogenous N-acyl homoserine lactones	n.s.	n.s.	2.04695	n.s.	3.11717	n.s.
CDS	b2707	srlR	GutR	repressor	Regulatory gene for srl operon	-2.34304	n.s.	-2.53017	n.s.	n.s.	n.s.
CDS	b2669	stpA	StpA	repressor	RNA chaperone and DNA-binding protein; suppresses T4 td mutant; modulates micF stability; forms heteromers with, and stabilzed against proteolysis by, the paralogous H-NS protein; transcriptionally repressed by H-NS	-5.43359	-4.65557	n.s.	n.s.	n.s.	n.s.
CDS	b0995	torR	TorR	repressor	Response regulator for torCAD operon	7.76987	n.s.	n.s.	2.17736	n.s.	n.s.
CDS	b4241	treR	TreR	repressor	Repressor of trehalose operon	n.s.	n.s.	n.s.	3.74636	2.94063	n.s.
CDS	b4393	trpR	TrpR	repressor	Autogenously regulated tryptophan repressor protein; regulator of trp operon, aroH, and other members of the TrpR regulon; 5-Methyltryptophan resistance	-2.74641	-2.0025	n.s.	n.s.	n.s.	n.s.
CDS	b1323	tyrR	TyrR	repressor	TyrR regulon repressor or activator; regulates aroF, aroG, tyrA, and aromatic amino acid transport; autoregulation of tyrR not mediated by tyrosine; ATPase activity; zinc-stimulated phosphatase activity	n.s.	n.s.	n.s.	n.s.	n.s.	n.s.
CDS	b1618	uidR	UidR	repressor	Transcriptional repressor for uidABC(gusABC)	n.s.	n.s.	n.s.	n.s.	n.s.	n.s.
CDS	b4191	ulaR	UlaR	repressor	Repressor for the L-ascorbate utilization (ula) divergon	n.s.	n.s.	n.s.	2.48093	2.22612	n.s.
CDS	b4324	uxuR	UxuR	repressor	Repressor for UxuR regulon; true inducer is fructuronate	n.s.	n.s.	n.s.	2.72963	2.19942	n.s.
CDS	b0225	yafQ	DinJ-YafQ	repressor	Translation inhibitor toxin of TA pair YafQ/DinJ	n.s.	n.s.	n.s.	n.s.	n.s.	n.s.
CDS	b1111	ycfQ	ComR	repressor	Repressor for bhsA(ycfR)	n.s.	n.s.	n.s.	n.s.	n.s.	n.s.
CDS	b1434	ydcN	SutR	repressor	Predicted transcriptional regulator, function unknown	n.s.	n.s.	n.s.	-2.28859	n.s.	n.s.
CDS	b2017	yefM	YefM	repressor	Antitoxin for YoeB toxin; binds YoeB RNase-like domain	2.44487	n.s.	n.s.	3.4606	6.93084	n.s.
CDS	b3574	yiaJ	YiaJ	repressor	Transcriptional repressor of yiaK-S operon involved with metabolism of an unknown carbohydrate; IclR homolog	n.s.	2.19881	n.s.	2.72737	2.35568	n.s.
CDS	b4539	yoeB	YefM-YoeB	repressor	Toxin in the YefM-YoeB toxin/antitoxin pair; has in vitro RNase activity	2.72493	n.s.	n.s.	3.1938	5.3587	n.s.
CDS	b3071	yqjI	YqjI	repressor	Transcriptional repressor for yqjH, nickel- or iron-inducible; autorepressor	n.s.	2.15748	n.s.	n.s.	n.s.	n.s.
CDS	b4046	zur	Zur	repressor	Repressor for znuABC, the zinc high-affinity transport genes; dimer; binds two Zn(II) ions per monomer	n.s.	n.s.	-2.44602	n.s.	n.s.	n.s.
					total (n=203)	Hg_t10	Hg_t30	Hg_t60	PMA_t10	PMA_t30	PMA_t60
					up	63	46	14	86	78	1
					% of total up	0.310345	0.226601	0.0689655	0.423645	0.384236	0.00492611
					down	28	28	13	22	23	2
					% of total down	0.137931	0.137931	0.0640394	0.108374	0.1133	0.00985222
					no change	112	129	176	95	102	200
					% of total no change	0.551724	0.635468	0.866995	0.46798	0.502463	0.985222
					activators (n=96)	Hg_t10	Hg_t30	Hg_t60	PMA_t10	PMA_t30	PMA_t60
					up	27	20	8	37	32	1
					% of total up	0.28125	0.208333	0.0833333	0.385417	0.333333	0.0104167
					down	16	17	8	16	18	2
					% of total down	0.166667	0.177083	0.0833333	0.166667	0.1875	0.0208333
					no change	53	59	80	43	46	93
					% of total no change	0.552083	0.614583	0.833333	0.447917	0.479167	0.96875
					repressors (n=97)	Hg_t10	Hg_t30	Hg_t60	PMA_t10	PMA_t30	PMA_t60
					up	34	23	5	44	42	0
					% of total up	0.350515	0.237113	0.0515464	0.453608	0.43299	0
					down	10	10	5	4	4	0
					% of total down	0.103093	0.103093	0.0515464	0.0412371	0.0412371	0
					no change	53	64	87	49	51	97
					% of total no change	0.546392	0.659794	0.896907	0.505155	0.525773	1
					dual regulators (n=10)	Hg_t10	Hg_t30	Hg_t60	PMA_t10	PMA_t30	PMA_t60
					up	2	3	1	5	4	0
					% of total up	0.2	0.3	0.1	0.5	0.4	0
					down	2	1	0	2	1	0
					% of total down	0.2	0.1	0	0.2	0.1	0
					no change	6	6	9	3	5	10
					% of total no change	0.6	0.6	0.9	0.3	0.5	1

## Sheet: TranscriptionFactor_regulons
Table S12: Transcription Factors and gene interaction network from RegulonDB (differential expression represented as fold-change)
feature	gene_id	regulator	gene_regulated	regulatory_effect	protein_description	Hg_t10	Hg_t30	Hg_t60	PMA_t10	PMA_t30	PMA_t60
CDS	b3255	AccB		repressor	Acetyl-CoA carboxylase, biotin carboxyl carrier protein; BCCP; homodimeric	-2.51318	n.s.	n.s.	n.s.	n.s.	n.s.
CDS	b3255	AccB	accB	repressor	Acetyl-CoA carboxylase, biotin carboxyl carrier protein; BCCP; homodimeric	-2.51318	n.s.	n.s.	n.s.	n.s.	n.s.
CDS	b3256	AccB	accC	repressor	Acetyl-CoA carboxylase, biotin carboxylase (BC) subunit	-2.68427	n.s.	n.s.	-2.98793	-2.38092	n.s.
CDS	b0464	AcrR		repressor	Transcriptional repressor for acrAB	2.96552	n.s.	n.s.	2.11161	n.s.	n.s.
CDS	b0463	AcrR	acrA	repressor	AcrAB-TolC multidrug efflux pump; additionally dye, detergent, solvent resistance; membrane-fusion lipoprotein	n.s.	n.s.	n.s.	n.s.	n.s.	n.s.
CDS	b0462	AcrR	acrB	repressor	AcrAB-TolC multidrug efflux pump; additionally dye, detergent and solvent resistance; RND-type transporter	n.s.	n.s.	n.s.	-2.19471	-2.23018	n.s.
CDS	b0464	AcrR	acrR	repressor	Transcriptional repressor for acrAB	2.96552	n.s.	n.s.	2.11161	n.s.	n.s.
CDS	b1531	AcrR	marA	repressor	Transcriptional activator for multiple antibiotic resistance; AraC family; resistance to tetracycline, chloramphenicol	15.1629	9.19388	n.s.	46.2035	31.4549	n.s.
CDS	b1532	AcrR	marB	repressor	Function unknown; probable periplasmic protein in marRAB multiple antibiotic resistance operon	16.2184	8.32222	n.s.	45.1031	27.3333	n.s.
CDS	b1530	AcrR	marR	repressor	Transcription repressor of multiple antibiotic resistance; resistance to tetracycline, chloramphenicol, etc.; dimeric	25.5893	7.01869	n.s.	48.448	28.9892	n.s.
ncRNA	b4439	AcrR	micF	repressor	Regulatory antisense sRNA affecting ompF expression; member of soxRS regulon	n.s.	n.s.	n.s.	n.s.	n.s.	n.s.
CDS	b4063	AcrR	soxR	repressor	Redox-sensitive transcriptional activator for soxS; AraC family	23.28	4.84277	n.s.	4.54955	2.16429	n.s.
CDS	b4062	AcrR	soxS	repressor	Global transcription regulator for superoxide response; AraC family	5.76923	20.5278	4.33138	7.92636	4.21708	n.s.
CDS	b2213	Ada		activator	O6-methylguanine-DNA methyltransferase, transcription factor; inducible; DNA repair against methylating and alkylating agents; binds Zn(II)	n.s.	n.s.	n.s.	n.s.	n.s.	n.s.
CDS	b2213	Ada	ada	activator	O6-methylguanine-DNA methyltransferase, transcription factor; inducible; DNA repair against methylating and alkylating agents; binds Zn(II)	n.s.	n.s.	n.s.	n.s.	n.s.	n.s.
CDS	b2213	Ada	ada	repressor	O6-methylguanine-DNA methyltransferase, transcription factor; inducible; DNA repair against methylating and alkylating agents; binds Zn(II)	n.s.	n.s.	n.s.	n.s.	n.s.	n.s.
CDS	b4187	Ada	aidB	activator	DNA alkylation damage repair protein; flavin-containing DNA binding protein, weak isovaleryl CoA dehydrogenase	3.70297	3.78146	n.s.	n.s.	n.s.	n.s.
CDS	b2068	Ada	alkA	activator	3-methyl-adenine DNA glycosylase II, inducible; repairs by single-and double-strand excision of 3-methyl adenine	2.81366	n.s.	n.s.	2.42135	n.s.	n.s.
CDS	b2212	Ada	alkB	activator	Alkylated DNA repair enzyme; alpha-ketoglutarate- and Fe(II)-dependent dioxygenase; releases replication blocks by oxidative demethylation of 1-methyladenine and 3-methylcytosine residues in ssDNA and dsDNA	n.s.	n.s.	n.s.	n.s.	n.s.	n.s.
CDS	b2212	Ada	alkB	repressor	Alkylated DNA repair enzyme; alpha-ketoglutarate- and Fe(II)-dependent dioxygenase; releases replication blocks by oxidative demethylation of 1-methyladenine and 3-methylcytosine residues in ssDNA and dsDNA	n.s.	n.s.	n.s.	n.s.	n.s.	n.s.
CDS	b4116	AdiY		activator	Transcriptional activator for adiA, AraC family	n.s.	-7.04762	-11.0702	n.s.	-3.14634	-5.17822
CDS	b4117	AdiY	adiA	activator	Arginine decarboxylase, acid-inducible; arginine-dependent acid resistance	n.s.	-2.46269	n.s.	n.s.	n.s.	n.s.
CDS	b3517	AdiY	gadA	activator	Glutamate decarboxylase A	n.s.	n.s.	n.s.	n.s.	n.s.	n.s.
CDS	b1493	AdiY	gadB	activator	Glutamate decarboxylase B, vitamin B6-dependent; hexameric	3.26316	2.54286	n.s.	n.s.	n.s.	n.s.
CDS	b1492	AdiY	gadC	activator	Glutamate-GABA antiporter; glutamate-dependent enzyme, may function in protection against cytoplasmic acidification	2.87129	n.s.	n.s.	3.86607	n.s.	n.s.
CDS	b3516	AdiY	gadX	activator	Transcriptional activator for gadA and gadBC, AraC family; repressed by HNS and GadW; stimulated by RpoS	3.19355	2.89744	5.77344	3.73913	11.194	2.83962
CDS	b3212	AdiY	gltB	activator	Glutamate synthase, large subunit	-2.4175	-3.242	n.s.	-4.4628	-4.43833	n.s.
CDS	b3213	AdiY	gltD	activator	Glutamate synthase, small subunit	n.s.	-5.08773	n.s.	-5.00304	-24.8474	n.s.
CDS	b3214	AdiY	gltF	activator	Function unknown, periplasmic protein; mutant has no phenotype with respect to amino acid utilization or ammonium transport; previous suggestions that GltF has a role in nitrogen-regulated gene expression are now unlikely	-4.67757	-8.32	n.s.	-5.98919	-11.1385	n.s.
CDS	b3131	AgaR		repressor	aga regulon transcriptional repressor	2.35842	n.s.	n.s.	2.00538	n.s.	n.s.
pseudogene	b3135	AgaR	agaA	repressor	Pseudogene, C-terminal fragment, GalNAc-6-P deacetylase; N-acetyl-D-galactosamine-6-phosphate deacetylase	n.s.	n.s.	n.s.	n.s.	n.s.	n.s.
CDS	b3138	AgaR	agaB	repressor	Putative PTS system N-acetylgalactosamine-specific enzyme IIB component	n.s.	n.s.	n.s.	n.s.	4	n.s.
CDS	b3139	AgaR	agaC	repressor	Enzyme IIC Nag, PTS system; N-acetylgalactosamine-specific enzyme IIC; EIIC-Nag	n.s.	n.s.	n.s.	n.s.	n.s.	n.s.
CDS	b3140	AgaR	agaD	repressor	Enzyme IID Nag, PTS system; N-acetylgalactosamine-specific enzyme IID; EIID-Nag; remnant of aga operon	n.s.	n.s.	n.s.	3.4	n.s.	n.s.
CDS	b3141	AgaR	agaI	repressor	Galactosamine-6-phosphate isomerase	n.s.	n.s.	n.s.	2.69565	3.31818	n.s.
CDS	b3131	AgaR	agaR	repressor	aga regulon transcriptional repressor	2.35842	n.s.	n.s.	2.00538	n.s.	n.s.
CDS	b3136	AgaR	agaS	repressor	Tagatose-6-phosphate ketose/aldose isomerase	14.1333	n.s.	n.s.	n.s.	n.s.	n.s.
CDS	b3133	AgaR	agaV	repressor	Enzyme IIB Nag, PTS system; N-acetylgalactosamine-specific enzyme IIB; EIIB-Nag	n.s.	n.s.	n.s.	n.s.	n.s.	n.s.
pseudogene	b3134	AgaR	agaW	repressor	Pseudogene, N-terminal fragment, PTS system EIICGalNAc; N-acetylgalactosamine-specific	n.s.	n.s.	n.s.	3.8	n.s.	n.s.
CDS	b3137	AgaR	kbaY	repressor	Ketose 1,6-bisphosphate aldolase, class II; D-tagatose 1,6-bisphosphate aldolase; requires KbaZ subunit for full activity and stability	n.s.	n.s.	n.s.	n.s.	n.s.	n.s.
CDS	b3132	AgaR	kbaZ	repressor	Ketose bisphosphate aldolase KbaYZ subunit; required for full activity and stabilty of KbaY	n.s.	-2.8	-4.71429	n.s.	n.s.	n.s.
CDS	b4187	AidB		repressor	DNA alkylation damage repair protein; flavin-containing DNA binding protein, weak isovaleryl CoA dehydrogenase	3.70297	3.78146	n.s.	n.s.	n.s.	n.s.
CDS	b4187	AidB	aidB	repressor	DNA alkylation damage repair protein; flavin-containing DNA binding protein, weak isovaleryl CoA dehydrogenase	3.70297	3.78146	n.s.	n.s.	n.s.	n.s.
CDS	b2697	AlaS		repressor	Alanine--tRNA ligase	-2.80581	-2.9826	n.s.	n.s.	n.s.	n.s.
CDS	b2697	AlaS	alaS	repressor	Alanine--tRNA ligase	-2.80581	-2.9826	n.s.	n.s.	n.s.	n.s.
CDS	b0506	AllR		repressor	Repressor for all (allantoin) and gcl (glyoxylate) operons; glyoxylate-induced	2.85268	2.51767	n.s.	4.63388	4.16126	n.s.
CDS	b0505	AllR	allA	repressor	Ureidoglycolate hydrolase: allantoin for anaerobic nitrogen	n.s.	n.s.	n.s.	n.s.	2.24324	n.s.
CDS	b0512	AllR	allB	repressor	Allantoinase: allantoin for anaerobic nitrogen; tetrameric	n.s.	n.s.	n.s.	n.s.	n.s.	n.s.
CDS	b0504	AllR	allS	repressor	Transcriptional activator for the allD operon	n.s.	n.s.	n.s.	n.s.	n.s.	n.s.
CDS	b0507	AllR	gcl	repressor	Glyoxylate carboligase, glyoxylate-inducible	n.s.	n.s.	n.s.	n.s.	n.s.	n.s.
CDS	b0514	AllR	glxK	repressor	Glycerate 3-kinase, glyoxylate-inducible; GKII; produces 3-phospho-glycerate	n.s.	n.s.	n.s.	n.s.	n.s.	n.s.
CDS	b0509	AllR	glxR	repressor	Tartronate semialdehyde reductase, glyoxylate-inducible, NADH-dependent	n.s.	n.s.	n.s.	n.s.	3.79167	n.s.
CDS	b0508	AllR	hyi	repressor	Hydroxypyruvate isomerase, glyoxylate-inducible; product is tartronate semialdehyde	n.s.	n.s.	n.s.	n.s.	2.375	n.s.
CDS	b0511	AllR	ybbW	repressor	Probable allantoin permease, glyoxylate-inducible or allantoin-inducible (anaerobic)	n.s.	n.s.	n.s.	n.s.	5	n.s.
CDS	b0513	AllR	ybbY	repressor	Predicted xanthine/uracil permease, function unknown; glyoxylate-inducible	n.s.	n.s.	n.s.	n.s.	n.s.	n.s.
CDS	b0504	AllS		activator	Transcriptional activator for the allD operon	n.s.	n.s.	n.s.	n.s.	n.s.	n.s.
CDS	b0516	AllS	allC	activator	Allantoate amidohydrolase: allantoin for anaerobic nitrogen	n.s.	n.s.	n.s.	3.91447	4.7305	n.s.
CDS	b0517	AllS	allD	activator	Ureidoglycolate dehydrogenase: allantoin for anaerobic nitrogen	n.s.	n.s.	n.s.	2.2	n.s.	n.s.
CDS	b0515	AllS	allE	activator	Function unknown, allantoin- and glyoxylate-inducible anaerobically	2.61397	n.s.	n.s.	5.54485	6.41685	n.s.
CDS	b4089	AlsR		repressor	Repressor for als operon and rpiB	n.s.	n.s.	n.s.	n.s.	n.s.	n.s.
CDS	b4087	AlsR	alsA	repressor	D-allose ABC transporter ATP-binding protein	n.s.	n.s.	n.s.	n.s.	n.s.	n.s.
CDS	b4088	AlsR	alsB	repressor	D-allose-binding protein, periplasmic	n.s.	-2.66667	n.s.	-2.65079	n.s.	n.s.
CDS	b4086	AlsR	alsC	repressor	D-allose transport, membrane component	n.s.	n.s.	n.s.	n.s.	n.s.	n.s.
CDS	b4085	AlsR	alsE	repressor	D-allulose-6-phosphate 3-epimerase	n.s.	n.s.	n.s.	4.26667	2.43548	n.s.
CDS	b4090	AlsR	rpiB	repressor	Ribose-5-phosphate isomerase B; allose-6-phosphate isomerase	39.9167	n.s.	-3	n.s.	n.s.	n.s.
CDS	b0564	AppY		activator	Global transcription regulator, AraC family, DLP12 prophage	n.s.	n.s.	n.s.	n.s.	n.s.	n.s.
CDS	b0980	AppY	appA	activator	Acid phosphatase, pH 2.5, exopolyphosphatase; phytase	2.67429	2.71269	n.s.	3.10363	2.44206	n.s.
CDS	b0972	AppY	hyaA	activator	Hydrogenase 1 small subunit [NiFe], periplasmic	n.s.	n.s.	n.s.	n.s.	n.s.	n.s.
CDS	b0973	AppY	hyaB	activator	Hydrogenase 1 large subunit [NiFe], periplasmic	n.s.	n.s.	-4.48837	n.s.	n.s.	n.s.
CDS	b0974	AppY	hyaC	activator	Hydrogenase 1 b-type cytochrome subunit	n.s.	n.s.	n.s.	n.s.	n.s.	n.s.
CDS	b0975	AppY	hyaD	activator	Hydrogenase 1 maturation protease	2.07143	n.s.	n.s.	2.25806	n.s.	n.s.
CDS	b0976	AppY	hyaE	activator	Probable HyaA chaperone	n.s.	n.s.	n.s.	n.s.	n.s.	n.s.
CDS	b0977	AppY	hyaF	activator	Nickel incorporation into hydrogenase 1 subunits	n.s.	n.s.	n.s.	n.s.	n.s.	n.s.
CDS	b0064	AraC		activator	Transcriptional activator for the ara regulon; autorepressor in the absence of arabinose co-activator	14.6895	n.s.	n.s.	n.s.	n.s.	n.s.
CDS	b0062	AraC	araA	dual	L-Arabinose isomerase; first step in arabinose catabolism; converts L-arabinose to L-ribulose	n.s.	n.s.	n.s.	n.s.	n.s.	n.s.
CDS	b0062	AraC	araA	repressor	L-Arabinose isomerase; first step in arabinose catabolism; converts L-arabinose to L-ribulose	n.s.	n.s.	n.s.	n.s.	n.s.	n.s.
CDS	b0062	AraC	araA	activator	L-Arabinose isomerase; first step in arabinose catabolism; converts L-arabinose to L-ribulose	n.s.	n.s.	n.s.	n.s.	n.s.	n.s.
CDS	b0063	AraC	araB	repressor	Ribulokinase	n.s.	n.s.	n.s.	n.s.	n.s.	n.s.
CDS	b0063	AraC	araB	activator	Ribulokinase	n.s.	n.s.	n.s.	n.s.	n.s.	n.s.
CDS	b0063	AraC	araB	dual	Ribulokinase	n.s.	n.s.	n.s.	n.s.	n.s.	n.s.
CDS	b0064	AraC	araC	activator	Transcriptional activator for the ara regulon; autorepressor in the absence of arabinose co-activator	14.6895	n.s.	n.s.	n.s.	n.s.	n.s.
CDS	b0064	AraC	araC	dual	Transcriptional activator for the ara regulon; autorepressor in the absence of arabinose co-activator	14.6895	n.s.	n.s.	n.s.	n.s.	n.s.
CDS	b0064	AraC	araC	repressor	Transcriptional activator for the ara regulon; autorepressor in the absence of arabinose co-activator	14.6895	n.s.	n.s.	n.s.	n.s.	n.s.
CDS	b0061	AraC	araD	activator	L-ribulose-5-phosphate 4-epimerase	n.s.	n.s.	n.s.	n.s.	n.s.	n.s.
CDS	b0061	AraC	araD	dual	L-ribulose-5-phosphate 4-epimerase	n.s.	n.s.	n.s.	n.s.	n.s.	n.s.
CDS	b0061	AraC	araD	repressor	L-ribulose-5-phosphate 4-epimerase	n.s.	n.s.	n.s.	n.s.	n.s.	n.s.
CDS	b2841	AraC	araE	activator	Low-affinity L-arabinose transport; L-arabinose proton symport	n.s.	n.s.	n.s.	n.s.	n.s.	n.s.
CDS	b1901	AraC	araF	activator	L-Arabinose-binding protein, periplasmic	4.49162	n.s.	-2.5625	11.7626	4.37692	n.s.
CDS	b1900	AraC	araG	activator	Arabinose ABC transporter ATP-binding protein	2.27545	n.s.	n.s.	3.68478	2.91489	n.s.
CDS	b4460	AraC	araH	activator	High-affinity L-arabinose transport, membrane protein	n.s.	n.s.	n.s.	2.07547	2.69231	n.s.
CDS	b0396	AraC	araJ	activator	Arabinose-inducible MFS family transporter, function unknown; not involved in arabinose uptake or utilization	n.s.	n.s.	n.s.	n.s.	n.s.	n.s.
CDS	b3565	AraC	xylA	repressor	D-Xylose isomerase	n.s.	n.s.	n.s.	2.1976	2.29814	n.s.
CDS	b3564	AraC	xylB	repressor	D-xylulose kinase	3.97727	3.42953	n.s.	3.65979	3.05385	n.s.
CDS	b1497	AraC	ydeM	repressor	Function unknown, Radical SAM superfamily	n.s.	n.s.	n.s.	n.s.	4.3125	n.s.
CDS	b1498	AraC	ydeN	repressor	Predicted periplasmic arylsulphatase, function unknown	-2.86667	-8	-3.26984	-3.02532	-3.04225	n.s.
CDS	b2840	AraC	ygeA	activator	Function unknown, Asp/Glu_racemase family	2.53834	n.s.	n.s.	n.s.	n.s.	n.s.
CDS	b4401	ArcA		repressor	Response regulator, represses aerobic genes during anaerobic growth; also activates some anaerobic genes; phosphorylated by two-component sensor kinase ArcB; RpoS represssor	3.50829	n.s.	n.s.	5.66334	5.33625	n.s.
CDS	b4015	ArcA	aceA	repressor	Isocitrate lyase, acetate utilization, glyoxylate shunt; tetrameric	n.s.	n.s.	n.s.	-10.0916	-7.2564	n.s.
CDS	b4014	ArcA	aceB	repressor	Malate synthase A; glyoxylate shunt enzyme	n.s.	n.s.	n.s.	-2.83224	n.s.	n.s.
CDS	b0114	ArcA	aceE	repressor	Pyruvate dehydrogenase, decarboxylase component E1; acetate requirement	n.s.	-2.31376	n.s.	n.s.	-2.16064	n.s.
CDS	b0115	ArcA	aceF	repressor	Pyruvate dehydrogenase, dihydrolipoamide acetyltransferase E2; acetate requirement	n.s.	-3.27511	n.s.	-3.12971	-4.20287	n.s.
CDS	b4016	ArcA	aceK	repressor	Isocitrate dehydrogenase kinase/phosphatase	-3.64941	-2.47253	n.s.	-16.4518	-12.824	n.s.
CDS	b2296	ArcA	ackA	activator	Acetate kinase, produces acetyl phosphate; mutants are fluoroacetate resistant; creBC regulon; binds Zn(II)	n.s.	-2.61492	-3.4933	n.s.	n.s.	n.s.
CDS	b1276	ArcA	acnA	repressor	Aconitase A, stationary phase induced; iron-sulfur cluster; apo-enzyme binds mRNA for negative translational autoregulation; negatively regulated by ryhB RNA as part of indirect positive regulation by Fur	16.9313	5.2026	n.s.	n.s.	n.s.	n.s.
CDS	b0118	ArcA	acnB	repressor	Aconitase B; 2-methylaconitate hydratase; apo-enzyme binds mRNA for negative translational autoregulation; iron-sulfur cluster; monomeric	2.48664	2.31801	n.s.	-6.21971	-7.23053	n.s.
CDS	b1415	ArcA	aldA	repressor	Aldehyde dehydrogenase, NAD-dependent; active on lactaldehyde, glycolaldehyde, and other aldehydes	-5.01554	-2.45675	n.s.	-14.9748	-6.90785	n.s.
CDS	b0980	ArcA	appA	activator	Acid phosphatase, pH 2.5, exopolyphosphatase; phytase	2.67429	2.71269	n.s.	3.10363	2.44206	n.s.
ncRNA	b4450	ArcA	arcZ	repressor	sRNA positive antisense regulator of rpoS; binds Hfq	-2.42857	-3.27027	-4.63889	n.s.	-3.35484	n.s.
CDS	b0311	ArcA	betA	repressor	Choline dehydrogenase, oxygen-dependent; bet genes confer protection against osmotic stress by making the osmoprotectant glycine betaine from choline	2.21372	4.24645	n.s.	n.s.	3.07104	n.s.
CDS	b0312	ArcA	betB	repressor	Betaine aldehyde dehydrogenase, NAD-dependent; bet genes confer protection against osmotic stress by making the osmoprotectant glycine betaine from choline; tetrameric	4.87983	5.76497	4.45846	4.7965	8.36224	n.s.
CDS	b0313	ArcA	betI	repressor	Repressor for the betIBA betT divergon, choline-sensing; bet genes confer protection against osmotic stress by making the osmoprotectant glycine betaine from choline	3.90395	7.77914	4.26277	6.01531	11.617	n.s.
CDS	b0314	ArcA	betT	repressor	High-affinity choline transporter; BCCT family; bet genes confer protection against osmotic stress by making the osmoprotectant glycine betaine from choline	3.32831	5.65074	4.57971	2.26839	5.65401	n.s.
CDS	b4131	ArcA	cadA	repressor	Lysine decarboxylase, inducible; decameric	n.s.	n.s.	n.s.	2.5	n.s.	n.s.
CDS	b4132	ArcA	cadB	repressor	Lysine-cadaverine antiporter	n.s.	n.s.	n.s.	n.s.	n.s.	n.s.
CDS	b0039	ArcA	caiA	activator	Crotonobetaine reductase, CII component	n.s.	n.s.	-2.14286	n.s.	n.s.	n.s.
CDS	b0038	ArcA	caiB	activator	Carnitine dehydratase; crotonobetaine reductase, CI component	2.38095	n.s.	n.s.	n.s.	n.s.	n.s.
CDS	b0037	ArcA	caiC	activator	Crotonobetain/carnitine-CoA ligase	n.s.	-2.22449	n.s.	n.s.	n.s.	n.s.
CDS	b0036	ArcA	caiD	activator	Carnitinyl-CoA dehydratase	n.s.	n.s.	n.s.	n.s.	n.s.	n.s.
CDS	b0035	ArcA	caiE	activator	Stimulates activities of CaiD and CaiB	n.s.	n.s.	n.s.	n.s.	n.s.	n.s.
CDS	b0040	ArcA	caiT	activator	L-carnitine/gamma-butyrobetaine antiporter; trimeric; BCCT family	n.s.	n.s.	n.s.	n.s.	n.s.	n.s.
CDS	b0618	ArcA	citC	repressor	[Citrate [pro-3S]-lyase] ligase	n.s.	n.s.	n.s.	n.s.	n.s.	n.s.
CDS	b0617	ArcA	citD	repressor	Citrate lyase acyl carrier protein	n.s.	n.s.	n.s.	n.s.	n.s.	n.s.
CDS	b0616	ArcA	citE	repressor	Citrate lyase beta chain	n.s.	n.s.	n.s.	n.s.	n.s.	n.s.
CDS	b0615	ArcA	citF	repressor	Citrate lyase alpha chain	n.s.	n.s.	n.s.	n.s.	n.s.	n.s.
CDS	b0613	ArcA	citG	repressor	2-(5''-triphosphoribosyl)-3'-dephosphocoenzyme-A synthase	20	n.s.	n.s.	16	n.s.	n.s.
CDS	b0614	ArcA	citX	repressor	Apo-citrate lyase phosphoribosyl-dephospho-CoA transferase	n.s.	n.s.	n.s.	6.25	n.s.	n.s.
CDS	b0733	ArcA	cydA	activator	Cytochrome d (bd-I) terminal oxidase subunit I; upregulated in biofilms and microaerobic conditions; aerobically repressed by H-NS; anaerobically repressed by Fnr	n.s.	-10.1763	-14.0853	n.s.	-4.12515	n.s.
CDS	b0734	ArcA	cydB	activator	Cytochrome d (bd-I) terminal oxidase subunit II; upregulated in biofilms and microaerobic conditions; aerobically repressed by H-NS; anaerobically repressed by Fnr	n.s.	-5.59602	-11.538	n.s.	-2.79378	n.s.
CDS	b0886	ArcA	cydC	activator	Glutathione, cysteine export permease/ATP-binding protein; ABC transporter; exports glutathione and cysteine to the periplasm as required for cytochrome assembly; fused ABC subunits: N-terminal permease domain and C-terminal cytoplasmic ATP-binding domain	-3.08642	-2.63485	n.s.	-13.4646	-9.18551	n.s.
CDS	b0887	ArcA	cydD	activator	Glutathione, cysteine export permease/ATP-binding protein; ABC transporter; exports cysteine to periplasm as required for cytochrome assembly; N-terminal permease domain and C-terminal cytoplasmic ATP-binding domain	-2.68359	n.s.	n.s.	n.s.	n.s.	n.s.
CDS	b0432	ArcA	cyoA	repressor	Cytochrome o oxidase subunit II, lipoprotein; also called cytochrome bo(3) ubiquinol oxidase subunit II	-5.28451	n.s.	n.s.	-3.10507	n.s.	n.s.
CDS	b0431	ArcA	cyoB	repressor	Cytochrome o oxidase subunit I, quinone-binding domain; cytochrome bo(3) ubiquinol oxidase subunit I	-4.4495	-4.39772	n.s.	-6.54624	-8.1987	n.s.
CDS	b0430	ArcA	cyoC	repressor	Cytochrome o oxidase subunit III; cytochrome bo(3) ubiquinol oxidase subunit III	-2.79769	-5.6273	n.s.	-3.96913	-19.0973	n.s.
CDS	b0429	ArcA	cyoD	repressor	Cytochrome o oxidase subunit IV; cytochrome bo(3) ubiquinol oxidase subunit IV	n.s.	-5.95385	n.s.	-2.45362	-14.676	n.s.
CDS	b0428	ArcA	cyoE	repressor	Cytochrome o oxidase protoheme IX farnesyltransferase subunit	n.s.	-6.6727	n.s.	-2.76697	-16.0936	n.s.
CDS	b3528	ArcA	dctA	repressor	C4-dicarboxylic acid, orotate and citrate transporter; 3-fluoromalate resistance, D-tartrate resistant; uptake of D-malate	-3.86392	-3.69697	n.s.	-5.35659	-6.37594	n.s.
CDS	b0621	ArcA	dcuC	activator	C4-dicarboxylate carrier, anaerobic; W3110 has an IS5 insertion	-3.25	-25.0758	-38.507	-3.5	-27.1509	n.s.
CDS	b3845	ArcA	fadA	repressor	3-ketoacyl-CoA thiolase, fatty acid oxidation complex subunit beta	n.s.	2.88542	3.93671	n.s.	n.s.	n.s.
CDS	b3846	ArcA	fadB	repressor	Multifunctional fatty acid oxidation complex subunit alpha; four enzyme activities: L-3-hydroxyacyl-CoA dehydrogenase, 3-hydroxyacyl-CoA epimerase, dodecenoyl-CoA-delta-isomerase, and small-chain-length enoyl-CoA hydratase (cronotase)	n.s.	6.42	8.62712	n.s.	n.s.	n.s.
CDS	b1805	ArcA	fadD	repressor	Acyl-CoA synthase	n.s.	n.s.	n.s.	n.s.	n.s.	n.s.
CDS	b0221	ArcA	fadE	repressor	Medium-long-chain fatty acyl-CoA dehydrogenase	2.57317	5.9805	5.0479	3.21547	6.79487	n.s.
CDS	b3081	ArcA	fadH	repressor	2,4-dienoyl CoA reductase, NADPH-dependent	n.s.	n.s.	n.s.	n.s.	n.s.	n.s.
CDS	b2342	ArcA	fadI	repressor	Thiolase of anaerobic fatty acid oxidation complex FadIJ; 3-ketoacyl-CoA thiolase	n.s.	n.s.	n.s.	n.s.	n.s.	n.s.
CDS	b2341	ArcA	fadJ	repressor	Multifunctional anaerobic fatty acid oxidation complex FadIJ; has 3-hydroxyacyl-CoA dehydrogenase and medium-long-chain-length enoyl-CoA hydratase activities; probable beta-hydroxybutyryl-CoA epimerase and dodecenoyl-CoA-delta-isomerase	n.s.	n.s.	n.s.	-2.075	n.s.	n.s.
CDS	b2344	ArcA	fadL	repressor	Fatty acid transport protein, outer membrane; long-chain fatty acid receptor	-7.11929	-2.11722	n.s.	-3.06533	-2.72668	n.s.
CDS	b1334	ArcA	fnr	repressor	Global transcription factor for anaerobic growth; [4FE-4S] cluster; homodimeric	n.s.	n.s.	n.s.	n.s.	1.99442	n.s.
CDS	b0904	ArcA	focA	activator	Formate channel; mutants are hypophosphite resistance and have elevated intracellular formate and reduced excreted formate	-6.14552	-10.4909	-7.84257	-6.96186	-13.028	n.s.
CDS	b1612	ArcA	fumA	repressor	Fumarase A, aerobic; negatively regulated by ryhB RNA as part of indirect positive regulation by Fur	n.s.	n.s.	n.s.	n.s.	n.s.	n.s.
CDS	b4122	ArcA	fumB	activator	Fumarase B, anaerobic	n.s.	-5	-16.6354	-7.39286	-20.0435	n.s.
CDS	b1611	ArcA	fumC	repressor	Fumarase C, aerobic	15.3771	8.35703	6.1552	n.s.	n.s.	n.s.
CDS	b3517	ArcA	gadA	activator	Glutamate decarboxylase A	n.s.	n.s.	n.s.	n.s.	n.s.	n.s.
CDS	b3512	ArcA	gadE	activator	Transcriptional regulator of gadA and gadBC	n.s.	-4.6	n.s.	n.s.	n.s.	n.s.
CDS	b3516	ArcA	gadX	activator	Transcriptional activator for gadA and gadBC, AraC family; repressed by HNS and GadW; stimulated by RpoS	3.19355	2.89744	5.77344	3.73913	11.194	2.83962
CDS	b2094	ArcA	gatA	repressor	Galactitol-specific PTS system EIIA component	-13.3542	-25.8169	n.s.	-18.7811	-46.4214	n.s.
CDS	b2093	ArcA	gatB	repressor	Galactitol-specific PTS system EIIB component	-13.2274	-20.886	n.s.	-13.1582	-76.0154	n.s.
pseudogene	b2092	ArcA	gatC	repressor	Galactitol-specific PTS system EIIC component	-15.5273	-21.8159	n.s.	-10.7698	-62.1806	n.s.
CDS	b2091	ArcA	gatD	repressor	Galactitol-1-phosphate dehydrogenase	-7.51304	-12.3878	n.s.	-5.30972	-12.1101	n.s.
CDS	b2096	ArcA	gatY	repressor	D-Tagatose-1,6-bisphosphate aldolase, class II; requires GatZ subunit for full activity and stability	-5.23981	-9.75064	-13.1444	-7.64993	-9.54805	n.s.
CDS	b2095	ArcA	gatZ	repressor	Tagatose bisphosphate aldolase GatYZ subunit; required for full activity and stabilty of GatY	-11.9245	-18.4158	n.s.	-12.7075	-14.8689	n.s.
CDS	b2975	ArcA	glcA	repressor	Glycolate permease; also recognizes lactate	n.s.	n.s.	2.77305	n.s.	n.s.	n.s.
CDS	b2976	ArcA	glcB	repressor	Malate synthase G	n.s.	n.s.	n.s.	n.s.	n.s.	n.s.
CDS	b2979	ArcA	glcD	repressor	Glycolate oxidase subunit	n.s.	6.37288	4.78102	2	3.66667	n.s.
CDS	b4468	ArcA	glcE	repressor	Glycolate oxidase subunit	-2.25	n.s.	n.s.	-3.3	n.s.	n.s.
CDS	b4467	ArcA	glcF	repressor	Glycolate oxidase 4Fe-4S iron-sulfur cluster subunit	n.s.	n.s.	n.s.	2.8209	n.s.	n.s.
CDS	b2977	ArcA	glcG	repressor	Predicted glc operon gene, function unknown	n.s.	n.s.	n.s.	2.56944	n.s.	n.s.
CDS	b2241	ArcA	glpA	repressor	Anaerobic glycerol-3-phosphate dehydrogenase subunit A; FAD-binding	-12.6196	-30.5067	-34.4103	-5.24181	-15.7296	n.s.
CDS	b2242	ArcA	glpB	repressor	Anaerobic glycerol-3-phosphate dehydrogenase subunit B; FMN-binding	-6.0466	-30.338	-24.3811	-9.06579	-29.6733	n.s.
CDS	b2243	ArcA	glpC	repressor	Anaerobic glycerol-3-phosphate dehydrogenase subunit C; 4Fe-4S iron-sulfur cluster and membrane anchor	-4.80042	-29.3817	-22.5553	-10.0196	-69.9423	n.s.
CDS	b3426	ArcA	glpD	repressor	sn-Glycerol-3-phosphate dehydrogenase (aerobic); membrane-anchored	5.59862	2.3602	n.s.	n.s.	n.s.	n.s.
CDS	b0720	ArcA	gltA	repressor	Citrate synthase; hexameric	n.s.	n.s.	n.s.	-2.73705	n.s.	n.s.
CDS	b2579	ArcA	grcA	activator	Autonomous glycine radical cofactor; can reactivate pyruvate formate lyase after oxidative stress; induced by low pH or propionate; pyruvate formate lyase homolog, spare part for PFL	n.s.	-6.48636	-8.3191	n.s.	n.s.	n.s.
CDS	b1210	ArcA	hemA	activator	Glutamyl-tRNA reductase, hemin biosynthesis; neomycin sensitivity	2.51444	n.s.	n.s.	n.s.	n.s.	n.s.
CDS	b0972	ArcA	hyaA	activator	Hydrogenase 1 small subunit [NiFe], periplasmic	n.s.	n.s.	n.s.	n.s.	n.s.	n.s.
CDS	b0973	ArcA	hyaB	activator	Hydrogenase 1 large subunit [NiFe], periplasmic	n.s.	n.s.	-4.48837	n.s.	n.s.	n.s.
CDS	b0974	ArcA	hyaC	activator	Hydrogenase 1 b-type cytochrome subunit	n.s.	n.s.	n.s.	n.s.	n.s.	n.s.
CDS	b0975	ArcA	hyaD	activator	Hydrogenase 1 maturation protease	2.07143	n.s.	n.s.	2.25806	n.s.	n.s.
CDS	b0976	ArcA	hyaE	activator	Probable HyaA chaperone	n.s.	n.s.	n.s.	n.s.	n.s.	n.s.
CDS	b0977	ArcA	hyaF	activator	Nickel incorporation into hydrogenase 1 subunits	n.s.	n.s.	n.s.	n.s.	n.s.	n.s.
CDS	b2996	ArcA	hybA	repressor	Hydrogenase 2 component, periplasmic; possibly electron acceptor for hydrogenase 2 small subunit; probably binds 4 4Fe-4S clusters	-3.52941	-13.5	-21.6061	-4.32609	-8.38889	n.s.
CDS	b2995	ArcA	hybB	repressor	Hydrogenase 2 cytochrome b type component, probably	-2.28409	-8.79747	-21.4691	-3.26471	-7.94737	n.s.
CDS	b2994	ArcA	hybC	repressor	Hydrogenase 2 [Ni Fe] large subunit, periplasmic	n.s.	-3.11909	-7.56586	n.s.	-2.61861	n.s.
CDS	b2993	ArcA	hybD	repressor	Maturation endoprotease for Ni-containing hydrogenase 2	n.s.	n.s.	-3.18211	n.s.	n.s.	n.s.
CDS	b2992	ArcA	hybE	repressor	Hydrogenase 2-specific chaperone	n.s.	n.s.	-3.13158	n.s.	n.s.	n.s.
CDS	b2991	ArcA	hybF	repressor	Accessory protein required for the maturation of hydrogenases 1 and 2; may be involved in nickel incorporation	n.s.	n.s.	-2.74194	2.18868	n.s.	n.s.
CDS	b2990	ArcA	hybG	repressor	Hydrogenase 2 accessory protein; chaperone-like function	n.s.	n.s.	n.s.	2.24211	n.s.	n.s.
CDS	b2997	ArcA	hybO	repressor	Hydrogenase 2 [Ni, Fe], small subunit, periplasmic	-2.9398	-11.8963	-25.975	-3.1526	-7.81191	n.s.
CDS	b1136	ArcA	icd	repressor	Isocitrate dehydrogenase, NADP(+)-specific; e14 attachment site	2.08486	n.s.	n.s.	n.s.	n.s.	n.s.
CDS	b1160	ArcA	iraM	activator	RpoS stabilzer during Mg starvation, anti-RssB factor; anti-adapter protein	3.41667	n.s.	n.s.	n.s.	n.s.	n.s.
CDS	b3605	ArcA	lldD	repressor	L-lactate dehydrogenase, FMN dependent	-2.0613	n.s.	n.s.	-2.5	-2.05917	n.s.
CDS	b3603	ArcA	lldP	repressor	L-lactate permease; also involved in glycolate uptake	n.s.	7.66964	11.6522	n.s.	5.62887	n.s.
CDS	b3604	ArcA	lldR	repressor	Dual role activator/repressor for lldPRD operon	n.s.	4.17442	5.21538	-6.02222	n.s.	n.s.
CDS	b0116	ArcA	lpd	repressor	Lipoamide dehydrogenase, NADH-dependent; E3 component of pyruvate and 2-oxoglutarate dehydrogenase complexes; also functions as glycine cleavage system L protein; binds Zn(II)	n.s.	2.34018	n.s.	n.s.	n.s.	n.s.
CDS	b3236	ArcA	mdh	repressor	Malate dehydrogenase, NAD-dependent	n.s.	n.s.	n.s.	-3.21737	-3.45971	n.s.
CDS	b0827	ArcA	moeA	activator	Molybdopterin molybdenumtransferase; molybdopterin (MPT) synthesis; incorporation of molybdenum into MPT; chlorate resistance	n.s.	n.s.	n.s.	n.s.	n.s.	n.s.
CDS	b0826	ArcA	moeB	activator	Molybdopterin-synthase sulfurylase; adenylation of MoaD C-terminus; chlorate resistance; zinc-containing enyzyme	n.s.	n.s.	n.s.	-2.08123	-2.1134	n.s.
CDS	b1109	ArcA	ndh	repressor	Respiratory NADH dehydrogenase II; NADH:ubiquinone oxidoreductase II; membrane-bound flavoprotein; cupric reductase	11.5635	n.s.	n.s.	5.23487	5.23357	n.s.
CDS	b2288	ArcA	nuoA	repressor	NADH:ubiquinone oxidoreductase subunit A, complex I; NADH dehydrogenase I	n.s.	-3.88528	n.s.	n.s.	n.s.	n.s.
CDS	b2287	ArcA	nuoB	repressor	NADH:ubiquinone oxidoreductase subunit B, complex I; NADH dehydrogenase I	n.s.	-3.73289	n.s.	n.s.	n.s.	n.s.
CDS	b2286	ArcA	nuoC	repressor	NADH:ubiquinone oxidoreductase, fused CD subunit, complex I; NADH dehydrogenase I	-3.14427	-5.2445	n.s.	n.s.	n.s.	n.s.
CDS	b2285	ArcA	nuoE	repressor	NADH:ubiquinone oxidoreductase subunit E, complex I; NADH dehydrogenase I	-2.44769	-7.3015	n.s.	-7.17212	-2.80248	n.s.
CDS	b2284	ArcA	nuoF	repressor	NADH:ubiquinone oxidoreductase subunit F, complex I; NADH dehydrogenase I	-2.57619	-7.83122	n.s.	-10.3392	-3.30704	n.s.
CDS	b2283	ArcA	nuoG	repressor	NADH:ubiquinone oxidoreductase subunit G, complex I; NADH dehydrogenase I	-10.1684	-11.2226	n.s.	-14.1095	-4.83432	n.s.
CDS	b2282	ArcA	nuoH	repressor	NADH:ubiquinone oxidoreductase subunit H, complex I; NADH dehydrogenase I	-10.5317	-13.4868	n.s.	-17.9928	-6.37641	n.s.
CDS	b2281	ArcA	nuoI	repressor	NADH:ubiquinone oxidoreductase subunit I, complex I; NADH dehydrogenase I	-4.09624	-11.7824	n.s.	-14.7696	-6.61892	n.s.
CDS	b2280	ArcA	nuoJ	repressor	NADH:ubiquinone oxidoreductase subunit J, complex I; NADH dehydrogenase I	-4.13223	-11.5	n.s.	-8.54054	-6.33993	n.s.
CDS	b2279	ArcA	nuoK	repressor	NADH:ubiquinone oxidoreductase subunit K, complex I; NADH dehydrogenase I	-4.55963	-10.9565	n.s.	-7.41892	-4.23077	n.s.
CDS	b2278	ArcA	nuoL	repressor	NADH:ubiquinone oxidoreductase subunit L, complex I; NADH dehydrogenase I; NuoL facilitates the uptake of Na(+), is homologus to antiporters, and is implicated in proton pumping	-3.30249	-10.9688	n.s.	-4.06621	-8.11241	n.s.
CDS	b2277	ArcA	nuoM	repressor	NADH:ubiquinone oxidoreductase subunit M, complex I; contains the ubiquinone-binding site, is homologus to antiporters, and is implicated in proton pumping	-4.1254	-10.2546	n.s.	-15.3388	-32.1146	n.s.
CDS	b2276	ArcA	nuoN	repressor	NADH:ubiquinone oxidoreductase subunit N, complex I; NADH dehydrogenase I	-3.04775	-8.84173	n.s.	-3.84683	-36.6962	n.s.
CDS	b1243	ArcA	oppA	repressor	Oligopeptide-binding protein, periplasmic	n.s.	-6.60289	n.s.	-12.8059	-14.9275	n.s.
CDS	b1244	ArcA	oppB	repressor	Oligopeptide transport, permease	-13.8108	-12.1843	n.s.	-83.8791	-116.654	n.s.
CDS	b1245	ArcA	oppC	repressor	Oligopeptide transport, permease	-13.398	-13.2575	n.s.	-18.1092	-59.2647	n.s.
CDS	b1246	ArcA	oppD	repressor	Oligopeptide transport, ATP-binding protein	-3.64489	-9.57909	n.s.	-8.65879	-51.3595	n.s.
CDS	b1247	ArcA	oppF	repressor	Oligopeptide transport, ATP-binding protein	-2.2385	-8.72771	n.s.	-4.75288	-36.0231	n.s.
CDS	b0903	ArcA	pflB	activator	Formate acetyltransferase 1; pyruvate formate lyase I; induced anaerobically; radical activated by PflA; deactivated by AdhE	-2.25719	-7.44828	-7.13979	-4.78553	-21.5635	-2.48891
CDS	b1211	ArcA	prfA	activator	Peptide chain release factor 1, RF-1; translation termination factor recognizes UAG and UAA.	n.s.	n.s.	n.s.	-2.99734	n.s.	n.s.
CDS	b1212	ArcA	prmC	activator	Release factor (RF1, RF2) glutamine methyltransferase	n.s.	-2.51754	n.s.	-3.84018	n.s.	n.s.
CDS	b1101	ArcA	ptsG	repressor	Glucose phophotransferase Enzyme IIBC(Glc); glucose permease; dimeric	-6.37074	-13.0634	n.s.	-2.73796	-11.7969	n.s.
CDS	b1297	ArcA	puuA	repressor	gamma-Glutamylputrescine synthase, ATP-dependent; putrescine utilization pathway; glutamate-putrescine ligase	7.25694	10.8279	n.s.	6.18123	14.1689	n.s.
CDS	b1301	ArcA	puuB	repressor	gamma-Glutamylputrescine oxidase, putrescine utilization pathway	3.18182	-2.20238	n.s.	n.s.	n.s.	n.s.
CDS	b1300	ArcA	puuC	repressor	gamma-Glutamyl-gamma-aminobutyraldehyde dehydrogenase, NAD-dependent; gamma-Aminobutyraldehyde dehydrogenase, NAD-dependent; Succinate semialdehyde dehydrogenase, NAD-dependent; putrescine utilization pathway	4.63889	n.s.	n.s.	3.49315	5.62738	n.s.
CDS	b1298	ArcA	puuD	repressor	gamma-Glutamyl-GABA hydrolase, putrescine utilization pathway	10.3311	8.96552	4.12281	9.51479	23.38	n.s.
CDS	b1302	ArcA	puuE	repressor	4-aminobutyrate aminotransferase, putrescine utilization pathway	n.s.	n.s.	n.s.	-2.75806	n.s.	n.s.
CDS	b1296	ArcA	puuP	repressor	Putrescine importer	n.s.	2.09524	n.s.	n.s.	5.0367	n.s.
CDS	b1299	ArcA	puuR	repressor	Transcriptional repressor for the puu divergon; induced by putrescine; putrescine utilization pathway	5.27837	5.41935	n.s.	2.79775	4.31481	n.s.
CDS	b3907	ArcA	rhaT	repressor	Rhamnose permease; L-rhamnose-H+ symporter, membrane protein	2.43478	2.09804	n.s.	2.04	n.s.	n.s.
CDS	b3317	ArcA	rplB	repressor	50S ribosomal subunit protein L2; binds Zn(II)	-11.5604	-5.49575	n.s.	n.s.	-3.16338	n.s.
CDS	b3320	ArcA	rplC	repressor	50S ribosomal subunit protein L3	-12.46	-5.18334	n.s.	n.s.	-2.61719	n.s.
CDS	b3319	ArcA	rplD	repressor	50S ribosomal subunit protein L4; erythromycin sensitivity	-13.0667	-5.47917	n.s.	n.s.	-2.75839	n.s.
CDS	b3313	ArcA	rplP	repressor	50S ribosomal subunit protein L16	-7.73488	-5.27738	n.s.	n.s.	-3.16412	n.s.
CDS	b3315	ArcA	rplV	repressor	50S ribosomal subunit protein L22; erythromycin sensitivity	-11.8432	-5.50943	n.s.	n.s.	-3.43714	n.s.
CDS	b3318	ArcA	rplW	repressor	50S ribosomal subunit protein L23	-12.8465	-5.63536	n.s.	n.s.	-3.11318	n.s.
CDS	b3312	ArcA	rpmC	repressor	50S ribosomal subunit protein L29	-4.91895	-4.54982	n.s.	n.s.	-2.92411	n.s.
CDS	b2741	ArcA	rpoS	repressor	RNA polymerase subunit, stress and stationary phase sigma S; Sigma38	3.45715	3.49603	n.s.	14.1837	9.82363	n.s.
CDS	b3314	ArcA	rpsC	repressor	30S ribosomal subunit protein S3	-9.21173	-5.39123	n.s.	n.s.	-3.30454	n.s.
CDS	b3321	ArcA	rpsJ	repressor	30S ribosomal subunit protein S10	-11.4983	-4.85807	n.s.	n.s.	-2.55583	n.s.
CDS	b3311	ArcA	rpsQ	repressor	30S ribosomal subunit protein S17	-3.86284	-4.43942	n.s.	n.s.	-2.8058	n.s.
CDS	b3316	ArcA	rpsS	repressor	30S ribosomal subunit protein S19	-10.3074	-5.12275	n.s.	n.s.	-3.44152	n.s.
CDS	b1012	ArcA	rutA	activator	Pyrimidine oxygenase, FMN-dependent; pyrimidine nitrogen catabolism; requires RutF to regenerate FMN in vivo	2.7037	6.22222	n.s.	2.33333	7.375	n.s.
CDS	b1011	ArcA	rutB	activator	Ureidoacrylate amidohydrolase; pyrimidine nitrogen catabolism	n.s.	n.s.	n.s.	n.s.	n.s.	n.s.
CDS	b1010	ArcA	rutC	activator	Putative aminoacrylate deaminase; reactive intermediate detoxification; required for pyrimidine nitrogen degradation in vivo but not in vitro	n.s.	n.s.	n.s.	n.s.	n.s.	n.s.
CDS	b1009	ArcA	rutD	activator	Putative aminoacrylate hydrolase; reactive intermediate detoxification; required for pyrimidine nitrogen degradation in vivo but not in vitro	n.s.	n.s.	n.s.	n.s.	n.s.	n.s.
CDS	b1008	ArcA	rutE	activator	Malonic semialdehyde reductase; pyrimidine nitrogen catabolism; reduces toxic product malonic semaldehyde to 3-hydroxypropionic acid, which is excreted; required for pyrimidine nitrogen degradation in vivo but not in vitro	n.s.	n.s.	n.s.	n.s.	n.s.	n.s.
CDS	b1007	ArcA	rutF	activator	Flavin:NADH reductase; required for the regeneration of FMN for RutA in vivo	n.s.	n.s.	n.s.	2.29412	n.s.	n.s.
CDS	b1006	ArcA	rutG	activator	Pyrimidine permease; pyrimidine nitrogen catabolism; required for efficient utilization of uracil and thymine	n.s.	n.s.	n.s.	n.s.	n.s.	n.s.
CDS	b0723	ArcA	sdhA	repressor	Succinate dehydrogenase (SQR) flavoprotein subunit; succinate:ubiquinone oxidoreductase (SQR); complex II of aerobic respiration	n.s.	n.s.	n.s.	-7.63155	-4.9904	n.s.
CDS	b0723	ArcA	sdhA	activator	Succinate dehydrogenase (SQR) flavoprotein subunit; succinate:ubiquinone oxidoreductase (SQR); complex II of aerobic respiration	n.s.	n.s.	n.s.	-7.63155	-4.9904	n.s.
CDS	b0724	ArcA	sdhB	activator	Succinate dehydrogenase (SQR) iron-sulfur protein; succinate:ubiquinone oxidoreductase (SQR); complex II of aerobic respiration	n.s.	n.s.	n.s.	-5.84701	-8.92396	n.s.
CDS	b0724	ArcA	sdhB	repressor	Succinate dehydrogenase (SQR) iron-sulfur protein; succinate:ubiquinone oxidoreductase (SQR); complex II of aerobic respiration	n.s.	n.s.	n.s.	-5.84701	-8.92396	n.s.
CDS	b0721	ArcA	sdhC	activator	Succinate dehydrogenase (SQR) cytochrome b556; membrane anchor; succinate:ubiquinone oxidoreductase (SQR); complex II of aerobic respiration	-3.34298	n.s.	4.98087	-3.5175	n.s.	n.s.
CDS	b0721	ArcA	sdhC	repressor	Succinate dehydrogenase (SQR) cytochrome b556; membrane anchor; succinate:ubiquinone oxidoreductase (SQR); complex II of aerobic respiration	-3.34298	n.s.	4.98087	-3.5175	n.s.	n.s.
CDS	b0722	ArcA	sdhD	activator	Succinate dehydrogenase (SQR) hydrophobic subunit; succinate:ubiquinone oxidoreductase (SQR); complex II of aerobic respiration	-3.14701	n.s.	n.s.	-7.25688	-2.11136	n.s.
CDS	b0722	ArcA	sdhD	repressor	Succinate dehydrogenase (SQR) hydrophobic subunit; succinate:ubiquinone oxidoreductase (SQR); complex II of aerobic respiration	-3.14701	n.s.	n.s.	-7.25688	-2.11136	n.s.
CDS	b3908	ArcA	sodA	repressor	Superoxide dismutase, Mn	n.s.	n.s.	11.3843	n.s.	n.s.	n.s.
CDS	b4059	ArcA	ssb	repressor	Single-stranded DNA-binding protein; alkali-inducible; homotetramer	n.s.	n.s.	n.s.	n.s.	n.s.	n.s.
CDS	b0726	ArcA	sucA	activator	2-oxoglutarate dehydrogenase, E1 component; yields succinyl-CoA and CO(2); also knwon as alpha-ketoglutarate dehydrogenase	-3.1696	n.s.	n.s.	-5.70731	-5.21699	n.s.
CDS	b0726	ArcA	sucA	repressor	2-oxoglutarate dehydrogenase, E1 component; yields succinyl-CoA and CO(2); also knwon as alpha-ketoglutarate dehydrogenase	-3.1696	n.s.	n.s.	-5.70731	-5.21699	n.s.
CDS	b0727	ArcA	sucB	repressor	2-oxoglutarate dehydrogenase, E2 component; dihydrolipoamide succinyltransferase; acid-inducible; yields succinyl-CoA and CO(2); also knwon as alpha-ketoglutarate dehydrogenase	-4.40908	-3.64176	n.s.	-2.69261	-6.04269	n.s.
CDS	b0727	ArcA	sucB	activator	2-oxoglutarate dehydrogenase, E2 component; dihydrolipoamide succinyltransferase; acid-inducible; yields succinyl-CoA and CO(2); also knwon as alpha-ketoglutarate dehydrogenase	-4.40908	-3.64176	n.s.	-2.69261	-6.04269	n.s.
CDS	b0728	ArcA	sucC	activator	Succinyl CoA synthase beta-subunit; acid-inducible	-3.5779	-4.19183	n.s.	-4.63875	-8.98993	n.s.
CDS	b0728	ArcA	sucC	repressor	Succinyl CoA synthase beta-subunit; acid-inducible	-3.5779	-4.19183	n.s.	-4.63875	-8.98993	n.s.
CDS	b0729	ArcA	sucD	repressor	Succinyl CoA synthase alpha-subunit	-2.79301	-4.28319	n.s.	-3.21239	-9.53433	n.s.
CDS	b0729	ArcA	sucD	activator	Succinyl CoA synthase alpha-subunit	-2.79301	-4.28319	n.s.	-3.21239	-9.53433	n.s.
CDS	b1324	ArcA	tpx	repressor	Lipid hydroperoxide peroxidase; thiol peroxidase, antioxidant, thioredoxin-dependent; peroxiredoxin; scavengase P20; induced by acid or base	n.s.	n.s.	n.s.	2.13713	2.28357	n.s.
CDS	b4240	ArcA	treB	activator	Trehalose permease PTS EIIBC component	-2.13187	-2.41333	n.s.	-2.10784	-2.25714	n.s.
CDS	b4239	ArcA	treC	activator	Trehalose-6-phosphate hydrolase, osmoprotectant	-4.17391	-5.5	n.s.	-4.07692	-6.16	n.s.
CDS	b4040	ArcA	ubiA	repressor	4-Hydroxybenzoate polyprenyltransferase	4.2948	2.0473	n.s.	5.70307	6.65718	n.s.
CDS	b4039	ArcA	ubiC	repressor	Chorismate--pyruvate lyase	3.21495	n.s.	n.s.	3.24789	3.3246	n.s.
CDS	b4058	ArcA	uvrA	repressor	Excision nuclease subunit A; nucleotide excision repair of UV damage to DNA; LexA regulon; binds Zn(II)	3.03741	3.1836	n.s.	n.s.	n.s.	n.s.
CDS	b3569	ArcA	xylR	activator	Transcriptional activator for xylAB, xylFGHR divergon; AraC family	n.s.	n.s.	n.s.	2.42548	n.s.	n.s.
CDS	b0602	ArcA	ybdN	activator	Function unknown	n.s.	n.s.	n.s.	n.s.	2.34783	n.s.
CDS	b1528	ArcA	ydeA	repressor	Arabinose efflux transporter, arabinose-inducible	2.08411	3.96833	3.64234	2.40756	3.11917	n.s.
CDS	b2916	ArgP		activator	Inhibitor of chromosome initiation, transcriptional activator, LysR family; oriC iteron (13-mer) binding protein, competes with DnaA for iteron binding	3.2023	n.s.	n.s.	2.88454	2.24819	n.s.
CDS	b2923	ArgP	argO	activator	Arginine exporter	n.s.	n.s.	n.s.	8.14748	2.12472	n.s.
CDS	b2916	ArgP	argP	repressor	Inhibitor of chromosome initiation, transcriptional activator, LysR family; oriC iteron (13-mer) binding protein, competes with DnaA for iteron binding	3.2023	n.s.	n.s.	2.88454	2.24819	n.s.
CDS	b0031	ArgP	dapB	activator	Dihydrodipicolinate reductase	-2.42732	-2.04603	n.s.	-2.00602	n.s.	n.s.
CDS	b0166	ArgP	dapD	activator	2,3,4,5-tetrahydropyridine-2-carboxylate N-succinyltransferase; mutations suppress growth defects of strains lacking superoxide dismutase	n.s.	n.s.	n.s.	n.s.	n.s.	n.s.
CDS	b3702	ArgP	dnaA	activator	DNA synthesis initiator and global transcription regulator; binds DNA at DnaA boxes, binds cardiolipin and other acidic phospholipids, binds ATP	n.s.	n.s.	n.s.	n.s.	2.07711	n.s.
CDS	b3701	ArgP	dnaN	activator	DNA polymerase III sliding clamp beta subunit; required for high processivity; required for regulatory inactivation of DnaA	n.s.	n.s.	n.s.	n.s.	n.s.	n.s.
CDS	b1761	ArgP	gdhA	activator	Glutamate dehydrogenase	n.s.	-2.79899	n.s.	-4.91211	-5.10634	n.s.
CDS	b2838	ArgP	lysA	activator	Diaminopimelate decarboxylase	-2.72073	-2.62385	n.s.	-18.5629	-15.4071	n.s.
CDS	b4024	ArgP	lysC	activator	Aspartokinase III	-2.3082	-3.91586	n.s.	-4.53669	-7.75951	n.s.
CDS	b2156	ArgP	lysP	activator	Lysine permease; lysine repressed	-8.15515	-6.13139	n.s.	-10.4206	-8.06151	3.63898
CDS	b2234	ArgP	nrdA	activator	Ribonucleoside-diphosphate reductase 1, alpha subunit; class Ia aerobic ribonucleotide reductase; B1 protein, R1 subunit	n.s.	n.s.	n.s.	n.s.	n.s.	n.s.
CDS	b2235	ArgP	nrdB	activator	Ribonucleoside-diphosphate reductase 1, beta subunit; class Ia aerobic ribonucleotide reductase; B2 protein, R2 subunit	n.s.	n.s.	n.s.	n.s.	n.s.	n.s.
CDS	b3700	ArgP	recF	activator	Recombination and repair; antagonizes RecX inhibition of RecA filament formation	n.s.	n.s.	n.s.	-4.615	-2.06038	n.s.
CDS	b2236	ArgP	yfaE	activator	Ferredoxin involved with ribonucleotide reductase cofactor; diferric-tyrosyl radical (Y*) cofactor maintenance	n.s.	-2.7972	n.s.	-4.91209	-5.19403	n.s.
CDS	b3237	ArgR		repressor	Repressor of Arg regulon; cer-mediated site-specific recombination in plasmid ColE1; hexameric	n.s.	n.s.	n.s.	-2.11136	n.s.	n.s.
CDS	b2818	ArgR	argA	repressor	N-acetylglutamate synthase; first step in arginine biosynthesis; amino-acid acetyltransferase; L-glutamate N-acetyltransferase; growth on acetylornithine; feedback inhibited by L-arginine	-2.62341	n.s.	n.s.	-3.37118	n.s.	n.s.
CDS	b3959	ArgR	argB	repressor	N-acetylglutamate kinase	-5.65636	n.s.	n.s.	-9.50181	-5.28657	n.s.
CDS	b3958	ArgR	argC	repressor	N-acetyl-gamma-glutamyl-phosphate reductase	-2.82215	n.s.	n.s.	-15.7658	-4.04473	n.s.
CDS	b3359	ArgR	argD	repressor	Acetylornithine aminotransferase; succinyldiaminopimelate aminotransferase, PLP-dependent	-3.3294	n.s.	n.s.	-10.8885	-4.00357	n.s.
CDS	b3957	ArgR	argE	repressor	Acetylornithine deacetylase	n.s.	2.49768	n.s.	n.s.	n.s.	n.s.
CDS	b0273	ArgR	argF	repressor	Ornithine carbamoyltransferase; ornithine transcarbamylase; OTCase; CP4-6 putative prophage remnant	-3.71523	n.s.	n.s.	-12.1843	-6.26879	n.s.
CDS	b3172	ArgR	argG	repressor	Argininosuccinate synthase	-4.34826	-2.69313	n.s.	-5.60166	-5.17172	n.s.
CDS	b3960	ArgR	argH	repressor	Argininosuccinate lyase	-4.90353	-2.4855	n.s.	-6.66294	-5.6289	n.s.
CDS	b4254	ArgR	argI	repressor	Ornithine carbamoyltransferase; ornithine transcarbamylase; OTCase	n.s.	-2.48902	n.s.	n.s.	n.s.	n.s.
CDS	b3237	ArgR	argR	repressor	Repressor of Arg regulon; cer-mediated site-specific recombination in plasmid ColE1; hexameric	n.s.	n.s.	n.s.	-2.11136	n.s.	n.s.
CDS	b0863	ArgR	artI	repressor	Periplasmic binding protein in artPIQM operon, ligand unknown	-4.16361	n.s.	n.s.	-6.72321	-3.87891	n.s.
CDS	b0860	ArgR	artJ	repressor	Arginine-binding protein, periplasmic	-4.68917	-2.23657	n.s.	-24.856	-21.9539	n.s.
CDS	b0861	ArgR	artM	repressor	Arginine ABC transporter permease	-6.14463	-3.1676	n.s.	-11.1905	-8.14876	n.s.
CDS	b0864	ArgR	artP	repressor	Arginine ABC transporter ATP-binding protein	-3.14222	n.s.	n.s.	-3.16802	n.s.	n.s.
CDS	b0862	ArgR	artQ	repressor	Arginine ABC transporter permease	-7.39189	-2.75692	n.s.	-9.04478	-5.52482	n.s.
CDS	b1747	ArgR	astA	activator	Arginine succinyltransferase, arginine catabolism	9.70588	19.6316	28.7059	9.05263	13.7059	n.s.
CDS	b1745	ArgR	astB	activator	Succinylarginine dihydrolase, arginine catabolism	n.s.	2.98611	5.96703	n.s.	2.41935	n.s.
CDS	b1748	ArgR	astC	activator	Succinylornithine transaminase, mutant cannot catabolize arginine, overproduction complements argD mutants; carbon starvation protein	30.1429	30.8438	25.1667	33.5161	35.8148	n.s.
CDS	b1746	ArgR	astD	activator	Succinylglutamic semialdehyde dehydrogenase, NAD-dependent; arginine catabolism	2.53731	5.68571	7.75309	2.10811	4.03279	n.s.
CDS	b1744	ArgR	astE	activator	Succinylglutamate desuccinylase, arginine catabolism	n.s.	n.s.	9.39394	n.s.	n.s.	n.s.
CDS	b0032	ArgR	carA	repressor	Carbamoyl phosphate synthase, small subunit; glutamine-hydrolyzing, tetramer of heterodimers	-4.6384	n.s.	n.s.	-34.5798	-15.75	n.s.
CDS	b0033	ArgR	carB	repressor	Carbamoyl phosphate synthase, ammonia, large subunit; tetramer of heterodimers	-3.77944	-4.63386	n.s.	-13.1504	-15.4752	n.s.
CDS	b3212	ArgR	gltB	repressor	Glutamate synthase, large subunit	-2.4175	-3.242	n.s.	-4.4628	-4.43833	n.s.
CDS	b3213	ArgR	gltD	repressor	Glutamate synthase, small subunit	n.s.	-5.08773	n.s.	-5.00304	-24.8474	n.s.
CDS	b3214	ArgR	gltF	repressor	Function unknown, periplasmic protein; mutant has no phenotype with respect to amino acid utilization or ammonium transport; previous suggestions that GltF has a role in nitrogen-regulated gene expression are now unlikely	-4.67757	-8.32	n.s.	-5.98919	-11.1385	n.s.
CDS	b2309	ArgR	hisJ	repressor	Histidine-binding periplasmic protein; part of HisJMPQ ABC transporter	-2.87243	n.s.	n.s.	-4.85949	-3.43232	2.3156
CDS	b2307	ArgR	hisM	repressor	Histidine transport permease; part of HisJMPQ ABC transporter	-3.48094	n.s.	n.s.	-12.055	-5.16535	n.s.
CDS	b2306	ArgR	hisP	repressor	Histidine transport ATP-binding protein; part of HisJMPQ ABC transporter	-3.54795	n.s.	n.s.	-4.57827	-2.33981	n.s.
CDS	b2308	ArgR	hisQ	repressor	Histidine transport permease; part of HisJMPQ ABC transporter	-2.91014	n.s.	n.s.	-5.51429	-2.38166	n.s.
CDS	b3168	ArgR	infB	repressor	Protein chain initiation factor IF2	n.s.	n.s.	n.s.	n.s.	n.s.	n.s.
tRNA	b3171	ArgR	metY	repressor	Initiator methionine tRNA(CAU) f2	n.s.	-2.29572	n.s.	n.s.	n.s.	n.s.
CDS	b3169	ArgR	nusA	repressor	Transcription termination/antitermination L factor; mutant survives lambda induction	-2.23005	n.s.	n.s.	n.s.	n.s.	n.s.
CDS	b3164	ArgR	pnp	repressor	Polynucleotide phosphorylase; exoribonuclease; PNPase component of RNA degradosome; cold shock protein required for growth at low temperatures	n.s.	n.s.	n.s.	-2.55118	-2.02379	n.s.
CDS	b3167	ArgR	rbfA	repressor	Ribosome binding factor required for efficient processing of 16s rRNA; cold-shock adaptation protein; overexpression suppresses cold-sensitive 16S rRNA	n.s.	n.s.	n.s.	n.s.	n.s.	n.s.
CDS	b3170	ArgR	rimP	repressor	Factor required for maturation of 30S ribosomal subunits	-2.11555	n.s.	n.s.	n.s.	n.s.	n.s.
CDS	b3165	ArgR	rpsO	repressor	30S ribosomal subunit protein S15	-2.79202	n.s.	n.s.	2.6824	2.32465	n.s.
CDS	b3166	ArgR	truB	repressor	tRNA pseudouridine(55) synthase	-2.43335	-2.53138	n.s.	-2.58462	-2.19947	n.s.
CDS	b3501	ArsR		repressor	Arsenate resistance operon repressor; resistance to arsenate, arsenite, and antimonite	106.018	15.6429	n.s.	20.7213	8.34694	n.s.
CDS	b3502	ArsR	arsB	repressor	Arsenite pump, inner membrane; resistance to arsenate, arsenite, and antimonite	86.1895	10.3577	n.s.	12.1154	4.25926	n.s.
CDS	b3503	ArsR	arsC	repressor	Arsenate reductase; resistance to arsenate, arsenite, and antimonite	49	4.48667	n.s.	3.70526	n.s.	n.s.
CDS	b3501	ArsR	arsR	repressor	Arsenate resistance operon repressor; resistance to arsenate, arsenite, and antimonite	106.018	15.6429	n.s.	20.7213	8.34694	n.s.
CDS	b2714	AscG		repressor	Repressor of cryptic asc operon	n.s.	n.s.	n.s.	2.5474	n.s.	n.s.
CDS	b2716	AscG	ascB	repressor	Cryptic phospho-beta-glucosidase; expressed when AscG is mutated	n.s.	n.s.	n.s.	n.s.	n.s.	n.s.
CDS	b2715	AscG	ascF	repressor	PTS system EIIBC enzyme, beta-glucoside phosphotransferase; paralogous to bglF; cryptic unless AscG is mutated	n.s.	n.s.	n.s.	n.s.	n.s.	n.s.
CDS	b0473	AscG	htpG	repressor	Protein refolding molecular co-chaperone Hsp90, Hsp70-dependent; heat-shock protein; ATPase; dimeric	5.58108	n.s.	n.s.	-2.89984	-2.72828	n.s.
CDS	b0330	AscG	prpR	repressor	Transcriptional regulator of prp operon; propionate catabolism via 2-methlycitrate cycle, characterized primarily in Salmonella	n.s.	3.95	11.9091	n.s.	n.s.	n.s.
CDS	b0820	AscG	ybiT	repressor	Function unknown, ABC transporter family	-2.30872	n.s.	n.s.	-2.59297	n.s.	n.s.
CDS	b3743	AsnC		activator	Regulatory gene for asnA, asnC, gidA, Lrp family	n.s.	n.s.	n.s.	n.s.	n.s.	n.s.
CDS	b3744	AsnC	asnA	activator	Asparagine synthase A; aspartate-ammonia ligase	-3.78939	n.s.	n.s.	-3.50265	-2.04954	n.s.
CDS	b3743	AsnC	asnC	repressor	Regulatory gene for asnA, asnC, gidA, Lrp family	n.s.	n.s.	n.s.	n.s.	n.s.	n.s.
CDS	b3742	AsnC	mioC	repressor	Required for biotin synthase activity in vitro; flavodoxin-like FMN-binding protein; transcription of mioC through oriC may have physiological significance in suboptimal conditions	n.s.	n.s.	2.19857	n.s.	n.s.	n.s.
CDS	b3741	AsnC	mnmG	repressor	5-methylaminomethyl-2-thiouridine modification at tRNA U34	n.s.	n.s.	n.s.	n.s.	n.s.	n.s.
CDS	b2220	AtoC		activator	Response regulator for atoDAEB operon; AtoS is the two-component cognate sensor protein; induced by acetoacetate; ornithine decarboxylase antizyme Az, polyamine-inducible	-2.44554	-3.10989	n.s.	-2.33333	-2.84884	n.s.
CDS	b2222	AtoC	atoA	activator	Acetate CoA-transferase	n.s.	n.s.	n.s.	n.s.	n.s.	n.s.
CDS	b2224	AtoC	atoB	activator	Acetyl-CoA acetyltransferase	n.s.	n.s.	n.s.	n.s.	n.s.	n.s.
CDS	b2221	AtoC	atoD	activator	Acetyl-CoA:acetoacetyl-CoA transferase beta-subunit	n.s.	n.s.	n.s.	n.s.	n.s.	n.s.
CDS	b2223	AtoC	atoE	activator	Short-chain fatty acids transporter	n.s.	n.s.	n.s.	n.s.	n.s.	n.s.
CDS	b2079	BaeR		activator	Response regulator for mdtABCD, acrD and spy	2.11712	n.s.	n.s.	n.s.	n.s.	n.s.
CDS	b2470	BaeR	acrD	activator	Aminoglycoside efflux pump; RND-type transporter	n.s.	n.s.	n.s.	n.s.	n.s.	n.s.
CDS	b2079	BaeR	baeR	activator	Response regulator for mdtABCD, acrD and spy	2.11712	n.s.	n.s.	n.s.	n.s.	n.s.
CDS	b2078	BaeR	baeS	activator	Sensor kinase for mdtABCD, acrD and spy	n.s.	n.s.	n.s.	n.s.	n.s.	n.s.
CDS	b2074	BaeR	mdtA	activator	MdtABC-TolC efflux pump, multidrug resistance; membrane fusion protein, signal anchor	n.s.	n.s.	n.s.	n.s.	n.s.	n.s.
CDS	b2075	BaeR	mdtB	activator	MdtABC-TolC efflux pump, multidrug resistance; heterodimeric RND-type transporter	-2.51572	n.s.	n.s.	-6.31429	-3.87097	n.s.
CDS	b2076	BaeR	mdtC	activator	MdtABC-TolC efflux pump, multidrug resistance; heterodimeric RND-type transporter	-2.01156	n.s.	n.s.	-2.96923	-2.94845	n.s.
CDS	b1743	BaeR	spy	activator	Periplasmic ATP-independent protein refolding chaperone; dimeric	2.69099	5.1551	n.s.	2.60232	3.77103	n.s.
CDS	b4113	BasR		activator	Response regulator for Lipid A modification genes; two-component system involved in polymyxin resistance that senses high extracellular Fe(2+)	-2.50685	n.s.	3.24567	-4.19138	-2.65873	n.s.
CDS	b1040	BasR	csgD	activator	Transcriptional activator for csgBA and other genes	n.s.	n.s.	n.s.	10.9722	13.2683	n.s.
CDS	b1039	BasR	csgE	activator	Curlin secretion specificity factor; blocks CsgA amyloid formation; CsgEFG curlin secretion complex	n.s.	n.s.	n.s.	n.s.	5.41026	n.s.
CDS	b1038	BasR	csgF	activator	OM protein required for curli nucleation by CsgB; CsgEFG curlin secretion complex	-4.33333	-6.85714	n.s.	n.s.	3.80952	n.s.
CDS	b1037	BasR	csgG	activator	Pore-forming OM lipoprotein for curli subunit secretion; CsgEFG curlin secretion complex	n.s.	-2.10811	n.s.	n.s.	2.17647	n.s.
CDS	b1552	BasR	cspI	activator	Cold shock protein, Qin prophage; cold shock inducible	n.s.	n.s.	n.s.	5.09259	5.29412	n.s.
CDS	b4042	BasR	dgkA	activator	Diacylglycerol kinase	2.52993	3.76596	n.s.	4.4888	4.87439	n.s.
CDS	b4312	BasR	fimB	activator	Site-specific recombinase, fimA promoter inversion; mediates fimbriae phase switching, along with FimE	n.s.	n.s.	-2.42605	3.42318	2.69643	n.s.
CDS	b0460	BasR	hha	activator	Modulates hemolysin expression, in complex with H-NS; stimulates transposition events; induced by AI-2 pheromone; promotes conjugation and conjugation-induced biofilms	n.s.	n.s.	n.s.	n.s.	2.22355	n.s.
CDS	b1014	BasR	putA	repressor	Proline dehydrogenase and repressor for the putAP divergon	n.s.	-3.19411	n.s.	n.s.	n.s.	n.s.
CDS	b3025	BasR	qseB	activator	Quorum sensing two-component response regulator; cognate to QseC sensor kinase; regulates flagella synthesis and motilty by activating transcription of flhDC	12.2941	n.s.	n.s.	6	3.5	n.s.
CDS	b3026	BasR	qseC	activator	Quorum sensing two-component sensor kinase; cognate to QseB response regulator; regulates flagella synthesis and motilty by activating transcription of flhDC; responds to AI-3 and	2.94203	n.s.	n.s.	2.31169	n.s.	n.s.
CDS	b0461	BasR	tomB	activator	Attenuates Hha toxicity, possibly by blocking activation of prophage lytic genes; promotes conjugation and conjugation-induced biofilms; deceases motility in presence of a conjugative plasmid (R1drd19)	n.s.	2.22643	n.s.	n.s.	2.5355	n.s.
CDS	b3207	BasR	yrbL	repressor	Mg(2+)-starvation-stimulated gene, function unknown	7.325	n.s.	n.s.	3.3392	n.s.	n.s.
CDS	b0313	BetI		repressor	Repressor for the betIBA betT divergon, choline-sensing; bet genes confer protection against osmotic stress by making the osmoprotectant glycine betaine from choline	3.90395	7.77914	4.26277	6.01531	11.617	n.s.
CDS	b0311	BetI	betA	repressor	Choline dehydrogenase, oxygen-dependent; bet genes confer protection against osmotic stress by making the osmoprotectant glycine betaine from choline	2.21372	4.24645	n.s.	n.s.	3.07104	n.s.
CDS	b0312	BetI	betB	repressor	Betaine aldehyde dehydrogenase, NAD-dependent; bet genes confer protection against osmotic stress by making the osmoprotectant glycine betaine from choline; tetrameric	4.87983	5.76497	4.45846	4.7965	8.36224	n.s.
CDS	b0313	BetI	betI	repressor	Repressor for the betIBA betT divergon, choline-sensing; bet genes confer protection against osmotic stress by making the osmoprotectant glycine betaine from choline	3.90395	7.77914	4.26277	6.01531	11.617	n.s.
CDS	b0314	BetI	betT	repressor	High-affinity choline transporter; BCCT family; bet genes confer protection against osmotic stress by making the osmoprotectant glycine betaine from choline	3.32831	5.65074	4.57971	2.26839	5.65401	n.s.
CDS	b3973	BirA		repressor	Bifunctional biotin protein ligase, biotin operon repressor; biotin-[acetyl-CoA carboxylase] holoenzyme synthase; monomeric	-3.16938	-2.06087	n.s.	n.s.	n.s.	n.s.
CDS	b0774	BirA	bioA	repressor	7,8-diaminopelargonic acid aminotransferase	n.s.	n.s.	5.2426	-6.91908	-9.39683	8.76429
CDS	b0775	BirA	bioB	repressor	Biotin synthase; dethiobiotin to biotin pathway; iron-sulfur enzyme	n.s.	n.s.	5.1399	-2.18217	-3.65844	15.4717
CDS	b0777	BirA	bioC	repressor	Malonyl-CoA methyltransferase, SAM-dependent; biotin synthesis blocked prior to pimeloyl CoA formation	-2.08714	-2.26437	n.s.	-7.73611	-6.125	9.59211
CDS	b0778	BirA	bioD	repressor	Dethiobiotin synthase	-2.53333	-2.37097	n.s.	-3.80402	-4.22314	7.91489
CDS	b0776	BirA	bioF	repressor	7-keto-8-amino pelargonic acid synthase	n.s.	-2.09244	n.s.	-4.9187	-7.47126	10.2308
CDS	b1162	BluR		repressor	Repressor of blue light-responsive genes; modulates biofilm with a YmgAB to RcsBCD relay	n.s.	n.s.	n.s.	n.s.	2.2211	n.s.
CDS	b1166	BluR	ariR	repressor	Connector protein for RcsB regulation of biofilm and acid-resistance	9.33333	n.s.	8.83333	18	12.75	n.s.
CDS	b1164	BluR	ycgZ	repressor	Connector protein for RcsB regulation of biofilm and acid-resistance; blue light, low temperature and stress induction, BluRF(YcgEF) and RpoS regulons	2.57895	3.81818	n.s.	5.75	22.9	n.s.
CDS	b1165	BluR	ymgA	repressor	Connector protein for RcsB regulation of biofilm; blue light, low temperature and stress induction, BluRF(YcgEF) and RpoS regulons	7.8	n.s.	8.66667	13	29.4286	n.s.
CDS	b1167	BluR	ymgC	repressor	Blue light, low temperature and stress induced, function unknown; BluRF(YcgEF) and RpoS regulons	n.s.	n.s.	6.88889	13.3333	86	n.s.
CDS	b0435	BolA		dual	Stationary-phase morphogene, transcriptional repressor; predicted reductase; regulates mreB, dacA, dacC, and ampC transcription; shape determinant; FtsZ dependent; induced by AI-2 pheromone	7.4053	12.3547	n.s.	10.0297	8.82504	n.s.
CDS	b4150	BolA	ampC	dual	Intrinsic weak beta-lactamase activity; penicillin resistance; affects morphology; penicillin-binding protein	-2.81429	n.s.	n.s.	n.s.	n.s.	n.s.
CDS	b0839	BolA	dacC	dual	D-alanine D-alanine carboxypeptidase PBP6; penicillin-binding protein 6	4.51667	6.30017	n.s.	n.s.	n.s.	n.s.
CDS	b4133	CadC		activator	Transcriptional activator for cadBA, low external pH-, low oxygen-, excess lysine-responsive; homodimeric	n.s.	n.s.	n.s.	n.s.	n.s.	n.s.
CDS	b4131	CadC	cadA	activator	Lysine decarboxylase, inducible; decameric	n.s.	n.s.	n.s.	2.5	n.s.	n.s.
CDS	b4132	CadC	cadB	activator	Lysine-cadaverine antiporter	n.s.	n.s.	n.s.	n.s.	n.s.	n.s.
CDS	b4133	CadC	cadC	activator	Transcriptional activator for cadBA, low external pH-, low oxygen-, excess lysine-responsive; homodimeric	n.s.	n.s.	n.s.	n.s.	n.s.	n.s.
CDS	b0034	CaiF		activator	Transcriptional activator of cai operon	n.s.	n.s.	n.s.	2.86735	2.625	n.s.
CDS	b0039	CaiF	caiA	activator	Crotonobetaine reductase, CII component	n.s.	n.s.	-2.14286	n.s.	n.s.	n.s.
CDS	b0038	CaiF	caiB	activator	Carnitine dehydratase; crotonobetaine reductase, CI component	2.38095	n.s.	n.s.	n.s.	n.s.	n.s.
CDS	b0037	CaiF	caiC	activator	Crotonobetain/carnitine-CoA ligase	n.s.	-2.22449	n.s.	n.s.	n.s.	n.s.
CDS	b0036	CaiF	caiD	activator	Carnitinyl-CoA dehydratase	n.s.	n.s.	n.s.	n.s.	n.s.	n.s.
CDS	b0035	CaiF	caiE	activator	Stimulates activities of CaiD and CaiB	n.s.	n.s.	n.s.	n.s.	n.s.	n.s.
CDS	b0040	CaiF	caiT	activator	L-carnitine/gamma-butyrobetaine antiporter; trimeric; BCCT family	n.s.	n.s.	n.s.	n.s.	n.s.	n.s.
CDS	b0041	CaiF	fixA	activator	Required for anaerobic carnitine reduction	n.s.	n.s.	n.s.	n.s.	n.s.	n.s.
CDS	b0042	CaiF	fixB	activator	Required for anaerobic carnitine reduction	n.s.	n.s.	n.s.	2.41379	2.82353	n.s.
CDS	b0043	CaiF	fixC	activator	Predicted flavoprotein oxidoreductase; may be involved in anaerobic carnitine reduction; predicted FAD-binding domain; function unknown	2.92632	n.s.	n.s.	10.0096	5.08257	n.s.
CDS	b0044	CaiF	fixX	activator	Related to carnitine metabolism	3.83333	n.s.	n.s.	6.21429	10.2	n.s.
CDS	b1987	Cbl		activator	Transcriptional activator for ssuEADCB and tauABCD	-4.18987	-8.22699	n.s.	-16.3806	-9.725	n.s.
CDS	b0936	Cbl	ssuA	activator	Aliphatic sulfonate-binding protein, SsuABC ABC transporter; sulfur starvation inducible	n.s.	n.s.	n.s.	n.s.	n.s.	n.s.
CDS	b0933	Cbl	ssuB	activator	Aliphatic sulfonate transport ATP-binding protein; SsuABC ABC transporter; sulfur starvation inducible	n.s.	n.s.	n.s.	2.16438	n.s.	n.s.
CDS	b0934	Cbl	ssuC	activator	Aliphatic sulfonate transport membrane component; SsuABC ABC transporter; sulfur starvation inducible	n.s.	n.s.	n.s.	n.s.	n.s.	n.s.
CDS	b0935	Cbl	ssuD	activator	FMNH2-dependent aliphatic sulfonate monooxygenase; sulfur starvation inducible	n.s.	n.s.	n.s.	n.s.	n.s.	n.s.
CDS	b0937	Cbl	ssuE	activator	NADP(H):FMN oxidoreductase; sulfur starvation inducible	n.s.	n.s.	n.s.	-9.33333	n.s.	n.s.
CDS	b0365	Cbl	tauA	activator	Periplasmic taurine binding protein, TauABC transporter	n.s.	-3.67857	n.s.	-7.20833	-3.66667	n.s.
CDS	b0366	Cbl	tauB	activator	ABC transporter ATPase, TauABC transporter	n.s.	n.s.	n.s.	n.s.	n.s.	n.s.
CDS	b0367	Cbl	tauC	activator	Taurine permease, TauABC ABC transporter	n.s.	n.s.	n.s.	2.25926	n.s.	n.s.
CDS	b0368	Cbl	tauD	activator	Taurine/alpha-ketoglutarate dioxygenase	n.s.	n.s.	n.s.	n.s.	n.s.	n.s.
CDS	b0162	CdaR		activator	Transcriptional regulator for gar and gud operons	n.s.	n.s.	n.s.	n.s.	-3.10811	n.s.
CDS	b0162	CdaR	cdaR	activator	Transcriptional regulator for gar and gud operons	n.s.	n.s.	n.s.	n.s.	-3.10811	n.s.
CDS	b3128	CdaR	garD	activator	D-galactarate dehydratase; uxaA paralog; contains conserved CxxS redox motif	n.s.	-3.07087	-6.07258	n.s.	n.s.	n.s.
CDS	b3124	CdaR	garK	activator	Glycerate 2-kinase, glycolate-, glycerate- or glucarate-inducible; GKI; produces 2-phospho-glycerate	2.28676	n.s.	n.s.	2.63333	n.s.	n.s.
CDS	b3126	CdaR	garL	activator	2-dehydro-3-deoxygalactarate aldolase; homohexameric	n.s.	n.s.	n.s.	2.23333	n.s.	n.s.
CDS	b3127	CdaR	garP	activator	Probable D-galactarate transporter, membrane protein	n.s.	n.s.	n.s.	n.s.	n.s.	n.s.
CDS	b3125	CdaR	garR	activator	Tartronate semialdehyde reductase, glycerate- or galactarate-inducible	3.08824	n.s.	n.s.	2.90789	2.51754	n.s.
CDS	b2787	CdaR	gudD	activator	D-glucarate dehydratase; L-idarate dehydratase; D-glucarate, L-idarate epimerase	n.s.	n.s.	n.s.	n.s.	n.s.	n.s.
CDS	b2789	CdaR	gudP	activator	Probable D-glucarate transporter, membrane protein	n.s.	n.s.	n.s.	2.5	n.s.	n.s.
CDS	b2788	CdaR	gudX	activator	Glucarate dehydratase-related protein	2.04444	2.16418	n.s.	3.92	2.53448	n.s.
ncRNA	b3123	CdaR	rnpB	activator	RNase P, M1 RNA enzyme component; involved in transfer RNA and 4.5S RNA-processing	n.s.	n.s.	n.s.	n.s.	n.s.	n.s.
CDS	b1735	ChbR		dual	Repressor, chb operon for N,N'-diacetylchitobiose utilization; AraC family	n.s.	n.s.	n.s.	2.872	2.84177	n.s.
CDS	b1736	ChbR	chbA	dual	PTS Enzyme IIA(Chb), N,N'-diacetylchitobiose utilization; trimeric	n.s.	n.s.	n.s.	n.s.	2.33898	n.s.
CDS	b1738	ChbR	chbB	dual	N,N'-diacetylchitobiose utilization, enzyme IIB(Chb) of the PTS transport system	n.s.	n.s.	n.s.	7.30128	7.18932	n.s.
CDS	b1737	ChbR	chbC	dual	PTS Enzyme IIC(Chb) for N,N'-diacetylchitobiose utilization	n.s.	n.s.	n.s.	n.s.	2.62857	n.s.
CDS	b1734	ChbR	chbF	dual	N,N'-diacetylchitobiose utilization, phospho-chitobiase; can hydrolyze a variety of phospho-beta-glucosides	2.07216	n.s.	n.s.	2.96262	3.44762	n.s.
CDS	b1733	ChbR	chbG	dual	Chito-oligosaccharide deacetylase	3.80899	2.56151	n.s.	4.57143	3.18841	n.s.
CDS	b1735	ChbR	chbR	dual	Repressor, chb operon for N,N'-diacetylchitobiose utilization; AraC family	n.s.	n.s.	n.s.	2.872	2.84177	n.s.
CDS	b1111	ComR		repressor	Repressor for bhsA(ycfR)	n.s.	n.s.	n.s.	n.s.	n.s.	n.s.
CDS	b1112	ComR	bhsA	repressor	Biofilm, cell surface and signaling defects, YhcN family	1948.59	563.369	93.9524	45.8171	20.6438	n.s.
CDS	b3912	CpxR		activator	Response regulator, periplasmic stress response; CpxA is cognate sensor protein	n.s.	n.s.	n.s.	-2.54877	-3.22487	n.s.
CDS	b2470	CpxR	acrD	activator	Aminoglycoside efflux pump; RND-type transporter	n.s.	n.s.	n.s.	n.s.	n.s.	n.s.
CDS	b0754	CpxR	aroG	activator	3-deoxy-D-arabino-heptulosonate-7-phosphate (DAHP) synthase; phenylalanine repressible; TyrR regulon	n.s.	n.s.	n.s.	n.s.	n.s.	n.s.
CDS	b3057	CpxR	bacA	activator	Undecaprenyl pyrophosphate phosphatase BacA(UppP); overexpression confers bacitracin resistance	n.s.	n.s.	n.s.	n.s.	n.s.	n.s.
CDS	b2079	CpxR	baeR	activator	Response regulator for mdtABCD, acrD and spy	2.11712	n.s.	n.s.	n.s.	n.s.	n.s.
CDS	b2078	CpxR	baeS	activator	Sensor kinase for mdtABCD, acrD and spy	n.s.	n.s.	n.s.	n.s.	n.s.	n.s.
CDS	b2617	CpxR	bamE	repressor	Lipoprotein stabilizer of BamABCDE OM biogenesis complex	n.s.	n.s.	n.s.	3.7203	2.52822	n.s.
CDS	b1888	CpxR	cheA	repressor	Histidine protein kinase sensor of chemotactic response; CheY is cognate response regulator; autophosphorylating; CheAS is a short form produced by an internal start at codon 98	n.s.	n.s.	-2.64289	-3.03792	-2.93665	n.s.
CDS	b1887	CpxR	cheW	repressor	Chemotaxis signal transducer; bridges CheA to chemoreceptors to regulate phophotransfer to CheY and CheB	-5.21952	-3.57831	-3.11227	-3.69652	-8.99948	n.s.
CDS	b3911	CpxR	cpxA	activator	Histidine protein kinase, periplasmic stress sensor; inner membrane protein; CpxR is the two-component cognate response regulator; Kan-R, phage Q resistant; L-serine growth	n.s.	n.s.	n.s.	-11.0872	-12.3979	n.s.
CDS	b4484	CpxR	cpxP	activator	Inhibitor of the cpx response; periplasmic adaptor protein, targets some proteins to DegP; dimeric	n.s.	5.59255	n.s.	-6.51522	-12.4868	n.s.
CDS	b3912	CpxR	cpxR	activator	Response regulator, periplasmic stress response; CpxA is cognate sensor protein	n.s.	n.s.	n.s.	-2.54877	-3.22487	n.s.
CDS	b1042	CpxR	csgA	repressor	Curli subunit, major; CsgA curlin, cryptic	n.s.	2.10569	n.s.	4.40845	12.3611	n.s.
CDS	b1041	CpxR	csgB	repressor	Curli nucleator protein curlin CsgB, minor curli subunit	n.s.	2.52174	n.s.	7.71429	16.2381	n.s.
CDS	b1043	CpxR	csgC	repressor	Curli assembly protein	-5.98013	-9.35632	-6.17188	-3.61957	-13.1296	n.s.
CDS	b1040	CpxR	csgD	repressor	Transcriptional activator for csgBA and other genes	n.s.	n.s.	n.s.	10.9722	13.2683	n.s.
CDS	b1039	CpxR	csgE	repressor	Curlin secretion specificity factor; blocks CsgA amyloid formation; CsgEFG curlin secretion complex	n.s.	n.s.	n.s.	n.s.	5.41026	n.s.
CDS	b1038	CpxR	csgF	repressor	OM protein required for curli nucleation by CsgB; CsgEFG curlin secretion complex	-4.33333	-6.85714	n.s.	n.s.	3.80952	n.s.
CDS	b1037	CpxR	csgG	repressor	Pore-forming OM lipoprotein for curli subunit secretion; CsgEFG curlin secretion complex	n.s.	-2.10811	n.s.	n.s.	2.17647	n.s.
ncRNA	b4438	CpxR	cyaR	repressor	sRNA effector of ompX mRNA instability, cAMP-induced; hfq-dependent	-2.74648	n.s.	n.s.	-4.77778	-2.45946	n.s.
CDS	b0161	CpxR	degP	activator	Periplasmic, membrane-associated serine endoprotease; protease Do, required for high-temperature growth and the degradation of damaged proteins	n.s.	-2.01666	n.s.	n.s.	n.s.	n.s.
CDS	b1535	CpxR	dgcZ	activator	Diguanylate cyclase, required for pgaD induction	5.53043	6.38365	2.71429	3.7874	4.96403	n.s.
CDS	b3860	CpxR	dsbA	activator	Thiol:disulfide interchange protein, periplasmic; alkali-inducible	n.s.	n.s.	n.s.	n.s.	n.s.	n.s.
CDS	b2893	CpxR	dsbC	activator	Disulfide bond isomerase, periplasmic; chaperone; activated by DsbD; homodimeric	n.s.	n.s.	n.s.	2.06653	n.s.	n.s.
CDS	b0180	CpxR	fabZ	activator	3R-hydroxymyristoyl acyl carrier protein (ACP) dehydratase	n.s.	n.s.	n.s.	n.s.	n.s.	n.s.
CDS	b1902	CpxR	ftnB	activator	Ferritin B, probable ferrous iron reservoir; ferritin-like protein; required for oxidatively damaged aconitase iron-sulfur cluster repair and virulence in Salmonella; apparently missing an active ferroxidase center	2.25266	3.91054	n.s.	n.s.	n.s.	n.s.
CDS	b0460	CpxR	hha	activator	Modulates hemolysin expression, in complex with H-NS; stimulates transposition events; induced by AI-2 pheromone; promotes conjugation and conjugation-induced biofilms	n.s.	n.s.	n.s.	n.s.	2.22355	n.s.
CDS	b1113	CpxR	ldtC	activator	L,D-transpeptidase linking Lpp to murein, periplasmic	3.14754	6.21386	n.s.	-7.34545	-6.72093	n.s.
CDS	b0181	CpxR	lpxA	activator	Lipid A synthesis, UDP-N-acetylglucosamine acyltransferase	n.s.	n.s.	n.s.	n.s.	n.s.	n.s.
CDS	b0179	CpxR	lpxD	activator	Lipid A synthesis, UDP-3-O-(R-3-hydroxymyristoyl)-glucosamine N-acyltransferase	n.s.	n.s.	n.s.	-3.13213	-2.66526	n.s.
CDS	b1531	CpxR	marA	activator	Transcriptional activator for multiple antibiotic resistance; AraC family; resistance to tetracycline, chloramphenicol	15.1629	9.19388	n.s.	46.2035	31.4549	n.s.
CDS	b1532	CpxR	marB	activator	Function unknown; probable periplasmic protein in marRAB multiple antibiotic resistance operon	16.2184	8.32222	n.s.	45.1031	27.3333	n.s.
CDS	b1530	CpxR	marR	activator	Transcription repressor of multiple antibiotic resistance; resistance to tetracycline, chloramphenicol, etc.; dimeric	25.5893	7.01869	n.s.	48.448	28.9892	n.s.
CDS	b2074	CpxR	mdtA	activator	MdtABC-TolC efflux pump, multidrug resistance; membrane fusion protein, signal anchor	n.s.	n.s.	n.s.	n.s.	n.s.	n.s.
CDS	b2075	CpxR	mdtB	activator	MdtABC-TolC efflux pump, multidrug resistance; heterodimeric RND-type transporter	-2.51572	n.s.	n.s.	-6.31429	-3.87097	n.s.
CDS	b2076	CpxR	mdtC	activator	MdtABC-TolC efflux pump, multidrug resistance; heterodimeric RND-type transporter	-2.01156	n.s.	n.s.	-2.96923	-2.94845	n.s.
CDS	b1890	CpxR	motA	repressor	H+-driven stator protein of flagellar rotation	n.s.	n.s.	-2.68424	3.44422	2.61843	n.s.
CDS	b1889	CpxR	motB	repressor	H+-driven stator protein of flagellar rotation	n.s.	n.s.	-2.76207	n.s.	n.s.	n.s.
CDS	b4159	CpxR	mscM	repressor	Mechanosensitive channel protein, miniconductance	-2.87863	n.s.	n.s.	-10.3556	-10.1769	n.s.
CDS	b3096	CpxR	mzrA	activator	Modulator of EnvZ/OmpR regulon; links EnvZ/OmpR to the CpxAR two-component system regulon; inner membrane protein; binds EnvZ	n.s.	n.s.	n.s.	-2.35377	-2.28251	n.s.
CDS	b2215	CpxR	ompC	activator	Outer membrane porin C	-3.96219	-1.99979	n.s.	n.s.	n.s.	n.s.
CDS	b0929	CpxR	ompF	repressor	Outer membrane porin F	-2.31244	-5.42343	n.s.	-3.91497	-6.54362	n.s.
CDS	b3363	CpxR	ppiA	activator	Peptidylprolyl-cis-trans-isomerase A, rotamase	n.s.	n.s.	n.s.	-2.01535	n.s.	n.s.
CDS	b0441	CpxR	ppiD	activator	Periplasmic folding chaperone, has an inactive PPIase domain	n.s.	n.s.	n.s.	n.s.	n.s.	n.s.
CDS	b4160	CpxR	psd	repressor	Phosphatidylserine decarboxylase, phospholipid biosynthesis	n.s.	n.s.	n.s.	-3.44606	-3.12636	n.s.
CDS	b2573	CpxR	rpoE	repressor	RNA polymerase subunit, extracytoplasmic stress sigma E; role in high temperature and oxidative stress response	n.s.	n.s.	n.s.	n.s.	n.s.	n.s.
CDS	b3461	CpxR	rpoH	activator	RNA polymerase subunit, sigma 32, heat shock transcription	2.33884	4.41091	n.s.	6.45178	4.95911	n.s.
ncRNA	b4431	CpxR	rprA	activator	Positive regulatory antisense sRNA for rpoS translation	n.s.	4	4	4.33333	4.4	n.s.
CDS	b2572	CpxR	rseA	repressor	Anti-RpoE sigma factor, spans inner membrane	2.41941	n.s.	n.s.	2.51672	2.0896	n.s.
CDS	b2571	CpxR	rseB	repressor	Binds periplasmic domain of anti-RpoE sigma factor RseA; enhances RpoE-RseA cytoplasmic complex formation	n.s.	n.s.	n.s.	n.s.	n.s.	n.s.
CDS	b2570	CpxR	rseC	repressor	Required for the reduction of SoxR	n.s.	n.s.	n.s.	-5.3629	-3.98571	n.s.
CDS	b0377	CpxR	sbmA	activator	Microcin B17 transporter	n.s.	n.s.	n.s.	n.s.	n.s.	n.s.
CDS	b0178	CpxR	skp	activator	Periplasmic molecular chaperone for outer membrane proteins; trimeric	n.s.	-2.03174	n.s.	n.s.	n.s.	n.s.
CDS	b4392	CpxR	slt	activator	Soluble lytic murein transglycosylase Slt70, major autolysin, periplasmic	n.s.	n.s.	n.s.	n.s.	n.s.	n.s.
CDS	b1743	CpxR	spy	activator	Periplasmic ATP-independent protein refolding chaperone; dimeric	2.69099	5.1551	n.s.	2.60232	3.77103	n.s.
CDS	b0461	CpxR	tomB	activator	Attenuates Hha toxicity, possibly by blocking activation of prophage lytic genes; promotes conjugation and conjugation-induced biofilms; deceases motility in presence of a conjugative plasmid (R1drd19)	n.s.	2.22643	n.s.	n.s.	2.5355	n.s.
CDS	b4355	CpxR	tsr	repressor	Serine chemoreceptor, methyl-accepting; MCP I; also senses repellents; flagellar regulon	-3.80772	-2.57207	n.s.	-2.3832	-2.40481	n.s.
CDS	b2580	CpxR	ung	repressor	Uracil-DNA glycosylase; UDG excises uracil from DNA by base flipping mechanism; prefers ssDNA over dsDNA	n.s.	n.s.	n.s.	2.18201	n.s.	n.s.
CDS	b0378	CpxR	yaiW	activator	Required for swarming phenotype, probable lipoprotein; Cys conserved	n.s.	n.s.	n.s.	n.s.	n.s.	n.s.
CDS	b0970	CpxR	yccA	activator	HflBKC-binding inner membrane protein, UPF0005 family; UPF0005 family; mutant YccA stabilizes SecY(Ts); suppression requires HflKC; YccA is a native substrate for the FtsH(HflB) protease	2.93629	n.s.	n.s.	n.s.	n.s.	n.s.
CDS	b1846	CpxR	yebE	activator	Inner membrane protein, DUF533 family, function unknown	6.89669	6.10411	n.s.	2.28358	n.s.	n.s.
CDS	b2665	CpxR	ygaU	activator	BON-LysM protein, function unknown	3.7415	4.1845	n.s.	2.05846	n.s.	n.s.
CDS	b3688	CpxR	yidQ	activator	Probable lipoprotein, function unknown; Cys conserved	n.s.	n.s.	n.s.	n.s.	n.s.	n.s.
CDS	b2666	CpxR	yqaE	activator	cyaR sRNA-regulated protein, function unknown, UPF0057 family; predicted membrane protein	4.88742	5.6996	n.s.	3.16168	2.95475	n.s.
CDS	b3095	CpxR	yqjA	activator	Required, with yghB, for membrane integrity; DedA family; inner membrane protein, function unknown	2.40092	2.79779	n.s.	n.s.	n.s.	n.s.
CDS	b0080	Cra		activator	Catabolite repressor-activator	n.s.	n.s.	-2.17239	n.s.	n.s.	n.s.
CDS	b4015	Cra	aceA	activator	Isocitrate lyase, acetate utilization, glyoxylate shunt; tetrameric	n.s.	n.s.	n.s.	-10.0916	-7.2564	n.s.
CDS	b4014	Cra	aceB	activator	Malate synthase A; glyoxylate shunt enzyme	n.s.	n.s.	n.s.	-2.83224	n.s.	n.s.
CDS	b0114	Cra	aceE	repressor	Pyruvate dehydrogenase, decarboxylase component E1; acetate requirement	n.s.	-2.31376	n.s.	n.s.	-2.16064	n.s.
CDS	b0115	Cra	aceF	repressor	Pyruvate dehydrogenase, dihydrolipoamide acetyltransferase E2; acetate requirement	n.s.	-3.27511	n.s.	-3.12971	-4.20287	n.s.
CDS	b4016	Cra	aceK	activator	Isocitrate dehydrogenase kinase/phosphatase	-3.64941	-2.47253	n.s.	-16.4518	-12.824	n.s.
CDS	b1276	Cra	acnA	activator	Aconitase A, stationary phase induced; iron-sulfur cluster; apo-enzyme binds mRNA for negative translational autoregulation; negatively regulated by ryhB RNA as part of indirect positive regulation by Fur	16.9313	5.2026	n.s.	n.s.	n.s.	n.s.
CDS	b0118	Cra	acnB	repressor	Aconitase B; 2-methylaconitate hydratase; apo-enzyme binds mRNA for negative translational autoregulation; iron-sulfur cluster; monomeric	2.48664	2.31801	n.s.	-6.21971	-7.23053	n.s.
CDS	b1241	Cra	adhE	repressor	Alcohol dehydrogenase, largely anaerobic; aerobic antioxidant; acetaldehyde-CoA dehydrogenase, CoA-linked; allyl alcohol resistance	-4.88037	-8.63556	-8.58264	-19.6769	-33.0485	n.s.
CDS	b0112	Cra	aroP	activator	General aromatic amino acid transport permease	-2.18771	-5.38723	n.s.	-6.52993	-5.7288	n.s.
CDS	b0311	Cra	betA	activator	Choline dehydrogenase, oxygen-dependent; bet genes confer protection against osmotic stress by making the osmoprotectant glycine betaine from choline	2.21372	4.24645	n.s.	n.s.	3.07104	n.s.
CDS	b0312	Cra	betB	activator	Betaine aldehyde dehydrogenase, NAD-dependent; bet genes confer protection against osmotic stress by making the osmoprotectant glycine betaine from choline; tetrameric	4.87983	5.76497	4.45846	4.7965	8.36224	n.s.
CDS	b0313	Cra	betI	activator	Repressor for the betIBA betT divergon, choline-sensing; bet genes confer protection against osmotic stress by making the osmoprotectant glycine betaine from choline	3.90395	7.77914	4.26277	6.01531	11.617	n.s.
CDS	b0314	Cra	betT	activator	High-affinity choline transporter; BCCT family; bet genes confer protection against osmotic stress by making the osmoprotectant glycine betaine from choline	3.32831	5.65074	4.57971	2.26839	5.65401	n.s.
CDS	b3357	Cra	crp	activator	cAMP receptor protein	2.4539	n.s.	n.s.	n.s.	n.s.	n.s.
CDS	b2417	Cra	crr	activator	EIIA(Glc), phosphocarrier for glucose PTS transport; negative control of rpoS	n.s.	n.s.	n.s.	n.s.	n.s.	n.s.
CDS	b2417	Cra	crr	repressor	EIIA(Glc), phosphocarrier for glucose PTS transport; negative control of rpoS	n.s.	n.s.	n.s.	n.s.	n.s.	n.s.
CDS	b1040	Cra	csgD	activator	Transcriptional activator for csgBA and other genes	n.s.	n.s.	n.s.	10.9722	13.2683	n.s.
CDS	b1039	Cra	csgE	activator	Curlin secretion specificity factor; blocks CsgA amyloid formation; CsgEFG curlin secretion complex	n.s.	n.s.	n.s.	n.s.	5.41026	n.s.
CDS	b1038	Cra	csgF	activator	OM protein required for curli nucleation by CsgB; CsgEFG curlin secretion complex	-4.33333	-6.85714	n.s.	n.s.	3.80952	n.s.
CDS	b1037	Cra	csgG	activator	Pore-forming OM lipoprotein for curli subunit secretion; CsgEFG curlin secretion complex	n.s.	-2.10811	n.s.	n.s.	2.17647	n.s.
CDS	b0733	Cra	cydA	activator	Cytochrome d (bd-I) terminal oxidase subunit I; upregulated in biofilms and microaerobic conditions; aerobically repressed by H-NS; anaerobically repressed by Fnr	n.s.	-10.1763	-14.0853	n.s.	-4.12515	n.s.
CDS	b0734	Cra	cydB	activator	Cytochrome d (bd-I) terminal oxidase subunit II; upregulated in biofilms and microaerobic conditions; aerobically repressed by H-NS; anaerobically repressed by Fnr	n.s.	-5.59602	-11.538	n.s.	-2.79378	n.s.
CDS	b0432	Cra	cyoA	repressor	Cytochrome o oxidase subunit II, lipoprotein; also called cytochrome bo(3) ubiquinol oxidase subunit II	-5.28451	n.s.	n.s.	-3.10507	n.s.	n.s.
CDS	b0431	Cra	cyoB	repressor	Cytochrome o oxidase subunit I, quinone-binding domain; cytochrome bo(3) ubiquinol oxidase subunit I	-4.4495	-4.39772	n.s.	-6.54624	-8.1987	n.s.
CDS	b0430	Cra	cyoC	repressor	Cytochrome o oxidase subunit III; cytochrome bo(3) ubiquinol oxidase subunit III	-2.79769	-5.6273	n.s.	-3.96913	-19.0973	n.s.
CDS	b0429	Cra	cyoD	repressor	Cytochrome o oxidase subunit IV; cytochrome bo(3) ubiquinol oxidase subunit IV	n.s.	-5.95385	n.s.	-2.45362	-14.676	n.s.
CDS	b0428	Cra	cyoE	repressor	Cytochrome o oxidase protoheme IX farnesyltransferase subunit	n.s.	-6.6727	n.s.	-2.76697	-16.0936	n.s.
CDS	b3368	Cra	cysG	repressor	Siroheme synthase, multifunctional enzyme; has three activities: uroporphyrinogen III methyltransferase, SAM-dependent; precorrin-2 dehydrogenase; sirohydrochlorin ferrochelatase	n.s.	n.s.	n.s.	2.35861	n.s.	n.s.
CDS	b1850	Cra	eda	repressor	KHG/KDPG aldolase; 2-keto-4-hydroxyglutarate aldolase and 2-keto-3-deoxy-6-phosphogluconate aldolase activities; homotrimeric; 2-keto-4-hydroxyglutarate aldolase is also known as 4-hydroxy-2-oxoglutarate aldolase. 2-keto-3-deoxy-6-phosphogluconate aldolas	n.s.	n.s.	n.s.	n.s.	n.s.	n.s.
CDS	b1851	Cra	edd	repressor	Phosphogluconate dehydratase; growth on gluconate	n.s.	-2.57251	-2.68959	n.s.	n.s.	n.s.
CDS	b2779	Cra	eno	repressor	Enolase; phosphoprotein; component of RNA degradosome	-2.73847	-4.267	n.s.	-3.74969	-2.61078	n.s.
CDS	b3613	Cra	envC	repressor	Activator of AmiB,C murein hydrolases, septal ring factor	n.s.	n.s.	n.s.	n.s.	n.s.	n.s.
CDS	b2927	Cra	epd	repressor	Erythrose-4-P dehydrogenase	-2.60139	-5.08499	-7.58219	-3.43961	-5.68303	n.s.
CDS	b2925	Cra	fbaA	repressor	Fructose 1,6-bisphosphate aldolase, class II; binds Zn(II); homodimeric	n.s.	-4.6646	n.s.	-2.57752	-5.33384	n.s.
CDS	b2097	Cra	fbaB	repressor	Fructose 1,6-bisphosphate aldolase, class I	n.s.	n.s.	n.s.	n.s.	-2.67665	-2.0682
CDS	b2167	Cra	fruA	repressor	Fructose permease, PTS Enzyme IIBC component	n.s.	n.s.	-5.29374	n.s.	-2.21522	n.s.
CDS	b2169	Cra	fruB	repressor	Fructosephosphotransferase enzyme III	-27.1579	-17.2527	-30.4204	-19.4976	-14.4989	n.s.
CDS	b2168	Cra	fruK	repressor	Fructose-1-phosphate kinase; 1-phosphofructokinase	-2.72146	-4.5	-13.3409	-2.81624	-5.41264	n.s.
CDS	b1779	Cra	gapA	repressor	Glyceraldehyde 3-P dehydrogenase A	-2.15031	-4.47488	-3.70802	-1.99846	-2.82125	n.s.
CDS	b2980	Cra	glcC	repressor	Transcriptional activator for glc operon, glycolate-binding	6.80045	17.2774	7.69863	6.0082	19.9778	n.s.
CDS	b2388	Cra	glk	repressor	Glucokinase	n.s.	n.s.	-4.11386	-2.01091	-2.18158	n.s.
CDS	b3612	Cra	gpmM	repressor	Phosphoglycerate mutase, Mn-dependent, cofactor-independent; iPGM; monomeric	-2.05396	-4.65134	-5.14428	-2.92695	-4.75782	n.s.
CDS	b2712	Cra	hypF	repressor	Hydrogenases 1,2,3 accessory protein; required for CN ligand synthesis at the metallocenter; HypF carbamoyltransferase activity forms thiocarbamate at terminal Cys of HypE; monomeric	-2.65455	-3.0506	-3.36905	-3.24832	-7.2439	n.s.
CDS	b1136	Cra	icd	activator	Isocitrate dehydrogenase, NADP(+)-specific; e14 attachment site	2.08486	n.s.	n.s.	n.s.	n.s.	n.s.
CDS	b0116	Cra	lpd	repressor	Lipoamide dehydrogenase, NADH-dependent; E3 component of pyruvate and 2-oxoglutarate dehydrogenase complexes; also functions as glycine cleavage system L protein; binds Zn(II)	n.s.	2.34018	n.s.	n.s.	n.s.	n.s.
CDS	b1817	Cra	manX	repressor	Mannose permease, EIIAB component; phosphotransferase system	-9.13774	-14.0199	-12.7484	-2.94201	-8.12628	n.s.
CDS	b1818	Cra	manY	repressor	Mannose permease, EIIC component; phosphotransferase system	-3.37409	-9.06998	-7.81885	-2.02042	-5.85782	n.s.
CDS	b1819	Cra	manZ	repressor	Mannose permease, EIID component; phosphotransferase system	-2.22635	-5.6827	-6.13548	n.s.	-3.61847	n.s.
CDS	b1531	Cra	marA	repressor	Transcriptional activator for multiple antibiotic resistance; AraC family; resistance to tetracycline, chloramphenicol	15.1629	9.19388	n.s.	46.2035	31.4549	n.s.
CDS	b1532	Cra	marB	repressor	Function unknown; probable periplasmic protein in marRAB multiple antibiotic resistance operon	16.2184	8.32222	n.s.	45.1031	27.3333	n.s.
CDS	b1530	Cra	marR	repressor	Transcription repressor of multiple antibiotic resistance; resistance to tetracycline, chloramphenicol, etc.; dimeric	25.5893	7.01869	n.s.	48.448	28.9892	n.s.
CDS	b4233	Cra	mpl	repressor	UDP-N-acetylmuramate:L-alanyl-gamma-D-glutamyl-meso-diaminopimelate ligase; recycles cell wall peptidoglycan	n.s.	n.s.	n.s.	n.s.	n.s.	n.s.
CDS	b3599	Cra	mtlA	repressor	Mannitol-specific Enzyme IIABC of PTS transport system	n.s.	n.s.	-2.33812	n.s.	n.s.	n.s.
CDS	b3600	Cra	mtlD	repressor	Mannitol-1-phosphate dehydrogenase, NAD-dependent	n.s.	n.s.	n.s.	n.s.	n.s.	n.s.
CDS	b3601	Cra	mtlR	repressor	Mannitol operon repressor	n.s.	n.s.	n.s.	n.s.	n.s.	n.s.
CDS	b3365	Cra	nirB	repressor	Nitrite reductase [NAD(P)H] subunit	-14.1403	-88.9211	-12.2181	-23.2081	-57.1712	n.s.
CDS	b3367	Cra	nirC	repressor	Nitrite uptake transporter; membrane protein	n.s.	-6.39695	-3.77778	n.s.	-4.39157	n.s.
CDS	b3366	Cra	nirD	repressor	Nitrite reductase [NAD(P)H] subunit	n.s.	-29.05	-14.1905	-3.05	-18.7407	n.s.
CDS	b3403	Cra	pck	activator	Phosphoenolpyruvate carboxykinase [ATP]	n.s.	n.s.	n.s.	n.s.	n.s.	n.s.
CDS	b0113	Cra	pdhR	repressor	Pyruvate dehydrogenase operon (pdhR-aceEF-lpd) repressor; autoregulatory; pyruvate relieves repression; monomeric	2.35536	n.s.	n.s.	2.54737	4.30447	n.s.
CDS	b3916	Cra	pfkA	repressor	6-phosphofructokinase-1; allosteric: activated by MgNDPs, inhibited by PEP; homoterameric	n.s.	n.s.	n.s.	n.s.	-2.12461	n.s.
CDS	b2926	Cra	pgk	repressor	Phosphoglycerate kinase	n.s.	-2.11968	n.s.	-4.81426	-5.34236	n.s.
CDS	b0871	Cra	poxB	activator	Pyruvate oxidase	2.45985	n.s.	5.04842	-2.01316	n.s.	n.s.
CDS	b3956	Cra	ppc	repressor	Phosphoenolpyruvate carboxylase; monomeric	-2.32785	-2.36376	n.s.	-4.16841	-5.96381	n.s.
CDS	b1702	Cra	ppsA	activator	Phosphoenolpyruvate synthase; PEP synthase	2.49951	5.38073	n.s.	n.s.	n.s.	n.s.
CDS	b0331	Cra	prpB	repressor	2-Methylisocitrate lyase; propionate catabolism via 2-methlycitrate cycle, characterized primarily in Salmonella	n.s.	n.s.	n.s.	n.s.	n.s.	n.s.
CDS	b0333	Cra	prpC	repressor	2-Methylcitrate synthase; propionate catabolism via 2-methlycitrate cycle, characterized primarily in Salmonella	n.s.	n.s.	n.s.	n.s.	n.s.	n.s.
CDS	b0334	Cra	prpD	repressor	2-Methylcitrate dehydratase, 2-methylisocitrate hydratase; propionate catabolism via 2-methlycitrate cycle; active on citrate and isocitrate; responsible for residual apparent aconitase activity in acnAB double mutant; monomeric iron-sulfur protein	n.s.	n.s.	n.s.	n.s.	n.s.	n.s.
CDS	b0335	Cra	prpE	repressor	Propionate--CoA ligase; propionate catabolism via 2-methlycitrate cycle, characterized primarily in Salmonella	n.s.	n.s.	n.s.	n.s.	n.s.	n.s.
CDS	b2415	Cra	ptsH	activator	PTS system histidine phosphocarrier protein Hpr; phosphohistidinoprotein-hexose phosphotransferase	-5.16694	-3.61848	n.s.	-2.45238	-3.12191	n.s.
CDS	b2415	Cra	ptsH	repressor	PTS system histidine phosphocarrier protein Hpr; phosphohistidinoprotein-hexose phosphotransferase	-5.16694	-3.61848	n.s.	-2.45238	-3.12191	n.s.
CDS	b2416	Cra	ptsI	repressor	Phosphotransferase system enzyme I	-3.32053	-2.54291	n.s.	-2.90988	-3.44229	n.s.
CDS	b2416	Cra	ptsI	activator	Phosphotransferase system enzyme I	-3.32053	-2.54291	n.s.	-2.90988	-3.44229	n.s.
CDS	b1676	Cra	pykF	repressor	Pyruvate kinase I, fructose 1,6-bisphosphate-activated	-5.08418	-4.42085	n.s.	-5.19562	-3.04788	n.s.
CDS	b0070	Cra	setA	repressor	Broad specificity sugar efflux transporter	n.s.	n.s.	n.s.	n.s.	n.s.	n.s.
ncRNA	b4577	Cra	sgrS	repressor	sRNA that destabilzes ptsG mRNA; regulated by sgrR	2.22464	n.s.	2.31111	n.s.	2.2514	n.s.
CDS	b4662	Cra	sgrT	repressor	Inhibitor of glucose uptake	n.s.	n.s.	n.s.	n.s.	n.s.	n.s.
CDS	b3919	Cra	tpiA	repressor	Triosephosphate isomerase	-3.13286	-7.2666	n.s.	n.s.	-2.84183	n.s.
CDS	b0315	Cra	yahA	repressor	c-di-GMP-specific phosphodiesterase, PDE-A; reaction product is 5'pGpG; dependent on Mg+2 or Mn+2, Ca+2 inhibitory; optimum pH 9.35; monomeric	-3.3188	n.s.	n.s.	n.s.	3.2	n.s.
CDS	b1780	Cra	yeaD	repressor	Function unknown, mutarotase homolog, low abundance protein	n.s.	-6.16162	n.s.	-9.1129	-10.3987	n.s.
CDS	b3614	Cra	yibQ	repressor	Function unknown, DUF610 family	-2.95331	n.s.	n.s.	-7.63636	-5.54918	n.s.
CDS	b1852	Cra	zwf	repressor	Glucose-6-phosphate 1-dehydrogenase	n.s.	n.s.	n.s.	n.s.	n.s.	n.s.
CDS	b4398	CreB		activator	Response regulator for CreBC regulon; induced by growth in minimal medium	n.s.	n.s.	n.s.	n.s.	n.s.	n.s.
CDS	b4400	CreB	creD	activator	Inner membrane protein, function unknown	n.s.	n.s.	n.s.	n.s.	n.s.	n.s.
CDS	b4034	CreB	malE	repressor	Maltose-binding protein, periplasmic; MBP; substrate recognition for active transport of and chemotaxis toward maltose and maltodextrin	-12.8269	-15.0403	-14.6311	-4.05565	-25.4545	n.s.
CDS	b4033	CreB	malF	repressor	Maltose transport complex, inner membrane-spanning subunit	-9.03593	-11.0484	-8.70588	-5.38065	-8.89552	n.s.
CDS	b4032	CreB	malG	repressor	Maltose transport complex, inner membrane-spanning subunit	-3.62048	-5.51376	-4.56944	-5.27778	-8.28571	n.s.
CDS	b2464	CreB	talA	activator	Transaldolase A; creBC regulon	3.891	n.s.	4.85094	n.s.	n.s.	n.s.
CDS	b3357	CRP		activator	cAMP receptor protein	2.4539	n.s.	n.s.	n.s.	n.s.	n.s.
CDS	b3241	CRP	aaeA	activator	AaeAB p-hydroxybenzoic acid efflux pump MFP component; membrane fusion protein	2.23611	2.19178	n.s.	2.6962	3.5625	n.s.
CDS	b3240	CRP	aaeB	activator	AaeAB p-hydroxybenzoic acid efflux pump PET component; efflux protein family	2.00826	n.s.	n.s.	n.s.	n.s.	n.s.
CDS	b3243	CRP	aaeR	repressor	Transcriptional activator for the aaeXAB operon	2.57569	n.s.	n.s.	n.s.	n.s.	n.s.
CDS	b3242	CRP	aaeX	activator	Function unknown, putative membrane protein; in aaeXAB efflux pump operon	5.54545	3.9	n.s.	5.38462	7.55556	n.s.
CDS	b4015	CRP	aceA	repressor	Isocitrate lyase, acetate utilization, glyoxylate shunt; tetrameric	n.s.	n.s.	n.s.	-10.0916	-7.2564	n.s.
CDS	b4014	CRP	aceB	repressor	Malate synthase A; glyoxylate shunt enzyme	n.s.	n.s.	n.s.	-2.83224	n.s.	n.s.
CDS	b0114	CRP	aceE	activator	Pyruvate dehydrogenase, decarboxylase component E1; acetate requirement	n.s.	-2.31376	n.s.	n.s.	-2.16064	n.s.
CDS	b0115	CRP	aceF	activator	Pyruvate dehydrogenase, dihydrolipoamide acetyltransferase E2; acetate requirement	n.s.	-3.27511	n.s.	-3.12971	-4.20287	n.s.
CDS	b4016	CRP	aceK	repressor	Isocitrate dehydrogenase kinase/phosphatase	-3.64941	-2.47253	n.s.	-16.4518	-12.824	n.s.
CDS	b1276	CRP	acnA	activator	Aconitase A, stationary phase induced; iron-sulfur cluster; apo-enzyme binds mRNA for negative translational autoregulation; negatively regulated by ryhB RNA as part of indirect positive regulation by Fur	16.9313	5.2026	n.s.	n.s.	n.s.	n.s.
CDS	b0118	CRP	acnB	activator	Aconitase B; 2-methylaconitate hydratase; apo-enzyme binds mRNA for negative translational autoregulation; iron-sulfur cluster; monomeric	2.48664	2.31801	n.s.	-6.21971	-7.23053	n.s.
CDS	b4069	CRP	acs	activator	Acetyl CoA synthase, acetate-scavenging enzyme, improves carbon starvation survival	-2.40734	n.s.	n.s.	-2.49868	n.s.	n.s.
CDS	b4067	CRP	actP	activator	Acetate permease	-2.91192	-2.07879	n.s.	n.s.	n.s.	n.s.
CDS	b3072	CRP	aer	activator	Aerotaxis and redox taxis sensor; flavoprotein; senses intracellular energy (redox) levels, and mediates energy taxis, as does Tsr	n.s.	n.s.	n.s.	5.77396	6.54706	n.s.
pseudogene	b3135	CRP	agaA	activator	Pseudogene, C-terminal fragment, GalNAc-6-P deacetylase; N-acetyl-D-galactosamine-6-phosphate deacetylase	n.s.	n.s.	n.s.	n.s.	n.s.	n.s.
CDS	b3133	CRP	agaV	activator	Enzyme IIB Nag, PTS system; N-acetylgalactosamine-specific enzyme IIB; EIIB-Nag	n.s.	n.s.	n.s.	n.s.	n.s.	n.s.
pseudogene	b3134	CRP	agaW	activator	Pseudogene, N-terminal fragment, PTS system EIICGalNAc; N-acetylgalactosamine-specific	n.s.	n.s.	n.s.	3.8	n.s.	n.s.
CDS	b1002	CRP	agp	activator	Periplasmic glucose-1-phosphatase, acidic; has inositol phosphatase activity	-2.75686	-4.14458	n.s.	-4.50289	-5.57764	n.s.
CDS	b1415	CRP	aldA	activator	Aldehyde dehydrogenase, NAD-dependent; active on lactaldehyde, glycolaldehyde, and other aldehydes	-5.01554	-2.45675	n.s.	-14.9748	-6.90785	n.s.
CDS	b3588	CRP	aldB	activator	Aldehyde dehydrogenase, NADP-dependent; tetrameric	2.34375	n.s.	n.s.	2.08571	n.s.	n.s.
CDS	b0110	CRP	ampD	repressor	1,6-anhydro-N-acetylmuramyl-L-alanine amidase, Zn-dependent; murein amidase	2.69512	2.20601	n.s.	3.05286	n.s.	n.s.
CDS	b0111	CRP	ampE	repressor	Ampicillin resistance; membrane protein	2.49221	2.4544	n.s.	2.76966	n.s.	n.s.
CDS	b2957	CRP	ansB	activator	L-Asparaginase II	n.s.	-4.16346	-17.7072	n.s.	-5.79231	n.s.
CDS	b0062	CRP	araA	activator	L-Arabinose isomerase; first step in arabinose catabolism; converts L-arabinose to L-ribulose	n.s.	n.s.	n.s.	n.s.	n.s.	n.s.
CDS	b0063	CRP	araB	activator	Ribulokinase	n.s.	n.s.	n.s.	n.s.	n.s.	n.s.
CDS	b0064	CRP	araC	activator	Transcriptional activator for the ara regulon; autorepressor in the absence of arabinose co-activator	14.6895	n.s.	n.s.	n.s.	n.s.	n.s.
CDS	b0061	CRP	araD	activator	L-ribulose-5-phosphate 4-epimerase	n.s.	n.s.	n.s.	n.s.	n.s.	n.s.
CDS	b2841	CRP	araE	activator	Low-affinity L-arabinose transport; L-arabinose proton symport	n.s.	n.s.	n.s.	n.s.	n.s.	n.s.
CDS	b1901	CRP	araF	activator	L-Arabinose-binding protein, periplasmic	4.49162	n.s.	-2.5625	11.7626	4.37692	n.s.
CDS	b1900	CRP	araG	activator	Arabinose ABC transporter ATP-binding protein	2.27545	n.s.	n.s.	3.68478	2.91489	n.s.
CDS	b4460	CRP	araH	activator	High-affinity L-arabinose transport, membrane protein	n.s.	n.s.	n.s.	2.07547	2.69231	n.s.
CDS	b0396	CRP	araJ	activator	Arabinose-inducible MFS family transporter, function unknown; not involved in arabinose uptake or utilization	n.s.	n.s.	n.s.	n.s.	n.s.	n.s.
CDS	b0396	CRP	araJ	repressor	Arabinose-inducible MFS family transporter, function unknown; not involved in arabinose uptake or utilization	n.s.	n.s.	n.s.	n.s.	n.s.	n.s.
CDS	b0191	CRP	arfB	repressor	Alternative stalled-ribosome rescue factor B; peptidyl-tRNA hydrolase, ribosome-attached	2.15063	n.s.	n.s.	n.s.	n.s.	n.s.
CDS	b3172	CRP	argG	activator	Argininosuccinate synthase	-4.34826	-2.69313	n.s.	-5.60166	-5.17172	n.s.
CDS	b0908	CRP	aroA	repressor	5-enolpyruvyl shikimate-3-phosphate synthase; ESPS synthase; 3-phosphoshikimate-1-carboxyvinyltransferase	-6.611	-6.33366	n.s.	-20.7316	-40.7546	n.s.
CDS	b2716	CRP	ascB	activator	Cryptic phospho-beta-glucosidase; expressed when AscG is mutated	n.s.	n.s.	n.s.	n.s.	n.s.	n.s.
CDS	b2715	CRP	ascF	activator	PTS system EIIBC enzyme, beta-glucoside phosphotransferase; paralogous to bglF; cryptic unless AscG is mutated	n.s.	n.s.	n.s.	n.s.	n.s.	n.s.
CDS	b4139	CRP	aspA	activator	L-Aspartate ammonia-lyase; L-aspartase	-4.77542	-14.8864	-18.0856	-3.8459	-10.5493	n.s.
CDS	b4663	CRP	azuC	repressor	Expressed protein, membrane-associated	26.9877	25.0303	36.233	41.2928	49.1667	n.s.
CDS	b3721	CRP	bglB	activator	Phospho-beta-glucosidase B; allows growth on arbutin or salicin when activated	n.s.	n.s.	n.s.	n.s.	n.s.	n.s.
CDS	b3722	CRP	bglF	activator	PTS system EIIABC enzyme, beta-glucoside phosphotransferase; BglG kinase/dephosphorylase; membrane-bound protein; binds BglG	n.s.	n.s.	n.s.	n.s.	n.s.	n.s.
CDS	b3723	CRP	bglG	activator	Transcription anti-terminator for cryptic bglGFBH operon; RNA-binding protein; dimerization and activity modulated by phosphorylation state; binds BglF, its kinase/dephosphorylase	n.s.	n.s.	n.s.	n.s.	3	n.s.
CDS	b1112	CRP	bhsA	repressor	Biofilm, cell surface and signaling defects, YhcN family	1948.59	563.369	93.9524	45.8171	20.6438	n.s.
CDS	b0039	CRP	caiA	activator	Crotonobetaine reductase, CII component	n.s.	n.s.	-2.14286	n.s.	n.s.	n.s.
CDS	b0038	CRP	caiB	activator	Carnitine dehydratase; crotonobetaine reductase, CI component	2.38095	n.s.	n.s.	n.s.	n.s.	n.s.
CDS	b0037	CRP	caiC	activator	Crotonobetain/carnitine-CoA ligase	n.s.	-2.22449	n.s.	n.s.	n.s.	n.s.
CDS	b0036	CRP	caiD	activator	Carnitinyl-CoA dehydratase	n.s.	n.s.	n.s.	n.s.	n.s.	n.s.
CDS	b0035	CRP	caiE	activator	Stimulates activities of CaiD and CaiB	n.s.	n.s.	n.s.	n.s.	n.s.	n.s.
CDS	b0034	CRP	caiF	activator	Transcriptional activator of cai operon	n.s.	n.s.	n.s.	2.86735	2.625	n.s.
CDS	b0040	CRP	caiT	activator	L-carnitine/gamma-butyrobetaine antiporter; trimeric; BCCT family	n.s.	n.s.	n.s.	n.s.	n.s.	n.s.
CDS	b2760	CRP	casA	repressor	CRISPR RNA (crRNA) containing Cascade antiviral complex	n.s.	n.s.	n.s.	n.s.	n.s.	n.s.
CDS	b2759	CRP	casB	repressor	CRISPR RNA (crRNA) containing Cascade antiviral complex	n.s.	n.s.	n.s.	n.s.	4.275	n.s.
CDS	b2758	CRP	casC	repressor	CRISPR RNA (crRNA) containing Cascade antiviral complex	-2.80357	n.s.	n.s.	n.s.	2.49265	n.s.
CDS	b2757	CRP	casD	repressor	CRISPR RNA (crRNA) containing Cascade antiviral complex	n.s.	n.s.	n.s.	2.4	3.37755	n.s.
CDS	b2756	CRP	casE	repressor	CRISPR RNA precursor cleavage enzyme; CRISPR RNA (crRNA) containing Cascade antiviral complex	3.21667	n.s.	n.s.	8.33835	7.6014	n.s.
CDS	b2143	CRP	cdd	dual	Cytidine deaminase; 2-deoxycytidine deaminase; mutants are 5-fluorodeoxycytidine resistant; binds Zn(II)	n.s.	n.s.	n.s.	n.s.	n.s.	n.s.
CDS	b2143	CRP	cdd	repressor	Cytidine deaminase; 2-deoxycytidine deaminase; mutants are 5-fluorodeoxycytidine resistant; binds Zn(II)	n.s.	n.s.	n.s.	n.s.	n.s.	n.s.
CDS	b2143	CRP	cdd	activator	Cytidine deaminase; 2-deoxycytidine deaminase; mutants are 5-fluorodeoxycytidine resistant; binds Zn(II)	n.s.	n.s.	n.s.	n.s.	n.s.	n.s.
CDS	b1736	CRP	chbA	activator	PTS Enzyme IIA(Chb), N,N'-diacetylchitobiose utilization; trimeric	n.s.	n.s.	n.s.	n.s.	2.33898	n.s.
CDS	b1738	CRP	chbB	activator	N,N'-diacetylchitobiose utilization, enzyme IIB(Chb) of the PTS transport system	n.s.	n.s.	n.s.	7.30128	7.18932	n.s.
CDS	b1737	CRP	chbC	activator	PTS Enzyme IIC(Chb) for N,N'-diacetylchitobiose utilization	n.s.	n.s.	n.s.	n.s.	2.62857	n.s.
CDS	b1734	CRP	chbF	activator	N,N'-diacetylchitobiose utilization, phospho-chitobiase; can hydrolyze a variety of phospho-beta-glucosides	2.07216	n.s.	n.s.	2.96262	3.44762	n.s.
CDS	b1733	CRP	chbG	activator	Chito-oligosaccharide deacetylase	3.80899	2.56151	n.s.	4.57143	3.18841	n.s.
CDS	b1735	CRP	chbR	activator	Repressor, chb operon for N,N'-diacetylchitobiose utilization; AraC family	n.s.	n.s.	n.s.	2.872	2.84177	n.s.
CDS	b0681	CRP	chiP	activator	Chitoporin, uptake of chitosugars; repressed by chiX(micM) sRNA	-3.71429	-3.61905	-3.34146	-3.78947	-3.77143	n.s.
CDS	b2155	CRP	cirA	activator	Colicin I outer membrane receptor and translocator; ferric iron-catecholate transporter	n.s.	n.s.	n.s.	n.s.	n.s.	n.s.
CDS	b0618	CRP	citC	repressor	[Citrate [pro-3S]-lyase] ligase	n.s.	n.s.	n.s.	n.s.	n.s.	n.s.
CDS	b0617	CRP	citD	repressor	Citrate lyase acyl carrier protein	n.s.	n.s.	n.s.	n.s.	n.s.	n.s.
CDS	b0616	CRP	citE	repressor	Citrate lyase beta chain	n.s.	n.s.	n.s.	n.s.	n.s.	n.s.
CDS	b0615	CRP	citF	repressor	Citrate lyase alpha chain	n.s.	n.s.	n.s.	n.s.	n.s.	n.s.
CDS	b0613	CRP	citG	repressor	2-(5''-triphosphoribosyl)-3'-dephosphocoenzyme-A synthase	20	n.s.	n.s.	16	n.s.	n.s.
CDS	b0614	CRP	citX	repressor	Apo-citrate lyase phosphoribosyl-dephospho-CoA transferase	n.s.	n.s.	n.s.	6.25	n.s.	n.s.
CDS	b4213	CRP	cpdB	activator	2',3'-cyclic nucleotide 2'-phosphodiesterase, periplasmic	n.s.	n.s.	-2.35294	n.s.	n.s.	n.s.
CDS	b3357	CRP	crp	repressor	cAMP receptor protein	2.4539	n.s.	n.s.	n.s.	n.s.	n.s.
CDS	b3357	CRP	crp	activator	cAMP receptor protein	2.4539	n.s.	n.s.	n.s.	n.s.	n.s.
CDS	b2417	CRP	crr	activator	EIIA(Glc), phosphocarrier for glucose PTS transport; negative control of rpoS	n.s.	n.s.	n.s.	n.s.	n.s.	n.s.
CDS	b2417	CRP	crr	repressor	EIIA(Glc), phosphocarrier for glucose PTS transport; negative control of rpoS	n.s.	n.s.	n.s.	n.s.	n.s.	n.s.
CDS	b1040	CRP	csgD	activator	Transcriptional activator for csgBA and other genes	n.s.	n.s.	n.s.	10.9722	13.2683	n.s.
CDS	b1039	CRP	csgE	activator	Curlin secretion specificity factor; blocks CsgA amyloid formation; CsgEFG curlin secretion complex	n.s.	n.s.	n.s.	n.s.	5.41026	n.s.
CDS	b1038	CRP	csgF	activator	OM protein required for curli nucleation by CsgB; CsgEFG curlin secretion complex	-4.33333	-6.85714	n.s.	n.s.	3.80952	n.s.
CDS	b1037	CRP	csgG	activator	Pore-forming OM lipoprotein for curli subunit secretion; CsgEFG curlin secretion complex	n.s.	-2.10811	n.s.	n.s.	2.17647	n.s.
CDS	b2659	CRP	csiD	activator	Carbon starvation induced gene, function unknown; first gene in csiD-lhgO-gabDTP operon; tetrameric; structural homolog of 2-oxoglutarate Fe(II)-dependent oxygenases	n.s.	4.2	4.19531	n.s.	n.s.	n.s.
CDS	b2535	CRP	csiE	activator	Stationary phase inducible protein; sigma S-dependent promoter	n.s.	n.s.	n.s.	n.s.	n.s.	n.s.
CDS	b0880	CRP	cspD	activator	Inhibitor of DNA replication; cold shock protein homolog, not cold shock inducible; stationary phase and starvation inducible; lethal when overproduced	3.16901	2.78805	n.s.	5.93376	5.70234	n.s.
CDS	b0623	CRP	cspE	activator	Binds and melts RNA, involved in cold acclimation; binds ssDNA; antitermination protein; confers camphor sensitvity in a crcB mutant; dimeric	-4.5255	n.s.	n.s.	2.01343	2.26009	n.s.
CDS	b0598	CRP	cstA	activator	Starvation-induced protein involved in peptide utilization during carbon starvation	n.s.	n.s.	n.s.	n.s.	n.s.	n.s.
CDS	b3806	CRP	cyaA	repressor	Adenylate cyclase	n.s.	n.s.	n.s.	-2.15024	-2.26857	n.s.
ncRNA	b4438	CRP	cyaR	activator	sRNA effector of ompX mRNA instability, cAMP-induced; hfq-dependent	-2.74648	n.s.	n.s.	-4.77778	-2.45946	n.s.
CDS	b0432	CRP	cyoA	activator	Cytochrome o oxidase subunit II, lipoprotein; also called cytochrome bo(3) ubiquinol oxidase subunit II	-5.28451	n.s.	n.s.	-3.10507	n.s.	n.s.
CDS	b0431	CRP	cyoB	activator	Cytochrome o oxidase subunit I, quinone-binding domain; cytochrome bo(3) ubiquinol oxidase subunit I	-4.4495	-4.39772	n.s.	-6.54624	-8.1987	n.s.
CDS	b0430	CRP	cyoC	activator	Cytochrome o oxidase subunit III; cytochrome bo(3) ubiquinol oxidase subunit III	-2.79769	-5.6273	n.s.	-3.96913	-19.0973	n.s.
CDS	b0429	CRP	cyoD	activator	Cytochrome o oxidase subunit IV; cytochrome bo(3) ubiquinol oxidase subunit IV	n.s.	-5.95385	n.s.	-2.45362	-14.676	n.s.
CDS	b0428	CRP	cyoE	activator	Cytochrome o oxidase protoheme IX farnesyltransferase subunit	n.s.	-6.6727	n.s.	-2.76697	-16.0936	n.s.
CDS	b3368	CRP	cysG	repressor	Siroheme synthase, multifunctional enzyme; has three activities: uroporphyrinogen III methyltransferase, SAM-dependent; precorrin-2 dehydrogenase; sirohydrochlorin ferrochelatase	n.s.	n.s.	n.s.	2.35861	n.s.	n.s.
CDS	b3934	CRP	cytR	dual	Regulatory gene for deo, udp, and cdd; mutants show improved growth on uridine	-2.57333	n.s.	n.s.	n.s.	-2.01984	n.s.
CDS	b1189	CRP	dadA	dual	D-amino acid dehydrogenase	10.2683	6.86147	n.s.	14.5766	11.3918	n.s.
CDS	b1189	CRP	dadA	activator	D-amino acid dehydrogenase	10.2683	6.86147	n.s.	14.5766	11.3918	n.s.
CDS	b1190	CRP	dadX	activator	Alanine racemase; homodimeric	9.76602	5.69657	n.s.	12.6356	9.34621	n.s.
CDS	b1190	CRP	dadX	dual	Alanine racemase; homodimeric	9.76602	5.69657	n.s.	12.6356	9.34621	n.s.
CDS	b3528	CRP	dctA	activator	C4-dicarboxylic acid, orotate and citrate transporter; 3-fluoromalate resistance, D-tartrate resistant; uptake of D-malate	-3.86392	-3.69697	n.s.	-5.35659	-6.37594	n.s.
CDS	b4138	CRP	dcuA	activator	C4-dicarboxylate transporter, anaerobic	2.12195	n.s.	n.s.	-2.46802	-4.49847	n.s.
CDS	b4123	CRP	dcuB	activator	C4-dicarboxylate transporter, anaerobic; DcuS co-sensor	-2.41667	-10.0968	-28	-2.34545	-5.91304	n.s.
CDS	b4124	CRP	dcuR	activator	Response regulator for C4-dicarboxylate; two-component system regulation of anaerobic fumurate respiratory system	n.s.	n.s.	n.s.	-2.86923	-2.85256	n.s.
CDS	b4382	CRP	deoA	activator	Thymidine phosphorylase; homodimeric	n.s.	n.s.	n.s.	n.s.	n.s.	n.s.
CDS	b4382	CRP	deoA	dual	Thymidine phosphorylase; homodimeric	n.s.	n.s.	n.s.	n.s.	n.s.	n.s.
CDS	b4383	CRP	deoB	activator	Phosphopentomutase; deoxyribouratase	n.s.	n.s.	n.s.	2.22086	n.s.	n.s.
CDS	b4383	CRP	deoB	dual	Phosphopentomutase; deoxyribouratase	n.s.	n.s.	n.s.	2.22086	n.s.	n.s.
CDS	b4381	CRP	deoC	activator	2-deoxy-D-ribose 5-phosphate aldolase (DERA); deoxyriboaldolase	n.s.	n.s.	n.s.	-2.42509	-2.67697	n.s.
CDS	b4381	CRP	deoC	dual	2-deoxy-D-ribose 5-phosphate aldolase (DERA); deoxyriboaldolase	n.s.	n.s.	n.s.	-2.42509	-2.67697	n.s.
CDS	b4384	CRP	deoD	activator	Purine nucleoside phosphorylase; PNP; hexamer	n.s.	-3.02802	n.s.	n.s.	n.s.	n.s.
CDS	b4384	CRP	deoD	dual	Purine nucleoside phosphorylase; PNP; hexamer	n.s.	-3.02802	n.s.	n.s.	n.s.	n.s.
CDS	b0145	CRP	dksA	activator	RNAP-binding protein modulating ppGpp and iNTP regulation; reduces open complex half-life on rRNA promoters; removes transcriptional roadblocks to replication	2.40113	3.77044	n.s.	3.68638	4.97691	n.s.
CDS	b2366	CRP	dsdA	activator	D-serine dehydratase	2.27076	n.s.	n.s.	n.s.	n.s.	n.s.
CDS	b2365	CRP	dsdX	activator	D-serine permease; D-serine tolerance	n.s.	n.s.	n.s.	n.s.	n.s.	n.s.
CDS	b3260	CRP	dusB	activator	tRNA-dihydrouridine synthase B	-5.96194	-3.37977	n.s.	n.s.	n.s.	n.s.
CDS	b3260	CRP	dusB	dual	tRNA-dihydrouridine synthase B	-5.96194	-3.37977	n.s.	n.s.	n.s.	n.s.
CDS	b3076	CRP	ebgA	activator	Evolved beta-galactosidase, alpha subunit; normal substrate and function unknown; alpha(4)beta(4) holoenzyme	n.s.	n.s.	n.s.	-2.30303	n.s.	n.s.
CDS	b3077	CRP	ebgC	activator	Evolved beta-galactosidase, beta subunit; normal substrate and function unknown; alpha(4)beta(4) holoenzyme	n.s.	n.s.	n.s.	n.s.	n.s.	n.s.
CDS	b0596	CRP	entA	activator	2,3-Dihydro-2,3-dihydroxybenzoate dehydrogenase	n.s.	n.s.	n.s.	n.s.	n.s.	n.s.
CDS	b0595	CRP	entB	activator	Isochorismatase, aryl carrier protein (ArCP); also called 2,3-dihydro-2,3-dihydroxybenzoate synthase	n.s.	n.s.	n.s.	n.s.	n.s.	n.s.
CDS	b0593	CRP	entC	activator	Isochorismate synthase	-3.60714	7.25	n.s.	-16	n.s.	n.s.
CDS	b0583	CRP	entD	activator	Enterochelin synthase, component D; EntB(ArCP)/EntF-CoA phosphopantetheinyltransferase; facilitates secretion of enterobactin peptide	n.s.	n.s.	n.s.	2.74419	2.64286	n.s.
CDS	b0594	CRP	entE	activator	Enterochelin synthase, component E; 2,3-dihydroxybenzoate (DHB)-AMP ligase; holo-EntB(ArCP)-S-DHB formation	n.s.	n.s.	n.s.	-3.31579	n.s.	n.s.
CDS	b0597	CRP	entH	activator	Thioesterase required for efficient enterobactin production; may correct misacylation of the aryl carrier protein domain of EntB	n.s.	n.s.	n.s.	n.s.	n.s.	n.s.
CDS	b3404	CRP	envZ	activator	Osmosensor histidine protein kinase/phosphatase; regulates production of outer membrane proteins; dimeric	-2.06993	n.s.	n.s.	-2.80057	-2.968	n.s.
CDS	b3404	CRP	envZ	repressor	Osmosensor histidine protein kinase/phosphatase; regulates production of outer membrane proteins; dimeric	-2.06993	n.s.	n.s.	-2.80057	-2.968	n.s.
CDS	b2927	CRP	epd	activator	Erythrose-4-P dehydrogenase	-2.60139	-5.08499	-7.58219	-3.43961	-5.68303	n.s.
CDS	b3093	CRP	exuT	activator	Hexuronate permease, for glucuronate and galacturonate	n.s.	n.s.	n.s.	n.s.	n.s.	n.s.
CDS	b1805	CRP	fadD	activator	Acyl-CoA synthase	n.s.	n.s.	n.s.	n.s.	n.s.	n.s.
CDS	b3081	CRP	fadH	activator	2,4-dienoyl CoA reductase, NADPH-dependent	n.s.	n.s.	n.s.	n.s.	n.s.	n.s.
CDS	b2344	CRP	fadL	activator	Fatty acid transport protein, outer membrane; long-chain fatty acid receptor	-7.11929	-2.11722	n.s.	-3.06533	-2.72668	n.s.
CDS	b2925	CRP	fbaA	activator	Fructose 1,6-bisphosphate aldolase, class II; binds Zn(II); homodimeric	n.s.	-4.6646	n.s.	-2.57752	-5.33384	n.s.
CDS	b1385	CRP	feaB	activator	Phenylacetaldehyde dehydrogenase	3.5749	3.64	n.s.	4.03663	5.28061	n.s.
CDS	b1384	CRP	feaR	activator	Transcriptional activator for tynA and feaB, AraC family	n.s.	2.90722	n.s.	n.s.	3.21429	n.s.
CDS	b4291	CRP	fecA	activator	Outer membrane ferric citrate receptor; ferric citrate uptake, TonB-dependent; signals FecR to activate FecI	-5.81913	n.s.	n.s.	-5.73519	-2.4521	n.s.
CDS	b4290	CRP	fecB	activator	Ferric citrate-binding protein, periplasmic	-3.08466	n.s.	n.s.	n.s.	n.s.	n.s.
CDS	b4289	CRP	fecC	activator	Ferric citrate transport membrane permease	-6.77273	n.s.	n.s.	-10.3125	-3.12121	n.s.
CDS	b4288	CRP	fecD	activator	Ferric citrate transport membrane permease	-5.59459	n.s.	n.s.	-5.32558	n.s.	n.s.
CDS	b4287	CRP	fecE	activator	Ferric citrate ATP-binding, membrane-associated transport protein	-3.54118	n.s.	n.s.	-2.46667	n.s.	n.s.
CDS	b0584	CRP	fepA	activator	Ferrienterobactin outer membrane receptor	n.s.	n.s.	n.s.	n.s.	n.s.	n.s.
CDS	b3261	CRP	fis	activator	Transcriptional activator for rRNA operons, bends DNA; interacts with RNAP; nucleoid-associated protein; dimeric	-6.91972	-2.92664	n.s.	n.s.	n.s.	n.s.
CDS	b3261	CRP	fis	dual	Transcriptional activator for rRNA operons, bends DNA; interacts with RNAP; nucleoid-associated protein; dimeric	-6.91972	-2.92664	n.s.	n.s.	n.s.	n.s.
CDS	b0805	CRP	fiu	activator	TonB-dependent ferric iron outer membrane transporter; siderophore receptor for ferri-dihydroxybenzoylserine, ferri-dihydroxybenzoate and other catecholate siderophores; surface receptor for colicins G, H, and E492	-6.53191	n.s.	n.s.	-6.2963	n.s.	n.s.
CDS	b0041	CRP	fixA	activator	Required for anaerobic carnitine reduction	n.s.	n.s.	n.s.	n.s.	n.s.	n.s.
CDS	b0042	CRP	fixB	activator	Required for anaerobic carnitine reduction	n.s.	n.s.	n.s.	2.41379	2.82353	n.s.
CDS	b0043	CRP	fixC	activator	Predicted flavoprotein oxidoreductase; may be involved in anaerobic carnitine reduction; predicted FAD-binding domain; function unknown	2.92632	n.s.	n.s.	10.0096	5.08257	n.s.
CDS	b0044	CRP	fixX	activator	Related to carnitine metabolism	3.83333	n.s.	n.s.	6.21429	10.2	n.s.
CDS	b1891	CRP	flhC	activator	Transcriptional activator of flagellar class II operons; forms heterotetramer with FlhD; CsrA regulon; may be allosteric effector of FlhD	-2.68527	-3.28515	n.s.	n.s.	n.s.	n.s.
CDS	b1892	CRP	flhD	activator	Transcriptional activator of flagellar class II operons; forms heterotetramer with FlhC; possible role in regulation of cell division; can function in vivo independently of FlhC, but does not bind DNA by itself; contains HTH motif	-5.5903	-5.39521	n.s.	-7.08642	-4.95886	n.s.
CDS	b0904	CRP	focA	activator	Formate channel; mutants are hypophosphite resistance and have elevated intracellular formate and reduced excreted formate	-6.14552	-10.4909	-7.84257	-6.96186	-13.028	n.s.
CDS	b2492	CRP	focB	activator	Probable bidirectional formate transporter 2	n.s.	n.s.	n.s.	2.26984	n.s.	n.s.
CDS	b2800	CRP	fucA	activator	L-fuculose-1-phosphate aldolase	n.s.	n.s.	n.s.	2.5	n.s.	n.s.
CDS	b2802	CRP	fucI	activator	L-Fucose isomerase	n.s.	n.s.	n.s.	n.s.	n.s.	n.s.
CDS	b2803	CRP	fucK	activator	L-Fuculose kinase	3.04301	2.16412	n.s.	3.42233	2.95175	n.s.
CDS	b2799	CRP	fucO	activator	L-1,2-Propanediol oxidoreductase	2.13542	n.s.	-4.10744	n.s.	n.s.	n.s.
CDS	b2801	CRP	fucP	activator	Fucose permease	n.s.	n.s.	n.s.	n.s.	n.s.	n.s.
CDS	b2805	CRP	fucR	activator	Positive regulatory protein for fuc regulon	n.s.	n.s.	n.s.	n.s.	n.s.	n.s.
CDS	b2804	CRP	fucU	activator	L-Fucose mutarotase	11.0052	5.54688	n.s.	10.891	7.97605	n.s.
CDS	b1612	CRP	fumA	activator	Fumarase A, aerobic; negatively regulated by ryhB RNA as part of indirect positive regulation by Fur	n.s.	n.s.	n.s.	n.s.	n.s.	n.s.
CDS	b4122	CRP	fumB	activator	Fumarase B, anaerobic	n.s.	-5	-16.6354	-7.39286	-20.0435	n.s.
CDS	b1611	CRP	fumC	activator	Fumarase C, aerobic	15.3771	8.35703	6.1552	n.s.	n.s.	n.s.
CDS	b0683	CRP	fur	activator	Ferric iron uptake global transcriptional repressor; activated by Fe+2; zinc metalloprotein	12.7476	8.70841	n.s.	n.s.	n.s.	n.s.
CDS	b2661	CRP	gabD	activator	Succinate semialdehyde dehydrogenase, NADP-dependent; SSADH; SSDH	n.s.	n.s.	n.s.	n.s.	n.s.	n.s.
CDS	b2663	CRP	gabP	activator	GABA permease, membrane protein	n.s.	-2.11429	n.s.	n.s.	n.s.	n.s.
CDS	b2662	CRP	gabT	activator	4-aminobutyrate aminotransferase	n.s.	n.s.	n.s.	-2.25	n.s.	n.s.
CDS	b3517	CRP	gadA	repressor	Glutamate decarboxylase A	n.s.	n.s.	n.s.	n.s.	n.s.	n.s.
CDS	b1493	CRP	gadB	repressor	Glutamate decarboxylase B, vitamin B6-dependent; hexameric	3.26316	2.54286	n.s.	n.s.	n.s.	n.s.
CDS	b1492	CRP	gadC	repressor	Glutamate-GABA antiporter; glutamate-dependent enzyme, may function in protection against cytoplasmic acidification	2.87129	n.s.	n.s.	3.86607	n.s.	n.s.
CDS	b3512	CRP	gadE	repressor	Transcriptional regulator of gadA and gadBC	n.s.	-4.6	n.s.	n.s.	n.s.	n.s.
CDS	b3516	CRP	gadX	repressor	Transcriptional activator for gadA and gadBC, AraC family; repressed by HNS and GadW; stimulated by RpoS	3.19355	2.89744	5.77344	3.73913	11.194	2.83962
CDS	b0759	CRP	galE	repressor	UDP-galactose 4-epimerase; hexose-1-phosphate uridylyltransferase	-4.28213	-3.94676	n.s.	-3.9555	-3.8822	n.s.
CDS	b0759	CRP	galE	activator	UDP-galactose 4-epimerase; hexose-1-phosphate uridylyltransferase	-4.28213	-3.94676	n.s.	-3.9555	-3.8822	n.s.
CDS	b0757	CRP	galK	repressor	Galactokinase	n.s.	n.s.	n.s.	3.14152	n.s.	n.s.
CDS	b0757	CRP	galK	activator	Galactokinase	n.s.	n.s.	n.s.	3.14152	n.s.	n.s.
CDS	b0756	CRP	galM	activator	Galactose mutarotase, aldose-1-epimerase; monomeric	2.83127	2.10995	n.s.	2.6025	2.26717	n.s.
CDS	b0756	CRP	galM	repressor	Galactose mutarotase, aldose-1-epimerase; monomeric	2.83127	2.10995	n.s.	2.6025	2.26717	n.s.
CDS	b2943	CRP	galP	activator	D-Galactose/H+ symporter	n.s.	n.s.	n.s.	n.s.	n.s.	n.s.
CDS	b2151	CRP	galS	activator	Repressor of the mgl operon and isorepressor of the gal operon; autoregulatory; homodimeric	-6.40476	-4.37143	n.s.	-11.4231	-8.25	n.s.
CDS	b0758	CRP	galT	repressor	Galactose-1-phosphate uridylyltransferase; Rob regulon, repressed	-3.82533	-8.81148	n.s.	-4.99485	-4.24545	n.s.
CDS	b0758	CRP	galT	activator	Galactose-1-phosphate uridylyltransferase; Rob regulon, repressed	-3.82533	-8.81148	n.s.	-4.99485	-4.24545	n.s.
CDS	b1779	CRP	gapA	activator	Glyceraldehyde 3-P dehydrogenase A	-2.15031	-4.47488	-3.70802	-1.99846	-2.82125	n.s.
CDS	b2094	CRP	gatA	activator	Galactitol-specific PTS system EIIA component	-13.3542	-25.8169	n.s.	-18.7811	-46.4214	n.s.
CDS	b2093	CRP	gatB	activator	Galactitol-specific PTS system EIIB component	-13.2274	-20.886	n.s.	-13.1582	-76.0154	n.s.
pseudogene	b2092	CRP	gatC	activator	Galactitol-specific PTS system EIIC component	-15.5273	-21.8159	n.s.	-10.7698	-62.1806	n.s.
CDS	b2091	CRP	gatD	activator	Galactitol-1-phosphate dehydrogenase	-7.51304	-12.3878	n.s.	-5.30972	-12.1101	n.s.
CDS	b2096	CRP	gatY	activator	D-Tagatose-1,6-bisphosphate aldolase, class II; requires GatZ subunit for full activity and stability	-5.23981	-9.75064	-13.1444	-7.64993	-9.54805	n.s.
CDS	b2095	CRP	gatZ	activator	Tagatose bisphosphate aldolase GatYZ subunit; required for full activity and stabilty of GatY	-11.9245	-18.4158	n.s.	-12.7075	-14.8689	n.s.
CDS	b0124	CRP	gcd	repressor	Glucose dehydrogenase (pyrroloquinoline-quinone) quinoprotein; inner membrane protein	3.67109	5.19783	6.89541	n.s.	3.10878	n.s.
CDS	b2904	CRP	gcvH	activator	Glycine cleavage, carrier of aminomethyl group	n.s.	-4.91824	n.s.	-2.27506	-2.79207	4.5663
CDS	b2903	CRP	gcvP	activator	Glycine dehydrogenase (decarboxylating)	-2.17315	-5.14026	n.s.	-11.6241	-13.7817	5.03769
CDS	b2905	CRP	gcvT	activator	Aminomethyltransferase, tetrahydrofolate dependent; T-protein of the glycine cleavage system	n.s.	n.s.	n.s.	n.s.	n.s.	4.75489
CDS	b1761	CRP	gdhA	repressor	Glutamate dehydrogenase	n.s.	-2.79899	n.s.	-4.91211	-5.10634	n.s.
CDS	b2980	CRP	glcC	activator	Transcriptional activator for glc operon, glycolate-binding	6.80045	17.2774	7.69863	6.0082	19.9778	n.s.
CDS	b3429	CRP	glgA	activator	Glycogen synthase	-2.05585	-3.07992	n.s.	-2.62371	-3.17173	n.s.
CDS	b3430	CRP	glgC	activator	Glucose-1-phosphate adenylyltransferase; ADP-glucose pyrophosphorylase	n.s.	-3.31863	n.s.	-3.05769	-4.25427	n.s.
CDS	b3428	CRP	glgP	activator	Glycogen phosphorylase; alpha-glucan phosphorylase	n.s.	-3.01595	n.s.	-4.76532	-5.93553	n.s.
CDS	b3049	CRP	glgS	activator	Glycogen synthesis stimulating protein; does not affect transcription of glg genes; mechanism of stimulation unknown	3.81416	3.87838	n.s.	n.s.	n.s.	n.s.
CDS	b3870	CRP	glnA	repressor	Glutamine synthase	-9.36286	-9.75078	n.s.	-13.9654	-27.0535	n.s.
CDS	b3870	CRP	glnA	activator	Glutamine synthase	-9.36286	-9.75078	n.s.	-13.9654	-27.0535	n.s.
CDS	b3868	CRP	glnG	activator	Nitrogen regulator I	n.s.	n.s.	n.s.	n.s.	n.s.	n.s.
CDS	b3868	CRP	glnG	repressor	Nitrogen regulator I	n.s.	n.s.	n.s.	n.s.	n.s.	n.s.
CDS	b3869	CRP	glnL	repressor	Bifunctional kinase/phosphatase, nitrogen regulator II, NRII; homodimeric	-4.2402	-4.45019	n.s.	-2.28401	-3.30442	n.s.
CDS	b3869	CRP	glnL	activator	Bifunctional kinase/phosphatase, nitrogen regulator II, NRII; homodimeric	-4.2402	-4.45019	n.s.	-2.28401	-3.30442	n.s.
CDS	b2241	CRP	glpA	activator	Anaerobic glycerol-3-phosphate dehydrogenase subunit A; FAD-binding	-12.6196	-30.5067	-34.4103	-5.24181	-15.7296	n.s.
CDS	b2242	CRP	glpB	activator	Anaerobic glycerol-3-phosphate dehydrogenase subunit B; FMN-binding	-6.0466	-30.338	-24.3811	-9.06579	-29.6733	n.s.
CDS	b2243	CRP	glpC	activator	Anaerobic glycerol-3-phosphate dehydrogenase subunit C; 4Fe-4S iron-sulfur cluster and membrane anchor	-4.80042	-29.3817	-22.5553	-10.0196	-69.9423	n.s.
CDS	b3426	CRP	glpD	activator	sn-Glycerol-3-phosphate dehydrogenase (aerobic); membrane-anchored	5.59862	2.3602	n.s.	n.s.	n.s.	n.s.
CDS	b3425	CRP	glpE	activator	Thiosulfate:cyanide sulfurtransferase (rhodanese); in glpEGR operon, induced by glycerol	12.0802	4.78771	2.62637	2.83247	2.6788	n.s.
CDS	b3927	CRP	glpF	activator	Aquaglyceroporin; glycerol facilitator	-4.58075	-2.39295	n.s.	-7.13078	-5.03644	n.s.
CDS	b3424	CRP	glpG	activator	Rhomboid intramembrane serine protease; complements the phenotypic defects of P. stuartii aarA; mutant is slightly cefotaxime resistant	4.02564	n.s.	n.s.	2.04715	2.15914	n.s.
CDS	b3926	CRP	glpK	activator	Glycerol kinase	-4.40046	-4.26157	n.s.	-6.6525	-7.49656	n.s.
CDS	b2239	CRP	glpQ	activator	Glycerophosphodiester phosphodiesterase, periplasmic; tetrameric	-3.29613	-3.98176	n.s.	-2.89063	-3.86495	n.s.
pseudogene	b3423	CRP	glpR	activator	Repressor of glp regulon, induced by glycerol phophate; tetrameric	2.84528	n.s.	n.s.	n.s.	n.s.	n.s.
CDS	b2240	CRP	glpT	activator	sn-Glycerol-3-phosphate permease; fosfomycin sensitivity	-4.37032	-9.125	n.s.	-4.57338	-5.92612	n.s.
CDS	b3925	CRP	glpX	activator	Fructose 1,6 bisphosphatase; induced by glycerol, in glpFKX operon, not required for growth on glycerol	-3.78098	-4.01825	n.s.	-3.72356	-4.30337	n.s.
CDS	b0720	CRP	gltA	activator	Citrate synthase; hexameric	n.s.	n.s.	n.s.	-2.73705	n.s.	n.s.
CDS	b3212	CRP	gltB	repressor	Glutamate synthase, large subunit	-2.4175	-3.242	n.s.	-4.4628	-4.43833	n.s.
CDS	b3213	CRP	gltD	repressor	Glutamate synthase, small subunit	n.s.	-5.08773	n.s.	-5.00304	-24.8474	n.s.
CDS	b3214	CRP	gltF	repressor	Function unknown, periplasmic protein; mutant has no phenotype with respect to amino acid utilization or ammonium transport; previous suggestions that GltF has a role in nitrogen-regulated gene expression are now unlikely	-4.67757	-8.32	n.s.	-5.98919	-11.1385	n.s.
CDS	b3437	CRP	gntK	activator	Gluconokinase, thermoresistant	-2.09714	-2.87156	-3.47126	-5.41333	-4.45902	n.s.
CDS	b4321	CRP	gntP	activator	Fructuronate and gluconate transporter	-2.52239	-3.06557	n.s.	-2.2381	-2.96364	n.s.
CDS	b3415	CRP	gntT	activator	High-affinity gluconate transport	n.s.	-3.76176	-4.59024	-2.17901	-6.55975	n.s.
CDS	b4476	CRP	gntU	activator	Low-affinity gluconate transport protein, membrane protein	n.s.	-3.63333	n.s.	-3.88372	-3.51852	n.s.
CDS	b3413	CRP	gntX	activator	Required for the utilization of DNA as a carbon source; H. influenzae competence protein ComF homolog	4.88613	n.s.	n.s.	2.26913	n.s.	n.s.
CDS	b2579	CRP	grcA	activator	Autonomous glycine radical cofactor; can reactivate pyruvate formate lyase after oxidative stress; induced by low pH or propionate; pyruvate formate lyase homolog, spare part for PFL	n.s.	-6.48636	-8.3191	n.s.	n.s.	n.s.
CDS	b2614	CRP	grpE	activator	Nucleotide exchange factor for the DnaKJ chaperone; heat shock protein; mutant survives lambda induction; stimulates DnaK and HscC ATPase	2.91524	2.00845	n.s.	n.s.	n.s.	n.s.
CDS	b2507	CRP	guaA	activator	GMP synthase	-2.20466	-4.72015	n.s.	-3.00494	-3.50216	n.s.
CDS	b2508	CRP	guaB	activator	Inosine-5'-monophosphate (IMP) dehydrogenase	-2.70628	-2.86969	n.s.	-11.361	-10.7454	n.s.
CDS	b2231	CRP	gyrA	activator	DNA gyrase, subunit A; nalidixic acid resistance; cold shock regulon	n.s.	n.s.	n.s.	-4.53349	-3.71061	n.s.
CDS	b4175	CRP	hflC	repressor	Membrane bound protease complex, with FtsH and HflK; regulates lysogeny; non-essential	-2.17163	n.s.	n.s.	n.s.	n.s.	n.s.
CDS	b4174	CRP	hflK	repressor	Membrane bound protease complex with FtsH and HflC; regulates lysogeny; non-essential	n.s.	n.s.	n.s.	n.s.	n.s.	n.s.
CDS	b4173	CRP	hflX	repressor	GTPase, stimulated by 50S subunit binding, function unknown	n.s.	n.s.	n.s.	n.s.	n.s.	n.s.
CDS	b4172	CRP	hfq	repressor	Global regulator of sRNA function; host factor for RNA phage Q beta replication; HF-I; DNA- and RNA-binding protein; RNA chaperone; multiple regulatory roles: destabilzes ompA mRNA, improves rpoS translation, sRNA DsrA co-factor; binds RNAP; ATPase	3.09347	n.s.	n.s.	n.s.	n.s.	n.s.
CDS	b1182	CRP	hlyE	activator	Latent secreted hemolysin E; regulated by SlyA, Fnr and HN-S	4	2.72093	n.s.	n.s.	n.s.	n.s.
CDS	b0107	CRP	hofB	activator	Homologous to PilB of Pseudomonas aeruginosa; function not established, insertion mutation gives no phenotype	n.s.	n.s.	n.s.	n.s.	n.s.	n.s.
CDS	b0106	CRP	hofC	activator	Homologous to PilC of P. aeruginosa; function not established, insertion mutation gives no phenotype	n.s.	n.s.	n.s.	n.s.	n.s.	n.s.
CDS	b3395	CRP	hofM	activator	Required for the utilization of DNA as a carbon source; H. influenzae competence protein ComA homolog	n.s.	n.s.	n.s.	n.s.	n.s.	n.s.
CDS	b3394	CRP	hofN	activator	Required for the utilization of DNA as a carbon source; H. influenzae competence protein ComB homolog	n.s.	n.s.	n.s.	-3	n.s.	n.s.
CDS	b3393	CRP	hofO	activator	Required for the utilization of DNA as a carbon source; H. influenzae competence protein ComC homolog	n.s.	n.s.	n.s.	n.s.	n.s.	n.s.
CDS	b3392	CRP	hofP	activator	Required for the utilization of DNA as a carbon source; H. influenzae competence protein ComD homolog	n.s.	n.s.	n.s.	-16	n.s.	n.s.
CDS	b0125	CRP	hpt	activator	Hypoxanthine-guanine phosphoribosyltransferase	n.s.	n.s.	n.s.	2.77205	2.18762	n.s.
CDS	b4000	CRP	hupA	activator	Histone-like protein HU-alpha, HU-2	-1.99889	n.s.	n.s.	2.81097	n.s.	n.s.
CDS	b0440	CRP	hupB	activator	Histone-like protein HU-beta, HU-1	n.s.	-2.32554	n.s.	n.s.	n.s.	n.s.
CDS	b2481	CRP	hyfA	activator	Hydrogenase 4 component A, ferrodexin-like	n.s.	n.s.	n.s.	n.s.	n.s.	n.s.
CDS	b2482	CRP	hyfB	activator	Putative hydrogenase 4 component B; membrane protein of Hyf electron transfer complex of FHL system	n.s.	n.s.	n.s.	n.s.	n.s.	n.s.
CDS	b2483	CRP	hyfC	activator	Putative hydrogenase 4 component C; membrane protein of Hyf electron transfer complex of FHL system	n.s.	n.s.	n.s.	n.s.	n.s.	n.s.
CDS	b2484	CRP	hyfD	activator	Putative hydrogenase 4 component D; membrane protein of Hyf electron transfer complex of FHL system	n.s.	n.s.	n.s.	n.s.	n.s.	n.s.
CDS	b2485	CRP	hyfE	activator	Hydrogenase 4 component E; membrane protein of Hyf electron transfer complex of FHL system	n.s.	n.s.	n.s.	n.s.	n.s.	n.s.
CDS	b2486	CRP	hyfF	activator	Putative hydrogenase 4 component F; membrane protein of Hyf electron transfer complex of FHL system	n.s.	n.s.	n.s.	n.s.	n.s.	n.s.
CDS	b2487	CRP	hyfG	activator	Putative hydrogenase 4 component G; membrane protein of Hyf electron transfer complex of FHL system	n.s.	n.s.	n.s.	n.s.	-2.23729	n.s.
CDS	b2488	CRP	hyfH	activator	Hydrogenase 4 component H; membrane protein of Hyf electron transfer complex of FHL system	n.s.	n.s.	n.s.	n.s.	n.s.	n.s.
CDS	b2489	CRP	hyfI	activator	Hydrogenase 4 component I; membrane protein of Hyf electron transfer complex of FHL system	n.s.	n.s.	n.s.	n.s.	n.s.	n.s.
CDS	b2490	CRP	hyfJ	activator	Hydrogenase 4 component J; membrane protein of Hyf electron transfer complex of FHL system	n.s.	n.s.	n.s.	n.s.	n.s.	n.s.
CDS	b2491	CRP	hyfR	activator	Formate-sensing regulator for hyf operon	n.s.	n.s.	n.s.	n.s.	n.s.	n.s.
CDS	b4267	CRP	idnD	activator	L-Idonate 5-dehydrogenase	n.s.	n.s.	n.s.	n.s.	n.s.	n.s.
CDS	b4268	CRP	idnK	activator	D-Gluconate kinase	n.s.	n.s.	n.s.	n.s.	3.51724	n.s.
CDS	b4266	CRP	idnO	activator	5-keto-D-Gluconate 5-reductase	n.s.	n.s.	n.s.	n.s.	n.s.	n.s.
CDS	b4264	CRP	idnR	activator	idn operon activator; represses GntR-regulated genes gntKU and gntT	3.228	n.s.	n.s.	3.5942	2.65403	n.s.
CDS	b4265	CRP	idnT	activator	L-Idonate transporter; also transports 5-keto-D-gluconate (Reed, 2006)	2.08434	n.s.	n.s.	2.7377	2.05936	n.s.
CDS	b3671	CRP	ilvB	activator	Acetohydroxy acid synthase I (AHAS-I); acetolactate synthase I (ALS-I); valine sensitive; large subunit	-5.10879	-6.09596	n.s.	n.s.	2.49018	n.s.
CDS	b3670	CRP	ilvN	activator	Acetohydroxy acid synthase I (AHAS-I) regulatory subunit; acetolactate synthase I (ALS-I); valine sensitive; small subunit	-4.15247	-6.32231	n.s.	n.s.	2.8782	n.s.
CDS	b3168	CRP	infB	repressor	Protein chain initiation factor IF2	n.s.	n.s.	n.s.	n.s.	n.s.	n.s.
CDS	b3672	CRP	ivbL	activator	ilvB operon leader peptide	-2.86968	-3.67432	-2.79137	2.06053	n.s.	n.s.
CDS	b3132	CRP	kbaZ	activator	Ketose bisphosphate aldolase KbaYZ subunit; required for full activity and stabilty of KbaY	n.s.	-2.8	-4.71429	n.s.	n.s.	n.s.
CDS	b0342	CRP	lacA	activator	Thiogalactoside acetyltransferase	2.6875	n.s.	n.s.	2.21053	2.86957	n.s.
CDS	b0342	CRP	lacA	repressor	Thiogalactoside acetyltransferase	2.6875	n.s.	n.s.	2.21053	2.86957	n.s.
CDS	b0345	CRP	lacI	activator	Transcriptional repressor of lac operon	n.s.	2.22799	2.16134	2.00601	2.15552	n.s.
CDS	b0343	CRP	lacY	repressor	Lactose permease; galactoside permease	n.s.	n.s.	n.s.	n.s.	2.83333	n.s.
CDS	b0343	CRP	lacY	activator	Lactose permease; galactoside permease	n.s.	n.s.	n.s.	n.s.	2.83333	n.s.
CDS	b0344	CRP	lacZ	repressor	beta-D-Galactosidase	-2.1375	-3.93333	n.s.	-3.13333	-2.85185	n.s.
CDS	b0344	CRP	lacZ	activator	beta-D-Galactosidase	-2.1375	-3.93333	n.s.	-3.13333	-2.85185	n.s.
CDS	b4036	CRP	lamB	activator	Maltoporin, maltose high-affinity uptake system; phage lambda receptor protein	-13.3634	-13.3862	-5.32751	-6.10029	-42.2717	n.s.
CDS	b0819	CRP	ldtB	repressor	L,D-transpeptidase linking Lpp to murein, periplasmic	n.s.	2.34531	n.s.	3.83698	4.48433	n.s.
CDS	b2660	CRP	lhgO	activator	L-2-hydroxyglutarate oxidase; second gene in csiD-lhgO-gabDTP-csiR operon	n.s.	2.15068	3.60684	n.s.	n.s.	n.s.
CDS	b0116	CRP	lpd	repressor	Lipoamide dehydrogenase, NADH-dependent; E3 component of pyruvate and 2-oxoglutarate dehydrogenase complexes; also functions as glycine cleavage system L protein; binds Zn(II)	n.s.	2.34018	n.s.	n.s.	n.s.	n.s.
CDS	b0116	CRP	lpd	activator	Lipoamide dehydrogenase, NADH-dependent; E3 component of pyruvate and 2-oxoglutarate dehydrogenase complexes; also functions as glycine cleavage system L protein; binds Zn(II)	n.s.	2.34018	n.s.	n.s.	n.s.	n.s.
CDS	b1513	CRP	lsrA	activator	Autoinducer 2 (AI-2) import ATP-binding protein; essential for aerobic growth; upregulated in biofilms	2.10345	n.s.	n.s.	n.s.	n.s.	n.s.
CDS	b1516	CRP	lsrB	activator	Autoinducer-2 (AI-2)-binding protein	n.s.	-2.375	n.s.	-2.17857	-2.37143	n.s.
CDS	b1514	CRP	lsrC	activator	Autoinducer 2 (AI-2) import system permease protein	n.s.	n.s.	n.s.	n.s.	n.s.	n.s.
CDS	b1515	CRP	lsrD	activator	Autoinducer-2 (AI-2) import system permease protein	n.s.	n.s.	n.s.	n.s.	n.s.	n.s.
CDS	b1517	CRP	lsrF	activator	Function unknown, involved in AI-2 catabolism	n.s.	n.s.	n.s.	3.04132	2.46903	n.s.
CDS	b1518	CRP	lsrG	activator	Autoinducer 2-degrading protein; ygiN paralog	2.66667	n.s.	n.s.	6.88	4.79412	n.s.
CDS	b1511	CRP	lsrK	activator	Autoinducer-2 (AI-2) kinase; upregulated in biofilms	n.s.	n.s.	n.s.	n.s.	n.s.	n.s.
CDS	b1512	CRP	lsrR	activator	lsrACDBFGE operon regulator for autoinducer-2 (AI-2) uptake; induced by phospho-AI-2	n.s.	n.s.	n.s.	n.s.	n.s.	n.s.
CDS	b3580	CRP	lyxK	activator	L-xylulose kinase; novel pathway for utilization of lyxose via xylulose through rhamnose and pentose pathways; 3-keto-L-gulonate kinase; possibly involved in the utilization of L-dehydroascorbate (2,3-diketo-L-gulonate)	n.s.	n.s.	n.s.	2.2	n.s.	n.s.
CDS	b4034	CRP	malE	activator	Maltose-binding protein, periplasmic; MBP; substrate recognition for active transport of and chemotaxis toward maltose and maltodextrin	-12.8269	-15.0403	-14.6311	-4.05565	-25.4545	n.s.
CDS	b4033	CRP	malF	activator	Maltose transport complex, inner membrane-spanning subunit	-9.03593	-11.0484	-8.70588	-5.38065	-8.89552	n.s.
CDS	b4032	CRP	malG	activator	Maltose transport complex, inner membrane-spanning subunit	-3.62048	-5.51376	-4.56944	-5.27778	-8.28571	n.s.
CDS	b1620	CRP	malI	repressor	Maltose regulon regulatory protein	n.s.	n.s.	-2.45794	n.s.	n.s.	n.s.
CDS	b1620	CRP	malI	activator	Maltose regulon regulatory protein	n.s.	n.s.	-2.45794	n.s.	n.s.	n.s.
CDS	b4035	CRP	malK	activator	Maltose transport complex, ATP-binding subunit	-25.6545	-21.8788	-29.8696	-6.01734	-33.0526	n.s.
CDS	b4037	CRP	malM	activator	Periplasmic protein in malK operon, function unknown	-10.0438	-6.92199	-3.50802	-7.6411	-23.9014	n.s.
CDS	b3571	CRP	malS	activator	alpha-Amylase, periplasmic	-2.56579	-2.22297	-3.21762	2.19136	n.s.	-3.0117
CDS	b3418	CRP	malT	activator	ATP-dependent transcriptional activator for the mal regulon	-9.8098	-7.376	-6.76812	-20.693	-19.3239	n.s.
CDS	b1621	CRP	malX	activator	PTS enzyme II homolog; malI regulated	n.s.	n.s.	n.s.	n.s.	n.s.	n.s.
CDS	b1622	CRP	malY	activator	Antagonist of MalT transcriptional activator of maltose regulon, binds MalT in absence of maltotriose; cysteine desulfhydrase	n.s.	n.s.	n.s.	3.22264	2.51577	n.s.
CDS	b1613	CRP	manA	repressor	Mannose-6-phosphate isomerase	n.s.	-2.0231	n.s.	-4.37549	-4.58145	n.s.
CDS	b1613	CRP	manA	activator	Mannose-6-phosphate isomerase	n.s.	-2.0231	n.s.	-4.37549	-4.58145	n.s.
CDS	b1817	CRP	manX	activator	Mannose permease, EIIAB component; phosphotransferase system	-9.13774	-14.0199	-12.7484	-2.94201	-8.12628	n.s.
CDS	b1818	CRP	manY	activator	Mannose permease, EIIC component; phosphotransferase system	-3.37409	-9.06998	-7.81885	-2.02042	-5.85782	n.s.
CDS	b1819	CRP	manZ	activator	Mannose permease, EIID component; phosphotransferase system	-2.22635	-5.6827	-6.13548	n.s.	-3.61847	n.s.
CDS	b1531	CRP	marA	activator	Transcriptional activator for multiple antibiotic resistance; AraC family; resistance to tetracycline, chloramphenicol	15.1629	9.19388	n.s.	46.2035	31.4549	n.s.
CDS	b1532	CRP	marB	activator	Function unknown; probable periplasmic protein in marRAB multiple antibiotic resistance operon	16.2184	8.32222	n.s.	45.1031	27.3333	n.s.
CDS	b1530	CRP	marR	activator	Transcription repressor of multiple antibiotic resistance; resistance to tetracycline, chloramphenicol, etc.; dimeric	25.5893	7.01869	n.s.	48.448	28.9892	n.s.
CDS	b2783	CRP	mazE	activator	MazE antitoxin, toxin is MazF	n.s.	n.s.	n.s.	n.s.	n.s.	n.s.
CDS	b2782	CRP	mazF	activator	mRNA interferase toxin, antitoxin is MazE; inhibitor of translation by mRNA cleavage	n.s.	n.s.	n.s.	n.s.	n.s.	n.s.
ncRNA	b4426	CRP	mcaS	activator	Motility and biofilm regulator	n.s.	n.s.	n.s.	2.20619	n.s.	n.s.
CDS	b3236	CRP	mdh	activator	Malate dehydrogenase, NAD-dependent	n.s.	n.s.	n.s.	-3.21737	-3.45971	n.s.
CDS	b3513	CRP	mdtE	repressor	Anaerobic multidrug efflux transporter MdtEF-TolC; toxic nitrosated indole efflux; membrane fusion protein (MFP) component, lipoprotein	n.s.	n.s.	n.s.	n.s.	n.s.	n.s.
CDS	b3514	CRP	mdtF	repressor	Anaerobic multidrug efflux transporter MdtEF-TolC; toxic nitrosated indole efflux; RND family permease component	n.s.	n.s.	n.s.	n.s.	n.s.	n.s.
CDS	b4119	CRP	melA	activator	alpha-Galactosidase	2	n.s.	n.s.	2.03509	n.s.	n.s.
CDS	b4120	CRP	melB	activator	Melibiose permease; thiomethylgalactoside permease II	n.s.	n.s.	n.s.	2.875	n.s.	n.s.
CDS	b4118	CRP	melR	activator	Transcriptional activator for melAB, AraC family; autoregulatory repressor in absence of co-activator melibiose	-9.90741	-5.94167	-6.93714	-4.89256	-6.81319	n.s.
CDS	b2942	CRP	metK	repressor	S-adenosylmethionine synthase; methionine adenosyltransferase; ethionine sensitivity; essential gene	n.s.	n.s.	n.s.	-16.7332	-4.71299	n.s.
tRNA	b3171	CRP	metY	repressor	Initiator methionine tRNA(CAU) f2	n.s.	-2.29572	n.s.	n.s.	n.s.	n.s.
CDS	b2149	CRP	mglA	activator	Methyl-galactoside transporter	-14.9286	-5.61458	n.s.	-15.087	-2.57143	n.s.
CDS	b2150	CRP	mglB	activator	D-galactose-, D-glucose-binding protein, periplasmic; substrate recognition for transport and chemotaxis; binds calcium	-5.55096	n.s.	n.s.	-2.81211	n.s.	n.s.
CDS	b2148	CRP	mglC	activator	Methyl-galactoside transport and galactose taxis	-8.02299	-7.03922	n.s.	-18.8293	-3.51685	n.s.
CDS	b0347	CRP	mhpA	activator	3-(3-Hydroxyphenyl)propionate 2-hydroxylase; utilizes MHP	4.11111	5.27778	n.s.	4.26667	7.17647	n.s.
CDS	b0348	CRP	mhpB	activator	3-(2,3-Dihydroxyphenyl)propionate dioxygenase; utilizes MHP	8.09524	n.s.	n.s.	7.875	4.82609	n.s.
CDS	b0349	CRP	mhpC	activator	Dihydroxyphenylpropionate-ring-fission-product hydrolase; 2-hydroxy-6-ketonona-2,4-dienedioic acid hydrolase; utilizes MHP	3.53571	n.s.	n.s.	6.95082	5.125	n.s.
CDS	b0350	CRP	mhpD	activator	2-keto-4-pentenoate hydratase; utilizes MHP	2.14894	n.s.	n.s.	3.65385	2.82143	n.s.
CDS	b0352	CRP	mhpE	activator	4-Hydroxy-2-oxovalerate aldolase; utilizes MHP	2.45614	n.s.	n.s.	3.88889	3.25	n.s.
CDS	b0351	CRP	mhpF	activator	Acetaldehyde dehydrogenase, acylating; utilizes MHP	2.65909	n.s.	n.s.	4.35417	2.03191	n.s.
CDS	b0346	CRP	mhpR	activator	Transcriptional activator, mhp operon; utilizes MHP	6.04727	21.6837	13	4.89145	16.2791	n.s.
CDS	b1594	CRP	mlc	activator	Global transcriptional repressor; regulates pts operon expression at P0; required for anaerobic growth on glucosamine, binds nagC promoters; regulates manX and malT; makes large colonies; autorepressor	n.s.	-2.04717	-2.84804	n.s.	n.s.	n.s.
CDS	b1594	CRP	mlc	repressor	Global transcriptional repressor; regulates pts operon expression at P0; required for anaerobic growth on glucosamine, binds nagC promoters; regulates manX and malT; makes large colonies; autorepressor	n.s.	-2.04717	-2.84804	n.s.	n.s.	n.s.
CDS	b0763	CRP	modA	activator	Molybdate-binding protein, periplasmic; chlorate resistance	3.38462	n.s.	-2.29474	16.1778	6.50463	n.s.
CDS	b0764	CRP	modB	activator	Molybdate uptake; chlorate resistance; membrane-spanning ABC protein	3.17547	n.s.	-2.83308	8.15279	4.38424	n.s.
CDS	b0765	CRP	modC	activator	Molybdate uptake; chlorate resistance	n.s.	n.s.	-3.09159	n.s.	n.s.	n.s.
CDS	b4233	CRP	mpl	activator	UDP-N-acetylmuramate:L-alanyl-gamma-D-glutamyl-meso-diaminopimelate ligase; recycles cell wall peptidoglycan	n.s.	n.s.	n.s.	n.s.	n.s.	n.s.
CDS	b3599	CRP	mtlA	activator	Mannitol-specific Enzyme IIABC of PTS transport system	n.s.	n.s.	-2.33812	n.s.	n.s.	n.s.
CDS	b3600	CRP	mtlD	activator	Mannitol-1-phosphate dehydrogenase, NAD-dependent	n.s.	n.s.	n.s.	n.s.	n.s.	n.s.
CDS	b3601	CRP	mtlR	activator	Mannitol operon repressor	n.s.	n.s.	n.s.	n.s.	n.s.	n.s.
CDS	b2429	CRP	murP	activator	N-acetylmuramic acid permease, EIIBC component, PTS system	n.s.	n.s.	n.s.	-2.52857	-3.10606	n.s.
CDS	b2428	CRP	murQ	activator	N-acetylmuramic acid 6-phosphate (MurNAc-6-P) etherase; GlcNAc 6-phosphate and D-lactate are primary products	n.s.	n.s.	n.s.	n.s.	n.s.	n.s.
CDS	b0109	CRP	nadC	activator	Quinolinate phosphoribosyl transferase	n.s.	n.s.	n.s.	2.08342	n.s.	n.s.
CDS	b0677	CRP	nagA	dual	N-acetylglucosamine-6-phosphate deacetylase	n.s.	n.s.	n.s.	n.s.	n.s.	n.s.
CDS	b0678	CRP	nagB	dual	Glucosamine-6-phosphate deaminase; hexameric trimer of dimers	n.s.	n.s.	n.s.	n.s.	n.s.	n.s.
CDS	b0676	CRP	nagC	dual	Transcriptional regulator of nag operon	n.s.	n.s.	n.s.	-3.17344	-3.22308	n.s.
CDS	b0679	CRP	nagE	dual	PTS system EIIABC(Nag) component; N-acetylglucosamine transport	n.s.	n.s.	-2.74221	-2.59824	-2.6438	n.s.
CDS	b3225	CRP	nanA	activator	N-Acetylneuraminate lyase (aldolase)	-3.04587	-4.60241	n.s.	-5.0137	-7.72093	n.s.
CDS	b4311	CRP	nanC	activator	N-acetylneuraminic acid outer membrane channel protein	n.s.	n.s.	n.s.	4	10	n.s.
CDS	b3223	CRP	nanE	activator	Probable N-acetylmannosamine-6-phosphate 2-epimerase	n.s.	n.s.	n.s.	n.s.	n.s.	n.s.
CDS	b3222	CRP	nanK	activator	N-acetyl-D-mannosamine (ManNAc) kinase	n.s.	n.s.	n.s.	n.s.	n.s.	n.s.
CDS	b4310	CRP	nanM	activator	N-acetylneuraminic acid mutarotase	n.s.	2.27966	n.s.	3.35065	9.8932	n.s.
CDS	b4309	CRP	nanS	activator	9-O-acetyl N-acetylneuraminic acid deacetylase; sialyl esterase	n.s.	-3.54545	n.s.	n.s.	4.58824	n.s.
CDS	b3224	CRP	nanT	activator	Sialic acid transporter	n.s.	n.s.	n.s.	n.s.	n.s.	n.s.
CDS	b2469	CRP	narQ	repressor	Nitrate/nitrite sensor-transmitter protein; anaerobic respiratory path; cognate regulator is NarP; function redundant with narX	n.s.	n.s.	-2.03022	n.s.	n.s.	n.s.
CDS	b3414	CRP	nfuA	activator	Fe/S biogenesis protein; possible scaffold/chaperone for damaged Fe/S proteins	11.9607	4.57654	2.7916	5.11172	4.87714	n.s.
CDS	b3365	CRP	nirB	repressor	Nitrite reductase [NAD(P)H] subunit	-14.1403	-88.9211	-12.2181	-23.2081	-57.1712	n.s.
CDS	b3367	CRP	nirC	repressor	Nitrite uptake transporter; membrane protein	n.s.	-6.39695	-3.77778	n.s.	-4.39157	n.s.
CDS	b3366	CRP	nirD	repressor	Nitrite reductase [NAD(P)H] subunit	n.s.	-29.05	-14.1905	-3.05	-18.7407	n.s.
CDS	b0192	CRP	nlpE	repressor	Lipoprotein activating Cpx in response to adhesion; copper resistance; outer membrane protein	2.66821	n.s.	n.s.	n.s.	n.s.	n.s.
pseudogene	b0553	CRP	nmpC	activator	Pseudogene reconstruction, OM porin, DLP12 prophage; interrupted by IS5B	-14.0284	-16.923	n.s.	-94.6458	-131.792	n.s.
CDS	b2234	CRP	nrdA	activator	Ribonucleoside-diphosphate reductase 1, alpha subunit; class Ia aerobic ribonucleotide reductase; B1 protein, R1 subunit	n.s.	n.s.	n.s.	n.s.	n.s.	n.s.
CDS	b2235	CRP	nrdB	activator	Ribonucleoside-diphosphate reductase 1, beta subunit; class Ia aerobic ribonucleotide reductase; B2 protein, R2 subunit	n.s.	n.s.	n.s.	n.s.	n.s.	n.s.
CDS	b2393	CRP	nupC	activator	Nucleoside transporter, except guanosine	-5.26116	-3.56908	n.s.	-10.2836	-5.3597	n.s.
CDS	b2964	CRP	nupG	repressor	Nucleoside transporter	n.s.	n.s.	n.s.	n.s.	n.s.	n.s.
CDS	b2964	CRP	nupG	activator	Nucleoside transporter	n.s.	n.s.	n.s.	n.s.	n.s.	n.s.
CDS	b2964	CRP	nupG	dual	Nucleoside transporter	n.s.	n.s.	n.s.	n.s.	n.s.	n.s.
CDS	b3169	CRP	nusA	repressor	Transcription termination/antitermination L factor; mutant survives lambda induction	-2.23005	n.s.	n.s.	n.s.	n.s.	n.s.
CDS	b0957	CRP	ompA	activator	Outer membrane protein A; Outer membrane porin A; T-even phage receptor; weak porin; homodimer, abundant cell surface protein	n.s.	n.s.	n.s.	n.s.	n.s.	n.s.
CDS	b0929	CRP	ompF	activator	Outer membrane porin F	-2.31244	-5.42343	n.s.	-3.91497	-6.54362	n.s.
CDS	b3405	CRP	ompR	activator	Response regulator for osmoregulation; regulates production of outer membrane proteins	2.07898	n.s.	n.s.	3.76425	2.87151	n.s.
CDS	b3405	CRP	ompR	repressor	Response regulator for osmoregulation; regulates production of outer membrane proteins	2.07898	n.s.	n.s.	3.76425	2.87151	n.s.
CDS	b4376	CRP	osmY	repressor	Osmotically induced periplasmic protein, function unknown; mutant is slightly salt sensitive	6.93511	28.3913	18.405	4.26644	6.34545	n.s.
CDS	b3961	CRP	oxyR	activator	Oxidative and nitrosative stress transcriptional regulator	n.s.	n.s.	n.s.	n.s.	n.s.	n.s.
CDS	b1388	CRP	paaA	activator	Ring 1,2-phenylacetyl-CoA epoxidase subunit; phenylacetyl-CoA oxygenase, alpha subunit; heteromultimeric diiron oxygenase component; phenylacetic acid degradation	n.s.	n.s.	n.s.	n.s.	n.s.	n.s.
CDS	b1389	CRP	paaB	activator	Ring 1,2-phenylacetyl-CoA epoxidase subunit; phenylacetyl-CoA oxygenase, effector protein; phenylacetic acid degradation	n.s.	n.s.	n.s.	n.s.	n.s.	n.s.
CDS	b1390	CRP	paaC	activator	Ring 1,2-phenylacetyl-CoA epoxidase subunit; phenylacetyl-CoA oxygenase, beta subunit; heteromultimeric diiron oxygenase component; phenylacetic acid degradation	n.s.	n.s.	n.s.	n.s.	5	n.s.
CDS	b1391	CRP	paaD	activator	Ring 1,2-phenylacetyl-CoA epoxidase possible subunit; phenylacetyl-CoA oxygenase, gamma subunit; heteromultimeric diiron oxygenase component; phenylacetic acid degradation	n.s.	n.s.	n.s.	n.s.	7.33333	n.s.
CDS	b1392	CRP	paaE	activator	Ring 1,2-phenylacetyl-CoA epoxidase subunit; phenylacetyl-CoA oxygenase, NAD(P)H oxidoreductase component; phenylacetic acid degradation	n.s.	n.s.	n.s.	n.s.	n.s.	n.s.
CDS	b1393	CRP	paaF	activator	2,3-dehydroadipyl-CoA hydratase; enoyl-CoA hydratase; phenylacetic acid degradation	n.s.	n.s.	n.s.	n.s.	n.s.	n.s.
CDS	b1394	CRP	paaG	activator	1,2-epoxyphenylacetyl-CoA isomerase, oxepin-CoA-forming; phenylacetic acid degradation	n.s.	n.s.	n.s.	n.s.	n.s.	n.s.
CDS	b1395	CRP	paaH	activator	3-hydroxyadipyl-CoA dehydrogenase, NAD+-dependent; phenylacetic acid degradation	n.s.	n.s.	n.s.	n.s.	n.s.	n.s.
CDS	b1396	CRP	paaI	activator	Thioesterase in phenylacetic acid degradation operon; most active with ring-hydroxylated phenylacetyl-coenzyme A thioesters	n.s.	n.s.	n.s.	3.6	2.22727	n.s.
CDS	b1397	CRP	paaJ	activator	3-oxoadipyl-CoA/3-oxo-5,6-dehydrosuberyl-CoA thiolase; phenylacetic acid degradation	3.19463	3.94574	n.s.	3.37349	4.36607	n.s.
CDS	b1398	CRP	paaK	activator	Phenylacetate-coenzyme A ligase, phenylacetic acid degradation	2.62332	3.28962	n.s.	2.02834	2.76101	n.s.
CDS	b1387	CRP	paaZ	activator	Oxepin-CoA hydrolase/3-oxo-5,6-dehydrosuberyl-CoA semialdehyde dehydrogenase; enoyl-CoA hydratase; mutants are unable to use phenylacetate as a carbon source	2.63158	n.s.	n.s.	2.95455	n.s.	n.s.
CDS	b3403	CRP	pck	activator	Phosphoenolpyruvate carboxykinase [ATP]	n.s.	n.s.	n.s.	n.s.	n.s.	n.s.
CDS	b3403	CRP	pck	repressor	Phosphoenolpyruvate carboxykinase [ATP]	n.s.	n.s.	n.s.	n.s.	n.s.	n.s.
CDS	b0113	CRP	pdhR	activator	Pyruvate dehydrogenase operon (pdhR-aceEF-lpd) repressor; autoregulatory; pyruvate relieves repression; monomeric	2.35536	n.s.	n.s.	2.54737	4.30447	n.s.
CDS	b0903	CRP	pflB	activator	Formate acetyltransferase 1; pyruvate formate lyase I; induced anaerobically; radical activated by PflA; deactivated by AdhE	-2.25719	-7.44828	-7.13979	-4.78553	-21.5635	-2.48891
CDS	b2926	CRP	pgk	activator	Phosphoglycerate kinase	n.s.	-2.11968	n.s.	-4.81426	-5.34236	n.s.
CDS	b2584	CRP	pka	activator	Protein lysine acetyltransferase	-2.57666	-2.07418	-2.21739	-3.68694	-4.57077	n.s.
CDS	b0931	CRP	pncB	repressor	Nicotinate phosphoribosyltransferase	n.s.	n.s.	n.s.	n.s.	n.s.	n.s.
CDS	b3164	CRP	pnp	repressor	Polynucleotide phosphorylase; exoribonuclease; PNPase component of RNA degradosome; cold shock protein required for growth at low temperatures	n.s.	n.s.	n.s.	-2.55118	-2.02379	n.s.
CDS	b0108	CRP	ppdD	activator	Type IV pilin; function unknown; first 6 residues may be cleaved by prepilin peptidase to leave an N-terminal methylphenylalanine	n.s.	n.s.	n.s.	n.s.	n.s.	n.s.
CDS	b3363	CRP	ppiA	repressor	Peptidylprolyl-cis-trans-isomerase A, rotamase	n.s.	n.s.	n.s.	-2.01535	n.s.	n.s.
CDS	b3363	CRP	ppiA	dual	Peptidylprolyl-cis-trans-isomerase A, rotamase	n.s.	n.s.	n.s.	-2.01535	n.s.	n.s.
CDS	b2147	CRP	preA	activator	Dihydropyrimidine dehydrogenase, NADH-dependent, subunit C; pyrimidine metabolism; required for swarming phenotype	n.s.	-2.05085	-5.11215	n.s.	n.s.	n.s.
CDS	b2146	CRP	preT	activator	Dihydropyrimidine dehydrogenase, NADH-dependent, subunit N; pyrimidine metabolism; upregulated in biofilms	n.s.	-3.75556	-9.15179	n.s.	n.s.	n.s.
CDS	b4201	CRP	priB	activator	Primosomal protein n; ssDNA-binding protein	-4.95535	-2.2123	n.s.	n.s.	-2.76822	n.s.
CDS	b4111	CRP	proP	repressor	Proline/betaine permease, minor; osmosensor/osmoregulator	12.8249	6.72896	n.s.	2.39161	2.5297	n.s.
CDS	b4111	CRP	proP	activator	Proline/betaine permease, minor; osmosensor/osmoregulator	12.8249	6.72896	n.s.	2.39161	2.5297	n.s.
CDS	b0331	CRP	prpB	activator	2-Methylisocitrate lyase; propionate catabolism via 2-methlycitrate cycle, characterized primarily in Salmonella	n.s.	n.s.	n.s.	n.s.	n.s.	n.s.
CDS	b0333	CRP	prpC	activator	2-Methylcitrate synthase; propionate catabolism via 2-methlycitrate cycle, characterized primarily in Salmonella	n.s.	n.s.	n.s.	n.s.	n.s.	n.s.
CDS	b0334	CRP	prpD	activator	2-Methylcitrate dehydratase, 2-methylisocitrate hydratase; propionate catabolism via 2-methlycitrate cycle; active on citrate and isocitrate; responsible for residual apparent aconitase activity in acnAB double mutant; monomeric iron-sulfur protein	n.s.	n.s.	n.s.	n.s.	n.s.	n.s.
CDS	b0335	CRP	prpE	activator	Propionate--CoA ligase; propionate catabolism via 2-methlycitrate cycle, characterized primarily in Salmonella	n.s.	n.s.	n.s.	n.s.	n.s.	n.s.
CDS	b0330	CRP	prpR	activator	Transcriptional regulator of prp operon; propionate catabolism via 2-methlycitrate cycle, characterized primarily in Salmonella	n.s.	3.95	11.9091	n.s.	n.s.	n.s.
CDS	b4030	CRP	psiE	repressor	Pho regulon, regulated by phoB and cAMP	35.0719	64.2915	16.5088	38.2353	59.4227	n.s.
CDS	b1101	CRP	ptsG	activator	Glucose phophotransferase Enzyme IIBC(Glc); glucose permease; dimeric	-6.37074	-13.0634	n.s.	-2.73796	-11.7969	n.s.
CDS	b2415	CRP	ptsH	activator	PTS system histidine phosphocarrier protein Hpr; phosphohistidinoprotein-hexose phosphotransferase	-5.16694	-3.61848	n.s.	-2.45238	-3.12191	n.s.
CDS	b2415	CRP	ptsH	repressor	PTS system histidine phosphocarrier protein Hpr; phosphohistidinoprotein-hexose phosphotransferase	-5.16694	-3.61848	n.s.	-2.45238	-3.12191	n.s.
CDS	b2416	CRP	ptsI	repressor	Phosphotransferase system enzyme I	-3.32053	-2.54291	n.s.	-2.90988	-3.44229	n.s.
CDS	b2416	CRP	ptsI	activator	Phosphotransferase system enzyme I	-3.32053	-2.54291	n.s.	-2.90988	-3.44229	n.s.
CDS	b1015	CRP	putP	repressor	Proline/Na+, Li+ symport protein; also transports propionate (Reed, 2006)	-2.51223	n.s.	n.s.	n.s.	n.s.	n.s.
CDS	b1301	CRP	puuB	repressor	gamma-Glutamylputrescine oxidase, putrescine utilization pathway	3.18182	-2.20238	n.s.	n.s.	n.s.	n.s.
CDS	b1300	CRP	puuC	repressor	gamma-Glutamyl-gamma-aminobutyraldehyde dehydrogenase, NAD-dependent; gamma-Aminobutyraldehyde dehydrogenase, NAD-dependent; Succinate semialdehyde dehydrogenase, NAD-dependent; putrescine utilization pathway	4.63889	n.s.	n.s.	3.49315	5.62738	n.s.
CDS	b1298	CRP	puuD	repressor	gamma-Glutamyl-GABA hydrolase, putrescine utilization pathway	10.3311	8.96552	4.12281	9.51479	23.38	n.s.
CDS	b1302	CRP	puuE	repressor	4-aminobutyrate aminotransferase, putrescine utilization pathway	n.s.	n.s.	n.s.	-2.75806	n.s.	n.s.
CDS	b1299	CRP	puuR	repressor	Transcriptional repressor for the puu divergon; induced by putrescine; putrescine utilization pathway	5.27837	5.41935	n.s.	2.79775	4.31481	n.s.
CDS	b2597	CRP	raiA	activator	Protein Y, associated with 30S ribosomal subunit; inhibits 70S dimer formation; stabilizes the ribosomal 70S complex against dissociation at low magnesium ion concentrations; counteracts miscoding under stress conditions	3.19034	5.9424	n.s.	n.s.	-3.79708	n.s.
CDS	b3167	CRP	rbfA	repressor	Ribosome binding factor required for efficient processing of 16s rRNA; cold-shock adaptation protein; overexpression suppresses cold-sensitive 16S rRNA	n.s.	n.s.	n.s.	n.s.	n.s.	n.s.
CDS	b3749	CRP	rbsA	activator	D-ribose high-affinity transport system	-12.2207	-14.7545	-5.13303	-35.6727	-39.1944	n.s.
CDS	b3751	CRP	rbsB	activator	D-ribose binding protein, periplasmic; substrate recognition for transport and chemotaxis	-2.71879	-2.84271	-3.38336	-2.9542	-4.714	n.s.
CDS	b3750	CRP	rbsC	activator	D-ribose high-affinity transport system, membrane component	-10.9431	-7.09202	n.s.	-11.0296	-9.75728	n.s.
CDS	b3748	CRP	rbsD	activator	D-ribose pyranase; interconverts beta-pyran and beta-furan forms of D-ribose; related to fucose mutarotase FucU	-7.81526	-9.68852	-9.79661	-39.1636	-27.0526	n.s.
CDS	b3752	CRP	rbsK	activator	Ribokinase	-2.33287	n.s.	n.s.	-3.5197	-3.1569	n.s.
CDS	b3753	CRP	rbsR	activator	Regulatory gene for rbs operon	-2.3018	n.s.	n.s.	-2.92746	-2.02899	n.s.
CDS	b2784	CRP	relA	activator	ATP:GTP 3'-pyrophosphotransferase, ppGpp synthase I; GTP pyrophosphokinase; required for ppGpp synthesis during stringent response to amino acid starvation; self regulated	n.s.	n.s.	n.s.	n.s.	n.s.	n.s.
CDS	b3903	CRP	rhaA	activator	L-Rhamnose isomerase	n.s.	n.s.	n.s.	-2.71429	n.s.	n.s.
CDS	b3904	CRP	rhaB	activator	Rhamnulokinase	n.s.	n.s.	n.s.	n.s.	n.s.	n.s.
CDS	b3902	CRP	rhaD	activator	Rhamnulose-1-phosphate aldolase; homotetrameric	n.s.	n.s.	n.s.	n.s.	-26	n.s.
CDS	b3906	CRP	rhaR	activator	Transcriptional activator for rhaSR, AraC family	n.s.	n.s.	-6.58333	n.s.	n.s.	n.s.
CDS	b3905	CRP	rhaS	activator	Transcriptional activator for rhaBAD and rhaT, AraC family	n.s.	n.s.	n.s.	2.46667	2.08824	n.s.
CDS	b3907	CRP	rhaT	activator	Rhamnose permease; L-rhamnose-H+ symporter, membrane protein	2.43478	2.09804	n.s.	2.04	n.s.	n.s.
CDS	b3170	CRP	rimP	repressor	Factor required for maturation of 30S ribosomal subunits	-2.11555	n.s.	n.s.	n.s.	n.s.	n.s.
CDS	b0953	CRP	rmf	activator	Ribosome Modulation Factor RMF; binds 70S ribosome dimers to form 100S; occurs in stationary phase	6.30919	4.27451	n.s.	4.7654	4.93757	n.s.
CDS	b0189	CRP	rof	repressor	anti-Rho (termination factor); pleiotropic multicopy suppressor of Ts mutations; ribosome-associated; growth-rate regulated	5.40547	3.86435	n.s.	11.2784	5.50207	n.s.
CDS	b4203	CRP	rplI	activator	50S ribosomal subunit protein L9	-4.59251	n.s.	n.s.	n.s.	n.s.	n.s.
CDS	b3231	CRP	rplM	repressor	50S ribosomal subunit protein L13; binds Zn(II)	-7.39472	-2.21057	n.s.	n.s.	-2.4241	n.s.
CDS	b3461	CRP	rpoH	repressor	RNA polymerase subunit, sigma 32, heat shock transcription	2.33884	4.41091	n.s.	6.45178	4.95911	n.s.
CDS	b3461	CRP	rpoH	activator	RNA polymerase subunit, sigma 32, heat shock transcription	2.33884	4.41091	n.s.	6.45178	4.95911	n.s.
CDS	b3461	CRP	rpoH	dual	RNA polymerase subunit, sigma 32, heat shock transcription	2.33884	4.41091	n.s.	6.45178	4.95911	n.s.
CDS	b2741	CRP	rpoS	?	RNA polymerase subunit, stress and stationary phase sigma S; Sigma38	3.45715	3.49603	n.s.	14.1837	9.82363	n.s.
CDS	b4200	CRP	rpsF	activator	30S ribosomal subunit protein S6; suppressor of dnaG-Ts	-4.79569	-2.01546	n.s.	n.s.	-2.84614	n.s.
CDS	b3230	CRP	rpsI	repressor	30S ribosomal subunit protein S9	-7.60506	-2.25236	n.s.	n.s.	-2.17013	n.s.
CDS	b3165	CRP	rpsO	repressor	30S ribosomal subunit protein S15	-2.79202	n.s.	n.s.	2.6824	2.32465	n.s.
CDS	b4202	CRP	rpsR	activator	30S ribosomal subunit protein S18	-4.59284	n.s.	n.s.	n.s.	-2.53077	n.s.
CDS	b2009	CRP	sbmC	activator	DNA gyrase inhibitor; in high copy protects cells from replication inhibitor MccB17; SOS induced; blocks MccB17 export	6.08943	n.s.	n.s.	2.57143	n.s.	n.s.
CDS	b0723	CRP	sdhA	activator	Succinate dehydrogenase (SQR) flavoprotein subunit; succinate:ubiquinone oxidoreductase (SQR); complex II of aerobic respiration	n.s.	n.s.	n.s.	-7.63155	-4.9904	n.s.
CDS	b0724	CRP	sdhB	activator	Succinate dehydrogenase (SQR) iron-sulfur protein; succinate:ubiquinone oxidoreductase (SQR); complex II of aerobic respiration	n.s.	n.s.	n.s.	-5.84701	-8.92396	n.s.
CDS	b0721	CRP	sdhC	activator	Succinate dehydrogenase (SQR) cytochrome b556; membrane anchor; succinate:ubiquinone oxidoreductase (SQR); complex II of aerobic respiration	-3.34298	n.s.	4.98087	-3.5175	n.s.	n.s.
CDS	b0722	CRP	sdhD	activator	Succinate dehydrogenase (SQR) hydrophobic subunit; succinate:ubiquinone oxidoreductase (SQR); complex II of aerobic respiration	-3.14701	n.s.	n.s.	-7.25688	-2.11136	n.s.
CDS	b2913	CRP	serA	activator	D-3-Phosphoglycerate dehydrogenase	n.s.	n.s.	n.s.	n.s.	n.s.	n.s.
CDS	b0907	CRP	serC	repressor	Phosphoserine aminotransferase	n.s.	n.s.	n.s.	-3.01553	-4.17524	n.s.
CDS	b0146	CRP	sfsA	activator	Overexpression increases maltose utilization; stimulates MalQ	2.08845	n.s.	n.s.	n.s.	n.s.	n.s.
CDS	b3583	CRP	sgbE	activator	L-ribulose 5-phosphate 4-epimerase; required for the aerobic utilization of L-ascorbate	2.53704	2.58974	n.s.	4.06667	2.92647	n.s.
CDS	b3581	CRP	sgbH	activator	3-keto-L-gulonate-6-phosphate decarboxylase; required for the aerobic utilization of L-ascorbate	n.s.	n.s.	n.s.	n.s.	n.s.	n.s.
CDS	b3582	CRP	sgbU	activator	L-xylulose 5-phosphate 3-epimerase; required for the aerobic utilization of L-ascorbate	n.s.	n.s.	n.s.	n.s.	n.s.	n.s.
CDS	b3908	CRP	sodA	activator	Superoxide dismutase, Mn	n.s.	n.s.	11.3843	n.s.	n.s.	n.s.
CDS	b1656	CRP	sodB	repressor	Superoxide dismutase, Fe; response to oxidative stress; chromate resistance; negatively regulated by ryhB RNA as part of indirect positive regulation by Fur; acid-inducible	n.s.	-2.9473	-5.85614	-8.39157	-17.433	n.s.
CDS	b1272	CRP	sohB	repressor	Multicopy suppressor of htrA(degP); probable protease	n.s.	n.s.	n.s.	n.s.	n.s.	n.s.
CDS	b2965	CRP	speC	repressor	Ornithine decarboxylase	n.s.	n.s.	n.s.	n.s.	2.51727	n.s.
ncRNA	b3864	CRP	spf	repressor	Spot 42 sRNA; antisense regulator of galK translation	n.s.	n.s.	n.s.	3.74744	3.60301	n.s.
CDS	b2702	CRP	srlA	activator	D-glucitol-specific enzyme II of phosphotransferase system	n.s.	-9.37037	-24.6667	-3.09434	-44.2	n.s.
CDS	b2704	CRP	srlB	activator	D-glucitol (sorbitol)-specific enzyme III of the phosphotransferase system	-2.65625	-6.61905	-8.625	-2.29268	-60.5	n.s.
CDS	b2705	CRP	srlD	activator	Sorbitol-6-phosphate dehydrogenase	n.s.	-5.08036	-5.59259	n.s.	-6.03659	n.s.
CDS	b2703	CRP	srlE	activator	Glucitol/sorbitol-specific enzyme IIB component of PTS	n.s.	-14.8182	-9.20588	-4.28846	-40.4286	n.s.
CDS	b2707	CRP	srlR	activator	Regulatory gene for srl operon	-2.34304	n.s.	-2.53017	n.s.	n.s.	n.s.
CDS	b0726	CRP	sucA	activator	2-oxoglutarate dehydrogenase, E1 component; yields succinyl-CoA and CO(2); also knwon as alpha-ketoglutarate dehydrogenase	-3.1696	n.s.	n.s.	-5.70731	-5.21699	n.s.
CDS	b0727	CRP	sucB	activator	2-oxoglutarate dehydrogenase, E2 component; dihydrolipoamide succinyltransferase; acid-inducible; yields succinyl-CoA and CO(2); also knwon as alpha-ketoglutarate dehydrogenase	-4.40908	-3.64176	n.s.	-2.69261	-6.04269	n.s.
CDS	b0728	CRP	sucC	activator	Succinyl CoA synthase beta-subunit; acid-inducible	-3.5779	-4.19183	n.s.	-4.63875	-8.98993	n.s.
CDS	b0729	CRP	sucD	activator	Succinyl CoA synthase alpha-subunit	-2.79301	-4.28319	n.s.	-3.21239	-9.53433	n.s.
CDS	b1519	CRP	tam	activator	Trans-aconitate 2-methyltransferase, SAM-dependent	2.57627	3.50289	n.s.	2.18321	2.02013	n.s.
CDS	b3118	CRP	tdcA	activator	Transcriptional activator of tdc operon	n.s.	-4.61538	-5.64706	2.64286	n.s.	n.s.
CDS	b3117	CRP	tdcB	activator	Threonine dehydratase	n.s.	n.s.	n.s.	4.45455	6.45455	n.s.
CDS	b3116	CRP	tdcC	activator	Serine/threonine:H+ symport permease	n.s.	n.s.	n.s.	n.s.	n.s.	n.s.
CDS	b3115	CRP	tdcD	activator	Propionate kinase, anaerobic; non-essential gene	-2.6	-3.32	n.s.	n.s.	n.s.	n.s.
CDS	b3114	CRP	tdcE	activator	Pyruvate formate-lyase/ketobutyrate formate-lyase	n.s.	n.s.	n.s.	n.s.	n.s.	n.s.
CDS	b3113	CRP	tdcF	activator	Putative reactive intermediate deaminase, UPF0076 family; reaction intermediate detoxification	2.30303	n.s.	n.s.	2.21622	n.s.	n.s.
CDS	b4471	CRP	tdcG	activator	Anaerobic pathway, L-serine deaminase, L-serine dehydratase	n.s.	n.s.	n.s.	2.36697	2.10619	n.s.
CDS	b3708	CRP	tnaA	activator	Tryptophanase, also has cysteine desulfhydrase activity; interconverts tryptophan and indole; also called L-tryptophan indole-lyase	n.s.	-2.19298	n.s.	-2.54762	n.s.	n.s.
CDS	b3709	CRP	tnaB	activator	Tryptophan:H+ symport permease, low affinity	n.s.	n.s.	n.s.	n.s.	n.s.	n.s.
CDS	b3707	CRP	tnaC	activator	Regulatory leader peptide for tna operon	-10.5	-7	-18.5	-7.66667	-6.33333	n.s.
CDS	b4240	CRP	treB	repressor	Trehalose permease PTS EIIBC component	-2.13187	-2.41333	n.s.	-2.10784	-2.25714	n.s.
CDS	b4239	CRP	treC	repressor	Trehalose-6-phosphate hydrolase, osmoprotectant	-4.17391	-5.5	n.s.	-4.07692	-6.16	n.s.
CDS	b1421	CRP	trg	activator	Ribose, galactose chemoreceptor, methyl-accepting; MCP III; flagellar regulon	-2.01293	-2.48578	-6.64143	n.s.	n.s.	n.s.
CDS	b3166	CRP	truB	repressor	tRNA pseudouridine(55) synthase	-2.43335	-2.53138	n.s.	-2.58462	-2.19947	n.s.
CDS	b3781	CRP	trxA	repressor	Thioredoxin 1; Trx; with TrxB, also has general chaperone activity; processivity factor for phage T7 gene 5 DNA polymerase	n.s.	n.s.	n.s.	2.44795	n.s.	n.s.
CDS	b0411	CRP	tsx	dual	Outer membrane channel for nucleosides; receptor for phage T6 and colicin K	-8.50445	-3.43922	n.s.	-3.65179	-4.23505	n.s.
CDS	b2232	CRP	ubiG	activator	SAM:OMHMB methyltransferase; Reactions: 2-octaprenyl-6-hydroxylphenol to 2-octaprenyl-6-methoxyphenol; 2-octaprenyl-3-methyl-5-hydroxy-6-methoxy-1,4-benzoquinone to ubiquinone 8	n.s.	n.s.	n.s.	2.63011	2.13299	n.s.
CDS	b3831	CRP	udp	dual	Uridine phosphorylase	n.s.	-2.90447	-3.65307	n.s.	-3.22165	n.s.
CDS	b3831	CRP	udp	activator	Uridine phosphorylase	n.s.	-2.90447	-3.65307	n.s.	-3.22165	n.s.
CDS	b3452	CRP	ugpA	activator	sn-Glycerol-3-phosphate transport system, integral membrane protein	n.s.	2.625	15.1429	n.s.	11.6667	n.s.
CDS	b3453	CRP	ugpB	activator	sn-Glycerol-3-phosphate transport system, periplasmic binding protein	5.5336	7.65143	8.98492	10.8571	57.1126	n.s.
CDS	b3450	CRP	ugpC	activator	sn-Glycerol-3-phosphate transport system, ABC family permease	n.s.	n.s.	n.s.	2.20565	n.s.	n.s.
CDS	b3451	CRP	ugpE	activator	sn-Glycerol-3-P transport system; membrane protein	n.s.	n.s.	7.75	n.s.	n.s.	n.s.
CDS	b3449	CRP	ugpQ	activator	Glycerophosphodiester phosphodiesterase; cytosolic	2.52262	n.s.	n.s.	4.47239	3.52334	n.s.
CDS	b3666	CRP	uhpT	activator	Hexose phosphate permease; fosfomycin sensitivity; monomeric	2.36312	n.s.	n.s.	7.45776	3.52392	2.69435
CDS	b1617	CRP	uidA	activator	beta-D-Glucuronidase	n.s.	n.s.	n.s.	n.s.	n.s.	n.s.
CDS	b1616	CRP	uidB	activator	Glucuronide permease, inactive point mutant	n.s.	n.s.	n.s.	2	n.s.	n.s.
CDS	b1615	CRP	uidC	activator	Enhances UidB-mediated glucuronide transport; putative OM porin	n.s.	n.s.	n.s.	5.54545	8.4	n.s.
CDS	b4193	CRP	ulaA	activator	Ascorbate-specific PTS system EIIC component; L-ascorbate uptake	n.s.	n.s.	n.s.	n.s.	n.s.	n.s.
CDS	b4194	CRP	ulaB	activator	Ascorbate-specific PTS system EIIB component; L-ascorbate uptake	n.s.	n.s.	n.s.	n.s.	n.s.	n.s.
CDS	b4195	CRP	ulaC	activator	Ascorbate-specific PTS system EIIA component; L-ascorbate uptake	n.s.	n.s.	n.s.	n.s.	n.s.	n.s.
CDS	b4196	CRP	ulaD	activator	3-keto-L-gulonate-6-phosphate decarboxylase; involved in the utilization of L-ascorbate by anaerobic fermentation; dimeric	n.s.	n.s.	n.s.	n.s.	n.s.	n.s.
CDS	b4197	CRP	ulaE	activator	L-xylulose 5-phosphate 3-epimerase; involved in the utilization of L-ascorbate by anaerobic fermentation	2.04225	n.s.	n.s.	n.s.	n.s.	n.s.
CDS	b4198	CRP	ulaF	activator	L-ribulose 5-phosphate 4-epimerase; involved in the utilization of L-ascorbate by anaerobic fermentation	n.s.	n.s.	n.s.	n.s.	n.s.	n.s.
CDS	b0675	CRP	umpH	dual	UMP phosphatase; HAD23	n.s.	n.s.	n.s.	n.s.	n.s.	n.s.
CDS	b3091	CRP	uxaA	activator	D-Altronate hydrolase (hydratase), Fe(2)-requiring; galacturonate branch of hexuronate pathway	n.s.	n.s.	n.s.	2.13004	n.s.	n.s.
CDS	b1521	CRP	uxaB	activator	D-Altronate oxidoreductase, NAD-dependent; galacturonate branch of hexuronate pathway	n.s.	-2.78846	-3.27523	n.s.	n.s.	n.s.
CDS	b3092	CRP	uxaC	activator	Uronate isomerase; galacturonate branch of hexuronate pathway	n.s.	-2.00826	n.s.	n.s.	n.s.	n.s.
CDS	b4322	CRP	uxuA	activator	D-Mannonate dehydratase (hydrolase); Fe(2)-requiring; glucuronate branch of hexuronate pathway	n.s.	n.s.	n.s.	n.s.	n.s.	n.s.
CDS	b4323	CRP	uxuB	activator	D-Mannonate oxidoreductase, NAD-dependent; glucuronate branch of hexuronate pathway	n.s.	n.s.	n.s.	n.s.	n.s.	n.s.
CDS	b4324	CRP	uxuR	activator	Repressor for UxuR regulon; true inducer is fructuronate	n.s.	n.s.	n.s.	2.72963	2.19942	n.s.
CDS	b2509	CRP	xseA	repressor	Exonuclease VII, large subunit	-2.69507	-2.09595	n.s.	n.s.	n.s.	n.s.
CDS	b3565	CRP	xylA	activator	D-Xylose isomerase	n.s.	n.s.	n.s.	2.1976	2.29814	n.s.
CDS	b3564	CRP	xylB	activator	D-xylulose kinase	3.97727	3.42953	n.s.	3.65979	3.05385	n.s.
CDS	b3566	CRP	xylF	activator	Periplasmic xylose-binding protein, transport system	n.s.	n.s.	n.s.	n.s.	n.s.	n.s.
CDS	b3567	CRP	xylG	activator	D-Xylose ABC transporter ATP-binding subunit, fused tandem domains	n.s.	n.s.	n.s.	2.06122	2.76471	n.s.
CDS	b3568	CRP	xylH	activator	D-xylose ABC transporter permease subunit	n.s.	n.s.	n.s.	3.46875	4.7451	n.s.
CDS	b3569	CRP	xylR	activator	Transcriptional activator for xylAB, xylFGHR divergon; AraC family	n.s.	n.s.	n.s.	2.42548	n.s.	n.s.
CDS	b4406	CRP	yaeP	repressor	Function unknown	4.71453	3.60797	n.s.	9.0541	5.18335	n.s.
CDS	b0190	CRP	yaeQ	repressor	Multi-copy suppressor of E. coli rfaH anti-termination defect responsible for reduced hlyCABD expression	n.s.	n.s.	n.s.	n.s.	n.s.	n.s.
CDS	b0820	CRP	ybiT	activator	Function unknown, ABC transporter family	-2.30872	n.s.	n.s.	-2.59297	n.s.	n.s.
CDS	b1036	CRP	ycdZ	activator	Inner membrane protein, DUF1097 family, function unknown	n.s.	n.s.	n.s.	n.s.	n.s.	n.s.
CDS	b1036	CRP	ycdZ	dual	Inner membrane protein, DUF1097 family, function unknown	n.s.	n.s.	n.s.	n.s.	n.s.	n.s.
CDS	b1205	CRP	ychH	activator	Stress-induced protein, function unknown; involved in cadmium and peroxide resistance	n.s.	n.s.	n.s.	n.s.	n.s.	n.s.
CDS	b2171	CRP	yeiP	activator	Elongation factor P-like protein, function unknown; low abundance protein	-4.68635	n.s.	n.s.	n.s.	n.s.	n.s.
CDS	b4502	CRP	yeiW	activator	UPF0153 cysteine cluster protein, function unknown	n.s.	n.s.	n.s.	n.s.	n.s.	n.s.
CDS	b2236	CRP	yfaE	activator	Ferredoxin involved with ribonucleotide reductase cofactor; diferric-tyrosyl radical (Y*) cofactor maintenance	n.s.	-2.7972	n.s.	-4.91209	-5.19403	n.s.
CDS	b2840	CRP	ygeA	activator	Function unknown, Asp/Glu_racemase family	2.53834	n.s.	n.s.	n.s.	n.s.	n.s.
CDS	b3221	CRP	yhcH	activator	Required for swarming phenotype, function unknown; last gene in nanATEK-yhcH operon, but not required for growth on sialic acid	2.73874	2.21053	n.s.	3.13008	3.09184	n.s.
CDS	b3356	CRP	yhfA	repressor	Function unknown, OsmC family	2.07304	n.s.	n.s.	2.50472	n.s.	n.s.
CDS	b3356	CRP	yhfA	activator	Function unknown, OsmC family	2.07304	n.s.	n.s.	2.50472	n.s.	n.s.
CDS	b3574	CRP	yiaJ	repressor	Transcriptional repressor of yiaK-S operon involved with metabolism of an unknown carbohydrate; IclR homolog	n.s.	2.19881	n.s.	2.72737	2.35568	n.s.
CDS	b3575	CRP	yiaK	activator	L-dehydroascorbate (2,3-diketo-L-gulonate) reductase, NADH-dependent	n.s.	n.s.	n.s.	n.s.	n.s.	n.s.
CDS	b3576	CRP	yiaL	activator	Function unknown; in operon possibly involved in the utilization of L-dehydroascorbate (2,3-diketo-L-gulonate)	n.s.	n.s.	n.s.	13.5	n.s.	n.s.
CDS	b3577	CRP	yiaM	activator	L-dehydroascorbate transporter, TRAP permease small subunit; TRAP (TRipartite ATP-independent Periplasmic) family transporter YiaMNO	n.s.	n.s.	n.s.	n.s.	n.s.	n.s.
CDS	b3578	CRP	yiaN	activator	L-dehydroascorbate transporter, TRAP permease large subunit; TRAP (TRipartite ATP-independent Periplasmic) family transporter YiaMNO	n.s.	n.s.	n.s.	n.s.	n.s.	n.s.
CDS	b3579	CRP	yiaO	activator	L-dehydroascorbate transporter, periplasmic binding protein; TRAP (TRipartite ATP-independent Periplasmic) family transporter YiaMNO	n.s.	n.s.	n.s.	n.s.	n.s.	n.s.
CDS	b4068	CRP	yjcH	activator	Inner membrane protein, DUF485 family, function unknown	-5.14706	n.s.	n.s.	n.s.	n.s.	n.s.
CDS	b4354	CRP	yjiY	activator	Predicted transporter, function unknown	n.s.	n.s.	n.s.	19.906	76.5194	n.s.
CDS	b4671	CRP	ykgR	activator	Expressed protein, function unknown	n.s.	n.s.	n.s.	n.s.	n.s.	n.s.
CDS	b1593	CRP	ynfK	activator	Predicted dethiobiotin synthase, function unknown	-11.3432	-9.94567	-15.5008	-3.10913	-5.22998	n.s.
CDS	b4004	CRP	zraR	activator	Two component response regulator for zraP; responsive to Zn(2+) and Pb(2+); autoregulated; regulation of Hyd-3 activity is probably due to crosstalk of overexpressed protein	n.s.	n.s.	n.s.	n.s.	n.s.	n.s.
CDS	b4003	CRP	zraS	activator	Two component sensor kinase for ZraP; responsive to Zn(2+) and Pb(2+); autoregulated; regulation of Hyd-3 activity is probably due to crosstalk of overexpressed protein	n.s.	n.s.	n.s.	n.s.	n.s.	n.s.
CDS	b1040	CsgD		activator	Transcriptional activator for csgBA and other genes	n.s.	n.s.	n.s.	10.9722	13.2683	n.s.
CDS	b1042	CsgD	csgA	activator	Curli subunit, major; CsgA curlin, cryptic	n.s.	2.10569	n.s.	4.40845	12.3611	n.s.
CDS	b1041	CsgD	csgB	activator	Curli nucleator protein curlin CsgB, minor curli subunit	n.s.	2.52174	n.s.	7.71429	16.2381	n.s.
CDS	b1043	CsgD	csgC	activator	Curli assembly protein	-5.98013	-9.35632	-6.17188	-3.61957	-13.1296	n.s.
CDS	b1040	CsgD	csgD	activator	Transcriptional activator for csgBA and other genes	n.s.	n.s.	n.s.	10.9722	13.2683	n.s.
CDS	b1039	CsgD	csgE	activator	Curlin secretion specificity factor; blocks CsgA amyloid formation; CsgEFG curlin secretion complex	n.s.	n.s.	n.s.	n.s.	5.41026	n.s.
CDS	b1038	CsgD	csgF	activator	OM protein required for curli nucleation by CsgB; CsgEFG curlin secretion complex	-4.33333	-6.85714	n.s.	n.s.	3.80952	n.s.
CDS	b1037	CsgD	csgG	activator	Pore-forming OM lipoprotein for curli subunit secretion; CsgEFG curlin secretion complex	n.s.	-2.10811	n.s.	n.s.	2.17647	n.s.
CDS	b1071	CsgD	flgM	repressor	Anti-sigma 28 (FliA) factor; regulator of FlhD	n.s.	n.s.	-2.7749	3.91025	2.6994	n.s.
CDS	b1070	CsgD	flgN	repressor	Initiation of flagellar filament assembly	n.s.	n.s.	-3.02848	2.77239	n.s.	n.s.
CDS	b1922	CsgD	fliA	repressor	Transcription factor sigma 28 for class III flagellar operons	n.s.	-2.95752	-5.85861	n.s.	n.s.	n.s.
CDS	b1937	CsgD	fliE	repressor	Flagellar synthesis; basal body component	-12.758	-7.07317	-3.9386	-5.22877	-60.48	3.24161
CDS	b1938	CsgD	fliF	repressor	Flagellar basal body M-ring protein	-24.4202	-8.31665	-4.82622	-10.0894	-149.371	n.s.
CDS	b1939	CsgD	fliG	repressor	Rotor protein for flagellar motor switching and energizing; role in flagellar assembly	-25.1009	-10.5986	-5.90399	-29.4905	-127.746	n.s.
CDS	b1940	CsgD	fliH	repressor	Negative regulator of FliI ATPase activity; involved in flagellar assembly and export	-12.3618	-9.53108	-6.11144	-82.2568	-155.533	n.s.
CDS	b1941	CsgD	fliI	repressor	Cytoplasmic membrane ATPase involved in flagellar assembly; involved in export of flagellar axial protein subunits	-18.0556	-13.008	-5.65018	-187.955	-472.333	n.s.
CDS	b1942	CsgD	fliJ	repressor	Flagellin export apparatus soluble chaperone	-28.0833	-12.2741	-6.2029	-159.857	-96.1333	n.s.
CDS	b1943	CsgD	fliK	repressor	Hook filament junction; controls hook length	-23.5092	-13.5201	-6.17712	-243.069	-191.269	n.s.
CDS	b1920	CsgD	fliY	repressor	Cystine-binding protein, periplasmic; part of a L-cysteine/L-cystine shuttle system confering hydrogen peroxide resistance; not required for motility; may regulate FliA (sigma 28)	-3.75803	-7.39697	n.s.	-6.98409	-5.17023	n.s.
CDS	b1921	CsgD	fliZ	repressor	DNA-binding RpoS antagonist; transiently inhibits RpoS in post-exponential phase; timing factor allowing motility to continue for a while during starvation; not required for normal motility	n.s.	-3.8439	-5.19378	n.s.	n.s.	n.s.
CDS	b0382	CsgD	iraP	activator	Anti-RssB factor, RpoS stabilzer during Pi starvation; anti-adapter protein	2.48046	n.s.	n.s.	8.5447	8.21895	n.s.
CDS	b3661	CsgD	nlpA	activator	Lipoprotein-28, inner membrane protein, function unknown	-2.59401	-4.87048	n.s.	-4.42806	-3.71266	n.s.
CDS	b0237	CsgD	pepD	repressor	Peptidase D, Xaa-His dipeptidase	n.s.	n.s.	n.s.	n.s.	n.s.	n.s.
CDS	b1004	CsgD	wrbA	activator	NAD(P)H:quinone oxidoreductase, type IV NQO; may protect against oxidative stress; dimeric, binds one FMN per monomer	n.s.	n.s.	n.s.	n.s.	n.s.	n.s.
CDS	b1003	CsgD	yccJ	activator	Function unknown	n.s.	n.s.	n.s.	2.30939	n.s.	-2.76334
CDS	b0964	CsgD	yccT	activator	Function unknown, UPF0319 family	2.20455	2.55714	n.s.	2.3125	2.06667	n.s.
CDS	b3156	CsgD	yhbS	repressor	Predicted acetyltransferase	2.63294	n.s.	n.s.	4.90564	2.24733	n.s.
CDS	b3157	CsgD	yhbT	repressor	Function unknown, COG3154 family of putative lipid carrier proteins	n.s.	n.s.	-3.45776	2.22689	n.s.	n.s.
CDS	b2664	CsiR		repressor	Repressor of csiD promoter	4.52985	3.57021	n.s.	11.7297	8.01463	n.s.
CDS	b2659	CsiR	csiD	repressor	Carbon starvation induced gene, function unknown; first gene in csiD-lhgO-gabDTP operon; tetrameric; structural homolog of 2-oxoglutarate Fe(II)-dependent oxygenases	n.s.	4.2	4.19531	n.s.	n.s.	n.s.
CDS	b2661	CsiR	gabD	repressor	Succinate semialdehyde dehydrogenase, NADP-dependent; SSADH; SSDH	n.s.	n.s.	n.s.	n.s.	n.s.	n.s.
CDS	b2663	CsiR	gabP	repressor	GABA permease, membrane protein	n.s.	-2.11429	n.s.	n.s.	n.s.	n.s.
CDS	b2662	CsiR	gabT	repressor	4-aminobutyrate aminotransferase	n.s.	n.s.	n.s.	-2.25	n.s.	n.s.
CDS	b2660	CsiR	lhgO	repressor	L-2-hydroxyglutarate oxidase; second gene in csiD-lhgO-gabDTP-csiR operon	n.s.	2.15068	3.60684	n.s.	n.s.	n.s.
CDS	b3556	CspA		activator	Cold-inducible RNA chaperone and anti-terminator; aids gene expression at low temperature; cold shock protein CS7.4; binds ssRNA and ssDNA	n.s.	-2.46341	n.s.	n.s.	-2.03468	n.s.
CDS	b2231	CspA	gyrA	activator	DNA gyrase, subunit A; nalidixic acid resistance; cold shock regulon	n.s.	n.s.	n.s.	-4.53349	-3.71061	n.s.
CDS	b1237	CspA	hns	activator	DNA-binding global regulator H-NS; diverse mutant phenotypes affecting transcription, transposition, inversion, cryptic-gene expression; involved in chromosome organization; preferentially binds bent DNA; has N-terminal dimerization domain	n.s.	n.s.	n.s.	2.58089	4.85443	n.s.
CDS	b0487	CueR		activator	Activator of copper-responsive regulon genes cueO and copA; MerR homolog	3.41144	n.s.	n.s.	2.58735	n.s.	n.s.
CDS	b0484	CueR	copA	activator	Copper-, silver-translocating P-type ATPase efflux pump; involved in copper resistance; copper- and silver-inducible; regulated by copper-responsive CueR activator	25.0066	20.4084	n.s.	4.50396	n.s.	-10.2209
CDS	b0123	CueR	cueO	activator	Multicopper oxidase (laccase), confers copper tolerance; oxidizes model substrate dimethoxyphenol; in vitro ferroxidase and phenoloxidase activities; regulated by copper-responsive CueR activator	20.729	17.823	n.s.	5.48522	n.s.	-5.88323
CDS	b0781	CueR	moaA	repressor	MPT synthesis; chlorate resistance protein A	n.s.	n.s.	n.s.	2.07349	n.s.	n.s.
CDS	b0782	CueR	moaB	repressor	MPT synthesis; chlorate resistance protein B	2.45075	n.s.	n.s.	2.16869	n.s.	n.s.
CDS	b0783	CueR	moaC	repressor	MPT (molybdopterin ) biosynthesis; chlorate resistance protein C	n.s.	n.s.	n.s.	n.s.	n.s.	n.s.
CDS	b0784	CueR	moaD	repressor	Molybdopterin (MPT) synthase, small subunit; chlorate resistance; dimer of dimers with MoaE	n.s.	n.s.	n.s.	n.s.	n.s.	n.s.
CDS	b0785	CueR	moaE	repressor	Molybdopterin (MPT) synthase, large subunit; chlorate resistance; dimer of dimers with MoaD	n.s.	n.s.	n.s.	n.s.	n.s.	n.s.
CDS	b0571	CusR		activator	Response regulator of the cusCFBA-cusRS divergon; cusS sensor and cusR mediate copper induction	-3.0828	-2.49755	-6.94891	n.s.	-2.8259	-9.0728
CDS	b0575	CusR	cusA	activator	Silver and copper efflux, membrane transporter; overexpression confers low level fosfomycin resistance; confers copper and silver resistance	-9.63592	-25.8795	-52.7185	-16.3271	-38.5155	-84.1977
CDS	b0574	CusR	cusB	activator	Silver and copper efflux, membrane fusion protein; confers copper and silver resistance	-19.4673	-50.4307	-115.572	-11	-49.2167	-273.338
CDS	b0572	CusR	cusC	activator	Silver and copper efflux, OMF lipoprotein component; outer membrane factor (OMF) of a tripartate efflux pump; confers copper and silver resistance; required for invasion of brain microvascular endothelial cells in strain K1	-16.6278	-68.9361	-206.261	-51.9451	-739.364	-619.861
CDS	b0573	CusR	cusF	activator	Silver- and cuprous copper-binding protein, periplasmic; efflux metallochaperone; confers copper and silver resistance; CusF binds both Cu(I) and Ag(I) with high affinity, but does not bind Cu(II)	-21.2722	-61.981	-147.561	-9.78291	-63.0815	-318.444
CDS	b0571	CusR	cusR	activator	Response regulator of the cusCFBA-cusRS divergon; cusS sensor and cusR mediate copper induction	-3.0828	-2.49755	-6.94891	n.s.	-2.8259	-9.0728
CDS	b0570	CusR	cusS	activator	Copper ion sensor regulating cusCFBA expression; may also sense silver	-4.54202	-5.57556	-3.78108	-5.50691	-9.18902	-5.49763
CDS	b0338	CynR		repressor	Transcriptional activator for the cyn operon; autorepressor	n.s.	-2.24	n.s.	n.s.	n.s.	n.s.
CDS	b0338	CynR	cynR	repressor	Transcriptional activator for the cyn operon; autorepressor	n.s.	-2.24	n.s.	n.s.	n.s.	n.s.
CDS	b0340	CynR	cynS	activator	Cyanate aminohydrolase	n.s.	n.s.	n.s.	n.s.	n.s.	n.s.
CDS	b0339	CynR	cynT	activator	Carbonic anhydrase, beta class	n.s.	n.s.	n.s.	n.s.	n.s.	n.s.
CDS	b0341	CynR	cynX	activator	Putative transporter, function unknown, cyn operon	n.s.	n.s.	n.s.	n.s.	n.s.	n.s.
CDS	b1275	CysB		activator	Transcriptional activator for the Cys regulon; N-acetylserine induced; autorepressor	-2.15321	-3.17429	n.s.	-3.65456	-2.42189	n.s.
CDS	b1987	CysB	cbl	activator	Transcriptional activator for ssuEADCB and tauABCD	-4.18987	-8.22699	n.s.	-16.3806	-9.725	n.s.
CDS	b2422	CysB	cysA	activator	Sulfate/thiosulfate ABC transporter ATPase subunit	n.s.	-7.77572	n.s.	-3.03923	-15.5639	n.s.
CDS	b1275	CysB	cysB	repressor	Transcriptional activator for the Cys regulon; N-acetylserine induced; autorepressor	-2.15321	-3.17429	n.s.	-3.65456	-2.42189	n.s.
CDS	b2750	CysB	cysC	activator	Adenylylsulfate kinase, APS kinase	-2.65203	-16.35	n.s.	-38.0417	-31.0938	n.s.
CDS	b2752	CysB	cysD	activator	Sulfate adenylyltransferase subunit 2	n.s.	-11.7835	n.s.	-51.3893	-47.1462	n.s.
CDS	b2762	CysB	cysH	activator	Phosphoadenylyl sulfate (PAPS) reductase	-3.3937	-9.58107	n.s.	-27.8764	-106.82	n.s.
CDS	b2763	CysB	cysI	activator	Sulfite reductase [NADPH] hemoprotein beta-component; has 4Fe-4S iron-sulfur center	-2.46928	-13.8769	n.s.	-39.8736	-165.833	n.s.
CDS	b2764	CysB	cysJ	activator	Sulfite reductase [NADPH] flavoprotein alpha-component; binds FMN and FAD	-2.7618	-13.928	n.s.	-68.7714	-87.4758	n.s.
CDS	b2414	CysB	cysK	activator	Cysteine synthase A, O-acetylserine sulfhydrylase A; homodimeric; selenate, azaserine, chromate resistance; alkali-inducible, sulfate starvation-inducible protein SSI5; cysteine desulfhydrase	-2.08683	-5.47863	n.s.	-3.55763	-3.81222	n.s.
CDS	b2421	CysB	cysM	activator	Cysteine synthase B, O-acetylserine sulfhydrylase B	n.s.	-3.1989	n.s.	-3.70439	-3.07035	n.s.
CDS	b2751	CysB	cysN	activator	Sulfate adenylyltransferase subunit 1; putative ATP sulfurylase GTPase subunit	n.s.	-10.0639	n.s.	-10.5094	-24.9155	n.s.
CDS	b2425	CysB	cysP	activator	Thiosulfate-binding protein, periplasmic	-3.07498	-21.8378	n.s.	-126.741	-46.8458	n.s.
CDS	b2424	CysB	cysU	activator	Sulfate/thiosulfate ABC transporter membrane permease subunit	n.s.	-16.7526	n.s.	-70.6296	-43.2656	n.s.
CDS	b2423	CysB	cysW	activator	Sulfate/thiosulfate ABC transporter membrane permease subunit	n.s.	-13.658	n.s.	-26.3966	-31.7043	n.s.
CDS	b1535	CysB	dgcZ	activator	Diguanylate cyclase, required for pgaD induction	5.53043	6.38365	2.71429	3.7874	4.96403	n.s.
CDS	b1379	CysB	hslJ	repressor	Heat-inducible lipoprotein involved in novobiocin resistance	2.67059	3.73214	4.63071	n.s.	n.s.	n.s.
CDS	b0936	CysB	ssuA	repressor	Aliphatic sulfonate-binding protein, SsuABC ABC transporter; sulfur starvation inducible	n.s.	n.s.	n.s.	n.s.	n.s.	n.s.
CDS	b0933	CysB	ssuB	repressor	Aliphatic sulfonate transport ATP-binding protein; SsuABC ABC transporter; sulfur starvation inducible	n.s.	n.s.	n.s.	2.16438	n.s.	n.s.
CDS	b0934	CysB	ssuC	repressor	Aliphatic sulfonate transport membrane component; SsuABC ABC transporter; sulfur starvation inducible	n.s.	n.s.	n.s.	n.s.	n.s.	n.s.
CDS	b0935	CysB	ssuD	repressor	FMNH2-dependent aliphatic sulfonate monooxygenase; sulfur starvation inducible	n.s.	n.s.	n.s.	n.s.	n.s.	n.s.
CDS	b0937	CysB	ssuE	repressor	NADP(H):FMN oxidoreductase; sulfur starvation inducible	n.s.	n.s.	n.s.	-9.33333	n.s.	n.s.
CDS	b0365	CysB	tauA	activator	Periplasmic taurine binding protein, TauABC transporter	n.s.	-3.67857	n.s.	-7.20833	-3.66667	n.s.
CDS	b0366	CysB	tauB	activator	ABC transporter ATPase, TauABC transporter	n.s.	n.s.	n.s.	n.s.	n.s.	n.s.
CDS	b0367	CysB	tauC	activator	Taurine permease, TauABC ABC transporter	n.s.	n.s.	n.s.	2.25926	n.s.	n.s.
CDS	b0368	CysB	tauD	activator	Taurine/alpha-ketoglutarate dioxygenase	n.s.	n.s.	n.s.	n.s.	n.s.	n.s.
CDS	b0602	CysB	ybdN	activator	Function unknown	n.s.	n.s.	n.s.	n.s.	2.34783	n.s.
CDS	b1287	CysB	yciW	activator	Function unknown, CMD superfamily	-4.21675	-10.9431	n.s.	-30.0635	-20.1773	n.s.
CDS	b2291	CysB	yfbR	activator	5'-nucleotidase; only canonical deoxyribonucleosides used as substrates	n.s.	n.s.	n.s.	2.30444	n.s.	n.s.
CDS	b2852	CysB	ygeH	activator	HilA homolog; part of T3SS PAI ETT2 remnant; putative trancriptional regulator of ETT2	n.s.	n.s.	n.s.	n.s.	n.s.	n.s.
CDS	b1810	CysB	yoaC	activator	Conserved protein, DUF1889 family, function unknown	n.s.	n.s.	n.s.	3.50909	4.63889	n.s.
CDS	b3934	CytR		repressor	Regulatory gene for deo, udp, and cdd; mutants show improved growth on uridine	-2.57333	n.s.	n.s.	n.s.	-2.01984	n.s.
CDS	b2143	CytR	cdd	repressor	Cytidine deaminase; 2-deoxycytidine deaminase; mutants are 5-fluorodeoxycytidine resistant; binds Zn(II)	n.s.	n.s.	n.s.	n.s.	n.s.	n.s.
CDS	b3934	CytR	cytR	repressor	Regulatory gene for deo, udp, and cdd; mutants show improved growth on uridine	-2.57333	n.s.	n.s.	n.s.	-2.01984	n.s.
CDS	b4382	CytR	deoA	repressor	Thymidine phosphorylase; homodimeric	n.s.	n.s.	n.s.	n.s.	n.s.	n.s.
CDS	b4383	CytR	deoB	repressor	Phosphopentomutase; deoxyribouratase	n.s.	n.s.	n.s.	2.22086	n.s.	n.s.
CDS	b4381	CytR	deoC	repressor	2-deoxy-D-ribose 5-phosphate aldolase (DERA); deoxyriboaldolase	n.s.	n.s.	n.s.	-2.42509	-2.67697	n.s.
CDS	b4384	CytR	deoD	repressor	Purine nucleoside phosphorylase; PNP; hexamer	n.s.	-3.02802	n.s.	n.s.	n.s.	n.s.
CDS	b2393	CytR	nupC	repressor	Nucleoside transporter, except guanosine	-5.26116	-3.56908	n.s.	-10.2836	-5.3597	n.s.
CDS	b2964	CytR	nupG	repressor	Nucleoside transporter	n.s.	n.s.	n.s.	n.s.	n.s.	n.s.
CDS	b3363	CytR	ppiA	repressor	Peptidylprolyl-cis-trans-isomerase A, rotamase	n.s.	n.s.	n.s.	-2.01535	n.s.	n.s.
CDS	b3461	CytR	rpoH	repressor	RNA polymerase subunit, sigma 32, heat shock transcription	2.33884	4.41091	n.s.	6.45178	4.95911	n.s.
CDS	b0411	CytR	tsx	repressor	Outer membrane channel for nucleosides; receptor for phage T6 and colicin K	-8.50445	-3.43922	n.s.	-3.65179	-4.23505	n.s.
CDS	b3831	CytR	udp	repressor	Uridine phosphorylase	n.s.	-2.90447	-3.65307	n.s.	-3.22165	n.s.
CDS	b1036	CytR	ycdZ	repressor	Inner membrane protein, DUF1097 family, function unknown	n.s.	n.s.	n.s.	n.s.	n.s.	n.s.
CDS	b3060	Dan		activator	Transcriptional activator of ttdABT, tartrate-inducible; required for tartrate utilization; anaerobiosis nucleoid protein	-40.4091	-30.4237	-35.4561	-11.8554	-13.693	n.s.
CDS	b3061	Dan	ttdA	activator	L-Tartrate dehydratase alpha subunit	n.s.	n.s.	-4.96	4.83784	2.46154	n.s.
CDS	b3062	Dan	ttdB	activator	L-Tartrate dehydratase beta subunit	n.s.	n.s.	-3.94444	n.s.	n.s.	n.s.
CDS	b3060	Dan	ttdR	activator	Transcriptional activator of ttdABT, tartrate-inducible; required for tartrate utilization; anaerobiosis nucleoid protein	-40.4091	-30.4237	-35.4561	-11.8554	-13.693	n.s.
CDS	b3063	Dan	ttdT	activator	L-tartrate/succinate antiporter; needed for L-tatrate uptake and tartrate induction of ttdAB	n.s.	n.s.	n.s.	n.s.	n.s.	n.s.
CDS	b4124	DcuR		activator	Response regulator for C4-dicarboxylate; two-component system regulation of anaerobic fumurate respiratory system	n.s.	n.s.	n.s.	-2.86923	-2.85256	n.s.
CDS	b3528	DcuR	dctA	activator	C4-dicarboxylic acid, orotate and citrate transporter; 3-fluoromalate resistance, D-tartrate resistant; uptake of D-malate	-3.86392	-3.69697	n.s.	-5.35659	-6.37594	n.s.
CDS	b4123	DcuR	dcuB	activator	C4-dicarboxylate transporter, anaerobic; DcuS co-sensor	-2.41667	-10.0968	-28	-2.34545	-5.91304	n.s.
CDS	b4154	DcuR	frdA	activator	Fumarate reductase flavoprotein subunit	-2.74505	-7.17946	-10.1376	-3.76268	-10.4637	n.s.
CDS	b4153	DcuR	frdB	activator	Fumarate reductase iron-sulfur protein subunit	n.s.	-5.8167	-6.82711	n.s.	-6.14851	n.s.
CDS	b4152	DcuR	frdC	activator	Fumarate reductase membrane anchor polypeptide	n.s.	-4.62455	-6.57041	n.s.	-3.71333	n.s.
CDS	b4151	DcuR	frdD	activator	Fumarate reductase membrane anchor polypeptide	2.01136	-2.88761	n.s.	n.s.	-2.98288	n.s.
CDS	b4122	DcuR	fumB	activator	Fumarase B, anaerobic	n.s.	-5	-16.6354	-7.39286	-20.0435	n.s.
CDS	b0840	DeoR		repressor	Repressor for deo operon, nupG and tsx; binds deoxyribose-5-phosphate inducer	3.24683	3.17262	n.s.	2.46167	2.56255	n.s.
CDS	b4382	DeoR	deoA	repressor	Thymidine phosphorylase; homodimeric	n.s.	n.s.	n.s.	n.s.	n.s.	n.s.
CDS	b4383	DeoR	deoB	repressor	Phosphopentomutase; deoxyribouratase	n.s.	n.s.	n.s.	2.22086	n.s.	n.s.
CDS	b4381	DeoR	deoC	repressor	2-deoxy-D-ribose 5-phosphate aldolase (DERA); deoxyriboaldolase	n.s.	n.s.	n.s.	-2.42509	-2.67697	n.s.
CDS	b4384	DeoR	deoD	repressor	Purine nucleoside phosphorylase; PNP; hexamer	n.s.	-3.02802	n.s.	n.s.	n.s.	n.s.
CDS	b2964	DeoR	nupG	repressor	Nucleoside transporter	n.s.	n.s.	n.s.	n.s.	n.s.	n.s.
CDS	b0411	DeoR	tsx	repressor	Outer membrane channel for nucleosides; receptor for phage T6 and colicin K	-8.50445	-3.43922	n.s.	-3.65179	-4.23505	n.s.
CDS	b1201	DhaR		activator	Transcription activator of the dhaKLM operon	n.s.	n.s.	n.s.	2.53952	2.48005	n.s.
CDS	b1200	DhaR	dhaK	activator	Dihydroxyacetone kinase, PTS-dependent, dihydroxyacetone-binding subunit; DhaK(2):DhaL:DhaM(2) complex	n.s.	-3.5757	-5.54233	-2.44536	-2.99041	n.s.
CDS	b1199	DhaR	dhaL	activator	Dihydroxyacetone kinase, PTS-dependent ADP-binding subunit II; DhaK(2):DhaL:DhaM(2) complex	n.s.	-2.91154	n.s.	-2.34988	-2.28423	n.s.
CDS	b1198	DhaR	dhaM	activator	Multidomain dihydroxyacetone-specific PTS protein; phosphoryl donor for dihydroxyacetone kinase; DhaK(2):DhaL:DhaM(2) complex	-2.98288	-4.35734	n.s.	-4.33146	-4.28923	n.s.
CDS	b1201	DhaR	dhaR	repressor	Transcription activator of the dhaKLM operon	n.s.	n.s.	n.s.	2.53952	2.48005	n.s.
CDS	b1570	DicA		repressor	Transcriptional repressor for dicB, Qin prophage	n.s.	n.s.	n.s.	3.10513	2.58354	n.s.
CDS	b1575	DicA	dicB	repressor	Control of cell division, activates MinC, Qin prophage	n.s.	n.s.	n.s.	n.s.	9.33333	n.s.
CDS	b1569	DicA	dicC	repressor	Transcriptional repressor for dicB, Qin prophage	n.s.	n.s.	n.s.	n.s.	n.s.	n.s.
pseudogene	b1579	DicA	intQ	repressor	Pseudogene, integrase fragment, Qin prophage	n.s.	n.s.	n.s.	5.03704	6.80645	n.s.
CDS	b1576	DicA	ydfD	repressor	Function unknown, Qin prophage	n.s.	n.s.	n.s.	n.s.	n.s.	n.s.
pseudogene	b1577	DicA	ydfE	repressor	Pseudogene, N-terminal fragment, Qin prophage	n.s.	n.s.	n.s.	3.93103	5	n.s.
pseudogene	b1568	DicA	ydfX	repressor	Pseudogene, Qin prophage	n.s.	n.s.	n.s.	n.s.	n.s.	n.s.
CDS	b0226	DinJ-YafQ		repressor	Antitoxin of TA pair YafQ/DinJ	n.s.	n.s.	n.s.	2.1583	n.s.	n.s.
CDS	b0225	DinJ-YafQ		repressor	Translation inhibitor toxin of TA pair YafQ/DinJ	n.s.	n.s.	n.s.	n.s.	n.s.	n.s.
CDS	b0623	DinJ-YafQ	cspE	repressor	Binds and melts RNA, involved in cold acclimation; binds ssDNA; antitermination protein; confers camphor sensitvity in a crcB mutant; dimeric	-4.5255	n.s.	n.s.	2.01343	2.26009	n.s.
CDS	b0226	DinJ-YafQ	dinJ	repressor	Antitoxin of TA pair YafQ/DinJ	n.s.	n.s.	n.s.	2.1583	n.s.	n.s.
CDS	b0225	DinJ-YafQ	yafQ	repressor	Translation inhibitor toxin of TA pair YafQ/DinJ	n.s.	n.s.	n.s.	n.s.	n.s.	n.s.
CDS	b3702	DnaA		repressor	DNA synthesis initiator and global transcription regulator; binds DNA at DnaA boxes, binds cardiolipin and other acidic phospholipids, binds ATP	n.s.	n.s.	n.s.	n.s.	2.07711	n.s.
CDS	b1415	DnaA	aldA	repressor	Aldehyde dehydrogenase, NAD-dependent; active on lactaldehyde, glycolaldehyde, and other aldehydes	-5.01554	-2.45675	n.s.	-14.9748	-6.90785	n.s.
CDS	b3702	DnaA	dnaA	dual	DNA synthesis initiator and global transcription regulator; binds DNA at DnaA boxes, binds cardiolipin and other acidic phospholipids, binds ATP	n.s.	n.s.	n.s.	n.s.	2.07711	n.s.
CDS	b3702	DnaA	dnaA	repressor	DNA synthesis initiator and global transcription regulator; binds DNA at DnaA boxes, binds cardiolipin and other acidic phospholipids, binds ATP	n.s.	n.s.	n.s.	n.s.	2.07711	n.s.
CDS	b3701	DnaA	dnaN	dual	DNA polymerase III sliding clamp beta subunit; required for high processivity; required for regulatory inactivation of DnaA	n.s.	n.s.	n.s.	n.s.	n.s.	n.s.
CDS	b3701	DnaA	dnaN	repressor	DNA polymerase III sliding clamp beta subunit; required for high processivity; required for regulatory inactivation of DnaA	n.s.	n.s.	n.s.	n.s.	n.s.	n.s.
CDS	b2507	DnaA	guaA	repressor	GMP synthase	-2.20466	-4.72015	n.s.	-3.00494	-3.50216	n.s.
CDS	b2508	DnaA	guaB	repressor	Inosine-5'-monophosphate (IMP) dehydrogenase	-2.70628	-2.86969	n.s.	-11.361	-10.7454	n.s.
CDS	b2234	DnaA	nrdA	activator	Ribonucleoside-diphosphate reductase 1, alpha subunit; class Ia aerobic ribonucleotide reductase; B1 protein, R1 subunit	n.s.	n.s.	n.s.	n.s.	n.s.	n.s.
CDS	b2234	DnaA	nrdA	repressor	Ribonucleoside-diphosphate reductase 1, alpha subunit; class Ia aerobic ribonucleotide reductase; B1 protein, R1 subunit	n.s.	n.s.	n.s.	n.s.	n.s.	n.s.
CDS	b2235	DnaA	nrdB	activator	Ribonucleoside-diphosphate reductase 1, beta subunit; class Ia aerobic ribonucleotide reductase; B2 protein, R2 subunit	n.s.	n.s.	n.s.	n.s.	n.s.	n.s.
CDS	b2235	DnaA	nrdB	repressor	Ribonucleoside-diphosphate reductase 1, beta subunit; class Ia aerobic ribonucleotide reductase; B2 protein, R2 subunit	n.s.	n.s.	n.s.	n.s.	n.s.	n.s.
CDS	b3863	DnaA	polA	activator	DNA polymerase I; required for plasmid replication; translesion synthesis; synthetic lethal with ygdG	n.s.	n.s.	n.s.	-2.63534	-2.79235	n.s.
CDS	b3700	DnaA	recF	dual	Recombination and repair; antagonizes RecX inhibition of RecA filament formation	n.s.	n.s.	n.s.	-4.615	-2.06038	n.s.
CDS	b3700	DnaA	recF	repressor	Recombination and repair; antagonizes RecX inhibition of RecA filament formation	n.s.	n.s.	n.s.	-4.615	-2.06038	n.s.
CDS	b3461	DnaA	rpoH	repressor	RNA polymerase subunit, sigma 32, heat shock transcription	2.33884	4.41091	n.s.	6.45178	4.95911	n.s.
CDS	b2236	DnaA	yfaE	repressor	Ferredoxin involved with ribonucleotide reductase cofactor; diferric-tyrosyl radical (Y*) cofactor maintenance	n.s.	-2.7972	n.s.	-4.91209	-5.19403	n.s.
CDS	b2236	DnaA	yfaE	activator	Ferredoxin involved with ribonucleotide reductase cofactor; diferric-tyrosyl radical (Y*) cofactor maintenance	n.s.	-2.7972	n.s.	-4.91209	-5.19403	n.s.
CDS	b4670	DnaA	yjeV	repressor	Expressed protein, function unknown	n.s.	n.s.	n.s.	n.s.	n.s.	n.s.
CDS	b0620	DpiA		activator	Two-component system sensor protein; cognate histidine protein kinase is DpiB; regulates citCDEFXGT operon; represses appY; destabilizes plasmid inheritance	3.08876	2.37811	n.s.	3.39037	3.67816	n.s.
CDS	b0564	DpiA	appY	repressor	Global transcription regulator, AraC family, DLP12 prophage	n.s.	n.s.	n.s.	n.s.	n.s.	n.s.
CDS	b0618	DpiA	citC	activator	[Citrate [pro-3S]-lyase] ligase	n.s.	n.s.	n.s.	n.s.	n.s.	n.s.
CDS	b0617	DpiA	citD	activator	Citrate lyase acyl carrier protein	n.s.	n.s.	n.s.	n.s.	n.s.	n.s.
CDS	b0616	DpiA	citE	activator	Citrate lyase beta chain	n.s.	n.s.	n.s.	n.s.	n.s.	n.s.
CDS	b0615	DpiA	citF	activator	Citrate lyase alpha chain	n.s.	n.s.	n.s.	n.s.	n.s.	n.s.
CDS	b0613	DpiA	citG	activator	2-(5''-triphosphoribosyl)-3'-dephosphocoenzyme-A synthase	20	n.s.	n.s.	16	n.s.	n.s.
CDS	b0614	DpiA	citX	activator	Apo-citrate lyase phosphoribosyl-dephospho-CoA transferase	n.s.	n.s.	n.s.	6.25	n.s.	n.s.
CDS	b3093	DpiA	exuT	activator	Hexuronate permease, for glucuronate and galacturonate	n.s.	n.s.	n.s.	n.s.	n.s.	n.s.
CDS	b3236	DpiA	mdh	activator	Malate dehydrogenase, NAD-dependent	n.s.	n.s.	n.s.	-3.21737	-3.45971	n.s.
CDS	b2364	DsdC		activator	Transcriptional activator for dsdA	n.s.	n.s.	n.s.	n.s.	n.s.	n.s.
CDS	b2366	DsdC	dsdA	activator	D-serine dehydratase	2.27076	n.s.	n.s.	n.s.	n.s.	n.s.
CDS	b2364	DsdC	dsdC	repressor	Transcriptional activator for dsdA	n.s.	n.s.	n.s.	n.s.	n.s.	n.s.
CDS	b2365	DsdC	dsdX	activator	D-serine permease; D-serine tolerance	n.s.	n.s.	n.s.	n.s.	n.s.	n.s.
CDS	b3075	EbgR		repressor	ebgAC operon repressor	n.s.	n.s.	n.s.	-2.2741	-2.11137	n.s.
CDS	b3076	EbgR	ebgA	repressor	Evolved beta-galactosidase, alpha subunit; normal substrate and function unknown; alpha(4)beta(4) holoenzyme	n.s.	n.s.	n.s.	-2.30303	n.s.	n.s.
CDS	b3077	EbgR	ebgC	repressor	Evolved beta-galactosidase, beta subunit; normal substrate and function unknown; alpha(4)beta(4) holoenzyme	n.s.	n.s.	n.s.	n.s.	n.s.	n.s.
CDS	b3264	EnvR		repressor	Probable transcriptional repressor for acrEF (envCD); function unknown	n.s.	n.s.	n.s.	n.s.	n.s.	n.s.
CDS	b0463	EnvR	acrA	repressor	AcrAB-TolC multidrug efflux pump; additionally dye, detergent, solvent resistance; membrane-fusion lipoprotein	n.s.	n.s.	n.s.	n.s.	n.s.	n.s.
CDS	b0462	EnvR	acrB	repressor	AcrAB-TolC multidrug efflux pump; additionally dye, detergent and solvent resistance; RND-type transporter	n.s.	n.s.	n.s.	-2.19471	-2.23018	n.s.
CDS	b0566	EnvY		activator	Thermoregulatory activator of porin expression, AraC family	n.s.	n.s.	n.s.	2.27778	n.s.	n.s.
CDS	b2215	EnvY	ompC	activator	Outer membrane porin C	-3.96219	-1.99979	n.s.	n.s.	n.s.	n.s.
CDS	b0929	EnvY	ompF	activator	Outer membrane porin F	-2.31244	-5.42343	n.s.	-3.91497	-6.54362	n.s.
CDS	b2369	EvgA		activator	Response regulator for acid and drug resistance, cognate to EvgS; homodimeric	-2.27746	-3.3617	n.s.	2.68276	3.17636	n.s.
CDS	b2470	EvgA	acrD	activator	Aminoglycoside efflux pump; RND-type transporter	n.s.	n.s.	n.s.	n.s.	n.s.	n.s.
CDS	b2368	EvgA	emrK	activator	EmrKY-TolC multidrug resistance efflux pump, membrane fusion protein; overexpression resistance to deoxycholate; hyperlethality gene; signal anchor	n.s.	n.s.	n.s.	n.s.	4	n.s.
CDS	b2367	EvgA	emrY	activator	EmrKY-TolC multidrug resistance efflux pump; overexpression resistance to deoxycholate; hyperlethality gene	n.s.	n.s.	n.s.	n.s.	3.36364	n.s.
CDS	b2369	EvgA	evgA	activator	Response regulator for acid and drug resistance, cognate to EvgS; homodimeric	-2.27746	-3.3617	n.s.	2.68276	3.17636	n.s.
CDS	b2370	EvgA	evgS	activator	Sensor kinase for acid and drug resistance, cognate to EvgA	-4.46729	-6.27551	n.s.	n.s.	n.s.	n.s.
CDS	b2374	EvgA	frc	activator	Formyl CoA transferase, NAD(P)-binding; oxalate catabolism; dimeric	n.s.	n.s.	n.s.	n.s.	2.2381	n.s.
CDS	b3512	EvgA	gadE	activator	Transcriptional regulator of gadA and gadBC	n.s.	-4.6	n.s.	n.s.	n.s.	n.s.
CDS	b3513	EvgA	mdtE	activator	Anaerobic multidrug efflux transporter MdtEF-TolC; toxic nitrosated indole efflux; membrane fusion protein (MFP) component, lipoprotein	n.s.	n.s.	n.s.	n.s.	n.s.	n.s.
CDS	b3514	EvgA	mdtF	activator	Anaerobic multidrug efflux transporter MdtEF-TolC; toxic nitrosated indole efflux; RND family permease component	n.s.	n.s.	n.s.	n.s.	n.s.	n.s.
CDS	b2373	EvgA	oxc	activator	Oxalyl CoA decarboxylase, oxalate catabolism; thiamine diphosphate cofactor; activated by ADP; tetrameric	n.s.	n.s.	n.s.	n.s.	3.20833	n.s.
CDS	b1500	EvgA	safA	activator	Two-component system connector protein, EvgSA to PhoQP; TCS regulon connector; EvgSA-regulated membrane protein that activates the PhoQP regulon	n.s.	n.s.	n.s.	n.s.	n.s.	n.s.
CDS	b1499	EvgA	ydeO	activator	UV-inducible global regulator, EvgA-, GadE-dependent; transcriptional activator for mdtEF; required for acid resistance conferred by EvgA overexpression; AraC family	n.s.	-7.66667	n.s.	n.s.	n.s.	n.s.
CDS	b1501	EvgA	ydeP	activator	Required for acid resistance conferred by EvgA overexpression; oxidoreductase homolog	n.s.	n.s.	n.s.	n.s.	2.53933	n.s.
CDS	b2085	EvgA	yegR	activator	Probable lipoprotein, function unknown	n.s.	n.s.	n.s.	n.s.	3.55	n.s.
pseudogene	b2083	EvgA	yegZ	activator	Pseudogene, gpD phage P2-like protein D; C-terminal fragment	n.s.	n.s.	n.s.	n.s.	n.s.	n.s.
CDS	b2371	EvgA	yfdE	activator	Function unknown, CoA-transferase family	n.s.	n.s.	n.s.	2.23077	5.03704	n.s.
CDS	b2372	EvgA	yfdV	activator	Putative permease, function unknown	n.s.	n.s.	n.s.	n.s.	2.83333	n.s.
CDS	b2375	EvgA	yfdX	activator	Secreted protein, function unknown	n.s.	n.s.	n.s.	n.s.	3.76471	n.s.
CDS	b3094	ExuR		repressor	Repressor for the exuR regulon; induced by D-hexuronates	3.286	2.02693	n.s.	2.5973	1.99505	n.s.
CDS	b3094	ExuR	exuR	repressor	Repressor for the exuR regulon; induced by D-hexuronates	3.286	2.02693	n.s.	2.5973	1.99505	n.s.
CDS	b3093	ExuR	exuT	repressor	Hexuronate permease, for glucuronate and galacturonate	n.s.	n.s.	n.s.	n.s.	n.s.	n.s.
CDS	b3091	ExuR	uxaA	repressor	D-Altronate hydrolase (hydratase), Fe(2)-requiring; galacturonate branch of hexuronate pathway	n.s.	n.s.	n.s.	2.13004	n.s.	n.s.
CDS	b1521	ExuR	uxaB	repressor	D-Altronate oxidoreductase, NAD-dependent; galacturonate branch of hexuronate pathway	n.s.	-2.78846	-3.27523	n.s.	n.s.	n.s.
CDS	b3092	ExuR	uxaC	repressor	Uronate isomerase; galacturonate branch of hexuronate pathway	n.s.	-2.00826	n.s.	n.s.	n.s.	n.s.
CDS	b4322	ExuR	uxuA	repressor	D-Mannonate dehydratase (hydrolase); Fe(2)-requiring; glucuronate branch of hexuronate pathway	n.s.	n.s.	n.s.	n.s.	n.s.	n.s.
CDS	b4323	ExuR	uxuB	repressor	D-Mannonate oxidoreductase, NAD-dependent; glucuronate branch of hexuronate pathway	n.s.	n.s.	n.s.	n.s.	n.s.	n.s.
CDS	b4324	ExuR	uxuR	repressor	Repressor for UxuR regulon; true inducer is fructuronate	n.s.	n.s.	n.s.	2.72963	2.19942	n.s.
CDS	b3963	FabR		repressor	Transcriptional repressor of fabA and fabB	3.2404	2.75482	n.s.	3.00694	2.02912	n.s.
CDS	b0954	FabR	fabA	repressor	3R-3-hydroxydecanoyl acyl carrier protein (ACP) dehydratase; also called beta-hydroxydecanoylthioester dehydrase	n.s.	n.s.	n.s.	n.s.	n.s.	n.s.
CDS	b2323	FabR	fabB	repressor	3-oxoacyl-[acyl-carrier-protein] synthase I; beta-Ketoacyl-ACP synthase I; KAS I; homodimeric	6.73894	3.65675	n.s.	2.34994	2.81248	n.s.
CDS	b1187	FadR		activator	Repressor/activator for fatty acid metabolism regulon; fatty acid-responsive transcription factor; fabAB, iclR activator (regulates aceBAK, glyoxylate shunt); fad repressor; homodimeric	n.s.	n.s.	n.s.	n.s.	n.s.	n.s.
CDS	b0954	FadR	fabA	activator	3R-3-hydroxydecanoyl acyl carrier protein (ACP) dehydratase; also called beta-hydroxydecanoylthioester dehydrase	n.s.	n.s.	n.s.	n.s.	n.s.	n.s.
CDS	b2323	FadR	fabB	activator	3-oxoacyl-[acyl-carrier-protein] synthase I; beta-Ketoacyl-ACP synthase I; KAS I; homodimeric	6.73894	3.65675	n.s.	2.34994	2.81248	n.s.
CDS	b1092	FadR	fabD	activator	Malonyl-CoA-acyl carrier protein transacylase	n.s.	n.s.	n.s.	n.s.	n.s.	n.s.
CDS	b1093	FadR	fabG	activator	beta-Ketoacyl-ACP reductase	-2.20626	-2.08487	n.s.	n.s.	n.s.	n.s.
CDS	b1091	FadR	fabH	activator	beta-Ketoacyl-ACP synthase III; KAS III; monomer	n.s.	n.s.	n.s.	n.s.	n.s.	n.s.
CDS	b3845	FadR	fadA	repressor	3-ketoacyl-CoA thiolase, fatty acid oxidation complex subunit beta	n.s.	2.88542	3.93671	n.s.	n.s.	n.s.
CDS	b3846	FadR	fadB	repressor	Multifunctional fatty acid oxidation complex subunit alpha; four enzyme activities: L-3-hydroxyacyl-CoA dehydrogenase, 3-hydroxyacyl-CoA epimerase, dodecenoyl-CoA-delta-isomerase, and small-chain-length enoyl-CoA hydratase (cronotase)	n.s.	6.42	8.62712	n.s.	n.s.	n.s.
CDS	b1805	FadR	fadD	repressor	Acyl-CoA synthase	n.s.	n.s.	n.s.	n.s.	n.s.	n.s.
CDS	b0221	FadR	fadE	repressor	Medium-long-chain fatty acyl-CoA dehydrogenase	2.57317	5.9805	5.0479	3.21547	6.79487	n.s.
CDS	b3081	FadR	fadH	repressor	2,4-dienoyl CoA reductase, NADPH-dependent	n.s.	n.s.	n.s.	n.s.	n.s.	n.s.
CDS	b2342	FadR	fadI	repressor	Thiolase of anaerobic fatty acid oxidation complex FadIJ; 3-ketoacyl-CoA thiolase	n.s.	n.s.	n.s.	n.s.	n.s.	n.s.
CDS	b2341	FadR	fadJ	repressor	Multifunctional anaerobic fatty acid oxidation complex FadIJ; has 3-hydroxyacyl-CoA dehydrogenase and medium-long-chain-length enoyl-CoA hydratase activities; probable beta-hydroxybutyryl-CoA epimerase and dodecenoyl-CoA-delta-isomerase	n.s.	n.s.	n.s.	-2.075	n.s.	n.s.
CDS	b2344	FadR	fadL	repressor	Fatty acid transport protein, outer membrane; long-chain fatty acid receptor	-7.11929	-2.11722	n.s.	-3.06533	-2.72668	n.s.
CDS	b0443	FadR	fadM	repressor	long-chain acyl-CoA thioesterase III	2.09375	n.s.	n.s.	2.86111	2.65079	n.s.
CDS	b1187	FadR	fadR	activator	Repressor/activator for fatty acid metabolism regulon; fatty acid-responsive transcription factor; fabAB, iclR activator (regulates aceBAK, glyoxylate shunt); fad repressor; homodimeric	n.s.	n.s.	n.s.	n.s.	n.s.	n.s.
CDS	b4018	FadR	iclR	activator	Repressor of aceBA operon	n.s.	n.s.	n.s.	n.s.	n.s.	n.s.
CDS	b3495	FadR	uspA	repressor	Global regulatory gene for stress response; mutants are UV-S	5.0827	2.77926	n.s.	2.64397	n.s.	n.s.
CDS	b1384	FeaR		activator	Transcriptional activator for tynA and feaB, AraC family	n.s.	2.90722	n.s.	n.s.	3.21429	n.s.
CDS	b1385	FeaR	feaB	activator	Phenylacetaldehyde dehydrogenase	3.5749	3.64	n.s.	4.03663	5.28061	n.s.
CDS	b1386	FeaR	tynA	activator	Copper amine oxidase; tyramine oxidase; Cu(II) and topaquinone cofactors; homodimer	n.s.	n.s.	n.s.	n.s.	n.s.	n.s.
CDS	b2731	FhlA		activator	Formate hydrogen lyase system activator, global regulator	-2.27559	-2.68919	n.s.	n.s.	-2.23226	n.s.
CDS	b4079	FhlA	fdhF	activator	Formate dehydrogenase H, selenopeptide; molybdate-dependent, sulfur-dependent; part of FHL-1 and FHL-2 (formate hydrogenlyase) complexes	n.s.	-5.0597	-6.14154	n.s.	-3.17204	n.s.
CDS	b2731	FhlA	fhlA	activator	Formate hydrogen lyase system activator, global regulator	-2.27559	-2.68919	n.s.	n.s.	-2.23226	n.s.
CDS	b2492	FhlA	focB	activator	Probable bidirectional formate transporter 2	n.s.	n.s.	n.s.	2.26984	n.s.	n.s.
CDS	b2725	FhlA	hycA	activator	Regulatory gene for hyc and hyp operons; counteracts activation by FhlA	n.s.	n.s.	n.s.	n.s.	n.s.	n.s.
CDS	b2724	FhlA	hycB	activator	Formate hydrogenlyase complex iron-sulfur protein	n.s.	n.s.	n.s.	6.28571	n.s.	n.s.
CDS	b2723	FhlA	hycC	activator	Formate hydrogenlyase complex inner membrane protein	2.36	2.22222	n.s.	2.76923	3.3913	n.s.
CDS	b2722	FhlA	hycD	activator	Formate hydrogenlyase complex inner membrane protein	n.s.	n.s.	n.s.	n.s.	n.s.	n.s.
CDS	b2721	FhlA	hycE	activator	Hydrogenase 3 large subunit, [NiFe] cluster; heterodimer	n.s.	n.s.	n.s.	n.s.	n.s.	n.s.
CDS	b2720	FhlA	hycF	activator	Formate hydrogenlyase complex iron-sulfur protein	n.s.	n.s.	n.s.	n.s.	n.s.	n.s.
CDS	b2719	FhlA	hycG	activator	Hydrogenase 3 small subunit	2.14286	n.s.	n.s.	2.68852	2.37736	n.s.
CDS	b2718	FhlA	hycH	activator	Required for converting HycE precursor to mature Hyd-3 large subunit	2.875	2.16667	n.s.	5.5375	4.69841	n.s.
CDS	b2717	FhlA	hycI	activator	Maturation endoprotease for Hydrogenase 3 large subunit HycE	2.82979	n.s.	n.s.	5.97101	3.11785	n.s.
CDS	b2713	FhlA	hydN	activator	Iron-sulfur protein required for Hyd-3 activity	n.s.	n.s.	n.s.	n.s.	n.s.	n.s.
CDS	b2481	FhlA	hyfA	activator	Hydrogenase 4 component A, ferrodexin-like	n.s.	n.s.	n.s.	n.s.	n.s.	n.s.
CDS	b2482	FhlA	hyfB	activator	Putative hydrogenase 4 component B; membrane protein of Hyf electron transfer complex of FHL system	n.s.	n.s.	n.s.	n.s.	n.s.	n.s.
CDS	b2483	FhlA	hyfC	activator	Putative hydrogenase 4 component C; membrane protein of Hyf electron transfer complex of FHL system	n.s.	n.s.	n.s.	n.s.	n.s.	n.s.
CDS	b2484	FhlA	hyfD	activator	Putative hydrogenase 4 component D; membrane protein of Hyf electron transfer complex of FHL system	n.s.	n.s.	n.s.	n.s.	n.s.	n.s.
CDS	b2485	FhlA	hyfE	activator	Hydrogenase 4 component E; membrane protein of Hyf electron transfer complex of FHL system	n.s.	n.s.	n.s.	n.s.	n.s.	n.s.
CDS	b2486	FhlA	hyfF	activator	Putative hydrogenase 4 component F; membrane protein of Hyf electron transfer complex of FHL system	n.s.	n.s.	n.s.	n.s.	n.s.	n.s.
CDS	b2487	FhlA	hyfG	activator	Putative hydrogenase 4 component G; membrane protein of Hyf electron transfer complex of FHL system	n.s.	n.s.	n.s.	n.s.	-2.23729	n.s.
CDS	b2488	FhlA	hyfH	activator	Hydrogenase 4 component H; membrane protein of Hyf electron transfer complex of FHL system	n.s.	n.s.	n.s.	n.s.	n.s.	n.s.
CDS	b2489	FhlA	hyfI	activator	Hydrogenase 4 component I; membrane protein of Hyf electron transfer complex of FHL system	n.s.	n.s.	n.s.	n.s.	n.s.	n.s.
CDS	b2490	FhlA	hyfJ	activator	Hydrogenase 4 component J; membrane protein of Hyf electron transfer complex of FHL system	n.s.	n.s.	n.s.	n.s.	n.s.	n.s.
CDS	b2491	FhlA	hyfR	activator	Formate-sensing regulator for hyf operon	n.s.	n.s.	n.s.	n.s.	n.s.	n.s.
CDS	b2726	FhlA	hypA	activator	Hydrogenase 3 accessory protein required for activity; zinc metalloproein	-6.3	-12.1111	-11.05	-2.5	-6.04255	n.s.
CDS	b2727	FhlA	hypB	activator	Required for metallocenter assembly in Hydrogenases 1,2,3; guanine-nucleotide-binding protein; Ni donor for Hyd-3 large subunit; homodimeric	-12.4839	-17.0714	-12.9813	-3.55187	-11.2378	n.s.
CDS	b2728	FhlA	hypC	activator	Hydrogenase 3 chaperone-type protein; required for Hyd-3 metallocenter assembly, binds HycE subunit	-7.7	-20.2727	-10.4118	-3.54167	-21.5556	n.s.
CDS	b2729	FhlA	hypD	activator	Hydrogenases 1,2,3 accessory protein; required for metallocenter assembly	-2.39891	-7.44615	-8.16129	-2.04641	-6.68254	n.s.
CDS	b2730	FhlA	hypE	activator	Hydrogenases 1,2,3 accessory protein, carbamoyl dehydratase; required for CN ligand synthesis at the metallocenter; converts thiocarbamate at its C-terminal Cys to a thiocyanate	n.s.	-5.14537	-5.93772	n.s.	-3.06024	n.s.
CDS	b2712	FhlA	hypF	activator	Hydrogenases 1,2,3 accessory protein; required for CN ligand synthesis at the metallocenter; HypF carbamoyltransferase activity forms thiocarbamate at terminal Cys of HypE; monomeric	-2.65455	-3.0506	-3.36905	-3.24832	-7.2439	n.s.
CDS	b3261	Fis		repressor	Transcriptional activator for rRNA operons, bends DNA; interacts with RNAP; nucleoid-associated protein; dimeric	-6.91972	-2.92664	n.s.	n.s.	n.s.	n.s.
CDS	b0118	Fis	acnB	repressor	Aconitase B; 2-methylaconitate hydratase; apo-enzyme binds mRNA for negative translational autoregulation; iron-sulfur cluster; monomeric	2.48664	2.31801	n.s.	-6.21971	-7.23053	n.s.
CDS	b4069	Fis	acs	repressor	Acetyl CoA synthase, acetate-scavenging enzyme, improves carbon starvation survival	-2.40734	n.s.	n.s.	-2.49868	n.s.	n.s.
CDS	b4067	Fis	actP	repressor	Acetate permease	-2.91192	-2.07879	n.s.	n.s.	n.s.	n.s.
CDS	b1241	Fis	adhE	activator	Alcohol dehydrogenase, largely anaerobic; aerobic antioxidant; acetaldehyde-CoA dehydrogenase, CoA-linked; allyl alcohol resistance	-4.88037	-8.63556	-8.58264	-19.6769	-33.0485	n.s.
tRNA	b3853	Fis	alaT	activator	Alanine tRNA(UGC) 1B	n.s.	n.s.	n.s.	n.s.	n.s.	n.s.
tRNA	b3276	Fis	alaU	activator	Alanine tRNA(UGC) 1B	n.s.	n.s.	n.s.	n.s.	n.s.	n.s.
tRNA	b0203	Fis	alaV	activator	Alanine tRNA(UGC) 1B	n.s.	n.s.	n.s.	n.s.	n.s.	n.s.
tRNA	b2397	Fis	alaW	activator	Alanine tRNA(GGC) 2; tandemly duplicated	n.s.	n.s.	n.s.	n.s.	n.s.	n.s.
tRNA	b2396	Fis	alaX	activator	Alanine tRNA(GGC) 2; tandemly duplicated alaW	n.s.	n.s.	n.s.	n.s.	n.s.	n.s.
CDS	b3588	Fis	aldB	repressor	Aldehyde dehydrogenase, NADP-dependent; tetrameric	2.34375	n.s.	n.s.	2.08571	n.s.	n.s.
CDS	b2957	Fis	ansB	repressor	L-Asparaginase II	n.s.	-4.16346	-17.7072	n.s.	-5.79231	n.s.
CDS	b0050	Fis	apaG	activator	Expressed as part of complex ksgA operon, function unknown; Salmonella ortholog involved in Co2+ and Mg2+ efflux; upstream of apaH	n.s.	n.s.	n.s.	n.s.	n.s.	n.s.
CDS	b0049	Fis	apaH	activator	Dinucleoside tetraphosphatase, symmetrical; diadenosine tetraphosphatase; bis(5'-nucleosyl)-tetraphosphatase, symmetrical	-3.5291	n.s.	n.s.	-3.32883	-2.51293	n.s.
tRNA	b0536	Fis	argU	activator	Arginine tRNA(UCU) 4	n.s.	n.s.	n.s.	n.s.	n.s.	n.s.
tRNA	b2348	Fis	argW	activator	Arginine tRNA(CCU) 5	n.s.	n.s.	n.s.	n.s.	n.s.	n.s.
tRNA	b3796	Fis	argX	activator	Arginine tRNA(CCG) 3	-2.4	n.s.	n.s.	-2.33708	-2.94545	n.s.
tRNA	b0216	Fis	aspV	activator	Aspartate tRNA(GUC) 1 triplicated gene	n.s.	-2.06807	n.s.	n.s.	n.s.	n.s.
CDS	b3721	Fis	bglB	repressor	Phospho-beta-glucosidase B; allows growth on arbutin or salicin when activated	n.s.	n.s.	n.s.	n.s.	n.s.	n.s.
CDS	b3722	Fis	bglF	repressor	PTS system EIIABC enzyme, beta-glucoside phosphotransferase; BglG kinase/dephosphorylase; membrane-bound protein; binds BglG	n.s.	n.s.	n.s.	n.s.	n.s.	n.s.
CDS	b3723	Fis	bglG	repressor	Transcription anti-terminator for cryptic bglGFBH operon; RNA-binding protein; dimerization and activity modulated by phosphorylation state; binds BglF, its kinase/dephosphorylase	n.s.	n.s.	n.s.	n.s.	3	n.s.
CDS	b0032	Fis	carA	activator	Carbamoyl phosphate synthase, small subunit; glutamine-hydrolyzing, tetramer of heterodimers	-4.6384	n.s.	n.s.	-34.5798	-15.75	n.s.
CDS	b0033	Fis	carB	activator	Carbamoyl phosphate synthase, ammonia, large subunit; tetramer of heterodimers	-3.77944	-4.63386	n.s.	-13.1504	-15.4752	n.s.
CDS	b1000	Fis	cbpA	repressor	DnaK co-chaperone, binds curved DNA	n.s.	n.s.	n.s.	n.s.	n.s.	n.s.
CDS	b0999	Fis	cbpM	repressor	Modulator of CbpA co-chaperone activity	n.s.	n.s.	n.s.	n.s.	n.s.	n.s.
CDS	b3357	Fis	crp	repressor	cAMP receptor protein	2.4539	n.s.	n.s.	n.s.	n.s.	n.s.
CDS	b1552	Fis	cspI	repressor	Cold shock protein, Qin prophage; cold shock inducible	n.s.	n.s.	n.s.	5.09259	5.29412	n.s.
CDS	b3368	Fis	cysG	repressor	Siroheme synthase, multifunctional enzyme; has three activities: uroporphyrinogen III methyltransferase, SAM-dependent; precorrin-2 dehydrogenase; sirohydrochlorin ferrochelatase	n.s.	n.s.	n.s.	2.35861	n.s.	n.s.
CDS	b4382	Fis	deoA	activator	Thymidine phosphorylase; homodimeric	n.s.	n.s.	n.s.	n.s.	n.s.	n.s.
CDS	b4383	Fis	deoB	activator	Phosphopentomutase; deoxyribouratase	n.s.	n.s.	n.s.	2.22086	n.s.	n.s.
CDS	b4381	Fis	deoC	activator	2-deoxy-D-ribose 5-phosphate aldolase (DERA); deoxyriboaldolase	n.s.	n.s.	n.s.	-2.42509	-2.67697	n.s.
CDS	b4384	Fis	deoD	activator	Purine nucleoside phosphorylase; PNP; hexamer	n.s.	-3.02802	n.s.	n.s.	n.s.	n.s.
CDS	b0894	Fis	dmsA	repressor	DMSO reductase subunit A, anaerobic, periplasmic	-4.51546	-22.4433	-33.3221	-4.24289	-15.0346	n.s.
CDS	b0895	Fis	dmsB	repressor	DMSO reductase subunit B; apparent Fe-S binding subunit; anaerobic	n.s.	-10.2946	-23.0541	n.s.	-7.48507	n.s.
CDS	b0896	Fis	dmsC	repressor	DMSO reductase subunit C, periplasmic; has a membrane bound anchor	n.s.	-5.74627	-14.2609	2.87925	-2.15451	n.s.
CDS	b0812	Fis	dps	repressor	Stress-induced Fe-binding and storage protein; forms biocrystals with DNA; copper homeostatsis	339.46	51.8258	n.s.	4.22106	2.18895	n.s.
CDS	b3260	Fis	dusB	repressor	tRNA-dihydrouridine synthase B	-5.96194	-3.37977	n.s.	n.s.	n.s.	n.s.
CDS	b3845	Fis	fadA	activator	3-ketoacyl-CoA thiolase, fatty acid oxidation complex subunit beta	n.s.	2.88542	3.93671	n.s.	n.s.	n.s.
CDS	b3846	Fis	fadB	activator	Multifunctional fatty acid oxidation complex subunit alpha; four enzyme activities: L-3-hydroxyacyl-CoA dehydrogenase, 3-hydroxyacyl-CoA epimerase, dodecenoyl-CoA-delta-isomerase, and small-chain-length enoyl-CoA hydratase (cronotase)	n.s.	6.42	8.62712	n.s.	n.s.	n.s.
CDS	b2912	Fis	fau	repressor	5-formyltetrahydrofolate cycloligase, folinic acid catabolism; also known as 5,10-methenyltetrahydrofolate synthase (MTHFS)	n.s.	n.s.	n.s.	n.s.	n.s.	n.s.
CDS	b2912	Fis	fau	activator	5-formyltetrahydrofolate cycloligase, folinic acid catabolism; also known as 5,10-methenyltetrahydrofolate synthase (MTHFS)	n.s.	n.s.	n.s.	n.s.	n.s.	n.s.
CDS	b3261	Fis	fis	repressor	Transcriptional activator for rRNA operons, bends DNA; interacts with RNAP; nucleoid-associated protein; dimeric	-6.91972	-2.92664	n.s.	n.s.	n.s.	n.s.
CDS	b1566	Fis	flxA	activator	Member of FliA regulon, function unknown, Qin prophage	n.s.	n.s.	n.s.	12.3025	12.2105	n.s.
CDS	b4122	Fis	fumB	repressor	Fumarase B, anaerobic	n.s.	-5	-16.6354	-7.39286	-20.0435	n.s.
CDS	b3517	Fis	gadA	repressor	Glutamate decarboxylase A	n.s.	n.s.	n.s.	n.s.	n.s.	n.s.
CDS	b1493	Fis	gadB	repressor	Glutamate decarboxylase B, vitamin B6-dependent; hexameric	3.26316	2.54286	n.s.	n.s.	n.s.	n.s.
CDS	b1492	Fis	gadC	repressor	Glutamate-GABA antiporter; glutamate-dependent enzyme, may function in protection against cytoplasmic acidification	2.87129	n.s.	n.s.	3.86607	n.s.	n.s.
CDS	b3516	Fis	gadX	repressor	Transcriptional activator for gadA and gadBC, AraC family; repressed by HNS and GadW; stimulated by RpoS	3.19355	2.89744	5.77344	3.73913	11.194	2.83962
CDS	b2980	Fis	glcC	repressor	Transcriptional activator for glc operon, glycolate-binding	6.80045	17.2774	7.69863	6.0082	19.9778	n.s.
CDS	b3870	Fis	glnA	activator	Glutamine synthase	-9.36286	-9.75078	n.s.	-13.9654	-27.0535	n.s.
CDS	b3868	Fis	glnG	activator	Nitrogen regulator I	n.s.	n.s.	n.s.	n.s.	n.s.	n.s.
CDS	b3869	Fis	glnL	activator	Bifunctional kinase/phosphatase, nitrogen regulator II, NRII; homodimeric	-4.2402	-4.45019	n.s.	-2.28401	-3.30442	n.s.
CDS	b0809	Fis	glnQ	repressor	Glutamine high-affinity transport system, ATP-binding protein	-3.7173	-2.12694	n.s.	n.s.	n.s.	n.s.
tRNA	b0670	Fis	glnU	activator	Glutamine tRNA(UUG) 1	-3.89071	-2.25806	n.s.	-4.06701	-3.01653	n.s.
tRNA	b0665	Fis	glnV	activator	Glutamine tRNA(CUG) 2	n.s.	n.s.	n.s.	n.s.	n.s.	n.s.
tRNA	b0668	Fis	glnW	activator	Glutamine tRNA(UUG) 1	-4.625	n.s.	n.s.	-3.20312	-4.17391	n.s.
tRNA	b0664	Fis	glnX	activator	Glutamine tRNA(CUG) 2	n.s.	n.s.	n.s.	n.s.	n.s.	n.s.
CDS	b2241	Fis	glpA	activator	Anaerobic glycerol-3-phosphate dehydrogenase subunit A; FAD-binding	-12.6196	-30.5067	-34.4103	-5.24181	-15.7296	n.s.
CDS	b2242	Fis	glpB	activator	Anaerobic glycerol-3-phosphate dehydrogenase subunit B; FMN-binding	-6.0466	-30.338	-24.3811	-9.06579	-29.6733	n.s.
CDS	b2243	Fis	glpC	activator	Anaerobic glycerol-3-phosphate dehydrogenase subunit C; 4Fe-4S iron-sulfur cluster and membrane anchor	-4.80042	-29.3817	-22.5553	-10.0196	-69.9423	n.s.
CDS	b2239	Fis	glpQ	activator	Glycerophosphodiester phosphodiesterase, periplasmic; tetrameric	-3.29613	-3.98176	n.s.	-2.89063	-3.86495	n.s.
CDS	b2240	Fis	glpT	activator	sn-Glycerol-3-phosphate permease; fosfomycin sensitivity	-4.37032	-9.125	n.s.	-4.57338	-5.92612	n.s.
tRNA	b3969	Fis	gltT	activator	Glutamate tRNA(UUC) 2	-5.45652	-2.63793	n.s.	-2.83673	-2.53846	n.s.
tRNA	b3757	Fis	gltU	activator	Glutamate tRNA(UUC) 2	n.s.	n.s.	n.s.	n.s.	n.s.	n.s.
tRNA	b4008	Fis	gltV	activator	Glutamate tRNA(UUC) 2	n.s.	n.s.	n.s.	n.s.	n.s.	n.s.
tRNA	b2590	Fis	gltW	activator	Glutamate tRNA(UUC) 2	-4.83333	-2.75325	n.s.	-3.70192	-2.22892	n.s.
CDS	b2400	Fis	gltX	repressor	Glutamate--tRNA ligase	-2.21532	n.s.	n.s.	n.s.	n.s.	n.s.
tRNA	b3978	Fis	glyT	activator	Glycine tRNA(UCC) 2, UGA suppression	n.s.	n.s.	n.s.	n.s.	n.s.	n.s.
tRNA	b2864	Fis	glyU	activator	Glycine tRNA(CCC) 1	n.s.	n.s.	n.s.	n.s.	n.s.	n.s.
CDS	b2579	Fis	grcA	activator	Autonomous glycine radical cofactor; can reactivate pyruvate formate lyase after oxidative stress; induced by low pH or propionate; pyruvate formate lyase homolog, spare part for PFL	n.s.	-6.48636	-8.3191	n.s.	n.s.	n.s.
CDS	b2507	Fis	guaA	repressor	GMP synthase	-2.20466	-4.72015	n.s.	-3.00494	-3.50216	n.s.
CDS	b2508	Fis	guaB	repressor	Inosine-5'-monophosphate (IMP) dehydrogenase	-2.70628	-2.86969	n.s.	-11.361	-10.7454	n.s.
CDS	b2231	Fis	gyrA	repressor	DNA gyrase, subunit A; nalidixic acid resistance; cold shock regulon	n.s.	n.s.	n.s.	-4.53349	-3.71061	n.s.
CDS	b3699	Fis	gyrB	repressor	DNA gyrase, subunit B; novobiocin, coumermycin resistance	n.s.	n.s.	n.s.	n.s.	n.s.	n.s.
tRNA	b3797	Fis	hisR	activator	Histidine tRNA(GUG)	n.s.	n.s.	n.s.	n.s.	n.s.	n.s.
CDS	b1182	Fis	hlyE	repressor	Latent secreted hemolysin E; regulated by SlyA, Fnr and HN-S	4	2.72093	n.s.	n.s.	n.s.	n.s.
CDS	b1237	Fis	hns	activator	DNA-binding global regulator H-NS; diverse mutant phenotypes affecting transcription, transposition, inversion, cryptic-gene expression; involved in chromosome organization; preferentially binds bent DNA; has N-terminal dimerization domain	n.s.	n.s.	n.s.	2.58089	4.85443	n.s.
CDS	b4000	Fis	hupA	activator	Histone-like protein HU-alpha, HU-2	-1.99889	n.s.	n.s.	2.81097	n.s.	n.s.
CDS	b0440	Fis	hupB	repressor	Histone-like protein HU-beta, HU-1	n.s.	-2.32554	n.s.	n.s.	n.s.	n.s.
CDS	b0972	Fis	hyaA	repressor	Hydrogenase 1 small subunit [NiFe], periplasmic	n.s.	n.s.	n.s.	n.s.	n.s.	n.s.
CDS	b0973	Fis	hyaB	repressor	Hydrogenase 1 large subunit [NiFe], periplasmic	n.s.	n.s.	-4.48837	n.s.	n.s.	n.s.
CDS	b0974	Fis	hyaC	repressor	Hydrogenase 1 b-type cytochrome subunit	n.s.	n.s.	n.s.	n.s.	n.s.	n.s.
CDS	b0975	Fis	hyaD	repressor	Hydrogenase 1 maturation protease	2.07143	n.s.	n.s.	2.25806	n.s.	n.s.
CDS	b0976	Fis	hyaE	repressor	Probable HyaA chaperone	n.s.	n.s.	n.s.	n.s.	n.s.	n.s.
CDS	b0977	Fis	hyaF	repressor	Nickel incorporation into hydrogenase 1 subunits	n.s.	n.s.	n.s.	n.s.	n.s.	n.s.
tRNA	b3852	Fis	ileT	activator	Isoleucine tRNA(GAU) 1, triplicate	n.s.	n.s.	n.s.	n.s.	n.s.	n.s.
tRNA	b3277	Fis	ileU	activator	Isoleucine tRNA(GAU) 1, triplicate	n.s.	n.s.	n.s.	n.s.	n.s.	n.s.
tRNA	b0202	Fis	ileV	activator	Isoleucine tRNA(GAU) 1, triplicate	n.s.	n.s.	n.s.	n.s.	n.s.	n.s.
CDS	b3168	Fis	infB	activator	Protein chain initiation factor IF2	n.s.	n.s.	n.s.	n.s.	n.s.	n.s.
CDS	b1732	Fis	katE	repressor	Catalase HPII, heme d-containing; hydroperoxidase II; response to oxidative stress; chromate resistance	n.s.	-2.8359	3.13985	n.s.	-2.405	n.s.
tRNA	b4369	Fis	leuP	activator	Leucine tRNA(CAG) 1; tandemly triplicate leuVPQ, duplicate with leuT	n.s.	n.s.	n.s.	n.s.	n.s.	n.s.
tRNA	b4370	Fis	leuQ	activator	Leucine tRNA(CAG) 1; tandemly triplicate, and duplicate with leuT	n.s.	n.s.	n.s.	n.s.	n.s.	n.s.
tRNA	b3798	Fis	leuT	activator	Leucine tRNA(CAG) 1, duplicate with leuVPQ	-2.77381	-2.0274	n.s.	-2.26316	-3.42478	n.s.
tRNA	b4368	Fis	leuV	activator	Leucine tRNA(CAG) 1, tandemly triplicate leuVPQ, duplicate with leuT	n.s.	n.s.	n.s.	n.s.	n.s.	n.s.
tRNA	b0672	Fis	leuW	activator	Leucine tRNA(CAA) 3; anticodon has cmo(5)U	n.s.	n.s.	n.s.	n.s.	n.s.	n.s.
tRNA	b4270	Fis	leuX	activator	Leucine tRNA(UAA) 5 (amber [UAG] suppressor)	2.01562	n.s.	n.s.	n.s.	n.s.	n.s.
CDS	b0116	Fis	lpd	activator	Lipoamide dehydrogenase, NADH-dependent; E3 component of pyruvate and 2-oxoglutarate dehydrogenase complexes; also functions as glycine cleavage system L protein; binds Zn(II)	n.s.	2.34018	n.s.	n.s.	n.s.	n.s.
tRNA	b0743	Fis	lysT	activator	Lysine tRNA(UUU)	-5.46677	-2.28475	n.s.	-5.14286	-2.39792	n.s.
tRNA	b2404	Fis	lysV	activator	Lysine tRNA(UUU)	n.s.	n.s.	n.s.	n.s.	n.s.	n.s.
tRNA	b0745	Fis	lysW	activator	Lysine tRNA(UUU)	-3.03374	-2.08667	n.s.	-2.88158	n.s.	n.s.
CDS	b4034	Fis	malE	activator	Maltose-binding protein, periplasmic; MBP; substrate recognition for active transport of and chemotaxis toward maltose and maltodextrin	-12.8269	-15.0403	-14.6311	-4.05565	-25.4545	n.s.
CDS	b4033	Fis	malF	activator	Maltose transport complex, inner membrane-spanning subunit	-9.03593	-11.0484	-8.70588	-5.38065	-8.89552	n.s.
CDS	b4032	Fis	malG	activator	Maltose transport complex, inner membrane-spanning subunit	-3.62048	-5.51376	-4.56944	-5.27778	-8.28571	n.s.
CDS	b1531	Fis	marA	activator	Transcriptional activator for multiple antibiotic resistance; AraC family; resistance to tetracycline, chloramphenicol	15.1629	9.19388	n.s.	46.2035	31.4549	n.s.
CDS	b1532	Fis	marB	activator	Function unknown; probable periplasmic protein in marRAB multiple antibiotic resistance operon	16.2184	8.32222	n.s.	45.1031	27.3333	n.s.
CDS	b1530	Fis	marR	activator	Transcription repressor of multiple antibiotic resistance; resistance to tetracycline, chloramphenicol, etc.; dimeric	25.5893	7.01869	n.s.	48.448	28.9892	n.s.
CDS	b2783	Fis	mazE	activator	MazE antitoxin, toxin is MazF	n.s.	n.s.	n.s.	n.s.	n.s.	n.s.
CDS	b2782	Fis	mazF	activator	mRNA interferase toxin, antitoxin is MazE; inhibitor of translation by mRNA cleavage	n.s.	n.s.	n.s.	n.s.	n.s.	n.s.
CDS	b2781	Fis	mazG	activator	Nucleoside triphosphate pyrophosphohydrolase, non-specific; binds Era	n.s.	n.s.	n.s.	n.s.	n.s.	n.s.
tRNA	b0673	Fis	metT	activator	Methionine tRNA(CAU) m; duplicate gene	-4.91304	-2.91667	n.s.	-3.20513	-3.38889	n.s.
tRNA	b0666	Fis	metU	activator	Methionine tRNA(CAU) m; duplicate gene	-3.33333	n.s.	n.s.	-3.4375	n.s.	n.s.
tRNA	b3171	Fis	metY	activator	Initiator methionine tRNA(CAU) f2	n.s.	-2.29572	n.s.	n.s.	n.s.	n.s.
CDS	b2149	Fis	mglA	repressor	Methyl-galactoside transporter	-14.9286	-5.61458	n.s.	-15.087	-2.57143	n.s.
CDS	b2148	Fis	mglC	repressor	Methyl-galactoside transport and galactose taxis	-8.02299	-7.03922	n.s.	-18.8293	-3.51685	n.s.
CDS	b4219	Fis	msrA	repressor	Methionine sulfoxide reductase A; specific for S diastereoisomers	6.26778	2.4503	n.s.	4.70219	2.56364	n.s.
CDS	b3599	Fis	mtlA	repressor	Mannitol-specific Enzyme IIABC of PTS transport system	n.s.	n.s.	-2.33812	n.s.	n.s.	n.s.
CDS	b3600	Fis	mtlD	repressor	Mannitol-1-phosphate dehydrogenase, NAD-dependent	n.s.	n.s.	n.s.	n.s.	n.s.	n.s.
CDS	b3601	Fis	mtlR	repressor	Mannitol operon repressor	n.s.	n.s.	n.s.	n.s.	n.s.	n.s.
CDS	b3225	Fis	nanA	repressor	N-Acetylneuraminate lyase (aldolase)	-3.04587	-4.60241	n.s.	-5.0137	-7.72093	n.s.
CDS	b3223	Fis	nanE	repressor	Probable N-acetylmannosamine-6-phosphate 2-epimerase	n.s.	n.s.	n.s.	n.s.	n.s.	n.s.
CDS	b3222	Fis	nanK	repressor	N-acetyl-D-mannosamine (ManNAc) kinase	n.s.	n.s.	n.s.	n.s.	n.s.	n.s.
CDS	b3224	Fis	nanT	repressor	Sialic acid transporter	n.s.	n.s.	n.s.	n.s.	n.s.	n.s.
CDS	b1224	Fis	narG	repressor	Nitrate reductase I (NRA), alpha subunit	n.s.	-7.0962	-8.69925	n.s.	-2.99018	n.s.
CDS	b1225	Fis	narH	repressor	Nitrate reductase I (NRA), beta subunit	2	n.s.	-4.7343	2.89167	n.s.	n.s.
CDS	b1227	Fis	narI	repressor	Nitrate reductase I (NRA), gamma subunit	3.22222	n.s.	n.s.	7.07246	5.568	n.s.
CDS	b1226	Fis	narJ	repressor	Redox enzyme maturation protein (REMP) for NarG; facilitates molybdenum insertion; binds NarG	n.s.	n.s.	n.s.	4.26415	2.66667	n.s.
CDS	b1223	Fis	narK	repressor	Nitrate/nitrite antiporter; promotes nitrite extrusion and uptake	n.s.	-8.47692	-7.48649	n.s.	-5.32222	n.s.
CDS	b1109	Fis	ndh	repressor	Respiratory NADH dehydrogenase II; NADH:ubiquinone oxidoreductase II; membrane-bound flavoprotein; cupric reductase	11.5635	n.s.	n.s.	5.23487	5.23357	n.s.
CDS	b1109	Fis	ndh	activator	Respiratory NADH dehydrogenase II; NADH:ubiquinone oxidoreductase II; membrane-bound flavoprotein; cupric reductase	11.5635	n.s.	n.s.	5.23487	5.23357	n.s.
CDS	b3365	Fis	nirB	repressor	Nitrite reductase [NAD(P)H] subunit	-14.1403	-88.9211	-12.2181	-23.2081	-57.1712	n.s.
CDS	b3367	Fis	nirC	repressor	Nitrite uptake transporter; membrane protein	n.s.	-6.39695	-3.77778	n.s.	-4.39157	n.s.
CDS	b3366	Fis	nirD	repressor	Nitrite reductase [NAD(P)H] subunit	n.s.	-29.05	-14.1905	-3.05	-18.7407	n.s.
CDS	b2234	Fis	nrdA	activator	Ribonucleoside-diphosphate reductase 1, alpha subunit; class Ia aerobic ribonucleotide reductase; B1 protein, R1 subunit	n.s.	n.s.	n.s.	n.s.	n.s.	n.s.
CDS	b2235	Fis	nrdB	activator	Ribonucleoside-diphosphate reductase 1, beta subunit; class Ia aerobic ribonucleotide reductase; B2 protein, R2 subunit	n.s.	n.s.	n.s.	n.s.	n.s.	n.s.
CDS	b4070	Fis	nrfA	repressor	Cytochrome c nitrite reductase, cytochrome c552, periplasmic; formate-dependent; required for NO synthesis	n.s.	-13.6557	-4.60251	n.s.	-9.05625	n.s.
CDS	b4071	Fis	nrfB	repressor	Cytochrome c nitrite reductase, pentaheme cytochrome, periplasmic; formate-dependent; required for NO synthesis	n.s.	-10.9167	-3.83333	n.s.	-8.76923	n.s.
CDS	b4072	Fis	nrfC	repressor	Formate-dependent nitrite reduction; nonheme FE-S protein, ferredoxin-like	n.s.	-20.3636	-3.77778	n.s.	-8.86364	n.s.
CDS	b4073	Fis	nrfD	repressor	Formate-dependent nitrite reduction; transmembrane protein similar to QOR	n.s.	-15.1333	-5.84	n.s.	-4.37778	n.s.
CDS	b4074	Fis	nrfE	repressor	Required for NrfA maturation; NrfEFG heme lyase complex; formate-dependent nitrite reduction	n.s.	n.s.	n.s.	n.s.	n.s.	n.s.
CDS	b4075	Fis	nrfF	repressor	Required for NrfA maturation; NrfEFG heme lyase complex; formate-dependent nitrite reduction	n.s.	n.s.	n.s.	n.s.	n.s.	n.s.
CDS	b4076	Fis	nrfG	repressor	Required for NrfA maturation; binds NrfA; NrfEFG heme lyase complex; formate-dependent nitrite reduction	n.s.	n.s.	n.s.	n.s.	n.s.	n.s.
CDS	b2288	Fis	nuoA	activator	NADH:ubiquinone oxidoreductase subunit A, complex I; NADH dehydrogenase I	n.s.	-3.88528	n.s.	n.s.	n.s.	n.s.
CDS	b2287	Fis	nuoB	activator	NADH:ubiquinone oxidoreductase subunit B, complex I; NADH dehydrogenase I	n.s.	-3.73289	n.s.	n.s.	n.s.	n.s.
CDS	b2286	Fis	nuoC	activator	NADH:ubiquinone oxidoreductase, fused CD subunit, complex I; NADH dehydrogenase I	-3.14427	-5.2445	n.s.	n.s.	n.s.	n.s.
CDS	b2285	Fis	nuoE	activator	NADH:ubiquinone oxidoreductase subunit E, complex I; NADH dehydrogenase I	-2.44769	-7.3015	n.s.	-7.17212	-2.80248	n.s.
CDS	b2284	Fis	nuoF	activator	NADH:ubiquinone oxidoreductase subunit F, complex I; NADH dehydrogenase I	-2.57619	-7.83122	n.s.	-10.3392	-3.30704	n.s.
CDS	b2283	Fis	nuoG	activator	NADH:ubiquinone oxidoreductase subunit G, complex I; NADH dehydrogenase I	-10.1684	-11.2226	n.s.	-14.1095	-4.83432	n.s.
CDS	b2282	Fis	nuoH	activator	NADH:ubiquinone oxidoreductase subunit H, complex I; NADH dehydrogenase I	-10.5317	-13.4868	n.s.	-17.9928	-6.37641	n.s.
CDS	b2281	Fis	nuoI	activator	NADH:ubiquinone oxidoreductase subunit I, complex I; NADH dehydrogenase I	-4.09624	-11.7824	n.s.	-14.7696	-6.61892	n.s.
CDS	b2280	Fis	nuoJ	activator	NADH:ubiquinone oxidoreductase subunit J, complex I; NADH dehydrogenase I	-4.13223	-11.5	n.s.	-8.54054	-6.33993	n.s.
CDS	b2279	Fis	nuoK	activator	NADH:ubiquinone oxidoreductase subunit K, complex I; NADH dehydrogenase I	-4.55963	-10.9565	n.s.	-7.41892	-4.23077	n.s.
CDS	b2278	Fis	nuoL	activator	NADH:ubiquinone oxidoreductase subunit L, complex I; NADH dehydrogenase I; NuoL facilitates the uptake of Na(+), is homologus to antiporters, and is implicated in proton pumping	-3.30249	-10.9688	n.s.	-4.06621	-8.11241	n.s.
CDS	b2277	Fis	nuoM	activator	NADH:ubiquinone oxidoreductase subunit M, complex I; contains the ubiquinone-binding site, is homologus to antiporters, and is implicated in proton pumping	-4.1254	-10.2546	n.s.	-15.3388	-32.1146	n.s.
CDS	b2276	Fis	nuoN	activator	NADH:ubiquinone oxidoreductase subunit N, complex I; NADH dehydrogenase I	-3.04775	-8.84173	n.s.	-3.84683	-36.6962	n.s.
CDS	b3169	Fis	nusA	activator	Transcription termination/antitermination L factor; mutant survives lambda induction	-2.23005	n.s.	n.s.	n.s.	n.s.	n.s.
CDS	b1335	Fis	ogt	repressor	O6-methylguanine-DNA methyltransferase, constitutive	2.175	n.s.	n.s.	2.84466	n.s.	n.s.
CDS	b1739	Fis	osmE	repressor	Osmotically inducible lipoprotein, function unknown	2.35662	6.15222	n.s.	n.s.	n.s.	n.s.
CDS	b4376	Fis	osmY	repressor	Osmotically induced periplasmic protein, function unknown; mutant is slightly salt sensitive	6.93511	28.3913	18.405	4.26644	6.34545	n.s.
CDS	b3073	Fis	patA	?	Putrescine:2-oxoglutaric acid aminotransferase; putrescine aminotransferase; sigma 54-dependent	3.44074	8.55039	11.376	2.25418	5.33531	n.s.
CDS	b0052	Fis	pdxA	activator	4-hydroxythreonine-4-phosphate dehydrogenase; fourth step in pyridoxal 5-phosphate biosynthesis; isoniazid resistance; requires divalent cations and NAD(P)+	-4.34362	n.s.	n.s.	-6.6119	-5.2426	n.s.
CDS	b0903	Fis	pflB	repressor	Formate acetyltransferase 1; pyruvate formate lyase I; induced anaerobically; radical activated by PflA; deactivated by AdhE	-2.25719	-7.44828	-7.13979	-4.78553	-21.5635	-2.48891
tRNA	b4134	Fis	pheU	activator	Phenylalanine tRNA(GAA)	n.s.	3.07955	2.74336	n.s.	n.s.	n.s.
tRNA	b2967	Fis	pheV	activator	Phenylalanine tRNA(GAA)	n.s.	-2.70833	n.s.	n.s.	n.s.	n.s.
CDS	b3164	Fis	pnp	activator	Polynucleotide phosphorylase; exoribonuclease; PNPase component of RNA degradosome; cold shock protein required for growth at low temperatures	n.s.	n.s.	n.s.	-2.55118	-2.02379	n.s.
tRNA	b3545	Fis	proK	activator	Proline tRNA(CGG) 1	n.s.	n.s.	n.s.	n.s.	n.s.	n.s.
tRNA	b2189	Fis	proL	activator	Proline tRNA(GGG) 2	n.s.	n.s.	n.s.	n.s.	n.s.	n.s.
tRNA	b3799	Fis	proM	activator	Proline tRNA(UGG) 3	-2.42105	n.s.	n.s.	n.s.	n.s.	n.s.
CDS	b4111	Fis	proP	activator	Proline/betaine permease, minor; osmosensor/osmoregulator	12.8249	6.72896	n.s.	2.39161	2.5297	n.s.
CDS	b1101	Fis	ptsG	dual	Glucose phophotransferase Enzyme IIBC(Glc); glucose permease; dimeric	-6.37074	-13.0634	n.s.	-2.73796	-11.7969	n.s.
CDS	b1101	Fis	ptsG	repressor	Glucose phophotransferase Enzyme IIBC(Glc); glucose permease; dimeric	-6.37074	-13.0634	n.s.	-2.73796	-11.7969	n.s.
CDS	b0945	Fis	pyrD	repressor	Dihydroorotate dehydrogenase, UMP biosynthesis	-10.1928	-2.84759	n.s.	-4.52335	-2.56361	n.s.
CDS	b0405	Fis	queA	activator	S-adenosylmethionine:tRNA ribosyltransferase-isomerase; queuosine biosynthesis	-3.696	n.s.	n.s.	-2.17891	n.s.	n.s.
CDS	b3167	Fis	rbfA	activator	Ribosome binding factor required for efficient processing of 16s rRNA; cold-shock adaptation protein; overexpression suppresses cold-sensitive 16S rRNA	n.s.	n.s.	n.s.	n.s.	n.s.	n.s.
CDS	b3170	Fis	rimP	activator	Factor required for maturation of 30S ribosomal subunits	-2.11555	n.s.	n.s.	n.s.	n.s.	n.s.
ncRNA	b3123	Fis	rnpB	activator	RNase P, M1 RNA enzyme component; involved in transfer RNA and 4.5S RNA-processing	n.s.	n.s.	n.s.	n.s.	n.s.	n.s.
ncRNA	b3123	Fis	rnpB	repressor	RNase P, M1 RNA enzyme component; involved in transfer RNA and 4.5S RNA-processing	n.s.	n.s.	n.s.	n.s.	n.s.	n.s.
CDS	b3231	Fis	rplM	repressor	50S ribosomal subunit protein L13; binds Zn(II)	-7.39472	-2.21057	n.s.	n.s.	-2.4241	n.s.
CDS	b3230	Fis	rpsI	repressor	30S ribosomal subunit protein S9	-7.60506	-2.25236	n.s.	n.s.	-2.17013	n.s.
CDS	b3165	Fis	rpsO	activator	30S ribosomal subunit protein S15	-2.79202	n.s.	n.s.	2.6824	2.32465	n.s.
rRNA	b3855	Fis	rrfA	activator	5S rRNA of rrnA operon	n.s.	n.s.	n.s.	n.s.	n.s.	n.s.
rRNA	b3971	Fis	rrfB	activator	5S rRNA of rrnB operon	n.s.	n.s.	n.s.	n.s.	n.s.	n.s.
rRNA	b3759	Fis	rrfC	activator	5S rRNA of rrnC operon	n.s.	n.s.	n.s.	n.s.	n.s.	n.s.
rRNA	b3274	Fis	rrfD	activator	5S rRNA of rrnD operon	n.s.	n.s.	n.s.	n.s.	n.s.	n.s.
rRNA	b4010	Fis	rrfE	activator	5S rRNA of rrnE operon	n.s.	n.s.	n.s.	n.s.	n.s.	n.s.
rRNA	b3272	Fis	rrfF	activator	5S rRNA of rrnD operon	n.s.	n.s.	n.s.	n.s.	n.s.	n.s.
rRNA	b2588	Fis	rrfG	activator	5S rRNA of rrnG operon	n.s.	n.s.	n.s.	n.s.	n.s.	n.s.
rRNA	b0205	Fis	rrfH	activator	5S rRNA of rrnH operon	n.s.	n.s.	n.s.	n.s.	n.s.	n.s.
rRNA	b3854	Fis	rrlA	activator	23S rRNA of rrnA operon	n.s.	n.s.	n.s.	n.s.	n.s.	n.s.
rRNA	b3970	Fis	rrlB	activator	23S rRNA of rrnB operon	n.s.	n.s.	n.s.	n.s.	n.s.	n.s.
rRNA	b3758	Fis	rrlC	activator	23S rRNA of rrnC operon	n.s.	n.s.	n.s.	n.s.	n.s.	n.s.
rRNA	b3275	Fis	rrlD	activator	23S rRNA of rrnD operon	n.s.	n.s.	n.s.	n.s.	n.s.	n.s.
rRNA	b4009	Fis	rrlE	activator	23S rRNA of rrnE operon	n.s.	n.s.	n.s.	n.s.	n.s.	n.s.
rRNA	b2589	Fis	rrlG	activator	23S rRNA of rrnG operon	n.s.	n.s.	n.s.	n.s.	n.s.	n.s.
rRNA	b0204	Fis	rrlH	activator	23S rRNA of rrnH operon	n.s.	n.s.	n.s.	n.s.	n.s.	n.s.
rRNA	b3851	Fis	rrsA	activator	16S rRNA of rrnA operon	n.s.	n.s.	n.s.	n.s.	n.s.	n.s.
rRNA	b3968	Fis	rrsB	activator	16S rRNA of rrnB operon	n.s.	n.s.	n.s.	n.s.	n.s.	n.s.
rRNA	b3756	Fis	rrsC	activator	16S rRNA of rrnC operon	n.s.	n.s.	n.s.	n.s.	n.s.	n.s.
rRNA	b3278	Fis	rrsD	activator	16S rRNA of rrnD operon	n.s.	n.s.	n.s.	n.s.	n.s.	n.s.
rRNA	b4007	Fis	rrsE	activator	16S rRNA of rrnE operon	n.s.	n.s.	n.s.	n.s.	n.s.	n.s.
rRNA	b2591	Fis	rrsG	activator	16S rRNA of rrnG operon	n.s.	n.s.	n.s.	n.s.	n.s.	n.s.
rRNA	b0201	Fis	rrsH	activator	16S rRNA of rrnH operon	n.s.	n.s.	n.s.	n.s.	n.s.	n.s.
CDS	b0051	Fis	rsmA	activator	16S rRNA m(6)A1518, m(6)A1519 dimethyltransferase, SAM-dependent; mutant is kasugamycin resistant; multicopy suppressor of era(Cs)	-2.39982	n.s.	n.s.	-2.0122	n.s.	n.s.
tRNA	b0971	Fis	serT	activator	Serine tRNA(UGA) 1	n.s.	2.07025	4.27919	n.s.	n.s.	n.s.
tRNA	b1032	Fis	serX	activator	Serine tRNA(GGA) 5	n.s.	n.s.	n.s.	n.s.	n.s.	n.s.
CDS	b1480	Fis	sra	activator	SRA (stationary-phase-induced ribosome-associated) protein; Protein D; present in copy number/ribosome = 0.1 (exp) to 0.4 (stat); previously called 30S ribosomal subunit protein S22, RpsV	2.59574	3.33889	n.s.	3.95804	3.0347	n.s.
ncRNA	b2911	Fis	ssrS	activator	6S sRNA inhibits RNA polymerase promoter binding; template for RNA-directed pRNA synthesis by RNAP; mimics an open promoter	n.s.	n.s.	n.s.	n.s.	n.s.	n.s.
ncRNA	b2911	Fis	ssrS	repressor	6S sRNA inhibits RNA polymerase promoter binding; template for RNA-directed pRNA synthesis by RNAP; mimics an open promoter	n.s.	n.s.	n.s.	n.s.	n.s.	n.s.
tRNA	b3979	Fis	thrT	activator	Threonine tRNA(GGU) 3	-2.40648	n.s.	n.s.	-2.12227	-2.01008	n.s.
tRNA	b3976	Fis	thrU	activator	Threonine tRNA(UGU) 4	n.s.	n.s.	n.s.	n.s.	n.s.	n.s.
tRNA	b3273	Fis	thrV	activator	Threonine tRNA(GGU) 1 in rrnD	n.s.	n.s.	n.s.	n.s.	n.s.	n.s.
tRNA	b0244	Fis	thrW	activator	Threonine tRNA(CGU) 2	n.s.	n.s.	n.s.	n.s.	n.s.	n.s.
CDS	b1274	Fis	topA	repressor	Topoisomerase I	n.s.	n.s.	n.s.	-2.35986	n.s.	n.s.
CDS	b1274	Fis	topA	activator	Topoisomerase I	n.s.	n.s.	n.s.	-2.35986	n.s.	n.s.
CDS	b1229	Fis	tpr	activator	Protamine-like protein, in tyrT primary transcript	n.s.	n.s.	n.s.	n.s.	n.s.	n.s.
CDS	b1421	Fis	trg	activator	Ribose, galactose chemoreceptor, methyl-accepting; MCP III; flagellar regulon	-2.01293	-2.48578	-6.64143	n.s.	n.s.	n.s.
CDS	b3965	Fis	trmA	activator	tRNA m(5)U54 methyltransferase, SAM-dependent	n.s.	n.s.	n.s.	-3.29296	n.s.	n.s.
CDS	b3166	Fis	truB	activator	tRNA pseudouridine(55) synthase	-2.43335	-2.53138	n.s.	-2.58462	-2.19947	n.s.
CDS	b3980	Fis	tufB	activator	EF-Tu, Elongation Factor-Translation, unstable; GTP-dependent binding of aa-tRNA to the A-site of ribosomes; has intrinsic GTPase activity when bound to kirromycin; subunit of RNA phage Q beta replicase	n.s.	n.s.	n.s.	n.s.	n.s.	n.s.
tRNA	b1231	Fis	tyrT	activator	Tyrosine tRNA(GUA) 1; tandemly duplicated	-2.56303	-2.44444	n.s.	-2.29932	-2.49	n.s.
tRNA	b3977	Fis	tyrU	activator	Tyrosine tRNA(GUA) 2	n.s.	n.s.	n.s.	-2.41995	-2.30319	n.s.
tRNA	b1230	Fis	tyrV	activator	Tyrosine tRNA(GUA) 1; tandemly duplicated	-2.61446	-2.19277	n.s.	-2.5914	-2.72414	n.s.
tRNA	b0744	Fis	valT	activator	Valine tRNA(UAC) 1; duplicate gene with triplicated valUXY	-5.13092	-2.27139	n.s.	-4.88729	-2.12929	n.s.
tRNA	b2401	Fis	valU	activator	Valine tRNA(UAC) 1; tandemly triplicate	-4.71498	-3.71143	n.s.	-4.0437	-3.51881	n.s.
tRNA	b2402	Fis	valX	activator	Valine tRNA(UAC) 1; tandemly triplicate	-5.22051	-3.79065	n.s.	-4.57104	-3.74894	n.s.
tRNA	b2403	Fis	valY	activator	Valine tRNA(UAC) 1; tandemly triplicate	-5.10256	-5.7619	n.s.	-4.38	-3.05882	n.s.
CDS	b3566	Fis	xylF	repressor	Periplasmic xylose-binding protein, transport system	n.s.	n.s.	n.s.	n.s.	n.s.	n.s.
CDS	b3567	Fis	xylG	repressor	D-Xylose ABC transporter ATP-binding subunit, fused tandem domains	n.s.	n.s.	n.s.	2.06122	2.76471	n.s.
CDS	b3568	Fis	xylH	repressor	D-xylose ABC transporter permease subunit	n.s.	n.s.	n.s.	3.46875	4.7451	n.s.
CDS	b3569	Fis	xylR	repressor	Transcriptional activator for xylAB, xylFGHR divergon; AraC family	n.s.	n.s.	n.s.	2.42548	n.s.	n.s.
CDS	b1797	Fis	yeaR	repressor	Stress-induced protein, function unknown; DUF1971 family; involved in cadmium and peroxide resistance	n.s.	4.625	11.2	3.33333	8.85714	n.s.
CDS	b2236	Fis	yfaE	activator	Ferredoxin involved with ribonucleotide reductase cofactor; diferric-tyrosyl radical (Y*) cofactor maintenance	n.s.	-2.7972	n.s.	-4.91209	-5.19403	n.s.
CDS	b3221	Fis	yhcH	repressor	Required for swarming phenotype, function unknown; last gene in nanATEK-yhcH operon, but not required for growth on sialic acid	2.73874	2.21053	n.s.	3.13008	3.09184	n.s.
CDS	b4068	Fis	yjcH	repressor	Inner membrane protein, DUF485 family, function unknown	-5.14706	n.s.	n.s.	n.s.	n.s.	n.s.
CDS	b1796	Fis	yoaG	repressor	Stress-induced protein, function unknown; involved in cadmium and peroxide resistance	n.s.	n.s.	n.s.	4.71429	n.s.	n.s.
CDS	b1891	FlhDC		activator	Transcriptional activator of flagellar class II operons; forms heterotetramer with FlhD; CsrA regulon; may be allosteric effector of FlhD	-2.68527	-3.28515	n.s.	n.s.	n.s.	n.s.
CDS	b1892	FlhDC		activator	Transcriptional activator of flagellar class II operons; forms heterotetramer with FlhC; possible role in regulation of cell division; can function in vivo independently of FlhC, but does not bind DNA by itself; contains HTH motif	-5.5903	-5.39521	n.s.	-7.08642	-4.95886	n.s.
CDS	b2201	FlhDC	ccmA	activator	Heme export ABC transporter ATP-binding protein; CcmABCD transporter complex	n.s.	-2.67544	n.s.	n.s.	-4.25134	n.s.
CDS	b2200	FlhDC	ccmB	activator	Heme export ABC transporter permease; CcmABCD transporter complex	-3.48387	-4.13043	n.s.	-2.90244	-5.51111	n.s.
CDS	b2199	FlhDC	ccmC	activator	Heme export ABC transporter permease; CcmABCD transporter complex; delivers heme to and interacts with CcmE	-2.44211	-4.41353	n.s.	-2.27434	-5.0098	n.s.
CDS	b2198	FlhDC	ccmD	activator	Heme export ABC transporter holo-CcmE release factor; CcmABCD transporter complex	n.s.	n.s.	n.s.	n.s.	-3.63636	n.s.
CDS	b2197	FlhDC	ccmE	activator	Heme chaperone, membrane-anchored, periplasmic	-3.88889	-3.39362	n.s.	n.s.	-4.55738	n.s.
CDS	b2196	FlhDC	ccmF	activator	Heme lyase, with CcmH, required for transfer of heme to apocytochrome from heme-CcmE	-3.45385	-3.98477	n.s.	-4.96	-7.85057	n.s.
CDS	b2194	FlhDC	ccmH	activator	Heme lyase, with CcmF, required for transfer of heme to apocytochrome from heme-CcmE	n.s.	-3.05076	n.s.	n.s.	-2.25974	n.s.
CDS	b1072	FlhDC	flgA	activator	Flagellar basal body P-ring formation	-19.4833	-6.21179	-6.47581	-2.3206	-26.0787	n.s.
CDS	b1073	FlhDC	flgB	activator	Flagellar basal body rod subunit	-22.2123	-6.25557	-7.72394	-10.1043	-237.246	n.s.
CDS	b1074	FlhDC	flgC	activator	Flagellar basal body rod subunit	-18.4675	-5.75098	-7.18232	-8.56406	-67.6223	n.s.
CDS	b1075	FlhDC	flgD	activator	Flagellar basal body rod modification	-19.1796	-5.45792	-6.97994	-8.40898	-48.7155	n.s.
CDS	b1076	FlhDC	flgE	activator	Flagellar hook subunit protein	-19.0844	-6.26617	-6.48194	-11.4117	-59.2895	n.s.
CDS	b1077	FlhDC	flgF	activator	Flagellar basal body rod subunit	-21.2707	-7.95652	-5.8112	-15.202	-68.4118	n.s.
CDS	b1078	FlhDC	flgG	activator	Flagellar basal body rod major subunit	-19.785	-7.52247	-5.59314	-12.3794	-60.4429	n.s.
CDS	b1079	FlhDC	flgH	activator	Flagellar synthesis, basal body L-ring lipoprotein	-21.2394	-10.1418	-5.55946	-46.0208	-75.3158	n.s.
CDS	b1080	FlhDC	flgI	activator	Basal body P-ring flagellar protein	-21.1787	-10.5722	-4.61296	-96.5604	-78.4783	n.s.
CDS	b1081	FlhDC	flgJ	activator	Flagellum-specific muramidase	-17.2381	-8.86878	-5.43353	-55.3936	-74.1087	n.s.
CDS	b1071	FlhDC	flgM	activator	Anti-sigma 28 (FliA) factor; regulator of FlhD	n.s.	n.s.	-2.7749	3.91025	2.6994	n.s.
CDS	b1070	FlhDC	flgN	activator	Initiation of flagellar filament assembly	n.s.	n.s.	-3.02848	2.77239	n.s.	n.s.
CDS	b1879	FlhDC	flhA	activator	Flagellar export pore protein, integral membrane protein	-15.5081	-6.13604	-3.98163	-12.3611	-28.8736	n.s.
CDS	b1880	FlhDC	flhB	activator	Flagellin export apparatus, substrate specificity protein; determines the order of subunit export	-7.13519	-5.70288	-4.37977	-3.52605	-49.2698	n.s.
CDS	b1878	FlhDC	flhE	activator	Proton seal during flagellar secretion; periplasmic; bound to flagellar basal body; required for full swarming motility	-13.8197	-12.963	-4.96774	-37.32	-43.4286	n.s.
CDS	b1922	FlhDC	fliA	activator	Transcription factor sigma 28 for class III flagellar operons	n.s.	-2.95752	-5.85861	n.s.	n.s.	n.s.
CDS	b1924	FlhDC	fliD	activator	Hook-associated protein 2, axial family	n.s.	-2.1823	-3.73309	-7.49591	-8.04619	n.s.
CDS	b1937	FlhDC	fliE	activator	Flagellar synthesis; basal body component	-12.758	-7.07317	-3.9386	-5.22877	-60.48	3.24161
CDS	b1938	FlhDC	fliF	activator	Flagellar basal body M-ring protein	-24.4202	-8.31665	-4.82622	-10.0894	-149.371	n.s.
CDS	b1939	FlhDC	fliG	activator	Rotor protein for flagellar motor switching and energizing; role in flagellar assembly	-25.1009	-10.5986	-5.90399	-29.4905	-127.746	n.s.
CDS	b1940	FlhDC	fliH	activator	Negative regulator of FliI ATPase activity; involved in flagellar assembly and export	-12.3618	-9.53108	-6.11144	-82.2568	-155.533	n.s.
CDS	b1941	FlhDC	fliI	activator	Cytoplasmic membrane ATPase involved in flagellar assembly; involved in export of flagellar axial protein subunits	-18.0556	-13.008	-5.65018	-187.955	-472.333	n.s.
CDS	b1942	FlhDC	fliJ	activator	Flagellin export apparatus soluble chaperone	-28.0833	-12.2741	-6.2029	-159.857	-96.1333	n.s.
CDS	b1943	FlhDC	fliK	activator	Hook filament junction; controls hook length	-23.5092	-13.5201	-6.17712	-243.069	-191.269	n.s.
CDS	b1944	FlhDC	fliL	activator	Affects rotational direction of flagella during chemotaxis	-12.9165	-3.80544	-5.25777	-4.83322	-18.0404	n.s.
CDS	b1945	FlhDC	fliM	activator	Flagellar synthesis, motor switching and energizing	-16.1493	-4.31759	-4.06012	-11.3901	-25.97	n.s.
CDS	b1946	FlhDC	fliN	activator	Flagellar switch protein	-16.648	-6.59249	-3.49886	-8.58854	-11.9458	n.s.
CDS	b1947	FlhDC	fliO	activator	Flagellin export apparatus, integral membrane protein	-16.9885	-7.64417	n.s.	-7.79048	-10.2264	n.s.
CDS	b1948	FlhDC	fliP	activator	Flagellin export apparatus, integral membrane protein	-20.8468	-9.19802	n.s.	-13.0663	-17.9556	n.s.
CDS	b1949	FlhDC	fliQ	activator	Flagellin export apparatus, integral membrane protein	-22.375	-11.3673	n.s.	-28.2857	-24.25	n.s.
CDS	b1950	FlhDC	fliR	activator	Flagellin export apparatus, integral membrane protein	-12.4462	-9.77143	n.s.	-35.84	-37.1875	n.s.
CDS	b1925	FlhDC	fliS	activator	Flagellar chaperone, inhibits premature FliC assembly; cytosolic	n.s.	-3.20264	-4.35522	-42.863	-79.5974	n.s.
CDS	b1926	FlhDC	fliT	activator	Flagellar synthesis, predicted chaperone, role unknown	n.s.	-3.62413	-4.53008	-55.9733	-60.8209	n.s.
CDS	b1920	FlhDC	fliY	activator	Cystine-binding protein, periplasmic; part of a L-cysteine/L-cystine shuttle system confering hydrogen peroxide resistance; not required for motility; may regulate FliA (sigma 28)	-3.75803	-7.39697	n.s.	-6.98409	-5.17023	n.s.
CDS	b1921	FlhDC	fliZ	activator	DNA-binding RpoS antagonist; transiently inhibits RpoS in post-exponential phase; timing factor allowing motility to continue for a while during starvation; not required for normal motility	n.s.	-3.8439	-5.19378	n.s.	n.s.	n.s.
CDS	b2241	FlhDC	glpA	activator	Anaerobic glycerol-3-phosphate dehydrogenase subunit A; FAD-binding	-12.6196	-30.5067	-34.4103	-5.24181	-15.7296	n.s.
CDS	b2242	FlhDC	glpB	activator	Anaerobic glycerol-3-phosphate dehydrogenase subunit B; FMN-binding	-6.0466	-30.338	-24.3811	-9.06579	-29.6733	n.s.
CDS	b2243	FlhDC	glpC	activator	Anaerobic glycerol-3-phosphate dehydrogenase subunit C; 4Fe-4S iron-sulfur cluster and membrane anchor	-4.80042	-29.3817	-22.5553	-10.0196	-69.9423	n.s.
CDS	b0655	FlhDC	gltI	activator	Glutamate, aspartate binding protein, periplasmic; DEBP; part of GltJKLI ABC transporter	n.s.	-2.44997	n.s.	-2.49205	n.s.	n.s.
CDS	b0654	FlhDC	gltJ	activator	Glutamate, aspartate ABC transporter permease	n.s.	-3.42857	n.s.	-2.4717	n.s.	n.s.
CDS	b0653	FlhDC	gltK	activator	Glutamate, aspartate ABC transporter permease	-2.2943	-3.34884	n.s.	-4.36957	-2.66383	n.s.
CDS	b0652	FlhDC	gltL	activator	Glutamate, aspartate ABC transporter ATP-binding protein	n.s.	-2.16598	n.s.	n.s.	n.s.	n.s.
CDS	b2713	FlhDC	hydN	activator	Iron-sulfur protein required for Hyd-3 activity	n.s.	n.s.	n.s.	n.s.	n.s.	n.s.
CDS	b2712	FlhDC	hypF	activator	Hydrogenases 1,2,3 accessory protein; required for CN ligand synthesis at the metallocenter; HypF carbamoyltransferase activity forms thiocarbamate at terminal Cys of HypE; monomeric	-2.65455	-3.0506	-3.36905	-3.24832	-7.2439	n.s.
CDS	b3236	FlhDC	mdh	repressor	Malate dehydrogenase, NAD-dependent	n.s.	n.s.	n.s.	-3.21737	-3.45971	n.s.
CDS	b2149	FlhDC	mglA	repressor	Methyl-galactoside transporter	-14.9286	-5.61458	n.s.	-15.087	-2.57143	n.s.
CDS	b2150	FlhDC	mglB	repressor	D-galactose-, D-glucose-binding protein, periplasmic; substrate recognition for transport and chemotaxis; binds calcium	-5.55096	n.s.	n.s.	-2.81211	n.s.	n.s.
CDS	b2148	FlhDC	mglC	repressor	Methyl-galactoside transport and galactose taxis	-8.02299	-7.03922	n.s.	-18.8293	-3.51685	n.s.
CDS	b2206	FlhDC	napA	activator	Nitrate reductase, periplasmic	-5.29303	-27.3903	n.s.	-6.57011	-15.8913	n.s.
CDS	b2203	FlhDC	napB	activator	Nitrate reductase, periplasmic	n.s.	-6.5	n.s.	-2.98113	-8.57576	n.s.
CDS	b2202	FlhDC	napC	activator	Quinol dehydrogenase, electron source for NapAB; membrane-bound; bound hemes	n.s.	-4.07527	n.s.	n.s.	-4.95	n.s.
CDS	b2207	FlhDC	napD	activator	Twin-arginine signal-peptide-binding chaperone for NapA	-41	-84.1667	n.s.	-8.22727	-19.0435	9.95455
CDS	b2208	FlhDC	napF	activator	Required for NapAB nitrate-dependent growth with ubiquinone; not essential for electron transfer from ubiquinol or menaquinol to NapAB (Brondijk, 2002); may have energy-conservng role in ubiquinol oxidation; non-haem, iron-sulfur protein	-48.1538	-47.7586	n.s.	-14.5895	-19.119	10.8291
CDS	b2205	FlhDC	napG	activator	Quinol dehydrogenase, periplasmic protein; mediates electron transfer from ubiquinol/naphthoquinone to NapAB, via NapC; non-haem, iron-sulfur protein	n.s.	-30.697	-3.59615	-7.32143	-20.0455	6.54194
CDS	b2204	FlhDC	napH	activator	Quinol dehydrogenase, membrane protein; polyferredoxin; mediates electron transfer from ubiquinol/naphthoquinone to NapAB, via NapC; non-haem, iron-sulfur protein	n.s.	-19.2745	n.s.	-5.17021	-9.3956	8.20896
CDS	b4070	FlhDC	nrfA	activator	Cytochrome c nitrite reductase, cytochrome c552, periplasmic; formate-dependent; required for NO synthesis	n.s.	-13.6557	-4.60251	n.s.	-9.05625	n.s.
CDS	b4071	FlhDC	nrfB	activator	Cytochrome c nitrite reductase, pentaheme cytochrome, periplasmic; formate-dependent; required for NO synthesis	n.s.	-10.9167	-3.83333	n.s.	-8.76923	n.s.
CDS	b4072	FlhDC	nrfC	activator	Formate-dependent nitrite reduction; nonheme FE-S protein, ferredoxin-like	n.s.	-20.3636	-3.77778	n.s.	-8.86364	n.s.
CDS	b4073	FlhDC	nrfD	activator	Formate-dependent nitrite reduction; transmembrane protein similar to QOR	n.s.	-15.1333	-5.84	n.s.	-4.37778	n.s.
CDS	b4074	FlhDC	nrfE	activator	Required for NrfA maturation; NrfEFG heme lyase complex; formate-dependent nitrite reduction	n.s.	n.s.	n.s.	n.s.	n.s.	n.s.
CDS	b4075	FlhDC	nrfF	activator	Required for NrfA maturation; NrfEFG heme lyase complex; formate-dependent nitrite reduction	n.s.	n.s.	n.s.	n.s.	n.s.	n.s.
CDS	b4076	FlhDC	nrfG	activator	Required for NrfA maturation; binds NrfA; NrfEFG heme lyase complex; formate-dependent nitrite reduction	n.s.	n.s.	n.s.	n.s.	n.s.	n.s.
CDS	b2826	FlhDC	ppdA	activator	Function unknown; regulated by FlhDC and FliA; mutants are not defective in motlity or chemotaxis; first 6 residues may be cleaved by prepilin peptidase to leave an N-terminal methyltyrosine	4.77273	n.s.	n.s.	8.24	3.0303	n.s.
CDS	b2825	FlhDC	ppdB	activator	Function unknown; regulated by FlhDC and FliA; mutants are not defective in motlity or chemotraxis; first 7 residues may be cleaved by prepilin peptidase to leave an N-terminal methylphenylalanine	2.92	n.s.	n.s.	4.69091	2.41429	n.s.
CDS	b2823	FlhDC	ppdC	activator	Required for swarming phenotype, function unknown; first 10 residues may be cleaved by prepilin peptidase to leave an N-terminal methylphenylalanine	2.42857	n.s.	n.s.	4.84211	2.60377	n.s.
CDS	b2822	FlhDC	recC	activator	RecBCD Exonuclease V subunit, recombination and repair; chi-activated RecBCD recombinase subunit; binds RecB and RecD; may confer processivity on holoenzyme	n.s.	n.s.	n.s.	n.s.	n.s.	n.s.
CDS	b1194	FlhDC	ycgR	activator	Flagellar velocity braking protein, c-di-GMP-regulated	3.14755	-2.46385	n.s.	2.02037	n.s.	n.s.
CDS	b1904	FlhDC	yecR	activator	Required for phage lambda growth and antibiotic resistance; verified lipoprotein, function unknown	-13.9375	-8.03152	-5.99324	-8.20222	-29.7317	n.s.
CDS	b2737	FlhDC	ygbK	activator	Function unknown; regulated by FlhDC and FliA; mutants are not defective in motility or chemotraxis	n.s.	n.s.	n.s.	6.37273	n.s.	n.s.
CDS	b2824	FlhDC	ygdB	activator	Function unknown, DUF2509 family	2.23077	n.s.	n.s.	4.45238	2.07547	n.s.
CDS	b3525	FlhDC	yhjH	activator	Cyclic-di-GMP phosphodiesterase, FlhDC-regulated; impaired swimming; suppresses motility defect of hns mutants in multicopy	n.s.	n.s.	n.s.	4.89208	3.6223	n.s.
CDS	b1921	FliZ		repressor	DNA-binding RpoS antagonist; transiently inhibits RpoS in post-exponential phase; timing factor allowing motility to continue for a while during starvation; not required for normal motility	n.s.	-3.8439	-5.19378	n.s.	n.s.	n.s.
CDS	b1042	FliZ	csgA	repressor	Curli subunit, major; CsgA curlin, cryptic	n.s.	2.10569	n.s.	4.40845	12.3611	n.s.
CDS	b1041	FliZ	csgB	repressor	Curli nucleator protein curlin CsgB, minor curli subunit	n.s.	2.52174	n.s.	7.71429	16.2381	n.s.
CDS	b1043	FliZ	csgC	repressor	Curli assembly protein	-5.98013	-9.35632	-6.17188	-3.61957	-13.1296	n.s.
CDS	b1040	FliZ	csgD	repressor	Transcriptional activator for csgBA and other genes	n.s.	n.s.	n.s.	10.9722	13.2683	n.s.
CDS	b1039	FliZ	csgE	repressor	Curlin secretion specificity factor; blocks CsgA amyloid formation; CsgEFG curlin secretion complex	n.s.	n.s.	n.s.	n.s.	5.41026	n.s.
CDS	b1038	FliZ	csgF	repressor	OM protein required for curli nucleation by CsgB; CsgEFG curlin secretion complex	-4.33333	-6.85714	n.s.	n.s.	3.80952	n.s.
CDS	b1037	FliZ	csgG	repressor	Pore-forming OM lipoprotein for curli subunit secretion; CsgEFG curlin secretion complex	n.s.	-2.10811	n.s.	n.s.	2.17647	n.s.
CDS	b1891	FliZ	flhC	repressor	Transcriptional activator of flagellar class II operons; forms heterotetramer with FlhD; CsrA regulon; may be allosteric effector of FlhD	-2.68527	-3.28515	n.s.	n.s.	n.s.	n.s.
CDS	b1892	FliZ	flhD	repressor	Transcriptional activator of flagellar class II operons; forms heterotetramer with FlhC; possible role in regulation of cell division; can function in vivo independently of FlhC, but does not bind DNA by itself; contains HTH motif	-5.5903	-5.39521	n.s.	-7.08642	-4.95886	n.s.
CDS	b1493	FliZ	gadB	repressor	Glutamate decarboxylase B, vitamin B6-dependent; hexameric	3.26316	2.54286	n.s.	n.s.	n.s.	n.s.
CDS	b1492	FliZ	gadC	repressor	Glutamate-GABA antiporter; glutamate-dependent enzyme, may function in protection against cytoplasmic acidification	2.87129	n.s.	n.s.	3.86607	n.s.	n.s.
CDS	b3512	FliZ	gadE	repressor	Transcriptional regulator of gadA and gadBC	n.s.	-4.6	n.s.	n.s.	n.s.	n.s.
CDS	b1285	FliZ	gmr	repressor	Cyclic-di-GMP phosphodiesterase; csgD regulator; modulates protein stability of RNase II; dual domain protein; defective cyclase domain	2.59672	3.3224	3.29821	n.s.	2.92429	n.s.
CDS	b3510	FliZ	hdeA	repressor	Periplasmic chaperone of acid-denatured proteins; H-NS repressed	n.s.	n.s.	n.s.	n.s.	n.s.	n.s.
CDS	b3509	FliZ	hdeB	repressor	Periplasmic chaperone of acid-denatured proteins; H-NS repressed	n.s.	n.s.	n.s.	n.s.	n.s.	n.s.
CDS	b3513	FliZ	mdtE	repressor	Anaerobic multidrug efflux transporter MdtEF-TolC; toxic nitrosated indole efflux; membrane fusion protein (MFP) component, lipoprotein	n.s.	n.s.	n.s.	n.s.	n.s.	n.s.
CDS	b3514	FliZ	mdtF	repressor	Anaerobic multidrug efflux transporter MdtEF-TolC; toxic nitrosated indole efflux; RND family permease component	n.s.	n.s.	n.s.	n.s.	n.s.	n.s.
CDS	b2127	FliZ	mlrA	repressor	Transcriptional regulator of csgD	2.4	3.35897	3.76106	n.s.	n.s.	n.s.
CDS	b4376	FliZ	osmY	repressor	Osmotically induced periplasmic protein, function unknown; mutant is slightly salt sensitive	6.93511	28.3913	18.405	4.26644	6.34545	n.s.
CDS	b3508	FliZ	yhiD	repressor	Predicted Mg(2+) transport ATPase, MgtC family, function unknown; inner membrane protein	n.s.	n.s.	n.s.	n.s.	3	n.s.
CDS	b1334	FNR		dual	Global transcription factor for anaerobic growth; [4FE-4S] cluster; homodimeric	n.s.	n.s.	n.s.	n.s.	1.99442	n.s.
CDS	b0114	FNR	aceE	dual	Pyruvate dehydrogenase, decarboxylase component E1; acetate requirement	n.s.	-2.31376	n.s.	n.s.	-2.16064	n.s.
CDS	b0114	FNR	aceE	repressor	Pyruvate dehydrogenase, decarboxylase component E1; acetate requirement	n.s.	-2.31376	n.s.	n.s.	-2.16064	n.s.
CDS	b0115	FNR	aceF	dual	Pyruvate dehydrogenase, dihydrolipoamide acetyltransferase E2; acetate requirement	n.s.	-3.27511	n.s.	-3.12971	-4.20287	n.s.
CDS	b0115	FNR	aceF	repressor	Pyruvate dehydrogenase, dihydrolipoamide acetyltransferase E2; acetate requirement	n.s.	-3.27511	n.s.	-3.12971	-4.20287	n.s.
CDS	b2296	FNR	ackA	activator	Acetate kinase, produces acetyl phosphate; mutants are fluoroacetate resistant; creBC regulon; binds Zn(II)	n.s.	-2.61492	-3.4933	n.s.	n.s.	n.s.
CDS	b1276	FNR	acnA	repressor	Aconitase A, stationary phase induced; iron-sulfur cluster; apo-enzyme binds mRNA for negative translational autoregulation; negatively regulated by ryhB RNA as part of indirect positive regulation by Fur	16.9313	5.2026	n.s.	n.s.	n.s.	n.s.
CDS	b3265	FNR	acrE	activator	AcrEF-TolC efflux pump, multidrug/solvent resistance; membrane-fusion lipoprotein	n.s.	n.s.	n.s.	n.s.	n.s.	n.s.
CDS	b3266	FNR	acrF	activator	AcrEF-TolC efflux pump, multidrug/solvent resistance; osmotically remedial envelope defect	n.s.	n.s.	n.s.	2.04661	n.s.	n.s.
CDS	b1241	FNR	adhE	activator	Alcohol dehydrogenase, largely anaerobic; aerobic antioxidant; acetaldehyde-CoA dehydrogenase, CoA-linked; allyl alcohol resistance	-4.88037	-8.63556	-8.58264	-19.6769	-33.0485	n.s.
CDS	b3072	FNR	aer	activator	Aerotaxis and redox taxis sensor; flavoprotein; senses intracellular energy (redox) levels, and mediates energy taxis, as does Tsr	n.s.	n.s.	n.s.	5.77396	6.54706	n.s.
CDS	b1415	FNR	aldA	repressor	Aldehyde dehydrogenase, NAD-dependent; active on lactaldehyde, glycolaldehyde, and other aldehydes	-5.01554	-2.45675	n.s.	-14.9748	-6.90785	n.s.
CDS	b0451	FNR	amtB	dual	Ammonia gas channel; sequesters GlnK, a negative regulator of AmtB activity, to the inner membrane; bi-directional facilitated diffusion	n.s.	n.s.	n.s.	n.s.	n.s.	n.s.
CDS	b2957	FNR	ansB	activator	L-Asparaginase II	n.s.	-4.16346	-17.7072	n.s.	-5.79231	n.s.
CDS	b4401	FNR	arcA	activator	Response regulator, represses aerobic genes during anaerobic growth; also activates some anaerobic genes; phosphorylated by two-component sensor kinase ArcB; RpoS represssor	3.50829	n.s.	n.s.	5.66334	5.33625	n.s.
CDS	b4401	FNR	arcA	repressor	Response regulator, represses aerobic genes during anaerobic growth; also activates some anaerobic genes; phosphorylated by two-component sensor kinase ArcB; RpoS represssor	3.50829	n.s.	n.s.	5.66334	5.33625	n.s.
CDS	b4139	FNR	aspA	activator	L-Aspartate ammonia-lyase; L-aspartase	-4.77542	-14.8864	-18.0856	-3.8459	-10.5493	n.s.
CDS	b0928	FNR	aspC	dual	Aspartate aminotransferase, AspAT; kynurenine aminotransferase; glutamine transaminase K	n.s.	n.s.	n.s.	n.s.	n.s.	n.s.
CDS	b3532	FNR	bcsB	activator	Cellulose synthase, regulatory subunit; may bind cyclic-di-GMP; probably periplasmic	n.s.	n.s.	n.s.	-2.22302	n.s.	n.s.
CDS	b3531	FNR	bcsZ	activator	Endo-1,4-D-glucanase; breaks down carboxymethylcellulose; periplasmic cellulase	n.s.	n.s.	n.s.	n.s.	n.s.	n.s.
CDS	b4133	FNR	cadC	activator	Transcriptional activator for cadBA, low external pH-, low oxygen-, excess lysine-responsive; homodimeric	n.s.	n.s.	n.s.	n.s.	n.s.	n.s.
CDS	b0039	FNR	caiA	activator	Crotonobetaine reductase, CII component	n.s.	n.s.	-2.14286	n.s.	n.s.	n.s.
CDS	b0038	FNR	caiB	activator	Carnitine dehydratase; crotonobetaine reductase, CI component	2.38095	n.s.	n.s.	n.s.	n.s.	n.s.
CDS	b0037	FNR	caiC	activator	Crotonobetain/carnitine-CoA ligase	n.s.	-2.22449	n.s.	n.s.	n.s.	n.s.
CDS	b0036	FNR	caiD	activator	Carnitinyl-CoA dehydratase	n.s.	n.s.	n.s.	n.s.	n.s.	n.s.
CDS	b0035	FNR	caiE	activator	Stimulates activities of CaiD and CaiB	n.s.	n.s.	n.s.	n.s.	n.s.	n.s.
CDS	b0034	FNR	caiF	activator	Transcriptional activator of cai operon	n.s.	n.s.	n.s.	2.86735	2.625	n.s.
CDS	b0040	FNR	caiT	activator	L-carnitine/gamma-butyrobetaine antiporter; trimeric; BCCT family	n.s.	n.s.	n.s.	n.s.	n.s.	n.s.
CDS	b2201	FNR	ccmA	activator	Heme export ABC transporter ATP-binding protein; CcmABCD transporter complex	n.s.	-2.67544	n.s.	n.s.	-4.25134	n.s.
CDS	b2200	FNR	ccmB	activator	Heme export ABC transporter permease; CcmABCD transporter complex	-3.48387	-4.13043	n.s.	-2.90244	-5.51111	n.s.
CDS	b2199	FNR	ccmC	activator	Heme export ABC transporter permease; CcmABCD transporter complex; delivers heme to and interacts with CcmE	-2.44211	-4.41353	n.s.	-2.27434	-5.0098	n.s.
CDS	b2198	FNR	ccmD	activator	Heme export ABC transporter holo-CcmE release factor; CcmABCD transporter complex	n.s.	n.s.	n.s.	n.s.	-3.63636	n.s.
CDS	b2197	FNR	ccmE	activator	Heme chaperone, membrane-anchored, periplasmic	-3.88889	-3.39362	n.s.	n.s.	-4.55738	n.s.
CDS	b2196	FNR	ccmF	activator	Heme lyase, with CcmH, required for transfer of heme to apocytochrome from heme-CcmE	-3.45385	-3.98477	n.s.	-4.96	-7.85057	n.s.
CDS	b2194	FNR	ccmH	activator	Heme lyase, with CcmF, required for transfer of heme to apocytochrome from heme-CcmE	n.s.	-3.05076	n.s.	n.s.	-2.25974	n.s.
CDS	b1883	FNR	cheB	activator	Chemotaxis MCP protein-glutamate methylesterase; reverses CheR methylation at specific MCP glutamates	n.s.	-5.2319	-3.41831	-27.7876	-24.3539	n.s.
CDS	b1884	FNR	cheR	activator	Chemotaxis MCP protein methyltransferase, SAM-dependent; binds C-terminus of chemoreceptors; makes glutamate methyl esters	n.s.	-4.88709	-3.32657	-59.5041	-21.91	n.s.
CDS	b1882	FNR	cheY	activator	Response regulator for chemotactic signal transduction; single-domain response regulator lacking an output domain; CheA is the cognate sensor protein; autoacetylase	-2.12659	-7.32787	-3.65771	-7.98921	-28.7984	n.s.
CDS	b1881	FNR	cheZ	activator	CheY-P phosphatase	n.s.	-6.32559	-3.93499	-4.56645	-21.666	n.s.
CDS	b0618	FNR	citC	repressor	[Citrate [pro-3S]-lyase] ligase	n.s.	n.s.	n.s.	n.s.	n.s.	n.s.
CDS	b0617	FNR	citD	repressor	Citrate lyase acyl carrier protein	n.s.	n.s.	n.s.	n.s.	n.s.	n.s.
CDS	b0616	FNR	citE	repressor	Citrate lyase beta chain	n.s.	n.s.	n.s.	n.s.	n.s.	n.s.
CDS	b0615	FNR	citF	repressor	Citrate lyase alpha chain	n.s.	n.s.	n.s.	n.s.	n.s.	n.s.
CDS	b0613	FNR	citG	repressor	2-(5''-triphosphoribosyl)-3'-dephosphocoenzyme-A synthase	20	n.s.	n.s.	16	n.s.	n.s.
CDS	b0614	FNR	citX	repressor	Apo-citrate lyase phosphoribosyl-dephospho-CoA transferase	n.s.	n.s.	n.s.	6.25	n.s.	n.s.
CDS	b0733	FNR	cydA	activator	Cytochrome d (bd-I) terminal oxidase subunit I; upregulated in biofilms and microaerobic conditions; aerobically repressed by H-NS; anaerobically repressed by Fnr	n.s.	-10.1763	-14.0853	n.s.	-4.12515	n.s.
CDS	b0733	FNR	cydA	repressor	Cytochrome d (bd-I) terminal oxidase subunit I; upregulated in biofilms and microaerobic conditions; aerobically repressed by H-NS; anaerobically repressed by Fnr	n.s.	-10.1763	-14.0853	n.s.	-4.12515	n.s.
CDS	b0734	FNR	cydB	repressor	Cytochrome d (bd-I) terminal oxidase subunit II; upregulated in biofilms and microaerobic conditions; aerobically repressed by H-NS; anaerobically repressed by Fnr	n.s.	-5.59602	-11.538	n.s.	-2.79378	n.s.
CDS	b0734	FNR	cydB	activator	Cytochrome d (bd-I) terminal oxidase subunit II; upregulated in biofilms and microaerobic conditions; aerobically repressed by H-NS; anaerobically repressed by Fnr	n.s.	-5.59602	-11.538	n.s.	-2.79378	n.s.
CDS	b0886	FNR	cydC	activator	Glutathione, cysteine export permease/ATP-binding protein; ABC transporter; exports glutathione and cysteine to the periplasm as required for cytochrome assembly; fused ABC subunits: N-terminal permease domain and C-terminal cytoplasmic ATP-binding domain	-3.08642	-2.63485	n.s.	-13.4646	-9.18551	n.s.
CDS	b0887	FNR	cydD	activator	Glutathione, cysteine export permease/ATP-binding protein; ABC transporter; exports cysteine to periplasm as required for cytochrome assembly; N-terminal permease domain and C-terminal cytoplasmic ATP-binding domain	-2.68359	n.s.	n.s.	n.s.	n.s.	n.s.
CDS	b0432	FNR	cyoA	repressor	Cytochrome o oxidase subunit II, lipoprotein; also called cytochrome bo(3) ubiquinol oxidase subunit II	-5.28451	n.s.	n.s.	-3.10507	n.s.	n.s.
CDS	b0431	FNR	cyoB	repressor	Cytochrome o oxidase subunit I, quinone-binding domain; cytochrome bo(3) ubiquinol oxidase subunit I	-4.4495	-4.39772	n.s.	-6.54624	-8.1987	n.s.
CDS	b0430	FNR	cyoC	repressor	Cytochrome o oxidase subunit III; cytochrome bo(3) ubiquinol oxidase subunit III	-2.79769	-5.6273	n.s.	-3.96913	-19.0973	n.s.
CDS	b0429	FNR	cyoD	repressor	Cytochrome o oxidase subunit IV; cytochrome bo(3) ubiquinol oxidase subunit IV	n.s.	-5.95385	n.s.	-2.45362	-14.676	n.s.
CDS	b0428	FNR	cyoE	repressor	Cytochrome o oxidase protoheme IX farnesyltransferase subunit	n.s.	-6.6727	n.s.	-2.76697	-16.0936	n.s.
CDS	b3368	FNR	cysG	activator	Siroheme synthase, multifunctional enzyme; has three activities: uroporphyrinogen III methyltransferase, SAM-dependent; precorrin-2 dehydrogenase; sirohydrochlorin ferrochelatase	n.s.	n.s.	n.s.	2.35861	n.s.	n.s.
CDS	b4138	FNR	dcuA	activator	C4-dicarboxylate transporter, anaerobic	2.12195	n.s.	n.s.	-2.46802	-4.49847	n.s.
CDS	b4123	FNR	dcuB	activator	C4-dicarboxylate transporter, anaerobic; DcuS co-sensor	-2.41667	-10.0968	-28	-2.34545	-5.91304	n.s.
CDS	b0621	FNR	dcuC	activator	C4-dicarboxylate carrier, anaerobic; W3110 has an IS5 insertion	-3.25	-25.0758	-38.507	-3.5	-27.1509	n.s.
CDS	b4124	FNR	dcuR	activator	Response regulator for C4-dicarboxylate; two-component system regulation of anaerobic fumurate respiratory system	n.s.	n.s.	n.s.	-2.86923	-2.85256	n.s.
CDS	b4125	FNR	dcuS	activator	Histidine protein kinase sensor for C4-dicarboxylate; two-component system regulation of anaerobic fumurate respiratory system	n.s.	n.s.	n.s.	n.s.	n.s.	n.s.
CDS	b0894	FNR	dmsA	activator	DMSO reductase subunit A, anaerobic, periplasmic	-4.51546	-22.4433	-33.3221	-4.24289	-15.0346	n.s.
CDS	b0895	FNR	dmsB	activator	DMSO reductase subunit B; apparent Fe-S binding subunit; anaerobic	n.s.	-10.2946	-23.0541	n.s.	-7.48507	n.s.
CDS	b0896	FNR	dmsC	activator	DMSO reductase subunit C, periplasmic; has a membrane bound anchor	n.s.	-5.74627	-14.2609	2.87925	-2.15451	n.s.
CDS	b1591	FNR	dmsD	activator	Redox enzyme maturation protein (REMP) for DmsA; twin-arginine leader-binding protein; binds DmsA and TorA TAT signal peptides; required for anaerobic growth on glycerol-DMSO medium; stimulates growth on glycerol-fumarate	n.s.	n.s.	n.s.	2.33511	n.s.	n.s.
CDS	b3544	FNR	dppA	repressor	Dipeptide-, heme-binding protein, periplasmic; for transport and chemotaxis	-2.11067	-2.33431	-4.38314	-10.2114	-12.9374	n.s.
CDS	b3543	FNR	dppB	repressor	Dipeptide/heme transport, permease; also transports 5-aminolevulinic acid	-3.507	n.s.	-3.04854	-18.9268	-39.2804	n.s.
CDS	b3542	FNR	dppC	repressor	Dipeptide/heme transport, permease; also transports 5-aminolevulinic acid	-3.21404	-2.0092	-2.70854	-7.85788	-27.3694	n.s.
CDS	b3541	FNR	dppD	repressor	Dipeptide/heme transport, ATP-binding protein; also transports 5-aminolevulinic acid	-2.15926	-2.11946	-2.89214	-4.78692	-30.7464	n.s.
CDS	b3540	FNR	dppF	repressor	Dipeptide/heme transport, ATP-binding protein; also transports 5-aminolevulinic acid	n.s.	-2.56867	-2.77965	-2.87431	-41.7526	n.s.
CDS	b2368	FNR	emrK	activator	EmrKY-TolC multidrug resistance efflux pump, membrane fusion protein; overexpression resistance to deoxycholate; hyperlethality gene; signal anchor	n.s.	n.s.	n.s.	n.s.	4	n.s.
CDS	b2367	FNR	emrY	activator	EmrKY-TolC multidrug resistance efflux pump; overexpression resistance to deoxycholate; hyperlethality gene	n.s.	n.s.	n.s.	n.s.	3.36364	n.s.
CDS	b0586	FNR	entF	activator	Enterochelin synthase, component F; multifunctional: holo-EntF(PCP), primed by EntD; seryl-AMP, seryl-S-EntF synthase; DHB-Ser-S-EntF intermediate formation	n.s.	n.s.	n.s.	n.s.	n.s.	n.s.
CDS	b4079	FNR	fdhF	activator	Formate dehydrogenase H, selenopeptide; molybdate-dependent, sulfur-dependent; part of FHL-1 and FHL-2 (formate hydrogenlyase) complexes	n.s.	-5.0597	-6.14154	n.s.	-3.17204	n.s.
CDS	b1474	FNR	fdnG	activator	Formate dehydrogenase-N, selenopeptide, anaerobic; FDH-N; periplasmic	-3.6422	-12.8625	-7.34722	-3.21168	-5.70064	n.s.
CDS	b1474	FNR	fdnG	dual	Formate dehydrogenase-N, selenopeptide, anaerobic; FDH-N; periplasmic	-3.6422	-12.8625	-7.34722	-3.21168	-5.70064	n.s.
CDS	b1475	FNR	fdnH	activator	Formate dehydrogenase-N, Fe-S subunit, anaerobic; FDH-N; periplasmic	2.05263	n.s.	n.s.	n.s.	n.s.	n.s.
CDS	b1475	FNR	fdnH	dual	Formate dehydrogenase-N, Fe-S subunit, anaerobic; FDH-N; periplasmic	2.05263	n.s.	n.s.	n.s.	n.s.	n.s.
CDS	b1476	FNR	fdnI	dual	Formate dehydrogenase-N, cytochrome subunit, anaerobic; FDH-N	n.s.	n.s.	n.s.	n.s.	n.s.	n.s.
CDS	b1476	FNR	fdnI	activator	Formate dehydrogenase-N, cytochrome subunit, anaerobic; FDH-N	n.s.	n.s.	n.s.	n.s.	n.s.	n.s.
CDS	b3408	FNR	feoA	activator	Ferrous iron uptake, required for full FeoB activity	-13.0965	-7.51282	n.s.	-6.60915	-2.32927	n.s.
CDS	b3409	FNR	feoB	activator	Ferrous iron uptake GTP-binding membrane protein; N-terminus is a cytoplasmic G protein	-5.12029	-3.16979	n.s.	-3.25813	-2.76032	n.s.
CDS	b3410	FNR	feoC	activator	Ferrous iron uptake, required for full FeoB activity; putative Fe?S cluster redox or iron sensing transcriptional regulator	n.s.	n.s.	-2.34066	-3.81818	-5.5	n.s.
CDS	b0587	FNR	fepE	activator	Ferrienterobactin transport, membrane protein; regulator of length of O-antigen component of lipopolysaccharide chains	n.s.	n.s.	n.s.	n.s.	n.s.	n.s.
CDS	b0585	FNR	fes	activator	Enterochelin esterase	-3.625	n.s.	n.s.	-6.04762	n.s.	n.s.
CDS	b2731	FNR	fhlA	activator	Formate hydrogen lyase system activator, global regulator	-2.27559	-2.68919	n.s.	n.s.	-2.23226	n.s.
CDS	b0041	FNR	fixA	activator	Required for anaerobic carnitine reduction	n.s.	n.s.	n.s.	n.s.	n.s.	n.s.
CDS	b0042	FNR	fixB	activator	Required for anaerobic carnitine reduction	n.s.	n.s.	n.s.	2.41379	2.82353	n.s.
CDS	b0043	FNR	fixC	activator	Predicted flavoprotein oxidoreductase; may be involved in anaerobic carnitine reduction; predicted FAD-binding domain; function unknown	2.92632	n.s.	n.s.	10.0096	5.08257	n.s.
CDS	b0044	FNR	fixX	activator	Related to carnitine metabolism	3.83333	n.s.	n.s.	6.21429	10.2	n.s.
CDS	b1334	FNR	fnr	repressor	Global transcription factor for anaerobic growth; [4FE-4S] cluster; homodimeric	n.s.	n.s.	n.s.	n.s.	1.99442	n.s.
ncRNA	b4699	FNR	fnrS	activator	FNR-activated anaerobic sRNA; mediates negative FNR regulation; Hfq-dependent	-16.2124	-27.6898	-45.5157	-3.16562	-11.368	n.s.
CDS	b0904	FNR	focA	activator	Formate channel; mutants are hypophosphite resistance and have elevated intracellular formate and reduced excreted formate	-6.14552	-10.4909	-7.84257	-6.96186	-13.028	n.s.
CDS	b2492	FNR	focB	repressor	Probable bidirectional formate transporter 2	n.s.	n.s.	n.s.	2.26984	n.s.	n.s.
CDS	b4154	FNR	frdA	activator	Fumarate reductase flavoprotein subunit	-2.74505	-7.17946	-10.1376	-3.76268	-10.4637	n.s.
CDS	b4153	FNR	frdB	activator	Fumarate reductase iron-sulfur protein subunit	n.s.	-5.8167	-6.82711	n.s.	-6.14851	n.s.
CDS	b4152	FNR	frdC	activator	Fumarate reductase membrane anchor polypeptide	n.s.	-4.62455	-6.57041	n.s.	-3.71333	n.s.
CDS	b4151	FNR	frdD	activator	Fumarate reductase membrane anchor polypeptide	2.01136	-2.88761	n.s.	n.s.	-2.98288	n.s.
CDS	b1612	FNR	fumA	repressor	Fumarase A, aerobic; negatively regulated by ryhB RNA as part of indirect positive regulation by Fur	n.s.	n.s.	n.s.	n.s.	n.s.	n.s.
CDS	b4122	FNR	fumB	activator	Fumarase B, anaerobic	n.s.	-5	-16.6354	-7.39286	-20.0435	n.s.
CDS	b1611	FNR	fumC	repressor	Fumarase C, aerobic	15.3771	8.35703	6.1552	n.s.	n.s.	n.s.
CDS	b3517	FNR	gadA	repressor	Glutamate decarboxylase A	n.s.	n.s.	n.s.	n.s.	n.s.	n.s.
CDS	b3515	FNR	gadW	repressor	Transcriptional activator of gadA and gadBC; repressor of gadX	n.s.	n.s.	n.s.	n.s.	2.52482	n.s.
CDS	b3516	FNR	gadX	repressor	Transcriptional activator for gadA and gadBC, AraC family; repressed by HNS and GadW; stimulated by RpoS	3.19355	2.89744	5.77344	3.73913	11.194	2.83962
CDS	b3124	FNR	garK	activator	Glycerate 2-kinase, glycolate-, glycerate- or glucarate-inducible; GKI; produces 2-phospho-glycerate	2.28676	n.s.	n.s.	2.63333	n.s.	n.s.
CDS	b3126	FNR	garL	activator	2-dehydro-3-deoxygalactarate aldolase; homohexameric	n.s.	n.s.	n.s.	2.23333	n.s.	n.s.
CDS	b3127	FNR	garP	activator	Probable D-galactarate transporter, membrane protein	n.s.	n.s.	n.s.	n.s.	n.s.	n.s.
CDS	b3125	FNR	garR	activator	Tartronate semialdehyde reductase, glycerate- or galactarate-inducible	3.08824	n.s.	n.s.	2.90789	2.51754	n.s.
CDS	b2904	FNR	gcvH	activator	Glycine cleavage, carrier of aminomethyl group	n.s.	-4.91824	n.s.	-2.27506	-2.79207	4.5663
CDS	b2903	FNR	gcvP	activator	Glycine dehydrogenase (decarboxylating)	-2.17315	-5.14026	n.s.	-11.6241	-13.7817	5.03769
CDS	b2905	FNR	gcvT	activator	Aminomethyltransferase, tetrahydrofolate dependent; T-protein of the glycine cleavage system	n.s.	n.s.	n.s.	n.s.	n.s.	4.75489
CDS	b1761	FNR	gdhA	activator	Glutamate dehydrogenase	n.s.	-2.79899	n.s.	-4.91211	-5.10634	n.s.
CDS	b0167	FNR	glnD	dual	Bifunctional uridylyltransferase/uridylyl-removing enzyme; (UTase/UR); controls uridylylation state and activity of PII(GlnB)	n.s.	n.s.	n.s.	n.s.	n.s.	n.s.
CDS	b0450	FNR	glnK	dual	Potent activator of NRII(GlnL/NtrB) phosphatase; trimeric; regulated through NRI/NRII two-component regulatory system; binds to membrane when inhibiting AmtB	-5.1	-3.77778	n.s.	-11.2	-14.5	n.s.
CDS	b2241	FNR	glpA	activator	Anaerobic glycerol-3-phosphate dehydrogenase subunit A; FAD-binding	-12.6196	-30.5067	-34.4103	-5.24181	-15.7296	n.s.
CDS	b2242	FNR	glpB	activator	Anaerobic glycerol-3-phosphate dehydrogenase subunit B; FMN-binding	-6.0466	-30.338	-24.3811	-9.06579	-29.6733	n.s.
CDS	b2243	FNR	glpC	activator	Anaerobic glycerol-3-phosphate dehydrogenase subunit C; 4Fe-4S iron-sulfur cluster and membrane anchor	-4.80042	-29.3817	-22.5553	-10.0196	-69.9423	n.s.
CDS	b2239	FNR	glpQ	activator	Glycerophosphodiester phosphodiesterase, periplasmic; tetrameric	-3.29613	-3.98176	n.s.	-2.89063	-3.86495	n.s.
CDS	b2240	FNR	glpT	activator	sn-Glycerol-3-phosphate permease; fosfomycin sensitivity	-4.37032	-9.125	n.s.	-4.57338	-5.92612	n.s.
CDS	b3212	FNR	gltB	repressor	Glutamate synthase, large subunit	-2.4175	-3.242	n.s.	-4.4628	-4.43833	n.s.
CDS	b3213	FNR	gltD	repressor	Glutamate synthase, small subunit	n.s.	-5.08773	n.s.	-5.00304	-24.8474	n.s.
CDS	b3214	FNR	gltF	repressor	Function unknown, periplasmic protein; mutant has no phenotype with respect to amino acid utilization or ammonium transport; previous suggestions that GltF has a role in nitrogen-regulated gene expression are now unlikely	-4.67757	-8.32	n.s.	-5.98919	-11.1385	n.s.
CDS	b2029	FNR	gnd	repressor	6-phosphogluconate dehydrogenase, decarboxylating	n.s.	n.s.	n.s.	n.s.	n.s.	n.s.
CDS	b2579	FNR	grcA	dual	Autonomous glycine radical cofactor; can reactivate pyruvate formate lyase after oxidative stress; induced by low pH or propionate; pyruvate formate lyase homolog, spare part for PFL	n.s.	-6.48636	-8.3191	n.s.	n.s.	n.s.
CDS	b2579	FNR	grcA	repressor	Autonomous glycine radical cofactor; can reactivate pyruvate formate lyase after oxidative stress; induced by low pH or propionate; pyruvate formate lyase homolog, spare part for PFL	n.s.	-6.48636	-8.3191	n.s.	n.s.	n.s.
CDS	b0873	FNR	hcp	activator	Hydroxylamine reductase, hybrid-cluster [2Fe-2S] protein	-2.5	-8.89189	-8.14754	-2	-5.2963	n.s.
CDS	b0872	FNR	hcr	activator	Hydrid-cluster protein oxidoreductase; FAD and [2Fe-2S] cofactors, NADH as electron donor	n.s.	-6.53521	-12.7736	n.s.	n.s.	n.s.
CDS	b1210	FNR	hemA	repressor	Glutamyl-tRNA reductase, hemin biosynthesis; neomycin sensitivity	2.51444	n.s.	n.s.	n.s.	n.s.	n.s.
CDS	b1182	FNR	hlyE	activator	Latent secreted hemolysin E; regulated by SlyA, Fnr and HN-S	4	2.72093	n.s.	n.s.	n.s.	n.s.
CDS	b2552	FNR	hmp	repressor	Flavohemoglobin; nitric oxide dioxygenase; dihydropteridine reductase; GSNO and nitrite reductase; has alkylhydroperoxide reductase activity, possibly involved in the repair of lipid membrane oxidative damage	n.s.	n.s.	n.s.	n.s.	n.s.	n.s.
CDS	b2481	FNR	hyfA	repressor	Hydrogenase 4 component A, ferrodexin-like	n.s.	n.s.	n.s.	n.s.	n.s.	n.s.
CDS	b2482	FNR	hyfB	repressor	Putative hydrogenase 4 component B; membrane protein of Hyf electron transfer complex of FHL system	n.s.	n.s.	n.s.	n.s.	n.s.	n.s.
CDS	b2483	FNR	hyfC	repressor	Putative hydrogenase 4 component C; membrane protein of Hyf electron transfer complex of FHL system	n.s.	n.s.	n.s.	n.s.	n.s.	n.s.
CDS	b2484	FNR	hyfD	repressor	Putative hydrogenase 4 component D; membrane protein of Hyf electron transfer complex of FHL system	n.s.	n.s.	n.s.	n.s.	n.s.	n.s.
CDS	b2485	FNR	hyfE	repressor	Hydrogenase 4 component E; membrane protein of Hyf electron transfer complex of FHL system	n.s.	n.s.	n.s.	n.s.	n.s.	n.s.
CDS	b2486	FNR	hyfF	repressor	Putative hydrogenase 4 component F; membrane protein of Hyf electron transfer complex of FHL system	n.s.	n.s.	n.s.	n.s.	n.s.	n.s.
CDS	b2487	FNR	hyfG	repressor	Putative hydrogenase 4 component G; membrane protein of Hyf electron transfer complex of FHL system	n.s.	n.s.	n.s.	n.s.	-2.23729	n.s.
CDS	b2488	FNR	hyfH	repressor	Hydrogenase 4 component H; membrane protein of Hyf electron transfer complex of FHL system	n.s.	n.s.	n.s.	n.s.	n.s.	n.s.
CDS	b2489	FNR	hyfI	repressor	Hydrogenase 4 component I; membrane protein of Hyf electron transfer complex of FHL system	n.s.	n.s.	n.s.	n.s.	n.s.	n.s.
CDS	b2490	FNR	hyfJ	repressor	Hydrogenase 4 component J; membrane protein of Hyf electron transfer complex of FHL system	n.s.	n.s.	n.s.	n.s.	n.s.	n.s.
CDS	b2491	FNR	hyfR	repressor	Formate-sensing regulator for hyf operon	n.s.	n.s.	n.s.	n.s.	n.s.	n.s.
CDS	b2727	FNR	hypB	activator	Required for metallocenter assembly in Hydrogenases 1,2,3; guanine-nucleotide-binding protein; Ni donor for Hyd-3 large subunit; homodimeric	-12.4839	-17.0714	-12.9813	-3.55187	-11.2378	n.s.
CDS	b2728	FNR	hypC	activator	Hydrogenase 3 chaperone-type protein; required for Hyd-3 metallocenter assembly, binds HycE subunit	-7.7	-20.2727	-10.4118	-3.54167	-21.5556	n.s.
CDS	b2729	FNR	hypD	activator	Hydrogenases 1,2,3 accessory protein; required for metallocenter assembly	-2.39891	-7.44615	-8.16129	-2.04641	-6.68254	n.s.
CDS	b2730	FNR	hypE	activator	Hydrogenases 1,2,3 accessory protein, carbamoyl dehydratase; required for CN ligand synthesis at the metallocenter; converts thiocarbamate at its C-terminal Cys to a thiocyanate	n.s.	-5.14537	-5.93772	n.s.	-3.06024	n.s.
CDS	b4326	FNR	iraD	activator	RpoS stabilzer after DNA damage, anti-RssB factor; anti-adapter protein	3.57843	2.88406	n.s.	2.06195	2.64167	n.s.
CDS	b1160	FNR	iraM	activator	RpoS stabilzer during Mg starvation, anti-RssB factor; anti-adapter protein	3.41667	n.s.	n.s.	n.s.	n.s.	n.s.
CDS	b3942	FNR	katG	activator	Catalase-peroxidase HPI, heme b-containing; hydroperoxidase I	23.7311	n.s.	-7.73094	n.s.	-3.64934	n.s.
CDS	b0116	FNR	lpd	dual	Lipoamide dehydrogenase, NADH-dependent; E3 component of pyruvate and 2-oxoglutarate dehydrogenase complexes; also functions as glycine cleavage system L protein; binds Zn(II)	n.s.	2.34018	n.s.	n.s.	n.s.	n.s.
CDS	b3417	FNR	malP	activator	Maltodextrin phosphorylase	-6.18131	-8.61955	-3.84128	n.s.	-7.7106	n.s.
CDS	b3416	FNR	malQ	activator	Amylomaltase	-2.15866	-4.32622	-2.54426	-2.65964	-4.12876	n.s.
CDS	b0781	FNR	moaA	activator	MPT synthesis; chlorate resistance protein A	n.s.	n.s.	n.s.	2.07349	n.s.	n.s.
CDS	b0782	FNR	moaB	activator	MPT synthesis; chlorate resistance protein B	2.45075	n.s.	n.s.	2.16869	n.s.	n.s.
CDS	b0783	FNR	moaC	activator	MPT (molybdopterin ) biosynthesis; chlorate resistance protein C	n.s.	n.s.	n.s.	n.s.	n.s.	n.s.
CDS	b0784	FNR	moaD	activator	Molybdopterin (MPT) synthase, small subunit; chlorate resistance; dimer of dimers with MoaE	n.s.	n.s.	n.s.	n.s.	n.s.	n.s.
CDS	b0785	FNR	moaE	activator	Molybdopterin (MPT) synthase, large subunit; chlorate resistance; dimer of dimers with MoaD	n.s.	n.s.	n.s.	n.s.	n.s.	n.s.
CDS	b0827	FNR	moeA	repressor	Molybdopterin molybdenumtransferase; molybdopterin (MPT) synthesis; incorporation of molybdenum into MPT; chlorate resistance	n.s.	n.s.	n.s.	n.s.	n.s.	n.s.
CDS	b0826	FNR	moeB	repressor	Molybdopterin-synthase sulfurylase; adenylation of MoaD C-terminus; chlorate resistance; zinc-containing enyzyme	n.s.	n.s.	n.s.	-2.08123	-2.1134	n.s.
CDS	b1988	FNR	nac	repressor	Repressor of gdhA transcription; RpoN, GlnG(NtrC) regulons; pleiotropic effects	n.s.	n.s.	n.s.	n.s.	n.s.	n.s.
CDS	b2206	FNR	napA	activator	Nitrate reductase, periplasmic	-5.29303	-27.3903	n.s.	-6.57011	-15.8913	n.s.
CDS	b2203	FNR	napB	activator	Nitrate reductase, periplasmic	n.s.	-6.5	n.s.	-2.98113	-8.57576	n.s.
CDS	b2202	FNR	napC	activator	Quinol dehydrogenase, electron source for NapAB; membrane-bound; bound hemes	n.s.	-4.07527	n.s.	n.s.	-4.95	n.s.
CDS	b2207	FNR	napD	activator	Twin-arginine signal-peptide-binding chaperone for NapA	-41	-84.1667	n.s.	-8.22727	-19.0435	9.95455
CDS	b2208	FNR	napF	activator	Required for NapAB nitrate-dependent growth with ubiquinone; not essential for electron transfer from ubiquinol or menaquinol to NapAB (Brondijk, 2002); may have energy-conservng role in ubiquinol oxidation; non-haem, iron-sulfur protein	-48.1538	-47.7586	n.s.	-14.5895	-19.119	10.8291
CDS	b2205	FNR	napG	activator	Quinol dehydrogenase, periplasmic protein; mediates electron transfer from ubiquinol/naphthoquinone to NapAB, via NapC; non-haem, iron-sulfur protein	n.s.	-30.697	-3.59615	-7.32143	-20.0455	6.54194
CDS	b2204	FNR	napH	activator	Quinol dehydrogenase, membrane protein; polyferredoxin; mediates electron transfer from ubiquinol/naphthoquinone to NapAB, via NapC; non-haem, iron-sulfur protein	n.s.	-19.2745	n.s.	-5.17021	-9.3956	8.20896
CDS	b1224	FNR	narG	activator	Nitrate reductase I (NRA), alpha subunit	n.s.	-7.0962	-8.69925	n.s.	-2.99018	n.s.
CDS	b1225	FNR	narH	activator	Nitrate reductase I (NRA), beta subunit	2	n.s.	-4.7343	2.89167	n.s.	n.s.
CDS	b1227	FNR	narI	activator	Nitrate reductase I (NRA), gamma subunit	3.22222	n.s.	n.s.	7.07246	5.568	n.s.
CDS	b1226	FNR	narJ	activator	Redox enzyme maturation protein (REMP) for NarG; facilitates molybdenum insertion; binds NarG	n.s.	n.s.	n.s.	4.26415	2.66667	n.s.
CDS	b1223	FNR	narK	activator	Nitrate/nitrite antiporter; promotes nitrite extrusion and uptake	n.s.	-8.47692	-7.48649	n.s.	-5.32222	n.s.
CDS	b1221	FNR	narL	repressor	Two-component regulator protein for nitrate/nitrite response; cognate sensor is NarX	n.s.	n.s.	n.s.	n.s.	n.s.	n.s.
CDS	b1222	FNR	narX	repressor	Two-component nitrate/nitrite sensor-transmitter protein; NarL is cognate regulator; functional redundance with narQ	n.s.	n.s.	n.s.	n.s.	n.s.	n.s.
CDS	b1109	FNR	ndh	repressor	Respiratory NADH dehydrogenase II; NADH:ubiquinone oxidoreductase II; membrane-bound flavoprotein; cupric reductase	11.5635	n.s.	n.s.	5.23487	5.23357	n.s.
CDS	b3476	FNR	nikA	activator	Nickel-binding, heme-binding protein, periplasmic	-39.3191	-52.2333	-18.0568	-60.1176	-140.931	n.s.
CDS	b3477	FNR	nikB	activator	Nickel transport system permease	-18.875	-38.1714	-19.9394	-22.3333	-129	n.s.
CDS	b3478	FNR	nikC	activator	Nickel transport system permease	-9.66667	-31.08	-22.8929	-6.70833	-37.5	n.s.
CDS	b3479	FNR	nikD	activator	Nickel transport ATP-binding protein	-4.77778	-30.36	-18.8028	-5.16216	-28.6957	n.s.
CDS	b3480	FNR	nikE	activator	Nickel transport ATP-binding protein	-6	-16.4595	-14.6076	-2.84127	-17.7	n.s.
CDS	b3481	FNR	nikR	activator	Nickel-responsive regulator of the nik operon; homodimer	3.28972	n.s.	n.s.	n.s.	n.s.	n.s.
CDS	b3365	FNR	nirB	activator	Nitrite reductase [NAD(P)H] subunit	-14.1403	-88.9211	-12.2181	-23.2081	-57.1712	n.s.
CDS	b3367	FNR	nirC	activator	Nitrite uptake transporter; membrane protein	n.s.	-6.39695	-3.77778	n.s.	-4.39157	n.s.
CDS	b3366	FNR	nirD	activator	Nitrite reductase [NAD(P)H] subunit	n.s.	-29.05	-14.1905	-3.05	-18.7407	n.s.
CDS	b2710	FNR	norV	repressor	Anaerobic nitric oxide reductase flavorubredoxin	n.s.	n.s.	n.s.	2.16216	n.s.	n.s.
CDS	b2711	FNR	norW	repressor	NADH:flavoruberedoxin reductase	n.s.	n.s.	n.s.	2.05263	2.01786	n.s.
CDS	b4238	FNR	nrdD	activator	Ribonucleoside-triphosphate reductase; class III anaerobic ribonucleotide reductase	n.s.	-2.43715	-5.16829	n.s.	-3.01124	n.s.
CDS	b4237	FNR	nrdG	activator	Ribonucleotide reductase activase, generating glycyl radical; contains iron; binds NrdD tightly	n.s.	-5.43011	-4.3007	n.s.	-3.33333	n.s.
CDS	b4070	FNR	nrfA	activator	Cytochrome c nitrite reductase, cytochrome c552, periplasmic; formate-dependent; required for NO synthesis	n.s.	-13.6557	-4.60251	n.s.	-9.05625	n.s.
CDS	b4071	FNR	nrfB	activator	Cytochrome c nitrite reductase, pentaheme cytochrome, periplasmic; formate-dependent; required for NO synthesis	n.s.	-10.9167	-3.83333	n.s.	-8.76923	n.s.
CDS	b4072	FNR	nrfC	activator	Formate-dependent nitrite reduction; nonheme FE-S protein, ferredoxin-like	n.s.	-20.3636	-3.77778	n.s.	-8.86364	n.s.
CDS	b4073	FNR	nrfD	activator	Formate-dependent nitrite reduction; transmembrane protein similar to QOR	n.s.	-15.1333	-5.84	n.s.	-4.37778	n.s.
CDS	b4074	FNR	nrfE	activator	Required for NrfA maturation; NrfEFG heme lyase complex; formate-dependent nitrite reduction	n.s.	n.s.	n.s.	n.s.	n.s.	n.s.
CDS	b4075	FNR	nrfF	activator	Required for NrfA maturation; NrfEFG heme lyase complex; formate-dependent nitrite reduction	n.s.	n.s.	n.s.	n.s.	n.s.	n.s.
CDS	b4076	FNR	nrfG	activator	Required for NrfA maturation; binds NrfA; NrfEFG heme lyase complex; formate-dependent nitrite reduction	n.s.	n.s.	n.s.	n.s.	n.s.	n.s.
CDS	b2288	FNR	nuoA	repressor	NADH:ubiquinone oxidoreductase subunit A, complex I; NADH dehydrogenase I	n.s.	-3.88528	n.s.	n.s.	n.s.	n.s.
CDS	b2287	FNR	nuoB	repressor	NADH:ubiquinone oxidoreductase subunit B, complex I; NADH dehydrogenase I	n.s.	-3.73289	n.s.	n.s.	n.s.	n.s.
CDS	b2286	FNR	nuoC	repressor	NADH:ubiquinone oxidoreductase, fused CD subunit, complex I; NADH dehydrogenase I	-3.14427	-5.2445	n.s.	n.s.	n.s.	n.s.
CDS	b2285	FNR	nuoE	repressor	NADH:ubiquinone oxidoreductase subunit E, complex I; NADH dehydrogenase I	-2.44769	-7.3015	n.s.	-7.17212	-2.80248	n.s.
CDS	b2284	FNR	nuoF	repressor	NADH:ubiquinone oxidoreductase subunit F, complex I; NADH dehydrogenase I	-2.57619	-7.83122	n.s.	-10.3392	-3.30704	n.s.
CDS	b2283	FNR	nuoG	repressor	NADH:ubiquinone oxidoreductase subunit G, complex I; NADH dehydrogenase I	-10.1684	-11.2226	n.s.	-14.1095	-4.83432	n.s.
CDS	b2282	FNR	nuoH	repressor	NADH:ubiquinone oxidoreductase subunit H, complex I; NADH dehydrogenase I	-10.5317	-13.4868	n.s.	-17.9928	-6.37641	n.s.
CDS	b2281	FNR	nuoI	repressor	NADH:ubiquinone oxidoreductase subunit I, complex I; NADH dehydrogenase I	-4.09624	-11.7824	n.s.	-14.7696	-6.61892	n.s.
CDS	b2280	FNR	nuoJ	repressor	NADH:ubiquinone oxidoreductase subunit J, complex I; NADH dehydrogenase I	-4.13223	-11.5	n.s.	-8.54054	-6.33993	n.s.
CDS	b2279	FNR	nuoK	repressor	NADH:ubiquinone oxidoreductase subunit K, complex I; NADH dehydrogenase I	-4.55963	-10.9565	n.s.	-7.41892	-4.23077	n.s.
CDS	b2278	FNR	nuoL	repressor	NADH:ubiquinone oxidoreductase subunit L, complex I; NADH dehydrogenase I; NuoL facilitates the uptake of Na(+), is homologus to antiporters, and is implicated in proton pumping	-3.30249	-10.9688	n.s.	-4.06621	-8.11241	n.s.
CDS	b2277	FNR	nuoM	repressor	NADH:ubiquinone oxidoreductase subunit M, complex I; contains the ubiquinone-binding site, is homologus to antiporters, and is implicated in proton pumping	-4.1254	-10.2546	n.s.	-15.3388	-32.1146	n.s.
CDS	b2276	FNR	nuoN	repressor	NADH:ubiquinone oxidoreductase subunit N, complex I; NADH dehydrogenase I	-3.04775	-8.84173	n.s.	-3.84683	-36.6962	n.s.
CDS	b1256	FNR	ompW	activator	Outer membrane protein W; colicin S4 receptor	-9.1498	-20.8475	-44.4298	-4.98008	-15.4627	n.s.
CDS	b0814	FNR	ompX	repressor	Outer membrane protein X; role in inducing RNAP-sigma E production	2.47753	4.61004	n.s.	n.s.	n.s.	n.s.
CDS	b0113	FNR	pdhR	dual	Pyruvate dehydrogenase operon (pdhR-aceEF-lpd) repressor; autoregulatory; pyruvate relieves repression; monomeric	2.35536	n.s.	n.s.	2.54737	4.30447	n.s.
CDS	b1127	FNR	pepT	activator	Peptidase T, aminotripeptidase; anaerobically induced, biofilm-induced, cell-density induced	n.s.	n.s.	n.s.	n.s.	-4.54786	n.s.
CDS	b0903	FNR	pflB	activator	Formate acetyltransferase 1; pyruvate formate lyase I; induced anaerobically; radical activated by PflA; deactivated by AdhE	-2.25719	-7.44828	-7.13979	-4.78553	-21.5635	-2.48891
CDS	b1715	FNR	pheM	repressor	pheST operon regulatory leader peptide	-2.0375	n.s.	n.s.	n.s.	n.s.	n.s.
CDS	b3724	FNR	phoU	activator	Negative regulator of pho regulon; may have additional role in phosphate metabolism	2.99439	7.34271	n.s.	n.s.	3.02889	n.s.
CDS	b3493	FNR	pitA	activator	Low-affinity Pi transport protein; tellurite uptake	-4.23744	-2.84474	n.s.	-5.17212	-5.60636	n.s.
CDS	b1211	FNR	prfA	repressor	Peptide chain release factor 1, RF-1; translation termination factor recognizes UAG and UAA.	n.s.	n.s.	n.s.	-2.99734	n.s.	n.s.
CDS	b1212	FNR	prmC	repressor	Release factor (RF1, RF2) glutamine methyltransferase	n.s.	-2.51754	n.s.	-3.84018	n.s.	n.s.
CDS	b3726	FNR	pstA	activator	Phosphate transport, high-affinity, inner membrane permease	n.s.	4.55356	n.s.	2.79952	5.84178	n.s.
CDS	b3725	FNR	pstB	activator	Phosphate transport, high-affinity, cytoplasmic ATP-binding protein	2.35235	7.48984	n.s.	2.25076	4.72577	n.s.
CDS	b3727	FNR	pstC	activator	Phosphate transport, high-affinity, inner membrane permease inner membrane permease	n.s.	5.96989	n.s.	16.2314	28.5883	n.s.
CDS	b3728	FNR	pstS	activator	Periplasmic phosphate binding protein, high-affinity; ABC phosphate transport system	n.s.	16.1667	7.53159	85.6865	164.781	n.s.
CDS	b2499	FNR	purM	repressor	Phosphoribosyl-aminoimidazole (AIR) synthase; homodimeric	-4.76582	n.s.	3.39129	-6.53418	n.s.	n.s.
CDS	b2500	FNR	purN	repressor	Glycinamide ribonucleotide transformylase (GART) 1, purine synthesis; glycinamide ribonucleotide formyltransferase	-4.4404	n.s.	n.s.	-3.04238	-2.08502	n.s.
CDS	b1297	FNR	puuA	repressor	gamma-Glutamylputrescine synthase, ATP-dependent; putrescine utilization pathway; glutamate-putrescine ligase	7.25694	10.8279	n.s.	6.18123	14.1689	n.s.
CDS	b1296	FNR	puuP	repressor	Putrescine importer	n.s.	2.09524	n.s.	n.s.	5.0367	n.s.
CDS	b2608	FNR	rimM	repressor	Factor required for 16S RNA processing; 30S maturation; binds S19	-6.40444	-2.50197	n.s.	-2.09632	-2.037	n.s.
ncRNA	b3123	FNR	rnpB	activator	RNase P, M1 RNA enzyme component; involved in transfer RNA and 4.5S RNA-processing	n.s.	n.s.	n.s.	n.s.	n.s.	n.s.
CDS	b3317	FNR	rplB	activator	50S ribosomal subunit protein L2; binds Zn(II)	-11.5604	-5.49575	n.s.	n.s.	-3.16338	n.s.
CDS	b3320	FNR	rplC	activator	50S ribosomal subunit protein L3	-12.46	-5.18334	n.s.	n.s.	-2.61719	n.s.
CDS	b3319	FNR	rplD	activator	50S ribosomal subunit protein L4; erythromycin sensitivity	-13.0667	-5.47917	n.s.	n.s.	-2.75839	n.s.
CDS	b3231	FNR	rplM	repressor	50S ribosomal subunit protein L13; binds Zn(II)	-7.39472	-2.21057	n.s.	n.s.	-2.4241	n.s.
CDS	b3313	FNR	rplP	activator	50S ribosomal subunit protein L16	-7.73488	-5.27738	n.s.	n.s.	-3.16412	n.s.
CDS	b2606	FNR	rplS	repressor	50S ribosomal subunit protein L19	-6.16308	-2.38297	n.s.	n.s.	n.s.	n.s.
CDS	b1716	FNR	rplT	repressor	50S ribosomal subunit protein L20	-2.43129	-2.36766	n.s.	n.s.	n.s.	n.s.
CDS	b3315	FNR	rplV	activator	50S ribosomal subunit protein L22; erythromycin sensitivity	-11.8432	-5.50943	n.s.	n.s.	-3.43714	n.s.
CDS	b3318	FNR	rplW	activator	50S ribosomal subunit protein L23	-12.8465	-5.63536	n.s.	n.s.	-3.11318	n.s.
CDS	b3312	FNR	rpmC	activator	50S ribosomal subunit protein L29	-4.91895	-4.54982	n.s.	n.s.	-2.92411	n.s.
CDS	b3314	FNR	rpsC	activator	30S ribosomal subunit protein S3	-9.21173	-5.39123	n.s.	n.s.	-3.30454	n.s.
CDS	b3230	FNR	rpsI	repressor	30S ribosomal subunit protein S9	-7.60506	-2.25236	n.s.	n.s.	-2.17013	n.s.
CDS	b3321	FNR	rpsJ	activator	30S ribosomal subunit protein S10	-11.4983	-4.85807	n.s.	n.s.	-2.55583	n.s.
CDS	b2609	FNR	rpsP	repressor	30S ribosomal subunit protein S16; endonuclease	-5.77309	-2.27871	n.s.	n.s.	n.s.	n.s.
CDS	b3311	FNR	rpsQ	activator	30S ribosomal subunit protein S17	-3.86284	-4.43942	n.s.	n.s.	-2.8058	n.s.
CDS	b3316	FNR	rpsS	activator	30S ribosomal subunit protein S19	-10.3074	-5.12275	n.s.	n.s.	-3.44152	n.s.
CDS	b0723	FNR	sdhA	repressor	Succinate dehydrogenase (SQR) flavoprotein subunit; succinate:ubiquinone oxidoreductase (SQR); complex II of aerobic respiration	n.s.	n.s.	n.s.	-7.63155	-4.9904	n.s.
CDS	b0724	FNR	sdhB	repressor	Succinate dehydrogenase (SQR) iron-sulfur protein; succinate:ubiquinone oxidoreductase (SQR); complex II of aerobic respiration	n.s.	n.s.	n.s.	-5.84701	-8.92396	n.s.
CDS	b0721	FNR	sdhC	repressor	Succinate dehydrogenase (SQR) cytochrome b556; membrane anchor; succinate:ubiquinone oxidoreductase (SQR); complex II of aerobic respiration	-3.34298	n.s.	4.98087	-3.5175	n.s.	n.s.
CDS	b0722	FNR	sdhD	repressor	Succinate dehydrogenase (SQR) hydrophobic subunit; succinate:ubiquinone oxidoreductase (SQR); complex II of aerobic respiration	-3.14701	n.s.	n.s.	-7.25688	-2.11136	n.s.
CDS	b3908	FNR	sodA	repressor	Superoxide dismutase, Mn	n.s.	n.s.	11.3843	n.s.	n.s.	n.s.
CDS	b4063	FNR	soxR	repressor	Redox-sensitive transcriptional activator for soxS; AraC family	23.28	4.84277	n.s.	4.54955	2.16429	n.s.
CDS	b4062	FNR	soxS	repressor	Global transcription regulator for superoxide response; AraC family	5.76923	20.5278	4.33138	7.92636	4.21708	n.s.
CDS	b0936	FNR	ssuA	activator	Aliphatic sulfonate-binding protein, SsuABC ABC transporter; sulfur starvation inducible	n.s.	n.s.	n.s.	n.s.	n.s.	n.s.
CDS	b0933	FNR	ssuB	activator	Aliphatic sulfonate transport ATP-binding protein; SsuABC ABC transporter; sulfur starvation inducible	n.s.	n.s.	n.s.	2.16438	n.s.	n.s.
CDS	b0934	FNR	ssuC	activator	Aliphatic sulfonate transport membrane component; SsuABC ABC transporter; sulfur starvation inducible	n.s.	n.s.	n.s.	n.s.	n.s.	n.s.
CDS	b0935	FNR	ssuD	activator	FMNH2-dependent aliphatic sulfonate monooxygenase; sulfur starvation inducible	n.s.	n.s.	n.s.	n.s.	n.s.	n.s.
CDS	b0937	FNR	ssuE	activator	NADP(H):FMN oxidoreductase; sulfur starvation inducible	n.s.	n.s.	n.s.	-9.33333	n.s.	n.s.
CDS	b0726	FNR	sucA	repressor	2-oxoglutarate dehydrogenase, E1 component; yields succinyl-CoA and CO(2); also knwon as alpha-ketoglutarate dehydrogenase	-3.1696	n.s.	n.s.	-5.70731	-5.21699	n.s.
CDS	b0727	FNR	sucB	repressor	2-oxoglutarate dehydrogenase, E2 component; dihydrolipoamide succinyltransferase; acid-inducible; yields succinyl-CoA and CO(2); also knwon as alpha-ketoglutarate dehydrogenase	-4.40908	-3.64176	n.s.	-2.69261	-6.04269	n.s.
CDS	b0728	FNR	sucC	repressor	Succinyl CoA synthase beta-subunit; acid-inducible	-3.5779	-4.19183	n.s.	-4.63875	-8.98993	n.s.
CDS	b0729	FNR	sucD	repressor	Succinyl CoA synthase alpha-subunit	-2.79301	-4.28319	n.s.	-3.21239	-9.53433	n.s.
CDS	b1885	FNR	tap	activator	Dipeptide chemoreceptor, methyl-accepting; MCP IV; flagellar regulon	n.s.	-4.80112	-4.3493	-33.0504	-14.7743	n.s.
CDS	b1886	FNR	tar	activator	Aspartate, maltose chemoreceptor, methyl-accepting; MCP II; also senses repellents cobalt and nickel; flagellar regulon	n.s.	-3.3501	-4.84228	n.s.	n.s.	n.s.
CDS	b3118	FNR	tdcA	activator	Transcriptional activator of tdc operon	n.s.	-4.61538	-5.64706	2.64286	n.s.	n.s.
CDS	b3117	FNR	tdcB	activator	Threonine dehydratase	n.s.	n.s.	n.s.	4.45455	6.45455	n.s.
CDS	b3116	FNR	tdcC	activator	Serine/threonine:H+ symport permease	n.s.	n.s.	n.s.	n.s.	n.s.	n.s.
CDS	b3115	FNR	tdcD	activator	Propionate kinase, anaerobic; non-essential gene	-2.6	-3.32	n.s.	n.s.	n.s.	n.s.
CDS	b3114	FNR	tdcE	activator	Pyruvate formate-lyase/ketobutyrate formate-lyase	n.s.	n.s.	n.s.	n.s.	n.s.	n.s.
CDS	b3113	FNR	tdcF	activator	Putative reactive intermediate deaminase, UPF0076 family; reaction intermediate detoxification	2.30303	n.s.	n.s.	2.21622	n.s.	n.s.
CDS	b4471	FNR	tdcG	activator	Anaerobic pathway, L-serine deaminase, L-serine dehydratase	n.s.	n.s.	n.s.	2.36697	2.10619	n.s.
CDS	b1324	FNR	tpx	repressor	Lipid hydroperoxide peroxidase; thiol peroxidase, antioxidant, thioredoxin-dependent; peroxiredoxin; scavengase P20; induced by acid or base	n.s.	n.s.	n.s.	2.13713	2.28357	n.s.
CDS	b2607	FNR	trmD	repressor	tRNA m(1)G37 methyltransferase, SAM-dependent	-6.55371	-2.45138	n.s.	-2.00581	-2.00369	n.s.
CDS	b4040	FNR	ubiA	repressor	4-Hydroxybenzoate polyprenyltransferase	4.2948	2.0473	n.s.	5.70307	6.65718	n.s.
[truncated: 2,452 more rows]
