# Supplementary material for: Transcriptional responses of Escherichia coli during recovery from inorganic or organic mercury exposure
Source: BMC Genomics. 2018 Jan 16;19:52. doi: 10.1186/s12864-017-4413-z (PMC5769350; doi:10.1186/s12864-017-4413-z)
Supplement: Supplementary file 11 — Contains data that corresponds to heat map figures, including gene ID, gene name, gene description, and log2 fold-change values for significantly differentially expressed genes under mercury exposed conditions and “0” designates expression that was not significantly different from unexposed culture at the same time point. (XLSX 95 kb) [file 12864_2017_4413_MOESM11_ESM.xlsx]

## Sheet: Sheet1
TABLE 13: Heatmaps data
Values are log2 fold-change in expression and genes are listed in order of the corresponding heatmap
Figure 5 and S11: Ribosomal protein genes grouped by operon.
gene_name	gene_ID	description	Hg_t10	Hg_t30	Hg_t60	PMA_t10	PMA_t30	PMA_t60
rpsJ	b3321	30S ribosomal subunit protein S10	-3.52	-2.28	0	0	-1.35	0
rplC	b3320	50S ribosomal subunit protein L3	-3.64	-2.37	0	0	-1.39	0
rplD	b3319	50S ribosomal subunit protein L4; erythromycin sensitivity	-3.71	-2.45	0	0	-1.46	0
rplW	b3318	50S ribosomal subunit protein L23	-3.68	-2.49	0	0	-1.64	0
rplB	b3317	50S ribosomal subunit protein L2; binds Zn(II)	-3.53	-2.46	0	0	-1.66	0
rpsS	b3316	30S ribosomal subunit protein S19	-3.37	-2.36	0	0	-1.78	0
rplV	b3315	50S ribosomal subunit protein L22; erythromycin sensitivity	-3.57	-2.46	0	0	-1.78	0
rpsC	b3314	30S ribosomal subunit protein S3	-3.2	-2.43	0	0	-1.72	0
rplP	b3313	50S ribosomal subunit protein L16	-2.95	-2.4	0	0	-1.66	0
rpmC	b3312	50S ribosomal subunit protein L29	-2.3	-2.19	0	0	-1.55	0
rpsQ	b3311	30S ribosomal subunit protein S17	-1.95	-2.15	0	0	-1.49	0
rplK	b3983	50S ribosomal subunit protein L11; kasugamycin sensitivity	-2.7	-2.09	0	-1.02	-1.18	0
rplA	b3984	50S ribosomal subunit protein L1	-2.73	-2.09	0	0	-1.17	0
rplN	b3310	50S ribosomal subunit protein L14	-1.03	-1.14	0	0	0	0
rplX	b3309	50S ribosomal subunit protein L24	-1.2	-1.24	0	0	0	0
rplE	b3308	50S ribosomal subunit protein L5; 5S rRNA-binding	-1.3	-1.55	0	0	0	0
rpsN	b3307	30S ribosomal subunit protein S14	-1.42	-1.59	0	0	0	0
rpsH	b3306	30S ribosomal subunit protein S8	-1.41	-1.56	0	0	0	0
rplF	b3305	50S ribosomal subunit protein L6; gentamicin sensitivity	-1.35	-1.33	0	0	0	0
rplR	b3304	50S ribosomal subunit protein L18; 5S rRNA-binding	-1.41	-1.13	0	0	0	0
rpsE	b3303	30S ribosomal subunit protein S5	-1.45	-1.16	0	0	0	0
rpmD	b3302	50S ribosomal subunit protein L30	-1.42	-1.28	0	0	0	0
rplO	b3301	50S ribosomal subunit protein L15	-1.43	-1.27	0	0	0	0
rpmJ	b3299	50S ribosomal subunit protein X (L36)	0	-1.23	0	0	-1.28	0
rpsM	b3298	30S ribosomal subunit protein S13	0	-1.1	0	0	0	0
rpsK	b3297	30S ribosomal subunit protein S11	0	-1.23	0	0	0	0
rpsD	b3296	30S ribosomal subunit protein S4; NusA-like antitermination factor	0	-1.28	0	0	0	0
rplQ	b3294	50S ribosomal subunit protein L17	0	-1.44	0	0	-1.14	0
rpsL	b3342	30S ribosomal subunit protein S12; RNA chaperone	-1.67	-1.23	0	0	0	0
rpsG	b3341	30S ribosomal subunit protein S7, mutated stop codon	-1.74	-1.23	0	0	0	0
rpsA	b0911	30S ribosomal subunit protein S1; subunit of RNA phage Q beta replicase; binds and stimulates RNAP	-2.79	-1.83	0	-2.43	-1.73	0
rpsP	b2609	30S ribosomal subunit protein S16; endonuclease	-2.53	-1.19	0	0	0	0
rplS	b2606	50S ribosomal subunit protein L19	-2.62	-1.25	0	0	0	0
rpsT	b0023	30S ribosomal subunit protein S20	-1.64	0	0	0	0	0
rpmI	b1717	50S ribosomal subunit protein A (L35)	-1.27	-1.13	0	0	0	0
rplT	b1716	50S ribosomal subunit protein L20	-1.28	-1.24	0	0	0	0
rplJ	b3985	50S ribosomal subunit protein L10; streptomycin resistance	-1.74	-1.95	0	0	0	0
rplL	b3986	50S ribosomal subunit protein L7/L12	-1.85	-1.95	0	0	0	0
rpsU	b3065	30S ribosomal subunit protein S21	-1.12	0	0	0	0	0
rpsB	b0169	30S ribosomal subunit protein S2; binds Zn(II)	0	0	0	0	0	0
rplI	b4203	50S ribosomal subunit protein L9	-2.2	0	0	0	0	0
rpsF	b4200	30S ribosomal subunit protein S6; suppressor of dnaG-Ts	-2.26	-1.01	0	0	-1.51	0
rpsR	b4202	30S ribosomal subunit protein S18	-2.2	0	0	0	-1.34	0
rpsI	b3230	30S ribosomal subunit protein S9	-2.93	-1.17	0	0	-1.12	0
rplM	b3231	50S ribosomal subunit protein L13; binds Zn(II)	-2.89	-1.14	0	0	-1.28	0
rpsO	b3165	30S ribosomal subunit protein S15	-1.48	0	0	1.42	1.22	0
rplU	b3186	50S ribosomal subunit protein L21	0	0	0	0	-1	0
rpmA	b3185	50S ribosomal subunit protein L27	0	0	0	0	0	0
rplY	b2185	50S ribosomal subunit protein L25; 5S rRNA-binding	-2.07	0	0	0	-1.17	0
rpmB	b3637	50S ribosomal subunit protein L28	-1.72	0	0	0	0	0
rpmG	b3636	50S ribosomal subunit protein L33	-1.7	0	0	0	0	0
rpmE	b3936	50S ribosomal subunit protein L31	0	0	0	0	0	0
rpmF	b1089	50S ribosomal subunit protein L32	-1.35	0	0	0	0	0
rpmH	b3703	50S ribosomal subunit protein L34	-1.94	0	0	0	0	0
prmA	b3259	50S subunit L11 protein lysine methyltransferase	-1.09	0	0	-2.25	-1.62	0
prmB	b2330	50S subunit L3 protein glutamine methyltransferase	0	0	0	0	0	0
ykgM	b0296	50S ribosomal protein L31 type B; alternative L31 utilized during zinc limitation	0	2.14	2.36	3.68	2.46	0
Figure 6 and S12: Proteases, heat shock proteins, degradasome complex and RNases.
gene_name	gene_ID	description	Hg_t10	Hg_t30	Hg_t60	PMA_t10	PMA_t30	PMA_t60
lon	b0439	DNA-binding, ATP-dependent protease LA; lon mutants form long cells	2.56202	1.52995	0	1.44734	1.4384	0
clpP	b0437	Proteolytic subunit of ClpXP and ClpAP ATP-dependent proteases; protease Ti	2.43241	0	0	1.64846	1.33769	0
clpX	b0438	ATPase subunit of ClpXP protease; ClpXP degrades ssrA-tagged proteins; molecular chaperone	1.81268	0	0	1.48637	1.41267	0
ftsH	b3178	ATP-dependent membrane protease, complexed with HflCK; regulates lysogeny; mutants are defective in cell growth, septum formation and phage lambda development; mutants rescued by divalent cations; binds Zn(II); hexameric	2.52501	0	0	0	0	0
hflK	b4174	Membrane bound protease complex with FtsH and HflC; regulates lysogeny; non-essential	0	0	0	0	0	0
hflC	b4175	Membrane bound protease complex, with FtsH and HflK; regulates lysogeny; non-essential	-1.11878	0	0	0	0	0
dnaK	b0014	Hsp70 molecular chaperone, heat-inducible; bichaperone with ClpB for protein disaggregation	2.33006	0	0	0	0	0
clpB	b2592	Bichaperone with DnaK for protein disaggregation; disaggregase; protein-dependent ATPase; role in de novo protein folding under mild stress conditions	4.25206	2.04614	0	0	0	0
dnaJ	b0015	DnaK co-chaperone HSP40; DNA-binding protein; stress-related DNA biosynthesis, responsive to heat shock; binds Zn(II)	2.49171	0	0	0	0	0
ybbN	b0492	DnaK co-chaperone, thioredoxin-like protein; probable DNA replicase folding chaperone; has SXXC not CXXC motif	2.27508	1.11445	0	0	1.3742	0
hslR	b3400	Hsp15, a heat shock protein that binds free 50S subunits; binds RNA and DNA	1.73493	0	1.36016	1.17018	1.82823	1.16184
hslO	b3401	Hsp33, oxidative stress-induced heat shock chaperone; C-terminal zinc-binding motif regulates Hsp33 activity	1.97237	0	0	1.09595	1.92065	0
htpG	b0473	Protein refolding molecular co-chaperone Hsp90, Hsp70-dependent; heat-shock protein; ATPase; dimeric	2.48054	0	0	-1.53597	-1.44799	0
hchA	b1967	Glyoxalase III and molecular chaperone Hsp31, heat-inducible; weak aminopeptidase activity; homodimeric	3.23246	0	2.17512	2.81582	2.72792	0
groS	b4142	Chaperonin Cpn10; GroESL small subunit GroES; phage morphogenesis	1.12394	0	0	0	0	0
groL	b4143	Chaperonin Cpn60; phage morphogenesis; GroESL large subunit GroEL, weak ATPase; binds Ap4A	1.59585	0	0	0	0	0
ibpB	b3686	Chaperone, heat-inducible protein of HSP20 family	8.65269	6.95394	8.13677	5.22806	7.71856	3.23051
ibpA	b3687	Chaperone, heat-inducible protein of HSP20 family	6.41828	4.23349	5.34594	3.35523	4.82417	2.1371
rne	b1084	RNase E; component of RNA degradosome; mRNA turnover; 5S and 16S RNA maturation	0	0	0	-2.73386	-2.2258	0
eno	b2779	Enolase; phosphoprotein; component of RNA degradosome	-1.45337	-2.09322	0	-1.90677	-1.38448	0
rhlB	b3780	ATP-dependent RNA helicase; unwinds dsRNA; component of RNA degradosome; also binds PNPase directly; DEAD box family	0	0	0	0	0	0
pnp	b3164	Polynucleotide phosphorylase; exoribonuclease; PNPase component of RNA degradosome; cold shock protein required for growth at low temperatures	0	0	0	-1.35116	-1.01706	0
ppk	b2501	Polyphosphate kinase, reversible	0	0	0	-2.5113	-2.55694	0
rna	b0611	RNase I, periplasmic; endoribonuclease; RNase A; RNase M; RNase T2	0	0	0	0	0	0
rnb	b1286	RNase II; mRNA degradation	-2.49334	-1.82387	0	-4.66581	-3.94175	0
rnc	b2567	RNase III; cleaves double-stranded RNA	0	0	0	0	1.01352	0
rnd	b1804	RNase D, processes tRNA precursors	0	0	0	0	0	0
rng	b3247	Endoribonuclease G involved in 16S rRNA processing; division and growth, overexpression forms minicells and chains with long axial structures	0	-1.02122	0	0	0	0
rnhA	b0214	RNase HI; participates in DNA replication	0	0	0	0	0	0
rnhB	b0183	Degrades RNA of DNA-RNA hybrids; RNase HII; nicks DNA 5' to misincorporated ribonucleotides	-1.19042	0	0	0	0	0
rnk	b0610	Regulator of nucleoside diphosphate kinase; suppresses Pseudomonas algR2	0	0	0	0	0	0
rnlA	b2630	RNase LS, endoribonuclease, toxin, affects mRNA stability; antitoxin is rnlB; CP4-57 putative defective prophage; target of phage T4 Dmd	0	0	0	0	0	0
rnlB	b2631	Antitoxin for RnlA, CP4-57 putative defective prophage	0	0	0	0	0	0
rnpA	b3704	RNase P, C5 protein component; involved in tRNA and 4.5S RNA-processing	-2.40171	-1.23649	0	-1.72069	-1.09812	0
rnpB	b3123	RNase P, M1 RNA enzyme component; involved in transfer RNA and 4.5S RNA-processing	0	0	0	0	0	0
rnr	b4179	Exoribonuclease R, RNase R	1.54279	1.65172	0	2.23533	2.25792	0
rnt	b1652	RNase T; RNA processing	0	0	1.09188	-1.23926	0	0
Figure 7 and S13: Electron transport chain and ATP-synthase.
gene_name	gene_ID	description	Hg_t10	Hg_t30	Hg_t60	PMA_t10	PMA_t30	PMA_t60
cbdA	b0978	Cytochrome bd-II oxidase subunit I	0	0	0	0	0	0
cbdB	b0979	Cytochrome bd-II oxidase subunit II	1.3	0	0	1.1	0	0
cybB	b1418	Cytochrome b561	1.2	0	0	1.5	1.8	0
cydA	b0733	Cytochrome d (bd-I) terminal oxidase subunit I; upregulated in biofilms and microaerobic conditions; aerobically repressed by H-NS; anaerobically repressed by Fnr	0	-3.3	-3.8	0	-2	0
cydB	b0734	Cytochrome d (bd-I) terminal oxidase subunit II; upregulated in biofilms and microaerobic conditions; aerobically repressed by H-NS; anaerobically repressed by Fnr	0	-2.5	-3.5	0	-1.5	0
cyoA	b0432	Cytochrome o oxidase subunit II, lipoprotein; also called cytochrome bo(3) ubiquinol oxidase subunit II	-2.4	0	0	-1.6	0	0
cyoB	b0431	Cytochrome o oxidase subunit I, quinone-binding domain; cytochrome bo(3) ubiquinol oxidase subunit I	-2.2	-2.1	0	-2.7	-3	0
cyoC	b0430	Cytochrome o oxidase subunit III; cytochrome bo(3) ubiquinol oxidase subunit III	-1.5	-2.5	0	-2	-4.3	0
cyoD	b0429	Cytochrome o oxidase subunit IV; cytochrome bo(3) ubiquinol oxidase subunit IV	0	-2.6	0	-1.3	-3.9	0
dadA	b1189	D-amino acid dehydrogenase	3.4	2.8	0	3.9	3.5	0
dld	b2133	D-lactate dehydrogenase; vinylglycolate resistance, FAD enzyme	0	0	0	-1.6	-1.7	0
dmsA	b0894	DMSO reductase subunit A, anaerobic, periplasmic	-2.2	-4.5	-5.1	-2.1	-3.9	0
dmsB	b0895	DMSO reductase subunit B; apparent Fe-S binding subunit; anaerobic	0	-3.4	-4.5	0	-2.9	0
dmsC	b0896	DMSO reductase subunit C, periplasmic; has a membrane bound anchor	0	-2.5	-3.8	1.5	-1.1	0
dsbB	b1185	Disulfide oxidoreductase, membrane-spanning protein; oxidizes periplasmic DsbA; DTT-sensitive phenotype	0	0	0	2.5	1.9	0
fdnG	b1474	Formate dehydrogenase-N, selenopeptide, anaerobic; FDH-N; periplasmic	-1.9	-3.7	-2.9	-1.7	-2.5	0
fdnH	b1475	Formate dehydrogenase-N, Fe-S subunit, anaerobic; FDH-N; periplasmic	1	0	0	0	0	0
fdnI	b1476	Formate dehydrogenase-N, cytochrome subunit, anaerobic; FDH-N	0	0	0	0	0	0
fdoG	b3894	Formate dehydrogenase-O, selenopeptide, aerobic	0	0	0	0	0	0
fdoH	b3893	Formate dehydrogenase-O Fe-S subunit, aerobic	0	0	0	0	0	0
fdoI	b3892	Formate dehydrogenase-O cytochrome b556 subunit, aerobic	0	0	0	0	0	0
frdA	b4154	Fumarate reductase flavoprotein subunit	-1.5	-2.8	-3.3	-1.9	-3.4	0
frdB	b4153	Fumarate reductase iron-sulfur protein subunit	0	-2.5	-2.8	0	-2.6	0
frdC	b4152	Fumarate reductase membrane anchor polypeptide	0	-2.2	-2.7	0	-1.9	0
frdD	b4151	Fumarate reductase membrane anchor polypeptide	1	-1.5	0	0	-1.6	0
glpA	b2241	Anaerobic glycerol-3-phosphate dehydrogenase subunit A; FAD-binding	-3.7	-4.9	-5.1	-2.4	-4	0
glpB	b2242	Anaerobic glycerol-3-phosphate dehydrogenase subunit B; FMN-binding	-2.6	-4.9	-4.6	-3.2	-4.9	0
glpC	b2243	Anaerobic glycerol-3-phosphate dehydrogenase subunit C; 4Fe-4S iron-sulfur cluster and membrane anchor	-2.3	-4.9	-4.5	-3.3	-6.1	0
hyaA	b0972	Hydrogenase 1 small subunit [NiFe], periplasmic	0	0	0	0	0	0
hyaB	b0973	Hydrogenase 1 large subunit [NiFe], periplasmic	0	0	-2.2	0	0	0
hyaC	b0974	Hydrogenase 1 b-type cytochrome subunit	0	0	0	0	0	0
hybC	b2994	Hydrogenase 2 [Ni Fe] large subunit, periplasmic	0	-1.6	-2.9	0	-1.4	0
hybB	b2995	Hydrogenase 2 cytochrome b type component, probably	-1.2	-3.1	-4.4	-1.7	-3	0
hybA	b2996	Hydrogenase 2 component, periplasmic; possibly electron acceptor for hydrogenase 2 small subunit; probably binds 4 4Fe-4S clusters	-1.8	-3.8	-4.4	-2.1	-3.1	0
hycC	b2723	Formate hydrogenlyase complex inner membrane protein	1.2	1.2	0	1.5	1.8	0
hyfB	b2482	Putative hydrogenase 4 component B; membrane protein of Hyf electron transfer complex of FHL system	0	0	0	0	0	0
hyfE	b2485	Hydrogenase 4 component E; membrane protein of Hyf electron transfer complex of FHL system	0	0	0	0	0	0
icd	b1136	Isocitrate dehydrogenase, NADP(+)-specific; e14 attachment site	1.1	0	0	0	0	0
narG	b1224	Nitrate reductase I (NRA), alpha subunit	0	-2.8	-3.1	0	-1.6	0
narH	b1225	Nitrate reductase I (NRA), beta subunit	1	0	-2.2	1.5	0	0
narI	b1227	Nitrate reductase I (NRA), gamma subunit	1.7	0	0	2.8	2.5	0
narV	b1465	Nitrate reductase II (NRZ), gamma-subunit	0	0	0	0	0	0
narY	b1467	Nitrate reductase II (NRZ), beta subunit	0	-1.6	0	0	-1.1	0
narZ	b1468	Nitrate reductase II (NRZ), alpha subunit	-1	0	0	0	0	0
ndh	b1109	Respiratory NADH dehydrogenase II; NADH:ubiquinone oxidoreductase II; membrane-bound flavoprotein; cupric reductase	3.5	0	0	2.4	2.4	0
nrfA	b4070	Cytochrome c nitrite reductase, cytochrome c552, periplasmic; formate-dependent; required for NO synthesis	0	-3.8	-2.2	0	-3.2	0
nrfB	b4071	Cytochrome c nitrite reductase, pentaheme cytochrome, periplasmic; formate-dependent; required for NO synthesis	0	-3.4	-1.9	0	-3.1	0
nrfC	b4072	Formate-dependent nitrite reduction; nonheme FE-S protein, ferredoxin-like	0	-4.3	-1.9	0	-3.1	0
nrfD	b4073	Formate-dependent nitrite reduction; transmembrane protein similar to QOR	0	-3.9	-2.5	0	-2.1	0
nuoA	b2288	NADH:ubiquinone oxidoreductase subunit A, complex I; NADH dehydrogenase I	0	-2	0	0	0	0
nuoB	b2287	NADH:ubiquinone oxidoreductase subunit B, complex I; NADH dehydrogenase I	0	-1.9	0	0	0	0
nuoC	b2286	NADH:ubiquinone oxidoreductase, fused CD subunit, complex I; NADH dehydrogenase I	-1.7	-2.4	0	0	0	0
nuoE	b2285	NADH:ubiquinone oxidoreductase subunit E, complex I; NADH dehydrogenase I	-1.3	-2.9	0	-2.8	-1.5	0
nuoF	b2284	NADH:ubiquinone oxidoreductase subunit F, complex I; NADH dehydrogenase I	-1.4	-3	0	-3.4	-1.7	0
nuoG	b2283	NADH:ubiquinone oxidoreductase subunit G, complex I; NADH dehydrogenase I	-3.3	-3.5	0	-3.8	-2.3	0
nuoH	b2282	NADH:ubiquinone oxidoreductase subunit H, complex I; NADH dehydrogenase I	-3.4	-3.8	0	-4.2	-2.7	0
nuoI	b2281	NADH:ubiquinone oxidoreductase subunit I, complex I; NADH dehydrogenase I	-2	-3.6	0	-3.9	-2.7	0
nuoJ	b2280	NADH:ubiquinone oxidoreductase subunit J, complex I; NADH dehydrogenase I	-2	-3.5	0	-3.1	-2.7	0
nuoK	b2279	NADH:ubiquinone oxidoreductase subunit K, complex I; NADH dehydrogenase I	-2.2	-3.5	0	-2.9	-2.1	0
nuoL	b2278	NADH:ubiquinone oxidoreductase subunit L, complex I; NADH dehydrogenase I; NuoL facilitates the uptake of Na(+), is homologus to antiporters, and is implicated in proton pumping	-1.7	-3.5	0	-2	-3	0
nuoM	b2277	NADH:ubiquinone oxidoreductase subunit M, complex I; contains the ubiquinone-binding site, is homologus to antiporters, and is implicated in proton pumping	-2	-3.4	0	-3.9	-5	0
nuoN	b2276	NADH:ubiquinone oxidoreductase subunit N, complex I; NADH dehydrogenase I	-1.6	-3.1	0	-1.9	-5.2	0
pfo	b1378	Probable pyruvate-flavodoxin oxidoreductase	0	0	0	-2.1	-2.4	0
poxB	b0871	Pyruvate oxidase	1.3	0	2.3	-1	0	0
rsxA	b1627	Required for the reduction of SoxR; inner membrane protein	0	1.3	2.8	1.3	2.3	0
rsxB	b1628	Required for the reduction of SoxR; predicted iron-sulfur protein	0	0	2.3	0	0	0
rsxD	b1630	Electron transport complex protein required for the reduction of SoxR; predicted membrane protein	-3	0	0	-3.2	-2.2	0
rsxE	b1632	Required for the reduction of SoxR; membrane protein	-1.9	-1.4	0	-1.6	-1.3	0
rsxG	b1631	Required for the reduction of SoxR; putative membrane protein	-2	0	0	-2.2	-1.7	0
sdhA	b0723	Succinate dehydrogenase (SQR) flavoprotein subunit; succinate:ubiquinone oxidoreductase (SQR); complex II of aerobic respiration	0	0	0	-2.9	-2.3	0
sdhB	b0724	Succinate dehydrogenase (SQR) iron-sulfur protein; succinate:ubiquinone oxidoreductase (SQR); complex II of aerobic respiration	0	0	0	-2.5	-3.2	0
sdhC	b0721	Succinate dehydrogenase (SQR) cytochrome b556; membrane anchor; succinate:ubiquinone oxidoreductase (SQR); complex II of aerobic respiration	-1.7	0	2.3	-1.8	0	0
sdhD	b0722	Succinate dehydrogenase (SQR) hydrophobic subunit; succinate:ubiquinone oxidoreductase (SQR); complex II of aerobic respiration	-1.7	0	0	-2.9	-1.1	0
torC	b0996	c-Type cytochrome	0	0	0	5.8	6	6.3
torA	b0997	Molybdoprotein trimethylamine N-oxide reductase	1.1	0	0	2.7	3.2	4.8
torD	b0998	Redox enzyme maturation protein (REMP) for TorA; cytoplasmic chaperone for TorA activation; GTPase; protects TorA TAT signal peptide from degradation	0	0	0	1.1	2.2	4.3
yceJ	b1057	Cytochrome b561 homolog, function unknown	0	0	0	0	1.9	0
ydhU	b1670	Function unknown, FNR, NarL and NarP regulons; homologous to Salmonella PhsC	0	0	0	1.5	1	0
ynfH	b1590	S- and N-oxide reductase, membrane bound anchor	0	-1.1	-3	0	0	0
yodB	b1974	Cytochrome b561 homolog, function unknown	0	0	0	0	1.8	0
atpC	b3731	ATP synthase subunit epsilon, membrane-bound, F1 sector	-1.6	-2	0	0	-2.2	0
atpD	b3732	ATP synthase subunit beta, membrane-bound, F1 sector	-1.7	-2.1	0	-1.1	-2.4	0
atpG	b3733	ATP synthase subunit gamma, membrane-bound, F1 sector	-2.3	-2.3	0	-1.8	-2.4	0
atpA	b3734	ATP synthase subunit alpha, membrane-bound, F1 sector	-1.8	-2	0	-1.9	-1.9	0
atpH	b3735	ATP synthase subunit delta, membrane-bound, F1 sector	-2.1	-2	0	-1.8	-1.6	0
atpF	b3736	ATP synthase subunit b, membrane-bound, F0 sector	-2.2	-1.9	0	-1.6	-1.3	0
atpE	b3737	ATP synthase subunit c, membrane-bound, F0 sector; DCCD-binding	-2.4	-1.9	0	-1.2	-1	0
atpB	b3738	ATP synthase subunit a, membrane-bound, F0 sector	-2.1	-1.2	0	0	0	0
atpI	b3739	ATP synthase, membrane-bound accessory factor	-1.5	0	0	0	0	0
Figure 8 and S22: Amino acid biosynthesis.
gene_name	gene_ID	description	Hg_t10	Hg_t30	Hg_t60	PMA_t10	PMA_t30	PMA_t60
cysB	b1275	Transcriptional activator for the Cys regulon; N-acetylserine induced; autorepressor	-1.1	-1.7	0	-1.9	-1.3	0
cysE	b3607	Serine acetyltransferase (SAT); first step in cysteine synthesis; feedback inhibited by cysteine; hexameric	1	2.4	0	1.1	1.2	0
cysD	b2752	Sulfate adenylyltransferase subunit 2	0	-3.6	0	-5.7	-5.6	0
cysM	b2421	Cysteine synthase B, O-acetylserine sulfhydrylase B	0	-1.7	0	-1.9	-1.6	0
cysK	b2414	Cysteine synthase A, O-acetylserine sulfhydrylase A; homodimeric; selenate, azaserine, chromate resistance; alkali-inducible, sulfate starvation-inducible protein SSI5; cysteine desulfhydrase	-1.1	-2.5	0	-1.8	-1.9	0
cysN	b2751	Sulfate adenylyltransferase subunit 1; putative ATP sulfurylase GTPase subunit	0	-3.3	0	-3.4	-4.6	0
cysC	b2750	Adenylylsulfate kinase, APS kinase	-1.4	-4	0	-5.2	-5	0
cysH	b2762	Phosphoadenylyl sulfate (PAPS) reductase	-1.8	-3.3	0	-4.8	-6.7	0
cysI	b2763	Sulfite reductase [NADPH] hemoprotein beta-component; has 4Fe-4S iron-sulfur center	-1.3	-3.8	0	-5.3	-7.4	0
cysJ	b2764	Sulfite reductase [NADPH] flavoprotein alpha-component; binds FMN and FAD	-1.5	-3.8	0	-6.1	-6.5	0
metA	b4013	Homoserine O-transsuccinylase; also called homoserine O-succinyltransferase	2.6	3	0	-2.9	-1.7	0
metB	b3939	Cystathionine gamma-synthase; homotetrameric	2.8	3.4	2.8	-1	1	0
metC	b3008	Cystathionine beta-lyase; homotetrameric; cysteine desulfhydrase	0	0	0	-2.8	-2.9	0
metE	b3829	Methionine synthase, cobalamin-independent; 5-methyltetrahydropteroyltriglutamate-homocysteine methyltransferase; binds Zn(II)	0	-2.5	0	-3.4	-7.5	3.4
metF	b3941	5,10-Methylenetetrahydrofolate reductase	2.4	0	0	-3.8	0	0
metH	b4019	Methionine synthase, cobalamin-dependent; 5-methyltetrahydrofolate-homocysteine methyltransferase; binds Zn(II)	0	0	0	0	0	0
metJ	b3938	Methionine regulon repressor, SAM co-repressor; sulfoximine and methylmethionine sensitivity	2	1.3	0	0	0	0
metL	b3940	Aspartokinase II-homoserine dehydrogenase II	1.1	0	1.9	-1.5	0	0
metK	b2942	S-adenosylmethionine synthase; methionine adenosyltransferase; ethionine sensitivity; essential gene	0	0	0	-4.1	-2.2	0
mtn	b0159	5'-Methylthioadenosine nucleosidase; S-adenosylhomocysteine and 5'-deoxyadenosine are also substrates	0	0	0	0	0	0
luxS	b2687	S-ribosylhomocysteine lyase, autoinducer 2 (AI-2) synthesis; functions in quorum sensing; acid-inducible	0	0	0	1	0	0
alaA	b2290	Valine--pyruvate aminotransferase 2; glutamic-pyruvic transaminase (GPT)	-1.8	0	0	0	1.1	0
alaC	b2379	Valine--pyruvate aminotransferase 3; glutamic-pyruvic transaminase (GPT)	1.6	1.9	0	3	3.4	0
avtA	b3572	Valine--pyruvate aminotransferase 1; transaminase C; glutamic-pyruvic transaminase (GPT)	-1.3	0	0	-1.5	-1.4	0
argA	b2818	N-acetylglutamate synthase; first step in arginine biosynthesis; amino-acid acetyltransferase; L-glutamate N-acetyltransferase; growth on acetylornithine; feedback inhibited by L-arginine	-1.4	0	0	-1.8	0	0
argB	b3959	N-acetylglutamate kinase	-2.5	0	0	-3.2	-2.4	0
argC	b3958	N-acetyl-gamma-glutamyl-phosphate reductase	-1.5	0	0	-4	-2	0
argD	b3359	Acetylornithine aminotransferase; succinyldiaminopimelate aminotransferase, PLP-dependent	-1.7	0	0	-3.4	-2	0
argE	b3957	Acetylornithine deacetylase	0	1.3	0	0	0	0
argF	b0273	Ornithine carbamoyltransferase; ornithine transcarbamylase; OTCase; CP4-6 putative prophage remnant	-1.9	0	0	-3.6	-2.6	0
argG	b3172	Argininosuccinate synthase	-2.1	-1.4	0	-2.5	-2.4	0
argH	b3960	Argininosuccinate lyase	-2.3	-1.3	0	-2.7	-2.5	0
argI	b4254	Ornithine carbamoyltransferase; ornithine transcarbamylase; OTCase	0	-1.3	0	0	0	0
argK	b2918	Required to convert succinate to propionate, Arg transport?; reported to have ATPase and protein kinase activity	1.1	0	0	1.2	0	0
aspC	b0928	Aspartate aminotransferase, AspAT; kynurenine aminotransferase; glutamine transaminase K	0	0	0	0	0	0
asnA	b3744	Asparagine synthase A; aspartate-ammonia ligase	-1.9	0	0	-1.8	-1	0
asnB	b0674	Asparagine synthase B [glutamine-hydrolyzing]	-1.1	0	0	0	0	0
glnA	b3870	Glutamine synthase	-3.2	-3.3	0	-3.8	-4.8	0
gltB	b3212	Glutamate synthase, large subunit	-1.3	-1.7	0	-2.2	-2.2	0
gltD	b3213	Glutamate synthase, small subunit	0	-2.3	0	-2.3	-4.6	0
glyA	b2551	Serine hydroxymethyltransferase; binds Zn(II)	0	0	0	0	0	0
hisA	b2024	Phosphoribosylformimino-5-aminoimidazole carboxamide ribotide isomerase; 1-(5'-phosphoribosyl)-5-[(5'-phosphoribosylamino)methylideneamino] imidazole-4-carboxamide isomerase	0	2.7	3.8	-3.2	-3.1	1
hisB	b2022	Imidazoleglycerolphosphate dehydratase/histidinol phosphatase; bifunctional enzyme; HAD21	0	3.7	3.7	-1.7	-1.6	0
hisC	b2021	Histidinol-phosphate aminotransferase	1.2	4.2	4	-2.6	-3.5	0
hisD	b2020	Histidinol dehydrogenase	1.8	4.5	0	-2.5	-3.9	0
hisF	b2025	Imidazole glycerol phosphate (IGP) synthase, cyclase subunit	0	2.5	3.8	-2.8	-3.2	0
hisG	b2019	ATP-phosphoribosyltransferase	2.6	3.6	0	-2.3	-3.7	0
hisH	b2023	Imidazole glycerol phosphate (IGP) synthase, amidotransferase	0	3	3.7	-2.9	-2.8	0
hisI	b2026	PR-ATP pyrophosphatase/PR-AMP cyclohydrolase, bifunctional	0	2.5	3.7	-1.8	-3.3	0
leuA	b0074	alpha-Isopropylmalate synthase	-1.2	0	0	2.7	2.8	0
leuB	b0073	3-isopropylmalate dehydrogenase, NAD(+)-dependent	-1.5	-1.6	0	1.1	1.8	0
leuC	b0072	3-isopropylmalate dehydratase large subunit; also called alpha-isopropylmalate isomerase	-1.3	-2.3	0	0	1.6	0
leuD	b0071	3-isopropylmalate dehydratase small subunit; also called alpha-Isopropylmalate isomerase	-1.1	-2.5	0	0	1.7	0
leuE	b1798	Amino acid exporter; overexpression causes leucine excretion; confers resistance to a number of amino acids and analogs, including glycyl-l-leucine, norleucine, threonine, homoserine lactone, alpha-aminobutyric acid, histidine, and homoserine	0	1.1	0	2.8	3	0
ilvA	b3772	Threonine deaminase; also known as threonine dehydratase, biosynthetic	0	-1.2	0	0	0	0
ilvB	b3671	Acetohydroxy acid synthase I (AHAS-I); acetolactate synthase I (ALS-I); valine sensitive; large subunit	-2.4	-2.6	0	0	1.3	0
ilvC	b3774	Ketol-acid reductoisomerase	-2.7	-2.9	0	-4.1	-4.9	0
ilvY	b3773	Transcriptional activator for ilvC	1.2	0	0	1.1	0	0
ilvD	b3771	Dihydroxyacid dehydratase; homodimeric	0	-1.3	0	1.2	2	0
ilvE	b3770	Branched-chain amino acid aminotransferase; transaminase B; dimer of trimers	0	-1.2	0	1.9	2.1	0
ilvH	b0078	Acetohydroxy acid synthase III (AHAS-III) regulatory subunit; acetolactate synthase III (ALS-III); valine sensitive; small subunit	-2.3	-2.3	-1.2	-1.2	0	0
ilvI	b0077	Acetohydroxy acid synthase III (AHAS-III); acetolactate synthase III (ALS-III); valine sensitive; large subunit	-1.3	-1.1	-1.2	0	0	0
ilvN	b3670	Acetohydroxy acid synthase I (AHAS-I) regulatory subunit; acetolactate synthase I (ALS-I); valine sensitive; small subunit	-2.1	-2.7	0	0	1.5	0
lysC	b4024	Aspartokinase III	-1.2	-2	0	-2.2	-3	0
asd	b3433	Aspartate semialdehyde dehydrogenase	0	0	0	0	-1	0
dapA	b2478	Dihydrodipicolinate synthase	0	0	0	1.9	1.5	0
dapB	b0031	Dihydrodipicolinate reductase	-1.3	-1	0	-1	0	0
dapD	b0166	2,3,4,5-tetrahydropyridine-2-carboxylate N-succinyltransferase; mutations suppress growth defects of strains lacking superoxide dismutase	0	0	0	0	0	0
dapE	b2472	N-succinyl-diaminopimelate desuccinylase, DAP/lysine biosynthesis, contains Zn(2+)/Co(2+)	0	0	0	0	0	0
dapF	b3809	Diaminopimelate epimerase	0	0	0	0	0	0
lysA	b2838	Diaminopimelate decarboxylase	-1.4	-1.4	0	-4.2	-3.9	0
pheA	b2599	Phenylalanine synthesis, bifunctional: chorismate mutase (N) and prephenate dehydratase (central); also contains Phe-binding regulatory domain (C); FPA resistance	-1.2	-3.3	0	-3.4	-4.3	0
proA	b0243	gamma-Glutamyl phosphate reductase, proline biosynthesis	0	0	0	0	0	0
proB	b0242	Glutamate 5-kinase, proline biosynthesis; dimeric; feedback inhibition by proline	0	0	0	0	0	0
proC	b0386	Pyrroline-5-carboxylate reductase, proline biosynthesis	0	0	0	0	0	0
serA	b2913	D-3-Phosphoglycerate dehydrogenase	0	0	0	0	0	0
serB	b4388	Phosphoserine phosphatase; HAD9	0	0	0	0	0	0
serC	b0907	Phosphoserine aminotransferase	0	0	0	-1.6	-2.1	0
thrB	b0003	Homoserine kinase	-1.9	-3	0	-3	-4.6	0
thrC	b0004	Threonine synthase	-1.8	-3	0	-2.5	-4	0
trpA	b1260	Tryptophan synthase, alpha subunit	0	-1.5	0	0	0	0
trpB	b1261	Tryptophan synthase, beta subunit	0	-1.4	0	-1	0	0
trpC	b1262	Tryptophan synthesis, bifunctional: N-(5-phosphoribosyl)anthranilate isomerase and indole-3-glycerolphosphate synthase	0	0	0	0	0	0
trpD	b1263	Anthranilate synthase component II, bifunctional; glutamine amidotransferase and phosphoribosyl anthranilate transferase; tryptophan biosynthesis	-2.4	-2.8	0	-3.4	-3.4	0
trpE	b1264	Anthranilate synthase component I	-2.6	-2.9	0	-4.3	-4.8	0
tyrA	b2600	Tyrosine synthesis: chorismate mutase/prephenate dehydrogenase	-2	-1.3	0	-2	0	0
tyrB	b4054	Tyrosine aminotransferase; aromatic amino acid aminotransferase; phenylalanine aminotransferase; dicarboxylic amino acid aminotransferase; homodimeric	0	-1.5	0	-1.5	-1.5	0
tyrP	b1907	Tyrosine:H+ symport permease	-2	0	1.9	-2.2	-1.3	0
tyrR	b1323	TyrR regulon repressor or activator; regulates aroF, aroG, tyrA, and aromatic amino acid transport; autoregulation of tyrR not mediated by tyrosine; ATPase activity; zinc-stimulated phosphatase activity	0	0	0	0	0	0
Figure 9 and S23: Non-iron inorganic metals transport and regulation.
gene_name	gene_ID	description	Hg_t10	Hg_t30	Hg_t60	PMA_t10	PMA_t30	PMA_t60
znuA	b1857	Zinc periplasmic binding protein, ABC transporter	-1	0	1.9	0	0	0
znuB	b1859	High-affinity ABC transport system for zinc	0	0	0	0	0	0
znuC	b1858	High-affinity ABC transport system for zinc	0	0	0	0	0	0
ydaN	b1342	Zn(II) transporter	0	0	0	1.1	1.1	0
zupT	b3040	Zinc and other divalent cation uptake transporter	1.6	1.5	0	2.3	1.7	0
zntR	b3292	Zn-responsive activator of zntA transcription	3.8	2.3	0	2.3	1.8	0
zntA	b3469	Zn(II), Cd(II), and Pb(II) translocating P-type ATPase; mutant is hypersensitive to Zn and Cd salts	5.3	4.3	3	4.8	4.5	0
zitB	b0752	Zn(II) efflux transporter; zinc-inducible	1.4	0	0	0	0	0
cueR	b0487	Activator of copper-responsive regulon genes cueO and copA; MerR homolog	1.8	0	0	1.4	0	0
cueO	b0123	Multicopper oxidase (laccase), confers copper tolerance; oxidizes model substrate dimethoxyphenol; in vitro ferroxidase and phenoloxidase activities; regulated by copper-responsive CueR activator	4.4	4.2	0	2.5	0	-2.6
copA	b0484	Copper-, silver-translocating P-type ATPase efflux pump; involved in copper resistance; copper- and silver-inducible; regulated by copper-responsive CueR activator	4.6	4.4	0	2.2	0	-3.4
cusR	b0571	Response regulator of the cusCFBA-cusRS divergon; cusS sensor and cusR mediate copper induction	-1.6	-1.3	-2.8	0	-1.5	-3.2
cusS	b0570	Copper ion sensor regulating cusCFBA expression; may also sense silver	-2.2	-2.5	-1.9	-2.5	-3.2	-2.5
cusA	b0575	Silver and copper efflux, membrane transporter; overexpression confers low level fosfomycin resistance; confers copper and silver resistance	-3.3	-4.7	-5.7	-4	-5.3	-6.4
cusB	b0574	Silver and copper efflux, membrane fusion protein; confers copper and silver resistance	-4.3	-5.7	-6.9	-3.5	-5.6	-8.1
cusC	b0572	Silver and copper efflux, OMF lipoprotein component; outer membrane factor (OMF) of a tripartate efflux pump; confers copper and silver resistance; required for invasion of brain microvascular endothelial cells in strain K1	-4.1	-6.1	-7.7	-5.7	-9.5	-9.3
nikR	b3481	Nickel-responsive regulator of the nik operon; homodimer	1.7	0	0	0	0	0
nikA	b3476	Nickel-binding, heme-binding protein, periplasmic	-5.3	-5.7	-4.2	-5.9	-7.1	0
nikB	b3477	Nickel transport system permease	-4.2	-5.3	-4.3	-4.5	-7	0
nikC	b3478	Nickel transport system permease	-3.3	-5	-4.5	-2.7	-5.2	0
nikD	b3479	Nickel transport ATP-binding protein	-2.3	-4.9	-4.2	-2.4	-4.8	0
nikE	b3480	Nickel transport ATP-binding protein	-2.6	-4	-3.9	-1.5	-4.1	0
rcnA	b2106	Nickel and cobalt efflux system; confers increased nickel and cobalt resistance; inner membrane protein	1.7	2.3	0	0	2.3	0
mntH	b2392	Mn(2+) transporter, role in bacterial response to reactive oxygen species; also transports Fe(2+), Cd(2+) and other divalent metals	2.7	2.2	0	2.2	2.9	0
mntP	b1821	Probable Mn(2+) efflux pump, mntR-regulated	0	0	0	1.6	0	0
modA	b0763	Molybdate-binding protein, periplasmic; chlorate resistance	1.8	0	-1.2	4	2.7	0
modB	b0764	Molybdate uptake; chlorate resistance; membrane-spanning ABC protein	1.7	0	-1.5	3	2.1	0
modC	b0765	Molybdate uptake; chlorate resistance	0	0	-1.6	0	0	0
modF	b0760	Molybdate uptake	0	0	0	0	0	0
mgtA	b4242	Magnesium transporter, ATP-dependent; mutant has cobalt resistance; mediates Mg(2+) influx	1.9	1.6	0	1	2.3	0
corA	b3816	Mg2+ (and other divalent metals) uptake transporter; constitutive; at high Mg(2+), also mediates efflux; mutants are resistant to Co2+, Mn2+, and Ni2+, insensitive to Ca2+	1.6	1.9	0	2.2	2	0
kch	b1250	Voltage-gated potassium channel protein; overproduction increases the permeability of the cytoplamsic membrane to K+; not involved in K+ uptake; overproduction alters membrane composition; homotetrameric membrane protein	-1.5	-1.3	0	0	0	0
kdpA	b0698	Potassium-translocating ATPase, A subunit; high-affinity potassium transport	0	0	0	0	0	0
kdpB	b0697	Potassium-translocating ATPase, B subunit; high-affinity potassium transport	0	0	0	1.5	0	0
kdpC	b0696	Potassium-translocating ATPase, C subunit; high-affinity potassium transport	1	0	0	2.1	1.6	0
kefB	b3350	NEM-activatable K+/H+ antiporter	1.6	0	0	0	1.3	0
kefC	b0047	NEM-activatable K+/H+ antiporter	0	-1.6	0	0	0	0
kup	b3747	Major constitutive K+ uptake permease at acidic pH; also transports Cs+ and Rb+	-1.4	0	0	-1.6	-1.8	0
trkA	b3290	Major constitutive K+ uptake permeases TrkAG and TrkAH; high-rate, low-affinity transport; peripheral membrane protein bound to inner membrane protein TrkG or TrkH to form active permease; binds NAD+ and NADH	0	0	0	-1.1	0	0
trkG	b1363	Major constitutive K+ uptake permease TrkAG; high-rate, low-affinity transport; K+-translocating subunit; binds TrkA to inner membrane; Rac prophage	-1.3	-1.2	0	0	0	0
trkH	b3849	Major constitutive K+ uptake permease TrkAH; high-rate, low-affinity transport; K+-translocating subunit; binds TrkA to inner membrane	0	0	0	0	0	0
chaA	b1216	Ca2+/H+ and K+/H+ antiporter; extrudes potassium ions, and also sodium ions at alkaline pH; regulated by osmolarity and pH	1.5	1.6	0	-1.4	0	0
cvrA	b1191	Required for growth at low osmolarity; similar to eukaryotic Na+/H+ exchangers, but not involved in Na+ extrusion; proposed to be involved in the regulation of cell volume	0	0	0	0	0	0
nhaA	b0019	Na+/H+ antiporter 1, strongly pH-dependent; helps regulate intracellular pH and extrude lithium; nhaA_P1 activated by NhaR, repressed by H-NS and stimulated by Na(+)	2	0	0	0	1.1	0
nhaB	b1186	Na+/H+ antiporter 2, weakly pH-dependent; helps regulate intracellular pH and extrude lithium	0	0	0	-1.4	-1.2	0
phoA	b0383	Alkaline phosphatase, periplasmic; binds Zn(II); dimeric	1.1	2.8	0	2.5	3.9	0
phoB	b0399	Positive response regulator for pho regulon, two-component system	2.1	4.5	1.8	5.7	6.7	0
phoE	b0241	Outer membrane phosphoporin protein E; trimeric	0	0	0	3.5	7.1	0
phoH	b1020	ATP-binding protein, function unknown	2.9	6.2	7.8	5.9	8.5	0
phoR	b0400	Sensor histidine kinase/phosphatase for pho regulon; cognate to phoB	1.2	3.9	1.9	3.9	5.1	0
phoU	b3724	Negative regulator of pho regulon; may have additional role in phosphate metabolism	1.6	2.9	0	0	1.6	0
pstA	b3726	Phosphate transport, high-affinity, inner membrane permease	0	2.2	0	1.5	2.5	0
pstB	b3725	Phosphate transport, high-affinity, cytoplasmic ATP-binding protein	1.2	2.9	0	1.2	2.2	0
pstC	b3727	Phosphate transport, high-affinity, inner membrane permease inner membrane permease	0	2.6	0	4	4.8	0
pstS	b3728	Periplasmic phosphate binding protein, high-affinity; ABC phosphate transport system	0	4	2.9	6.4	7.4	0
phnC	b4106	Phosphonate ABC transporter PhnCDE ATP-binding subunit; phosphonate catabolism	0	0	0	3.1	4.9	0
phnD	b4105	Phosphonate ABC transporter periplasmic binding protein; phosphonate catabolism	0	0	0	0	1.7	0
cysP	b2425	Thiosulfate-binding protein, periplasmic	-1.6	-4.4	0	-7	-5.5	0
cysW	b2423	Sulfate/thiosulfate ABC transporter membrane permease subunit	0	-3.8	0	-4.7	-5	0
cysU	b2424	Sulfate/thiosulfate ABC transporter membrane permease subunit	0	-4.1	0	-6.1	-5.4	0
cysA	b2422	Sulfate/thiosulfate ABC transporter ATPase subunit	0	-3	0	-1.6	-4	0
arsR	b3501	Arsenate resistance operon repressor; resistance to arsenate, arsenite, and antimonite	6.7	4	0	4.4	3.1	0
arsB	b3502	Arsenite pump, inner membrane; resistance to arsenate, arsenite, and antimonite	6.4	3.4	0	3.6	2.1	0
arsC	b3503	Arsenate reductase; resistance to arsenate, arsenite, and antimonite	5.6	2.2	0	1.9	0	0
Figure 10 and S24: Iron transport, storage, and iron-sulfur cluster assembly.
gene_name	gene_ID	description	Hg_t10	Hg_t30	Hg_t60	PMA_t10	PMA_t30	PMA_t60
fur	b0683	Ferric iron uptake global transcriptional repressor; activated by Fe+2; zinc metalloprotein	3.67	3.12	0	0	0	0
ryhB	b4451	Regulatory sRNA mediating positive Fur regulon response; requires Hfq for function; global iron regulator; degraded by RNase E when bound to target	0	0	0	0	0	0
afuC	b0262	Predicted ferric iron ABC transporter ATP-binding protein; orphan; part of a defective ABC transporter, probably silent; CP4-6 prophage remnant; missing its promoter and co-functional components; homologous to an iron-uptake system gene in Actinobacillus	2.21	1.17	0	1.63	1.33	0
efeB	b1019	Deferrrochelatase, periplasmic; inactive acid inducible low-pH ferrous ion transporter EfeUOB; periplasmic acid peroxidase; heme cofactor	-2.94	0	0	-2.69	0	0
efeO	b1018	Inactive acid-inducible low-pH ferrous ion transporter EfeUOB; acid-inducible periplasmic protein; hyperlethality gene	-2.82	0	2.42	-2.28	0	0
efeU	b4490	Pseudogene reconstruction, ferrous iron permease; intact gene involved in iron uptake	-2.01	0	4.06	-1.99	0	0
fecA	b4291	Outer membrane ferric citrate receptor; ferric citrate uptake, TonB-dependent; signals FecR to activate FecI	-2.54	0	0	-2.52	-1.29	0
feoA	b3408	Ferrous iron uptake, required for full FeoB activity	-3.71	-2.91	0	-2.72	-1.22	0
feoB	b3409	Ferrous iron uptake GTP-binding membrane protein; N-terminus is a cytoplasmic G protein	-2.36	-1.66	0	-1.7	-1.46	0
fepA	b0584	Ferrienterobactin outer membrane receptor	0	0	0	0	0	0
fepB	b0592	Ferrienterobactin-binding protein, periplasmic	-1.22	0	0	-1.78	0	0
fepC	b0588	Ferrienterobactin transporter, membrane ATP protein	-1.91	1.61	0	-2.41	0	0
fepD	b0590	Ferrienterobactin transporter, membrane permease	-1.46	0	3.43	-1.55	1.24	0
fepG	b0589	Ferrienterobactin transporter, membrane permease	-1.66	0	0	-2.09	0	0
fes	b0585	Enterochelin esterase	-1.86	0	0	-2.6	0	0
fhuB	b0153	Fe(3+)-ferrichrome ABC transporter permease	-1.82	-1.03	0	-2.01	-1.2	0
fhuC	b0151	ABC transporter ATPase, Fe(3+)-ferrichrome uptake	-1.16	0	0	0	1.32	0
ccmA	b2201	Heme export ABC transporter ATP-binding protein; CcmABCD transporter complex	0	-1.42	0	0	-2.09	0
ccmB	b2200	Heme export ABC transporter permease; CcmABCD transporter complex	-1.8	-2.05	0	-1.54	-2.46	0
ccmC	b2199	Heme export ABC transporter permease; CcmABCD transporter complex; delivers heme to and interacts with CcmE	-1.29	-2.14	0	-1.19	-2.32	0
ccmD	b2198	Heme export ABC transporter holo-CcmE release factor; CcmABCD transporter complex	0	0	0	0	-1.86	0
fieF	b3915	Ferrous-iron and zinc efflux pump; cation diffusion facilitator family; dimeric	1.16	0	0	0	0	0
ftnA	b1905	Ferritin, major cytoplasmic iron storage protein	0	0	0	0	0	0
ftnB	b1902	Ferritin B, probable ferrous iron reservoir; ferritin-like protein; required for oxidatively damaged aconitase iron-sulfur cluster repair and virulence in Salmonella; apparently missing an active ferroxidase center	1.17	1.97	0	0	0	0
bfr	b3336	Bacterioferritin; negatively regulated by ryhB RNA as part of indirect positive regulation by Fur; 24-mer	1.1	2.44	2.43	0	0	0
dps	b0812	Stress-induced Fe-binding and storage protein; forms biocrystals with DNA; copper homeostatsis	8.41	5.7	0	2.08	1.13	0
iscR	b2531	Transcriptional repressor for isc operon; contains Fe-S cluster; binds RNA in vitro	5.95	5.59	3.21	3.63	4.13	0
iscS	b2530	Cysteine desulfurase, PLP-dependent; used in synthesis of Fe-S clusters and 4-thiouridine; ThiI transpersulfidase; TusA transpersulfidase; YnjE transpersulfidase; MoaD transpersulfidase; pyridoxal phosphate cofactor linked to Lys206	4.56	3.97	2.24	2.44	3.18	0
iscU	b2529	Iron-sulfur cluster assembly scaffold protein	3.84	2.62	1.83	2.11	2.94	0
iscA	b2528	Recruit and deliver Fe for Fe-S cluster assembly in IscU; possibly an alternative scaffold for Fe-S cluster assembly	3.84	2.45	1.77	2.14	2.87	0
iscX	b2524	Iron binding protein associated with IscS; putative molecular adaptor of IscS function; monomeric	1.22	0	0	0	0	0
hscB	b2527	Hsc20, DnaJ-like co-chaperone for HscA; specific for IscU	2.17	1.64	1.75	1.72	2.55	0
hscA	b2526	Hsc66, DnaK-like chaperone, specific for IscU; involved in FtsZ-ring formation; HscB is the J-like co-chaperone for HscA	1.35	0	0	0	1.47	0
fdx	b2525	Ferredoxin, an iron-sulfur protein; involved in assembly of other Fe-S clusters	1.25	0	0	0	0	0
sufA	b1684	Scaffold protein for assembly of iron-sulfur clusters; facilitates delivery to target proteins; Fe-S transfer protein	5.02	5.3	2.38	0	1.58	0
sufB	b1683	SufBCD Fe-S assembly scaffold, FADH2-dependent	3.7	4.49	2.42	0	0	0
sufC	b1682	SufBCD Fe-S cluster assembly scaffold protein, ATP-binding protein	2.42	4.37	2.61	0	1.21	0
sufD	b1681	SufBCD Fe-S assembly scaffold, FADH2-dependent	1.87	3.75	2.2	0	0	0
sufS	b1680	Cysteine desulfurase, stimulated by SufE; selenocysteine lyase	1.39	2.74	1.92	0	0	0
sufE	b1679	Binds and stimulates SufS activity; in sufABCDSE operon involved in iron-sulfur center formation of FhuF; homodimeric	0	2.23	0	0	0	0
nfuA	b3414	Fe/S biogenesis protein; possible scaffold/chaperone for damaged Fe/S proteins	3.58	2.19	1.48	2.35	2.29	0
Figure 11 and S26: Antibiotic resistance and outer membrane porins
gene_name	gene_ID	description	Hg_t10	Hg_t30	Hg_t60	PMA_t10	PMA_t30	PMA_t60
acrA	b0463	AcrAB-TolC multidrug efflux pump; additionally dye, detergent, solvent resistance; membrane-fusion lipoprotein	0	0	0	0	0	0
acrB	b0462	AcrAB-TolC multidrug efflux pump; additionally dye, detergent and solvent resistance; RND-type transporter	0	0	0	-1.13	-1.16	0
acrD	b2470	Aminoglycoside efflux pump; RND-type transporter	0	0	0	0	0	0
acrE	b3265	AcrEF-TolC efflux pump, multidrug/solvent resistance; membrane-fusion lipoprotein	0	0	0	0	0	0
acrF	b3266	AcrEF-TolC efflux pump, multidrug/solvent resistance; osmotically remedial envelope defect	0	0	0	1.03	0	0
acrR	b0464	Transcriptional repressor for acrAB	1.57	0	0	1.08	0	0
acrS	b3264	Probable transcriptional repressor for acrEF (envCD); function unknown	0	0	0	0	0	0
acrZ	b0762	AcrAB-TolC efflux pump accessory protein, membrane-associated	0	0	0	2.02	1.04	0
emrA	b2685	EmrAB-TolC multidrug resistance pump; periplasmic membrane fusion component, signal anchor; energy-dependent efflux of octane, thiolactomycin and the uncouplers DNP, CCCP, and FCCP	-1.64	0	0	-1.4	0	0
emrB	b2686	EmrAB-TolC multidrug resistance pump; energy-dependent efflux of octane, thiolactomycin, and uncouplers DNP, CCCP, and FCCP; inner membrane-spanning translocase	-1.01	-1.37	0	-2.77	-2.2	0
emrD	b3673	Multidrug resistance pump; overexpression resistance to uncouplers and detergents	1.87	1.75	0	4.5	2.78	0
emrE	b0543	Multidrug resistance pump, DLP12 prophage; methylviologen sensitivity	0	0	0	0	0	0
emrK	b2368	EmrKY-TolC multidrug resistance efflux pump, membrane fusion protein; overexpression resistance to deoxycholate; hyperlethality gene; signal anchor	0	0	0	0	2	0
emrY	b2367	EmrKY-TolC multidrug resistance efflux pump; overexpression resistance to deoxycholate; hyperlethality gene	0	0	0	0	1.75	0
tolC	b3035	Outer membrane factor (OMF) of tripartite efflux pumps; channel-tunnel spanning the outer membrane and periplasm; homotrimeric; ColE1 tolerance	0	0	0	-1.28	-1.12	0
marA	b1531	Transcriptional activator for multiple antibiotic resistance; AraC family; resistance to tetracycline, chloramphenicol	3.92	3.2	0	5.53	4.98	0
marB	b1532	Function unknown; probable periplasmic protein in marRAB multiple antibiotic resistance operon	4.02	3.06	0	5.5	4.77	0
marC	b1529	Inner membrane protein, function unknown; not involved in antibiotic resistance	0	0	0	2.15	1.57	0
marR	b1530	Transcription repressor of multiple antibiotic resistance; resistance to tetracycline, chloramphenicol, etc.; dimeric	4.68	2.81	0	5.6	4.86	0
mdtA	b2074	MdtABC-TolC efflux pump, multidrug resistance; membrane fusion protein, signal anchor	0	0	0	0	0	0
mdtB	b2075	MdtABC-TolC efflux pump, multidrug resistance; heterodimeric RND-type transporter	-1.33	0	0	-2.66	-1.95	0
mdtC	b2076	MdtABC-TolC efflux pump, multidrug resistance; heterodimeric RND-type transporter	-1.01	0	0	-1.57	-1.56	0
mdtE	b3513	Anaerobic multidrug efflux transporter MdtEF-TolC; toxic nitrosated indole efflux; membrane fusion protein (MFP) component, lipoprotein	0	0	0	0	0	0
mdtF	b3514	Anaerobic multidrug efflux transporter MdtEF-TolC; toxic nitrosated indole efflux; RND family permease component	0	0	0	0	0	0
mdtG	b1053	Multidrug resistance efflux transporter; overexpression resistance to fosfomycin and deoxycholate	0	0	0	0	0	0
mdtH	b1065	Multidrug resistance efflux transporter; overexpression resistance to norfloxacin and enoxacin	0	0	0	2	1.38	-1.05
mdtI	b1599	Multidrug resistance efflux protein, with MdtJ; overexpression resistance to deoxycholate, SDS, nalidixic acid and fosfomycin	-1.58	1.52	0	0	3.06	0
mdtJ	b1600	Multidrug resistance efflux protein, with MdtI; overexpression resistance to deoxycholate, SDS, nalidixic acid and fosfomycin	-1.61	1.42	0	0	3.1	0
mdtK	b1663	Multidrug resistance efflux protein; overexpression resistance to norfloxacin, acriflavine, deoxycholate, trimethoprim	1.62	0	0	3.76	3.6	0
mdtL	b3710	Multidrug resistance efflux protein; overexpression confers low-level chloramphenicol resistance	-1.58	0	0	0	0	0
mdtM	b4337	Multidrug resistance efflux protein; overexpression resistance to acriflavin, chloramphenicol, TPP, norfloxacin and ethidium	2.51	0	0	1.44	0	0
mdtN	b4082	Membrane fusion protein (MFP) of MdtNOP efflux pump, signal anchor; mdtP mutants are sensitive to acriflavin and puromycin	0	0	0	2.09	0	0
mdtO	b4081	PET family membrane translocase (MDR) of MdtNOP efflux pump; mdtP mutants are sensitive to acriflavin and puromycin	0	0	0	0	0	0
mdtP	b4080	Outer membrane factor (OMF) of MdtNOP efflux pump; probable lipoprotein, Cys conserved; tolC homolog; mutants are sensitive to acriflavin and puromycin	0	0	0	1.08	0	0
mdtQ	b2139	Pseudogene reconstruction, lipoprotein drug pump OMF family; putative outer membrane factor (OMF) component of tripartite efflux system; mutants are sensitive to acriflavin and puromycin; tolC paralog	0	0	0	0	0	0
mdfA	b0842	Transmembrane multidrug efflux transporter; confers alkaline pH tolerence	0	0	0	0	1.59	0
tehA	b1429	K+-tellurite, ethidium and proflavin efflux transporter	1.22	0	0	1.63	1.38	0
tehB	b1430	Tellurite, selenium methyltransferase; tellurite, selenium resistance protein; dimeric	0	0	0	0	0	0
phoQ	b1129	Histidine protein kinase sensor protein, two-component system; cognate to phoP; response to extracellular divalent cations, pH, and acetate	1.05	0	0	-1.45	-1.17	0
phoP	b1130	Response regulator, two-component system; cognate to phoQ; response to extracellular divalent cations, pH, and acetate; DNA-binding protein	1.68	0	0	0	0	0
basR	b4113	Response regulator for Lipid A modification genes; two-component system involved in polymyxin resistance that senses high extracellular Fe(2+)	-1.33	0	1.7	-2.07	-1.41	0
basS	b4112	Histidine protein kinase sensor for Lipid A modification genes; two-component system involved in polymyxin resistance that senses high extracellular Fe(2+)	-2.46	0	1.91	-3.72	-2.86	0
pagP	b0622	Phospholipid:lipid A palmitoyltransferase; confers resistance to cationic antimicrobial peptides; multicopy suppressor of camphor-induced or mukB mutant chromosome condensation	1.24	0	0	1.95	0	0
eptA	b4114	Lipid A phosphoethanolamine transferase, associated with polymyxin resistance	0	3.61	3.26	-2.99	0	0
eptB	b3546	KDO phosphoethanolamine transferase, Ca(2+)-inducible; required for Ca(2+) tolerance of heptose-deficient cells	0	0	0	0	-1.13	0
arnT	b2257	4-amino-4-deoxy-L-arabinose(Ara4N):Lipid A transferase; modifies lipid A phosphates with aminoarabinose and confers resistance to polymyxin B and cationic antimicrobial peptides; glycolipid donor is undecaprenyl phosphate-alpha-L-Ara4N	-2.83	-2.44	0	-3.26	-2.79	0
envZ	b3404	Osmosensor histidine protein kinase/phosphatase; regulates production of outer membrane proteins; dimeric	-1.05	0	0	-1.49	-1.57	0
ompR	b3405	Response regulator for osmoregulation; regulates production of outer membrane proteins	1.06	0	0	1.91	1.52	0
ompA	b0957	Outer membrane protein A; Outer membrane porin A; T-even phage receptor; weak porin; homodimer, abundant cell surface protein	0	0	0	0	0	0
ompC	b2215	Outer membrane porin C	-1.99	-1	0	0	0	0
ompF	b0929	Outer membrane porin F	-1.21	-2.44	0	-1.97	-2.71	0
ompG	b1319	Outer membrane porin G; induced by AI-2 pheromone	0	0	0	0	2.92	0
ompL	b3875	Outer membrane porin L	0	0	0	0	2.27	0
ompN	b1377	Outer membrane porin N	0	0	0	1.36	1.72	0
ompT	b0565	Outer membrane protease VII, DLP12 prophage; OM protein a (3b); omptin	0	0	0	-1.56	-1.25	0
ompW	b1256	Outer membrane protein W; colicin S4 receptor	-3.19	-4.38	-5.47	-2.32	-3.95	0
ompX	b0814	Outer membrane protein X; role in inducing RNAP-sigma E production	1.31	2.2	0	0	0	0
Figure 12 and S27: Flagella components and chemotaxis.
gene_name	gene_ID	description	Hg_t10	Hg_t30	Hg_t60	PMA_t10	PMA_t30	PMA_t60
flgA	b1072	Flagellar basal body P-ring formation	-4.28	-2.64	-2.7	-1.21	-4.7	0
flgB	b1073	Flagellar basal body rod subunit	-4.47	-2.65	-2.95	-3.34	-7.89	0
flgC	b1074	Flagellar basal body rod subunit	-4.21	-2.52	-2.84	-3.1	-6.08	0
flgD	b1075	Flagellar basal body rod modification	-4.26	-2.45	-2.8	-3.07	-5.61	0
flgE	b1076	Flagellar hook subunit protein	-4.25	-2.65	-2.7	-3.51	-5.89	0
flgF	b1077	Flagellar basal body rod subunit	-4.41	-2.99	-2.54	-3.93	-6.1	0
flgG	b1078	Flagellar basal body rod major subunit	-4.31	-2.91	-2.48	-3.63	-5.92	0
flgH	b1079	Flagellar synthesis, basal body L-ring lipoprotein	-4.41	-3.34	-2.47	-5.52	-6.23	0
flgI	b1080	Basal body P-ring flagellar protein	-4.4	-3.4	-2.21	-6.59	-6.29	0
flgJ	b1081	Flagellum-specific muramidase	-4.11	-3.15	-2.44	-5.79	-6.21	0
flgK	b1082	Flagellar synthesis, hook-associated protein	0	0	-2.07	2.14	1.31	0
flgL	b1083	Flagellar synthesis, hook-associated protein	0	0	-1.74	2.66	2.15	0
flgM	b1071	Anti-sigma 28 (FliA) factor; regulator of FlhD	0	0	-1.47	1.97	1.43	0
flgN	b1070	Initiation of flagellar filament assembly	0	0	-1.6	1.47	0	0
flhA	b1879	Flagellar export pore protein, integral membrane protein	-3.95	-2.62	-1.99	-3.63	-4.85	0
flhB	b1880	Flagellin export apparatus, substrate specificity protein; determines the order of subunit export	-2.83	-2.51	-2.13	-1.82	-5.62	0
flhC	b1891	Transcriptional activator of flagellar class II operons; forms heterotetramer with FlhD; CsrA regulon; may be allosteric effector of FlhD	-1.43	-1.72	0	0	0	0
flhD	b1892	Transcriptional activator of flagellar class II operons; forms heterotetramer with FlhC; possible role in regulation of cell division; can function in vivo independently of FlhC, but does not bind DNA by itself; contains HTH motif	-2.48	-2.43	0	-2.83	-2.31	0
flhE	b1878	Proton seal during flagellar secretion; periplasmic; bound to flagellar basal body; required for full swarming motility	-3.79	-3.7	-2.31	-5.22	-5.44	0
fliA	b1922	Transcription factor sigma 28 for class III flagellar operons	0	-1.56	-2.55	0	0	0
fliC	b1923	Flagellin, structural gene, H-antigen	0	0	-1.79	0	0	-1.06
fliD	b1924	Hook-associated protein 2, axial family	0	-1.13	-1.9	-2.91	-3.01	0
fliE	b1937	Flagellar synthesis; basal body component	-3.67	-2.82	-1.98	-2.39	-5.92	1.7
fliF	b1938	Flagellar basal body M-ring protein	-4.61	-3.06	-2.27	-3.33	-7.22	0
fliG	b1939	Rotor protein for flagellar motor switching and energizing; role in flagellar assembly	-4.65	-3.41	-2.56	-4.88	-7	0
fliH	b1940	Negative regulator of FliI ATPase activity; involved in flagellar assembly and export	-3.63	-3.25	-2.61	-6.36	-7.28	0
fliI	b1941	Cytoplasmic membrane ATPase involved in flagellar assembly; involved in export of flagellar axial protein subunits	-4.17	-3.7	-2.5	-7.55	-8.88	0
fliJ	b1942	Flagellin export apparatus soluble chaperone	-4.81	-3.62	-2.63	-7.32	-6.59	0
fliK	b1943	Hook filament junction; controls hook length	-4.56	-3.76	-2.63	-7.93	-7.58	0
fliL	b1944	Affects rotational direction of flagella during chemotaxis	-3.69	-1.93	-2.39	-2.27	-4.17	0
fliM	b1945	Flagellar synthesis, motor switching and energizing	-4.01	-2.11	-2.02	-3.51	-4.7	0
fliN	b1946	Flagellar switch protein	-4.06	-2.72	-1.81	-3.1	-3.58	0
fliO	b1947	Flagellin export apparatus, integral membrane protein	-4.09	-2.93	0	-2.96	-3.35	0
fliP	b1948	Flagellin export apparatus, integral membrane protein	-4.38	-3.2	0	-3.71	-4.17	0
fliQ	b1949	Flagellin export apparatus, integral membrane protein	-4.48	-3.51	0	-4.82	-4.6	0
fliR	b1950	Flagellin export apparatus, integral membrane protein	-3.64	-3.29	0	-5.16	-5.22	0
fliS	b1925	Flagellar chaperone, inhibits premature FliC assembly; cytosolic	0	-1.68	-2.12	-5.42	-6.31	0
fliT	b1926	Flagellar synthesis, predicted chaperone, role unknown	0	-1.86	-2.18	-5.81	-5.93	0
fliY	b1920	Cystine-binding protein, periplasmic; part of a L-cysteine/L-cystine shuttle system confering hydrogen peroxide resistance; not required for motility; may regulate FliA (sigma 28)	-1.91	-2.89	0	-2.8	-2.37	0
fliZ	b1921	DNA-binding RpoS antagonist; transiently inhibits RpoS in post-exponential phase; timing factor allowing motility to continue for a while during starvation; not required for normal motility	0	-1.94	-2.38	0	0	0
cheA	b1888	Histidine protein kinase sensor of chemotactic response; CheY is cognate response regulator; autophosphorylating; CheAS is a short form produced by an internal start at codon 98	0	0	-1.4	-1.6	-1.55	0
cheB	b1883	Chemotaxis MCP protein-glutamate methylesterase; reverses CheR methylation at specific MCP glutamates	0	-2.39	-1.77	-4.8	-4.61	0
cheR	b1884	Chemotaxis MCP protein methyltransferase, SAM-dependent; binds C-terminus of chemoreceptors; makes glutamate methyl esters	0	-2.29	-1.73	-5.89	-4.45	0
cheW	b1887	Chemotaxis signal transducer; bridges CheA to chemoreceptors to regulate phophotransfer to CheY and CheB	-2.38	-1.84	-1.64	-1.89	-3.17	0
cheY	b1882	Response regulator for chemotactic signal transduction; single-domain response regulator lacking an output domain; CheA is the cognate sensor protein; autoacetylase	-1.09	-2.87	-1.87	-3	-4.85	0
cheZ	b1881	CheY-P phosphatase	0	-2.66	-1.98	-2.19	-4.44	0
Figure 13 and S28: Biofilm, fimbriae, and curli
gene_name	gene_ID	description	Hg_t10	Hg_t30	Hg_t60	PMA_t10	PMA_t30	PMA_t60
bdcA	b4249	c-di-GMP-binding biofilm dispersal mediator protein	9.2	6.3	2.8	4	1.3	0
bhsA	b1112	Biofilm, cell surface and signaling defects, YhcN family	10.9	9.1	6.6	5.5	4.4	0
bsmA	b4189	Confers peroxide resistance in bioflms, YhcN family; mutants are hypermotile on soft agar; probable lipoprotein, function unknown; Cys conserved	1.7	0	0	1.1	0	0
pgaA	b1024	Biofilm adhesin polysaccharide PGA secretin; OM porin	0	1.1	0	1.2	1.7	0
pgaB	b1023	Poly-beta-1,6-N-acetyl-D-glucosamine (PGA) N-deacetylase; deacetylase required for biofilm adhesin polysaccharide PGA export; outer membrane lipoprotein	0	0	0	0	1.6	0
pgaC	b1022	Biofilm PGA synthase PgaCD, catalytic subunit; poly-beta-1,6-N-acetyl-D-glucosamine synthase; c-di-GMP-stimulated activity and dimerization	0	0	0	1.4	3	0
pgaD	b1021	Biofilm PGA synthase PgaCD, regulatory subunit; c-di-GMP-stimulated activity and dimerization	0	1.1	0	3.5	5	0
ycgZ	b1164	Connector protein for RcsB regulation of biofilm and acid-resistance; blue light, low temperature and stress induction, BluRF(YcgEF) and RpoS regulons	1.4	1.9	0	2.5	4.5	0
ymgA	b1165	Connector protein for RcsB regulation of biofilm; blue light, low temperature and stress induction, BluRF(YcgEF) and RpoS regulons	3	0	3.1	3.7	4.9	0
ariR	b1166	Connector protein for RcsB regulation of biofilm and acid-resistance	3.2	0	3.1	4.2	3.7	0
ymgC	b1167	Blue light, low temperature and stress induced, function unknown; BluRF(YcgEF) and RpoS regulons	0	0	2.8	3.7	6.4	0
yhcN	b3238	Stress-induced protein involved in cadmium and peroxide resistance	5	3.8	1.9	4.3	4.3	0
fimA	b4314	Fimbrin type 1, major structural subunit; phase variation	0	0	0	0	0	0
fimB	b4312	Site-specific recombinase, fimA promoter inversion; mediates fimbriae phase switching, along with FimE	0	0	-1.3	1.8	1.4	0
fimC	b4316	Periplasmic chaperone for type 1 fimbriae; FimCD chaperone-usher transport	-1.1	0	0	0	1.5	0
fimD	b4317	Outer membrane fimbrial subunit export usher protein; involved in export and assembly of type 1 fimbrial subunits; FimCD chaperone-usher transport	-1.8	-1.3	0	0	0	0
fimE	b4313	Site-specific recombinase, fimA promoter inversion; biased towards the ON to OFF fimbriae phase switching direction	0	1.1	2.1	1.3	1.7	0
fimF	b4318	Fimbrin type 1 minor component; fimbrial morphology, assembly	-1.1	-1.5	0	0	0	0
fimG	b4319	Fimbrin type 1 minor component; fimbriae length; perhaps inhibits polymerization in type 1 fimbriae assembly	0	-1.3	0	0	0	0
fimH	b4320	Minor type 1 fimbrial subunit; membrane-specific adhesin; mediates mannose-binding to host surfaces	0	-1	0	0	0	0
fimI	b4315	Required for fimbriae biosynthesis, FimA homolog	0	0	0	0	0	0
elfA	b0938	Laminin-binding fimbrin subunit, fimA homolog	0	0	0	1.9	2.1	0
elfG	b0941	FimA homolog, function unknown	0	0	0	1.2	1.2	0
sfmA	b0530	Function unknown, FimA homolog	0	0	0	0	0	0
sfmF	b0534	Function unknown, FimA homolog	0	0	0	0	0	0
sfmH	b0533	Function unknown, FimA homolog	0	0	0	4	3.1	0
yadC	b0135	Hyperlethality gene, FimA homolog	0	0	0	1.8	2.5	0
yadK	b0136	Function unknown, FimA homolog	0	0	0	1.8	3.1	0
yadM	b0138	Function unknown, FimA homolog	0	0	0	2.1	3.5	0
yadN	b0141	Function unknown, FimA homolog	0	0	0	0	0	0
ybgD	b0719	Function unknown, FimA homolog	0	0	0	2.1	2	0
ycbU	b0942	Function unknown, FimA homolog	0	0	0	0	1.2	0
ycbV	b0943	Function unknown, FimA homolog	0	0	0	1	1.4	0
ydeR	b1503	Function unknown, FimA homolog	0	2.9	0	0	4.3	0
ydeS	b1504	Function unknown, FimA homolog	0	4.5	0	0	5.8	0
yehD	b2111	Function unknown, FimA homolog	-2.9	-3.6	-4.1	0	-2	0
yfcP	b2333	Function unknown, FimA homolog	0	0	0	1.1	1.3	0
yfcQ	b2334	Function unknown, FimA homolog	0	0	0	1.8	1.2	0
yfcR	b2335	Function unknown, FimA homolog	0	0	0	0	0	0
yfcV	b2339	Function unknown, FimA homolog	0	0	0	2.6	4.2	0
ygiL	b3043	Function unknown, FimA homolog	-3	0	0	0	0	0
yraH	b3142	Function unknown, FimA homolog	0	0	0	0	1	0
yraK	b3145	Function unknown, FimA homolog	0	0	0	0	0	0
csgA	b1042	Curli subunit, major; CsgA curlin, cryptic	0	1.1	0	2.1	3.6	0
csgB	b1041	Curli nucleator protein curlin CsgB, minor curli subunit	0	1.3	0	2.9	4	0
csgC	b1043	Curli assembly protein	-2.6	-3.2	-2.6	-1.9	-3.7	0
csgD	b1040	Transcriptional activator for csgBA and other genes	0	0	0	3.5	3.7	0
csgE	b1039	Curlin secretion specificity factor; blocks CsgA amyloid formation; CsgEFG curlin secretion complex	0	0	0	0	2.4	0
csgF	b1038	OM protein required for curli nucleation by CsgB; CsgEFG curlin secretion complex	-2.1	-2.8	0	0	1.9	0
csgG	b1037	Pore-forming OM lipoprotein for curli subunit secretion; CsgEFG curlin secretion complex	0	-1.1	0	0	1.1	0
Figure 14 and S29: Oxidative stress defense enzymes, glutaredoxin (grxABCD), thioredoxin (trxABC), and glutathione (GSH) related genes.
gene_name	gene_ID	description	Hg_t10	Hg_t30	Hg_t60	PMA_t10	PMA_t30	PMA_t60
ahpC	b0605	Alkyl hydroperoxide reductase, subunit C; reduced by the AhpF subunit	3.88	1.48	0	1.65	1.32	0
ahpF	b0606	Alkyl hydroperoxide reductase, subunit F; NAD(P)H:peroxiredoxin oxidoreductase, reduces AhpC; contains one FAD/monomer	6.29	3.49	0	0	0	0
katG	b3942	Catalase-peroxidase HPI, heme b-containing; hydroperoxidase I	4.57	0	-2.95	0	-1.87	0
sodA	b3908	Superoxide dismutase, Mn	0	0	3.51	0	0	0
grxA	b0849	Glutaredoxin 1	7.94	5.06	0	3.78	2.15	0
grxB	b1064	Glutaredoxin 2; regulated by RpoS and ppGpp	-1.73	-1.25	0	0	-2.26	0
grxC	b3610	Glutaredoxin 3	0	0	0	1.12	0	0
grxD	b1654	Monothiol glutaredoxin Grx4 with CGFS motif; substrate for thioredoxin reductase; mutants are hypersensitive to iron depletion	0	0	0	1.51	1.44	0
trxA	b3781	Thioredoxin 1; Trx; with TrxB, also has general chaperone activity; processivity factor for phage T7 gene 5 DNA polymerase	0	0	0	1.29	0	0
trxB	b0888	Thioredoxin reductase, NADP+, FAD-binding; with TrxA, also has general chaperone activity; dimeric	2.91	1.85	0	0	1.08	0
trxC	b2582	Thioredoxin 2, zinc-binding; Trx2	7.07	5.63	2.85	4.59	4.58	0
ggt	b3447	gamma-Glutamyltranspeptidase, glutathione metabolism; Ntn hydrolase; autocatalytic processing into two subunits; periplasmic	0	0	2.01	0	0	0
gshA	b2688	Glutamate--cysteine ligase; gamma-Glutamylcysteine synthase	0	0	0	0	0	0
gshB	b2947	Glutathione synthase; homotetrameric	1.5	0	0	1.08	0	0
gor	b3500	Glutathione reductase, NADP+, FAD-binding	2.65	0	0	0	0	0
yfcG	b2302	GSH-dependent disulfide bond oxidoreductase; weak glutathione S-transferase; GSH-dependent peroxidase; hydrogen peroxide resistance	2.37	3.01	2.51	1.88	2.1	0
yghU	b2989	GSH-dependent disulfide bond oxidoreductase	0	0	0	0	0	0
btuE	b1710	Glutathione peroxidase; non-specific peroxidase activity	0	1.23	0	0	0	0
gstA	b1635	Glutathione S-transferase; hydrogen peroxide resistance	1.6	1.8	0	1.31	1.08	0
gstB	b0838	Glutathione transferase, iodoacetate-, bromoacetate-specific; natural substrate unknown	1.64	1.09	0	1.46	0	0
yfcF	b2301	Glutathione S-transferase; hydrogen peroxide resistance	0	0	0	2.31	1.66	0
yqjG	b3102	Probable GSH transferase; disulfide-bond reductase	1.37	2.01	0	0	1.14	0
yibF	b3592	Function unknown, glutathione S-transferase homolog	1.2	0	0	1.51	1.12	0
yncG	b1454	Function unknown, glutathione S-transferase homolog	1.54	1.88	0	0	1.32	0
cydC	b0886	Glutathione, cysteine export permease/ATP-binding protein; ABC transporter; exports glutathione and cysteine to the periplasm as required for cytochrome assembly; fused ABC subunits: N-terminal permease domain and C-terminal cytoplasmic ATP-binding domain	-1.63	-1.4	0	-3.75	-3.2	0
cydD	b0887	Glutathione, cysteine export permease/ATP-binding protein; ABC transporter; exports cysteine to periplasm as required for cytochrome assembly; N-terminal permease domain and C-terminal cytoplasmic ATP-binding domain	-1.42	0	0	0	0	0
gsiA	b0829	Glutathione transporter ATP-binding protein; GsiABCD is an ABC transporter system	0	-1.35	0	-1.97	-2.1	0
gsiB	b0830	Glutathione-binding protein, periplasmic; GsiABCD constitutes an ABC transporter	-1.94	-1.8	0	-3.44	-2.93	0
gsiC	b0831	Glutathione ABC transporter permease	-2.23	-1.57	0	-3.06	-2.85	0
gsiD	b0832	Glutathione ABC transporter permease	-2.67	-1.97	0	-4.79	-4.1	0
Figure S14: Glucose metabolism
gene_name	gene_ID	description	Hg_t10	Hg_t30	Hg_t60	PMA_t10	PMA_t30	PMA_t60
zwf	b1852	Glucose-6-phosphate 1-dehydrogenase	0	0	0	0	0	0
pgl	b0767	6-phosphogluconolactonase, pentose phosphate shunt	1.9	0	0	1.5	0	0
gnd	b2029	6-phosphogluconate dehydrogenase, decarboxylating	0	0	0	0	0	0
rpiA	b2914	Ribose-5-phosphate isomerase A, alkali-inducible	0	0	0	0	0	0
rpiB	b4090	Ribose-5-phosphate isomerase B; allose-6-phosphate isomerase	5.3	0	-1.6	0	0	0
rpe	b3386	D-ribulose-5-phosphate 3-epimerase	0	0	0	0	0	0
tktB	b2465	Transketolase B; binds Zn(II)	0	0	2	0	0	0
tktA	b2935	Transketolase A; binds Zn(II)	0	0	0	0	0	0
talA	b2464	Transaldolase A; creBC regulon	2	0	2.3	0	0	0
talB	b0008	Transaldolase B	1.1	0	0	0	0	0
pgi	b4025	Glucose-6-phosphate isomerase	0	-1.4	0	-3	-3.3	0
pfkA	b3916	6-phosphofructokinase-1; allosteric: activated by MgNDPs, inhibited by PEP; homoterameric	0	0	0	0	-1.1	0
pfkB	b1723	6-phosphofructokinase-2; homotetrameric; allosteric: inhibited by MgATP	3.7	2.4	1.5	2.2	2.6	0
yggF	b2930	Fructose 1,6 bisphosphatase activity	0	0	0	1.3	1.6	0
ybhA	b0766	Pyridoxal phosphate (PLP) phosphatase; phosphoramidase; physiological role unknown; HAD14	0	0	0	0	0	0
glpX	b3925	Fructose 1,6 bisphosphatase; induced by glycerol, in glpFKX operon, not required for growth on glycerol	-1.9	-2	0	-1.9	-2.1	0
fbp	b4232	Fructose-1,6-bisphosphatase; allosteric: inhibited by AMP	1.9	1.2	0	1.6	1.1	0
fbaB	b2097	Fructose 1,6-bisphosphate aldolase, class I	0	0	0	0	-1.4	-1
fbaA	b2925	Fructose 1,6-bisphosphate aldolase, class II; binds Zn(II); homodimeric	0	-2.2	0	-1.4	-2.4	0
tpiA	b3919	Triosephosphate isomerase	-1.6	-2.9	0	0	-1.5	0
edd	b1851	Phosphogluconate dehydratase; growth on gluconate	0	-1.4	-1.4	0	0	0
eda	b1850	KHG/KDPG aldolase; 2-keto-4-hydroxyglutarate aldolase and 2-keto-3-deoxy-6-phosphogluconate aldolase activities; homotrimeric; 2-keto-4-hydroxyglutarate aldolase is also known as 4-hydroxy-2-oxoglutarate aldolase. 2-keto-3-deoxy-6-phosphogluconate aldolas	0	0	0	0	0	0
gapA	b1779	Glyceraldehyde 3-P dehydrogenase A	-1.1	-2.2	-1.9	-1	-1.5	0
pgk	b2926	Phosphoglycerate kinase	0	-1.1	0	-2.3	-2.4	0
gpmA	b0755	Phosphoglycerate mutase, 2,3-bisphosphoglycerate-dependent; dPGM; Fur regulon; dimeric	0	0	0	0	0	0
gpmM	b3612	Phosphoglycerate mutase, Mn-dependent, cofactor-independent; iPGM; monomeric	-1	-2.2	-2.4	-1.5	-2.3	0
eno	b2779	Enolase; phosphoprotein; component of RNA degradosome	-1.5	-2.1	0	-1.9	-1.4	0
pykF	b1676	Pyruvate kinase I, fructose 1,6-bisphosphate-activated	-2.3	-2.1	0	-2.4	-1.6	0
pykA	b1854	Pyruvate kinase II, minor	0	-1.6	0	0	-1.5	0
ppsA	b1702	Phosphoenolpyruvate synthase; PEP synthase	1.3	2.4	0	0	0	0
aceE	b0114	Pyruvate dehydrogenase, decarboxylase component E1; acetate requirement	0	-1.2	0	0	-1.1	0
aceF	b0115	Pyruvate dehydrogenase, dihydrolipoamide acetyltransferase E2; acetate requirement	0	-1.7	0	-1.6	-2.1	0
mdh	b3236	Malate dehydrogenase, NAD-dependent	0	0	0	-1.7	-1.8	0
gltA	b0720	Citrate synthase; hexameric	0	0	0	-1.5	0	0
acnB	b0118	Aconitase B; 2-methylaconitate hydratase; apo-enzyme binds mRNA for negative translational autoregulation; iron-sulfur cluster; monomeric	1.3	1.2	0	-2.6	-2.9	0
acnA	b1276	Aconitase A, stationary phase induced; iron-sulfur cluster; apo-enzyme binds mRNA for negative translational autoregulation; negatively regulated by ryhB RNA as part of indirect positive regulation by Fur	4.1	2.4	0	0	0	0
icd	b1136	Isocitrate dehydrogenase, NADP(+)-specific; e14 attachment site	1.1	0	0	0	0	0
lpd	b0116	Lipoamide dehydrogenase, NADH-dependent; E3 component of pyruvate and 2-oxoglutarate dehydrogenase complexes; also functions as glycine cleavage system L protein; binds Zn(II)	0	1.2	0	0	0	0
sucA	b0726	2-oxoglutarate dehydrogenase, E1 component; yields succinyl-CoA and CO(2); also knwon as alpha-ketoglutarate dehydrogenase	-1.7	0	0	-2.5	-2.4	0
sucB	b0727	2-oxoglutarate dehydrogenase, E2 component; dihydrolipoamide succinyltransferase; acid-inducible; yields succinyl-CoA and CO(2); also knwon as alpha-ketoglutarate dehydrogenase	-2.1	-1.9	0	-1.4	-2.6	0
sucC	b0728	Succinyl CoA synthase beta-subunit; acid-inducible	-1.8	-2.1	0	-2.2	-3.2	0
sucD	b0729	Succinyl CoA synthase alpha-subunit	-1.5	-2.1	0	-1.7	-3.3	0
sdhD	b0722	Succinate dehydrogenase (SQR) hydrophobic subunit; succinate:ubiquinone oxidoreductase (SQR); complex II of aerobic respiration	-1.7	0	0	-2.9	-1.1	0
sdhC	b0721	Succinate dehydrogenase (SQR) cytochrome b556; membrane anchor; succinate:ubiquinone oxidoreductase (SQR); complex II of aerobic respiration	-1.7	0	2.3	-1.8	0	0
sdhB	b0724	Succinate dehydrogenase (SQR) iron-sulfur protein; succinate:ubiquinone oxidoreductase (SQR); complex II of aerobic respiration	0	0	0	-2.5	-3.2	0
sdhA	b0723	Succinate dehydrogenase (SQR) flavoprotein subunit; succinate:ubiquinone oxidoreductase (SQR); complex II of aerobic respiration	0	0	0	-2.9	-2.3	0
fumA	b1612	Fumarase A, aerobic; negatively regulated by ryhB RNA as part of indirect positive regulation by Fur	0	0	0	0	0	0
fumB	b4122	Fumarase B, anaerobic	0	-2.3	-4.1	-2.9	-4.3	0
fumC	b1611	Fumarase C, aerobic	3.9	3.1	2.6	0	0	0
mqo	b2210	Malate oxidoreductase; possibly previously described FAD-dependent phospholipid-activated malate oxidase	0	0	2.8	1	3	0
aceA	b4015	Isocitrate lyase, acetate utilization, glyoxylate shunt; tetrameric	0	0	0	-3.3	-2.9	0
aceB	b4014	Malate synthase A; glyoxylate shunt enzyme	0	0	0	-1.5	0	0
Figure S15: NADH and NADPH synthesis and reduction pathways.
gene_name	gene_ID	description	Hg_t10	Hg_t30	Hg_t60	PMA_t10	PMA_t30	PMA_t60
nadA	b0750	Quinolinate synthase, [4Fe-4S] cluster subunit, A protein	0	-1.36	-1.9	0	-2.42	0
nadB	b2574	L-aspartate oxidase, FAD-dependent; quinolinate synthase flavoprotein subunit, B protein; LASPO	-1.77	-3.25	-2.11	-2.65	-4.69	-1.94
nadC	b0109	Quinolinate phosphoribosyl transferase	0	0	0	1.06	0	0
nadD	b0639	Nicotinate mononucleotide adenylyltransferase, NAD(P) biosynthesis	0	0	0	-2.13	-1.44	0
nadE	b1740	NAD synthase, ammonia dependent	0	0	0	0	0	0
nadK	b2615	ATP-NAD kinase	0	0	0	0	0	0
nadR	b4390	NMN adenylyltransferase/ribosylnicotinamide kinase/repressor; nicotinamide mononucleotide adenyltransferase; involved in transport of nicotinamide riboside (NR) by PnuC	-1.11	0	0	0	0	0
pncA	b1768	Pyrazinamidase/nicotinamidase	0	0	0	0	0	0
pncB	b0931	Nicotinate phosphoribosyltransferase	0	0	0	0	0	0
pncC	b2700	NMN amidohydrolase	0	0	0	0	0	0
pgi	b4025	Glucose-6-phosphate isomerase	0	-1.36	0	-2.97	-3.32	0
zwf	b1852	Glucose-6-phosphate 1-dehydrogenase	0	0	0	0	0	0
eda	b1850	KHG/KDPG aldolase; 2-keto-4-hydroxyglutarate aldolase and 2-keto-3-deoxy-6-phosphogluconate aldolase activities; homotrimeric; 2-keto-4-hydroxyglutarate aldolase is also known as 4-hydroxy-2-oxoglutarate aldolase. 2-keto-3-deoxy-6-phosphogluconate aldolas	0	0	0	0	0	0
edd	b1851	Phosphogluconate dehydratase; growth on gluconate	0	-1.36	-1.43	0	0	0
gnd	b2029	6-phosphogluconate dehydrogenase, decarboxylating	0	0	0	0	0	0
icd	b1136	Isocitrate dehydrogenase, NADP(+)-specific; e14 attachment site	1.06	0	0	0	0	0
maeB	b2463	Malic enzyme, NADP-dependent; NADP-ME	0	0	0	0	0	0
pntA	b1603	Proton-translocating NAD(P) transhydrogenase, alpha subunit; membrane protein	-1.02	0	0	-1.28	-1.37	0
pntB	b1602	Proton-translocating NAD(P) transhydrogenase, beta subunit; membrane protein	0	0	0	-1.95	-2.67	0
sthA	b3962	Soluble pyridine nucleotide transhydrogenase	-1.88	0	0	0	0	0
gapA	b1779	Glyceraldehyde 3-P dehydrogenase A	-1.1	-2.16	-1.89	-1	-1.5	0
sucA	b0726	2-oxoglutarate dehydrogenase, E1 component; yields succinyl-CoA and CO(2); also knwon as alpha-ketoglutarate dehydrogenase	-1.66	0	0	-2.51	-2.38	0
sucB	b0727	2-oxoglutarate dehydrogenase, E2 component; dihydrolipoamide succinyltransferase; acid-inducible; yields succinyl-CoA and CO(2); also knwon as alpha-ketoglutarate dehydrogenase	-2.14	-1.86	0	-1.43	-2.6	0
mdh	b3236	Malate dehydrogenase, NAD-dependent	0	0	0	-1.69	-1.79	0
maeA	b1479	Malic enzyme, NAD-dependent; NAD-ME	0	0	0	-2.47	-3.09	0
lpd	b0116	Lipoamide dehydrogenase, NADH-dependent; E3 component of pyruvate and 2-oxoglutarate dehydrogenase complexes; also functions as glycine cleavage system L protein; binds Zn(II)	0	1.23	0	0	0	0
aceE	b0114	Pyruvate dehydrogenase, decarboxylase component E1; acetate requirement	0	-1.21	0	0	-1.11	0
aceF	b0115	Pyruvate dehydrogenase, dihydrolipoamide acetyltransferase E2; acetate requirement	0	-1.71	0	-1.65	-2.07	0
leuB	b0073	3-isopropylmalate dehydrogenase, NAD(+)-dependent	-1.47	-1.57	0	1.13	1.76	0
Figure S25: Cell division and cell wall biosynthesis.
gene_name	gene_ID	description	Hg_t10	Hg_t30	Hg_t60	PMA_t10	PMA_t30	PMA_t60
ftsA	b0094	Cell division and septation protein, specific role unknown; recruited to FtsZ ring	0	0	0	0	0	0
ftsB	b2748	Membrane protein required for cell division; septum localization dependent on Ftsl and FtsQ	0	0	0	0	0	0
ftsE	b3463	ATP-binding protein associated with the inner membrane via FtsX; cell division, null mutant has filamentous growth and requires high salt for viability	0	1	0	1.3	1.3	0
ftsH	b3178	ATP-dependent membrane protease, complexed with HflCK; regulates lysogeny; mutants are defective in cell growth, septum formation and phage lambda development; mutants rescued by divalent cations; binds Zn(II); hexameric	2.5	0	0	0	0	0
ftsI	b0084	Transpetidase, PBP3; penicillin-binding protein 3 involved in septal peptidoglycan synthesis	0	0	0	0	0	0
ftsK	b0890	DNA translocase at septal ring sorting daughter chromsomes	0	0	0	-1.1	0	0
ftsL	b0083	Cell division and growth, membrane protein	0	0	0	0	0	0
ftsN	b3933	Cell division and growth; multicopy suppresses ftsA12	0	0	0	2	1.7	0
ftsP	b3017	Septal ring component that protects the divisome from stress; multicopy suppressor of ftsI(Ts)	0	0	0	-1.1	0	0
ftsQ	b0093	Divisome assembly protein; cell division and growth of wall at septum	0	0	0	0	0	0
ftsW	b0089	Lipid II flippase; divisome protein recruiting FtsI; SEDS protein	-1.7	-1.9	0	-3.1	-2.9	0
ftsX	b3462	Integral membrane protein invoved in cell division; binds FtsE to the inner membrane	0	0	0	0	0	0
ftsY	b3464	Signal recognition particle (SRP) receptor, GTPase	0	0	0	1	0	0
ftsZ	b0095	Septal ring GTPase required for cell division and growth; initiation of septation; tubulin-like protein	0	0	0	0	0	0
accA	b0185	Acetyl-CoA carboxylase, carboxyltransferase alpha subunit	0	0	0	0	0	0
accB	b3255	Acetyl-CoA carboxylase, biotin carboxyl carrier protein; BCCP; homodimeric	-1.3	0	0	0	0	0
accC	b3256	Acetyl-CoA carboxylase, biotin carboxylase (BC) subunit	-1.4	0	0	-1.6	-1.3	0
accD	b2316	Acetyl-CoA carboxylase, carboxyltransferase beta subunit	0	0	0	1.5	1.4	0
acpP	b1094	Acyl carrier protein ACP	0	0	0	0	0	0
acpS	b2563	ACP-CoA phosphopantetheinyltransferase; Holo-ACP synthase	0	0	0	1.2	1	0
cdh	b3918	CDP-diglyceride hydrolase; Salmonella ortholog has both UDP sugar hydrolase (UshB) and NAD pyrophosphatase (PnuE) activities	0	1.5	1.8	0	0	0
cdsA	b0175	CDP-diglyceride synthase, integral membrane protein with eight transmembrane helices; also known as phosphatidate cytidylyltransferase	0	0	0	0	0	0
cfa	b1661	Cyclopropane fatty acid synthase; CFA lipid modification is required for acid resistance in early stationary phase	1.1	1.9	0	0	0	0
clsA	b1249	Cardiolipin synthase 1; mutants are dihydroxybutylphosphonate resistant; novobiocin sensitivity	1.6	0	0	1.5	0	0
clsB	b0789	Cardiolipin synthase 2	1.7	2.9	3.1	0	1.9	0
clsC	b1046	Cardiolipin synthase 3, active in stationary phase	-1.7	-1.1	0	-2.3	-1.8	0
dgkA	b4042	Diacylglycerol kinase	1.3	1.9	0	2.2	2.3	0
fabA	b0954	3R-3-hydroxydecanoyl acyl carrier protein (ACP) dehydratase; also called beta-hydroxydecanoylthioester dehydrase	0	0	0	0	0	0
fabB	b2323	3-oxoacyl-[acyl-carrier-protein] synthase I; beta-Ketoacyl-ACP synthase I; KAS I; homodimeric	2.8	1.9	0	1.2	1.5	0
fabD	b1092	Malonyl-CoA-acyl carrier protein transacylase	0	0	0	0	0	0
fabF	b1095	beta-Ketoacyl-ACP synthase II; KAS II; homodimeric	0	1.5	0	1.1	1.4	0
fabG	b1093	beta-Ketoacyl-ACP reductase	-1.1	-1.1	0	0	0	0
fabH	b1091	beta-Ketoacyl-ACP synthase III; KAS III; monomer	0	0	0	0	0	0
fabI	b1288	Enoyl-ACP reductase, NADH dependent	0	0	0	-1.7	-1.7	0
fabR	b3963	Transcriptional repressor of fabA and fabB	1.7	1.5	0	1.6	1	0
fabZ	b0180	3R-hydroxymyristoyl acyl carrier protein (ACP) dehydratase	0	0	0	0	0	0
fadR	b1187	Repressor/activator for fatty acid metabolism regulon; fatty acid-responsive transcription factor; fabAB, iclR activator (regulates aceBAK, glyoxylate shunt); fad repressor; homodimeric	0	0	0	0	0	0
gpsA	b3608	sn-Glycerol-3-phosphate dehydrogenase [NAD(P)+]	-2.1	-2	0	-1.7	-2.1	0
pgpA	b0418	Phosphatidylglycerophosphatase A, membrane bound	0	0	0	0	0	0
pgpB	b1278	Phosphatidylglycerophosphatase B, membrane bound; C(55)-PP phosphatase; also has a minor undecaprenyl pyrophosphate pyrophosphatase (UppP) activity	1	0	0	0	0	0
pgpC	b2560	Phosphatidylglycerophosphatase C, membrane bound	2.1	0	0	0	0	0
pgsA	b1912	Phosphatidylglycerophosphate synthase	0	0	0	1	0	0
pldA	b3821	Outer-membrane phospholipase A; phospholipase A1; OmpLA	0	0	0	1.4	1.4	0
pldB	b3825	Lysophospholipase L2	0	1	0	1.4	0	0
plsB	b4041	Glycerol-3-phosphate acyltransferase	0	0	0	0	0	0
plsC	b3018	1-Acyl-n-glycerol-3-phosphate acyltransferase; affects partitioning	0	0	0	0	0	0
plsX	b1090	Probable phosphate acyltransferase	-1.4	0	0	-1.4	-1	0
psd	b4160	Phosphatidylserine decarboxylase, phospholipid biosynthesis	0	0	0	-1.8	-1.6	0
pssA	b2585	Phosphatidylserine synthase	-1.2	0	0	0	0	0
tesA	b0494	Acyl-CoA thioesterase I; also protease I; also lysophospholipase L1; monomeric	0	0	0	2.5	1.9	0
tesB	b0452	Acyl-CoA thioesterase II	1.6	1.9	0	0	0	0
glmU	b3730	Bifunctional glucosamine-1-phosphate acetyltransferase and N-acetylglucosamine-1-phosphate uridylyltransferase, hexameric	0	0	0	0	0	0
murA	b3189	UDP-N-acetylglucosamine enoylpyruvyl transferase; fosfomycin resistance	0	0	0	0	0	0
murB	b3972	UDP-N-acetylenolpyruvoylglucosamine reductase, FAD-binding	0	0	0	0	0	0
murC	b0091	UDP-N-acetylmuramate:L-alanine ligase; L-alanine adding enzyme	-1.3	-1.7	0	-1.5	-1.9	0
murD	b0088	D-glutamic acid adding enzyme; UDP-N-acetylmuramoyl-L-alanine:D-glutamate ligase	-1.4	-1.6	0	-3.4	-2.9	0
murE	b0085	meso-diaminopimelate adding enzyme; UDP-N-acetylmuramoyl-L-alanyl-D-glutamate:meso-diaminopimelate ligase	0	0	0	-3.6	-2.3	0
murF	b0086	D-alanyl:D-alanine adding enzyme; UDP-N-acetylmuramoyl-tripeptide:D-alanyl-D-alanine ligase	-2.2	-1.6	0	-5.3	-3.4	0
murG	b0090	N-acetylglucosaminyl transferase; UDP-N-acetylglucosamine:N-acetylmuramyl-(pentapeptide) pyrophosphoryl-undecaprenol N-acetylglucosamine transferase; murein synthesis peripheral membrane protein interacting with cardiolipin	-1.6	-1.5	0	-1.7	-2.1	0
murI	b3967	Glutamate racemase, D-glutamate synthesis	-1.3	0	0	0	0	0
murJ	b1069	Probable peptidoglycan lipid II flippase; required for murein synthesis	-1.3	0	0	-1	0	0
murP	b2429	N-acetylmuramic acid permease, EIIBC component, PTS system	0	0	0	-1.3	-1.6	0
murQ	b2428	N-acetylmuramic acid 6-phosphate (MurNAc-6-P) etherase; GlcNAc 6-phosphate and D-lactate are primary products	0	0	0	0	0	0
murR	b2427	Repressor for murPQ, MurNAc 6-P inducible	2.2	0	0	1.4	1.2	0
alr	b4053	Alanine racemase	0	0	0	0	0	0
dadA	b1189	D-amino acid dehydrogenase	3.4	2.8	0	3.9	3.5	0
dadX	b1190	Alanine racemase; homodimeric	3.3	2.5	0	3.7	3.2	0
ddlA	b0381	D-alanine:D-alanine ligase A, ADP-forming	1.5	0	0	2	1.1	0
ddlB	b0092	D-alanine:D-alanine ligase B, ADP-forming	0	-1.6	0	0	0	0
lpp	b1677	Murein lipoprotein; Braun's lipoprotein	0	0	0	0	0	0
