# Supplementary material for: Transcriptional responses of Escherichia coli during recovery from inorganic or organic mercury exposure
Source: BMC Genomics. 2018 Jan 16;19:52. doi: 10.1186/s12864-017-4413-z (PMC5769350; doi:10.1186/s12864-017-4413-z)
Supplement: Supplementary file 12 — Contains data on ribosomal protein genes, organized by operon. Fold-change values of differentially expressed regulator genes for each operon and the genes they regulate are indicated. Also indicated are RHg or Hg adduct observations by LCMS/MS (Zink, et al., in preparation). Differential expression of other translation-related genes organized by function are shown below the r-proteins table. (XLSX 76 kb) [file 12864_2017_4413_MOESM12_ESM.xlsx]

## Sheet: fold-change
TABLE S14: Translation and ribosomal proteins gene expression under mercury exposure conditions:
operon & position	regulator	Hg(II)_adduct	PhHg_adduct	gene_id	gene_name	protein_description	Hg_t10	Hg_t30	Hg_t60	PMA_t10	PMA_t30	PMA_t60
rpsJ(S10)-1				b3321	rpsJ	30S ribosomal subunit protein S10	-11.4983	-4.85807	n.s.	n.s.	-2.55583	n.s.
rpsJ(S10)-2				b3320	rplC	50S ribosomal subunit protein L3	-12.46	-5.18334	n.s.	n.s.	-2.61719	n.s.
rpsJ(S10)-3	yes			b3319	rplD	50S ribosomal subunit protein L4; erythromycin sensitivity	-13.0667	-5.47917	n.s.	n.s.	-2.75839	n.s.
rpsJ(S10)-4				b3318	rplW	50S ribosomal subunit protein L23	-12.8465	-5.63536	n.s.	n.s.	-3.11318	n.s.
rpsJ(S10)-5				b3317	rplB	50S ribosomal subunit protein L2; binds Zn(II)	-11.5604	-5.49575	n.s.	n.s.	-3.16338	n.s.
rpsJ(S10)-6				b3316	rpsS	30S ribosomal subunit protein S19	-10.3074	-5.12275	n.s.	n.s.	-3.44152	n.s.
rpsJ(S10)-7				b3315	rplV	50S ribosomal subunit protein L22; erythromycin sensitivity	-11.8432	-5.50943	n.s.	n.s.	-3.43714	n.s.
rpsJ(S10)-8				b3314	rpsC	30S ribosomal subunit protein S3	-9.21173	-5.39123	n.s.	n.s.	-3.30454	n.s.
rpsJ(S10)-9				b3313	rplP	50S ribosomal subunit protein L16	-7.73488	-5.27738	n.s.	n.s.	-3.16412	n.s.
rpsJ(S10)-10				b3312	rpmC	50S ribosomal subunit protein L29	-4.91895	-4.54982	n.s.	n.s.	-2.92411	n.s.
rpsJ(S10)-11			40	b3311	rpsQ	30S ribosomal subunit protein S17	-3.86284	-4.43942	n.s.	n.s.	-2.8058	n.s.
rplK(L11-L1)-1				b3983	rplK	50S ribosomal subunit protein L11; kasugamycin sensitivity	-6.48551	-4.24514	n.s.	-2.02532	-2.27052	n.s.
rplK(L11-L1)-2	yes			b3984	rplA	50S ribosomal subunit protein L1	-6.63839	-4.25297	n.s.	n.s.	-2.2553	n.s.
rplN(spc)-1			34	b3310	rplN	50S ribosomal subunit protein L14	-2.04215	-2.21036	n.s.	n.s.	n.s.	n.s.
rplN(spc)-2				b3309	rplX	50S ribosomal subunit protein L24	-2.29628	-2.36577	n.s.	n.s.	n.s.	n.s.
rplN(spc)-3				b3308	rplE	50S ribosomal subunit protein L5; 5S rRNA-binding	-2.47008	-2.93361	n.s.	n.s.	n.s.	n.s.
rplN(spc)-4				b3307	rpsN	30S ribosomal subunit protein S14	-2.66687	-3.0003	n.s.	n.s.	n.s.	n.s.
rplN(spc)-5	yes			b3306	rpsH	30S ribosomal subunit protein S8	-2.66398	-2.95644	n.s.	n.s.	n.s.	n.s.
rplN(spc)-6		57		b3305	rplF	50S ribosomal subunit protein L6; gentamicin sensitivity	-2.54289	-2.50646	n.s.	n.s.	n.s.	n.s.
rplN(spc)-7				b3304	rplR	50S ribosomal subunit protein L18; 5S rRNA-binding	-2.65575	-2.18509	n.s.	n.s.	n.s.	n.s.
rplN(spc)-8				b3303	rpsE	30S ribosomal subunit protein S5	-2.72911	-2.2377	n.s.	n.s.	n.s.	n.s.
rplN(spc)-9				b3302	rpmD	50S ribosomal subunit protein L30	-2.67206	-2.42985	n.s.	n.s.	n.s.	n.s.
rplN(spc)-10				b3301	rplO	50S ribosomal subunit protein L15	-2.69641	-2.40953	n.s.	n.s.	n.s.	n.s.
rplN(spc)-12				b3299	rpmJ	50S ribosomal subunit protein X (L36)	n.s.	-2.34744	n.s.	n.s.	-2.4279	n.s.
rpsM(α)-1				b3298	rpsM	30S ribosomal subunit protein S13	n.s.	-2.14864	n.s.	n.s.	n.s.	n.s.
rpsM(α)-2			40	b3297	rpsK	30S ribosomal subunit protein S11	n.s.	-2.34803	n.s.	n.s.	n.s.	n.s.
rpsM(α)-3	yes	14		b3296	rpsD	30S ribosomal subunit protein S4; NusA-like antitermination factor	n.s.	-2.43186	n.s.	n.s.	n.s.	n.s.
rpsM(α)-5				b3294	rplQ	50S ribosomal subunit protein L17	n.s.	-2.71394	n.s.	n.s.	-2.20456	n.s.
rpsL(str)-1			18	b3342	rpsL	30S ribosomal subunit protein S12; RNA chaperone	-3.17788	-2.34338	n.s.	n.s.	n.s.	n.s.
rpsL(str)-2	yes			b3341	rpsG	30S ribosomal subunit protein S7, mutated stop codon	-3.34124	-2.34802	n.s.	n.s.	n.s.	n.s.
rpsA-1		5	26	b0911	rpsA	30S ribosomal subunit protein S1; subunit of RNA phage Q beta replicase; binds and stimulates RNAP	-6.89828	-3.56649	n.s.	-5.40039	-3.3181	n.s.
rpsP(S16)-1				b2609	rpsP	30S ribosomal subunit protein S16; endonuclease	-5.77309	-2.27871	n.s.	n.s.	n.s.	n.s.
rpsP(S16)-4				b2606	rplS	50S ribosomal subunit protein L19	-6.16308	-2.38297	n.s.	n.s.	n.s.	n.s.
rpsT(S20)	yes			b0023	rpsT	30S ribosomal subunit protein S20	-3.10857	n.s.	n.s.	n.s.	n.s.	n.s.
thrS-3			5	b1717	rpmI	50S ribosomal subunit protein A (L35)	-2.41853	-2.18704	n.s.	n.s.	n.s.	n.s.
thrS-4				b1716	rplT	50S ribosomal subunit protein L20	-2.43129	-2.36766	n.s.	n.s.	n.s.	n.s.
rplJ(ββ’)-1	yes		146	b3985	rplJ	50S ribosomal subunit protein L10; streptomycin resistance	-3.34239	-3.87381	n.s.	n.s.	n.s.	n.s.
rplJ(ββ’)-2				b3986	rplL	50S ribosomal subunit protein L7/L12	-3.60576	-3.85076	n.s.	n.s.	n.s.	n.s.
rpsU(S21)				b3065	rpsU	30S ribosomal subunit protein S21	-2.16764	n.s.	n.s.	n.s.	n.s.	n.s.
S2,tsf(EF-T's)			127	b0169	rpsB	30S ribosomal subunit protein S2; binds Zn(II)	n.s.	n.s.	n.s.	n.s.	n.s.	n.s.
S6,pirB,S18,L9				b4203	rplI	50S ribosomal subunit protein L9	-4.59251	n.s.	n.s.	n.s.	n.s.	n.s.
S6,pirB,S18,L9				b4200	rpsF	30S ribosomal subunit protein S6; suppressor of dnaG-Ts	-4.79569	-2.01546	n.s.	n.s.	-2.84614	n.s.
S6,pirB,S18,L9				b4202	rpsR	30S ribosomal subunit protein S18	-4.59284	n.s.	n.s.	n.s.	-2.53077	n.s.
S9-L13				b3230	rpsI	30S ribosomal subunit protein S9	-7.60506	-2.25236	n.s.	n.s.	-2.17013	n.s.
S9-L13				b3231	rplM	50S ribosomal subunit protein L13; binds Zn(II)	-7.39472	-2.21057	n.s.	n.s.	-2.4241	n.s.
S15				b3165	rpsO	30S ribosomal subunit protein S15	-2.79202	n.s.	n.s.	2.6824	2.32465	n.s.
L21-L27				b3186	rplU	50S ribosomal subunit protein L21	n.s.	n.s.	n.s.	n.s.	-1.99404	n.s.
L21-L27			4	b3185	rpmA	50S ribosomal subunit protein L27	n.s.	n.s.	n.s.	n.s.	n.s.	n.s.
L25				b2185	rplY	50S ribosomal subunit protein L25; 5S rRNA-binding	-4.19125	n.s.	n.s.	n.s.	-2.2483	n.s.
L28-L33				b3637	rpmB	50S ribosomal subunit protein L28	-3.28923	n.s.	n.s.	n.s.	n.s.	n.s.
L28-L33				b3636	rpmG	50S ribosomal subunit protein L33	-3.25801	n.s.	n.s.	n.s.	n.s.	n.s.
L31		99		b3936	rpmE	50S ribosomal subunit protein L31	n.s.	n.s.	n.s.	n.s.	n.s.	n.s.
L32				b1089	rpmF	50S ribosomal subunit protein L32	-2.55484	n.s.	n.s.	n.s.	n.s.	n.s.
L34				b3703	rpmH	50S ribosomal subunit protein L34	-3.84721	n.s.	n.s.	n.s.	n.s.	n.s.
							0	0	0	1	1	0	count: up-regulated
Operons in the first 39 lines are named by their initial gene; the -# suffix on each gene indicates its order from the promoter.							0	0	0	0.0185185	0.0185185	0	% of total up
The following non-ribosomal-subunit proteins of the indicated operons were not listed above: See Lemke et al. PNAS (2011) reference for operon details.							45	40	0	2	22	0	count: down-regulated
... secY of rplN(spc) - 11							0.833333	0.740741	0	0.037037	0.407407	0	% of total down
... rpoA of rpsM(α) - 4							9	14	54	51	31	54	no-change
... fusA-tufA of rpsL(str) - 3 & 4							0.166667	0.259259	1	0.944444	0.574074	1	% of total no-change
… ihfB of rpsA P1 (S1) - 2							54	54	54	54	54	54	total gene count
… rimM-trmD of rpsP(S16) - 2 & 3
… thrS-infC of thrS - 1 & 2
… rpoB and rpoC of rplJ(ββ’) - 3 & 4
… the thrS-infC-rpmI-rplT operon has several internal promoters that transcribe shorter segments of the locus.
				Other ribosomal proteins
				gene_id	gene_name	description	Hg_t10	Hg_t30	Hg_t60	PMA_t10	PMA_t30	PMA_t60
				b3259	prmA	50S subunit L11 protein lysine methyltransferase	-2.13468	n.s.	n.s.	-4.76202	-3.07513	n.s.
				b2330	prmB	50S subunit L3 protein glutamine methyltransferase	n.s.	n.s.	n.s.	n.s.	n.s.	n.s.
				b0296	ykgM	50S ribosomal protein L31 type B; alternative L31 utilized during zinc limitation	n.s.	4.41935	5.12821	12.8298	5.51852	n.s.
				ppGpp production, involved in ribosomal protein synthesis and regulation
				gene_id	gene_name	description	Hg_t10	Hg_t30	Hg_t60	PMA_t10	PMA_t30	PMA_t60
				b3650	spoT	ppGpp 3'-pyrophosphohydrolase and ppGpp synthase II; guanosine-3',5'-bis(diphosphate) 3'-pyrophosphohydrolase	-2.1185	n.s.	n.s.	-2.7005	-2.39403	n.s.
				b2784	relA	ATP:GTP 3'-pyrophosphotransferase, ppGpp synthase I; GTP pyrophosphokinase; required for ppGpp synthesis during stringent response to amino acid starvation; self regulated	n.s.	n.s.	n.s.	n.s.	n.s.	n.s.
				b0145	dksA	RNAP-binding protein modulating ppGpp and iNTP regulation; reduces open complex half-life on rRNA promoters; removes transcriptional roadblocks to replication	2.40113	3.77044	n.s.	3.68638	4.97691	n.s.
				Initiation Factors:
				gene_id	gene_name	description	Hg_t10	Hg_t30	Hg_t60	PMA_t10	PMA_t30	PMA_t60
				b0884	infA	Protein chain initiation factor IF1	-2.38909	n.s.	n.s.	n.s.	n.s.	n.s.
				b3168	infB	Protein chain initiation factor IF2	n.s.	n.s.	n.s.	n.s.	n.s.	n.s.
				b1718	infC	Protein chain initiation factor IF3; unusual AUU start codon	n.s.	n.s.	n.s.	n.s.	n.s.	n.s.
				Elongation Factors:
				gene_id	gene_name	description	Hg_t10	Hg_t30	Hg_t60	PMA_t10	PMA_t30	PMA_t60
				b3339	tufA	EF-Tu, Elongation Factor-Translation, unstable; GTP-dependent binding of aa-tRNA to the A-site of ribosomes; has intrinsic GTPase activity when bound to kirromycin	n.s.	-3.28469	n.s.	-2.39944	-3.575	n.s.
				b3980	tufB	EF-Tu, Elongation Factor-Translation, unstable; GTP-dependent binding of aa-tRNA to the A-site of ribosomes; has intrinsic GTPase activity when bound to kirromycin; subunit of RNA phage Q beta replicase	n.s.	n.s.	n.s.	n.s.	n.s.	n.s.
				b3340	fusA	Elongation Factor EF-G; GTPase required for translocation from the A-site to the P-site in the ribosome; fusidic acid resistance	-2.45236	-3.02118	n.s.	n.s.	n.s.	n.s.
				b0170	tsf	EF-Ts, Elongation Factor-Translation, stable; exchanges GDP for GTP in EF-Tu-GDP complex; binds Zn(II); subunit of RNA phage Q beta replicase	n.s.	n.s.	n.s.	n.s.	n.s.	n.s.
				b2569	lepA	Back-translocating Elongation Factor EF4, GTPase; required for efficient and accurate protein synthesis	n.s.	n.s.	n.s.	n.s.	n.s.	n.s.
				b4147	efp	Polyproline-specific translation elongation factor EF-P	n.s.	n.s.	n.s.	n.s.	n.s.	n.s.
				b3590	selB	Elongation factor promoting selenocysteine incorporation; specific for selenocysteyl tRNA	n.s.	n.s.	n.s.	-3.06889	-3.50584	n.s.
				Termination Factors:
				gene_id	gene_name	description	Hg_t10	Hg_t30	Hg_t60	PMA_t10	PMA_t30	PMA_t60
				b1211	prfA	Peptide chain release factor 1, RF-1; translation termination factor recognizes UAG and UAA.	n.s.	n.s.	n.s.	-2.99734	n.s.	n.s.
				b2891	prfB	Peptide chain release factor 2, RF-2; translation termination factor recognizes UGA and UAA; slightly defective allele	n.s.	n.s.	n.s.	-2.07953	n.s.	n.s.
				b4375	prfC	Peptide chain release factor 3, RF-3; stimulates activity of RF-1 and RF-2	-3.04229	n.s.	n.s.	-2.62473	n.s.	n.s.
				Ribosome recycling factors
				b0172	frr	Ribosome recycling factor (RRF); dissociates ribosomes from mRNA after termination of translation; tRNA mimic	n.s.	n.s.	n.s.	3.40374	2.54231	n.s.
				b0191	arfB	Alternative stalled-ribosome rescue factor B; peptidyl-tRNA hydrolase, ribosome-attached	2.15063	n.s.	n.s.	n.s.	n.s.	n.s.
				tRNA synthetase/ligase genes:
				gene_id	gene_name	description	Hg_t10	Hg_t30	Hg_t60	PMA_t10	PMA_t30	PMA_t60
				b2697	alaS	Alanine--tRNA ligase	-2.80581	-2.9826	n.s.	n.s.	n.s.	n.s.
				b1876	argS	Arginine--tRNA ligase	n.s.	n.s.	n.s.	n.s.	n.s.	n.s.
				b0930	asnS	Asparagine--tRNA ligase	n.s.	n.s.	n.s.	2.04671	2.61924	n.s.
				b1866	aspS	Aspartate--tRNA ligase	-2.27642	n.s.	n.s.	n.s.	n.s.	n.s.
				b0526	cysS	Cysteine--tRNA ligase; binds Zn(II)	n.s.	n.s.	n.s.	n.s.	n.s.	n.s.
				b0680	glnS	Glutamine--tRNA ligase	n.s.	n.s.	n.s.	n.s.	n.s.	n.s.
				b2400	gltX	Glutamate--tRNA ligase	-2.21532	n.s.	n.s.	n.s.	n.s.	n.s.
				b3560	glyQ	Glycine--tRNA ligase, alpha-subunit	n.s.	n.s.	n.s.	n.s.	n.s.	n.s.
				b3559	glyS	Glycine--tRNA ligase, beta-subunit	-3.13508	n.s.	n.s.	n.s.	n.s.	n.s.
				b2514	hisS	Histidine--tRNA ligase	n.s.	n.s.	n.s.	n.s.	n.s.	n.s.
				b0026	ileS	Isoleucine--tRNA ligase	n.s.	n.s.	n.s.	n.s.	n.s.	n.s.
				b0642	leuS	Leucine--tRNA ligase	n.s.	n.s.	n.s.	n.s.	n.s.	n.s.
				b2890	lysS	Lysine--tRNA ligase, constitutive	-2.6193	n.s.	n.s.	-4.70593	-3.66816	n.s.
				b4129	lysU	Lysine--tRNA ligase, heat inducible; Ap4A and Ap3A synthase	n.s.	n.s.	n.s.	-2.16372	-2.85356	n.s.
				b2114	metG	Methionine--tRNA ligase	-2.59305	n.s.	n.s.	n.s.	n.s.	n.s.
				b1714	pheS	Phenylalanine--tRNA ligase, alpha-subunit	-3.51894	-3.45687	n.s.	-4.87615	-3.31707	n.s.
				b1713	pheT	Phenylalanine--tRNA ligase, beta-subunit	n.s.	-3.64904	n.s.	-2.24733	n.s.	n.s.
				b0194	proS	Proline--tRNA ligase	-3.12323	n.s.	n.s.	n.s.	n.s.	n.s.
				b0893	serS	Serine--tRNA ligase; serine hydroxamate resistance	n.s.	n.s.	n.s.	n.s.	n.s.	n.s.
				b1719	thrS	Threonine--tRNA ligase, autogenously regulated; binds Zn(II)	n.s.	n.s.	n.s.	n.s.	n.s.	n.s.
				b3384	trpS	Tryptophan--tRNA ligase	n.s.	n.s.	n.s.	2.65426	2.43145	n.s.
				b1637	tyrS	Tyrosine--tRNA ligase	n.s.	n.s.	n.s.	n.s.	n.s.	n.s.
				b4258	valS	Valine--tRNA ligase	n.s.	n.s.	n.s.	-2.99405	-2.19951	n.s.
				tRNA:
				gene_id	gene_name	tRNA_description from annotation	Hg_t10	Hg_t30	Hg_t60	PMA_t10	PMA_t30	PMA_t60
				b2397	alaW	Alanine tRNA(GGC) 2; tandemly duplicated	n.s.	n.s.	n.s.	n.s.	n.s.	n.s.
				b2396	alaX	Alanine tRNA(GGC) 2; tandemly duplicated alaW	n.s.	n.s.	n.s.	n.s.	n.s.	n.s.
				b0203	alaV	Alanine tRNA(UGC) 1B	n.s.	n.s.	n.s.	n.s.	n.s.	n.s.
				b3276	alaU	Alanine tRNA(UGC) 1B	n.s.	n.s.	n.s.	n.s.	n.s.	n.s.
				b3853	alaT	Alanine tRNA(UGC) 1B	n.s.	n.s.	n.s.	n.s.	n.s.	n.s.
				b2691	argQ	Arginine tRNA(ACG) 2; tandem quadruplicate genes	-4.35714	-2.59677	n.s.	-2.19512	n.s.	n.s.
				b2692	argZ	Arginine tRNA(ACG) 2; tandem quadruplicate genes	-3.02797	-2.09804	n.s.	-2.72159	-2.12214	n.s.
				b2693	argY	Arginine tRNA(ACG) 2; tandem quadruplicate genes	-3.30061	n.s.	n.s.	-2.47917	-2.46405	n.s.
				b2694	argV	Arginine tRNA(ACG) 2; tandem quadruplicate genes	-3.04569	n.s.	n.s.	-2.78151	-3.04651	n.s.
				b3796	argX	Arginine tRNA(CCG) 3	-2.4	n.s.	n.s.	-2.33708	-2.94545	n.s.
				b2348	argW	Arginine tRNA(CCU) 5	n.s.	n.s.	n.s.	n.s.	n.s.	n.s.
				b0536	argU	Arginine tRNA(UCU) 4	n.s.	n.s.	n.s.	n.s.	n.s.	n.s.
				b1977	asnT	Asparagine tRNA(GUU)	n.s.	n.s.	n.s.	n.s.	-2.8	n.s.
				b1984	asnW	Asparagine tRNA(GUU)	-2.98387	-4.3	n.s.	-2.45238	-3.44444	n.s.
				b1986	asnU	Asparagine tRNA(GUU)	n.s.	n.s.	n.s.	n.s.	n.s.	n.s.
				b1989	asnV	Asparagine tRNA(GUU)	n.s.	n.s.	7.63636	n.s.	n.s.	n.s.
				b0206	aspU	Aspartate tRNA(GUC) 1 triplicated gene	-4.12245	-3.23729	n.s.	-6.96875	-7.26087	n.s.
				b0216	aspV	Aspartate tRNA(GUC) 1 triplicated gene	n.s.	-2.06807	n.s.	n.s.	n.s.	n.s.
				b3760	aspT	Aspartate tRNA(GUC) 1 triplicated gene	-9.5	n.s.	n.s.	n.s.	n.s.	n.s.
				b1910	cysT	Cysteine tRNA(GCA)	n.s.	n.s.	n.s.	n.s.	n.s.	n.s.
				b2590	gltW	Glutamate tRNA(UUC) 2	-4.83333	-2.75325	n.s.	-3.70192	-2.22892	n.s.
				b3757	gltU	Glutamate tRNA(UUC) 2	n.s.	n.s.	n.s.	n.s.	n.s.	n.s.
				b3969	gltT	Glutamate tRNA(UUC) 2	-5.45652	-2.63793	n.s.	-2.83673	-2.53846	n.s.
				b4008	gltV	Glutamate tRNA(UUC) 2	n.s.	n.s.	n.s.	n.s.	n.s.	n.s.
				b0664	glnX	Glutamine tRNA(CUG) 2	n.s.	n.s.	n.s.	n.s.	n.s.	n.s.
				b0665	glnV	Glutamine tRNA(CUG) 2	n.s.	n.s.	n.s.	n.s.	n.s.	n.s.
				b0668	glnW	Glutamine tRNA(UUG) 1	-4.625	n.s.	n.s.	-3.20312	-4.17391	n.s.
				b0670	glnU	Glutamine tRNA(UUG) 1	-3.89071	-2.25806	n.s.	-4.06701	-3.01653	n.s.
				b2864	glyU	Glycine tRNA(CCC) 1	n.s.	n.s.	n.s.	n.s.	n.s.	n.s.
				b1911	glyW	Glycine tRNA(GCC) 3	-2.04984	-2.015	n.s.	n.s.	n.s.	n.s.
				b4163	glyV	Glycine tRNA(GCC) 3	n.s.	n.s.	n.s.	n.s.	n.s.	n.s.
				b4164	glyX	Glycine tRNA(GCC) 3	-2.17857	n.s.	n.s.	n.s.	n.s.	n.s.
				b4165	glyY	Glycine tRNA(GCC) 3	-3	n.s.	n.s.	-2.70588	n.s.	n.s.
				b3978	glyT	Glycine tRNA(UCC) 2	n.s.	n.s.	n.s.	n.s.	n.s.	n.s.
				b3797	hisR	Histidine tRNA(GUG)	n.s.	n.s.	n.s.	n.s.	n.s.	n.s.
				b3069	ileX	Isoleucine tRNA(CAU) 2	n.s.	n.s.	n.s.	n.s.	n.s.	n.s.
				b0202	ileV	Isoleucine tRNA(GAU) 1, triplicate	n.s.	n.s.	n.s.	n.s.	n.s.	n.s.
				b3277	ileU	Isoleucine tRNA(GAU) 1, triplicate	n.s.	n.s.	n.s.	n.s.	n.s.	n.s.
				b3852	ileT	Isoleucine tRNA(GAU) 1, triplicate	n.s.	n.s.	n.s.	n.s.	n.s.	n.s.
				b2652	ileY	Isoleucine tRNA(GAU) 2 variant	n.s.	n.s.	n.s.	n.s.	n.s.	n.s.
				b0672	leuW	Leucine tRNA(CAA) 3; anticodon has cmo(5)U	n.s.	n.s.	n.s.	n.s.	n.s.	n.s.
				b3798	leuT	Leucine tRNA(CAG) 1, duplicate with leuVPQ	-2.77381	-2.0274	n.s.	-2.26316	-3.42478	n.s.
				b4368	leuV	Leucine tRNA(CAG) 1, tandemly triplicate leuVPQ, duplicate with leuT	n.s.	n.s.	n.s.	n.s.	n.s.	n.s.
				b4369	leuP	Leucine tRNA(CAG) 1; tandemly triplicate leuVPQ, duplicate with leuT	n.s.	n.s.	n.s.	n.s.	n.s.	n.s.
				b4370	leuQ	Leucine tRNA(CAG) 1; tandemly triplicate, and duplicate with leuT	n.s.	n.s.	n.s.	n.s.	n.s.	n.s.
				b1909	leuZ	Leucine tRNA(GAG) 4	n.s.	n.s.	n.s.	n.s.	n.s.	n.s.
				b4270	leuX	Leucine tRNA(UAA) 5	2.01562	n.s.	n.s.	n.s.	n.s.	n.s.
				b3174	leuU	Leucine tRNA(UAG) 2	n.s.	n.s.	n.s.	n.s.	n.s.	n.s.
				b0743	lysT	Lysine tRNA(UUU)	-5.46677	-2.28475	n.s.	-5.14286	-2.39792	n.s.
				b0745	lysW	Lysine tRNA(UUU)	-3.03374	-2.08667	n.s.	-2.88158	n.s.	n.s.
				b0747	lysY	Lysine tRNA(UUU)	-4.58947	n.s.	n.s.	-4.23684	n.s.	n.s.
				b0748	lysZ	Lysine tRNA(UUU)	-4.75845	-2.06034	n.s.	-4.364	n.s.	n.s.
				b0749	lysQ	Lysine tRNA(UUU)	-5.62069	n.s.	n.s.	-4.06818	n.s.	n.s.
				b2404	lysV	Lysine tRNA(UUU)	n.s.	n.s.	n.s.	n.s.	n.s.	n.s.
				b2814	metZ	Initiator methionine tRNA(CAU) f1; triplicate gene	-5.14855	-2.05765	3.36581	-4.17819	-3.02247	n.s.
				b2815	metW	Initiator methionine tRNA(CAU) f1; triplicate gene	-8.85714	-2.58462	3.61202	-5.81132	-4.09859	n.s.
				b2816	metV	Initiator methionine tRNA(CAU) f1; triplicate gene	-18	-6.5	5.2	-12	-4.71429	n.s.
				b3171	metY	Initiator methionine tRNA(CAU) f2	n.s.	-2.29572	n.s.	n.s.	n.s.	n.s.
				b0666	metU	Methionine tRNA(CAU) m; duplicate gene	-3.33333	n.s.	n.s.	-3.4375	n.s.	n.s.
				b0673	metT	Methionine tRNA(CAU) m; duplicate gene	-4.91304	-2.91667	n.s.	-3.20513	-3.38889	n.s.
				b2967	pheV	Phenylalanine tRNA(GAA)	n.s.	-2.70833	n.s.	n.s.	n.s.	n.s.
				b4134	pheU	Phenylalanine tRNA(GAA)	n.s.	3.07955	2.74336	n.s.	n.s.	n.s.
				b3545	proK	Proline tRNA(CGG) 1	n.s.	n.s.	n.s.	n.s.	n.s.	n.s.
				b2189	proL	Proline tRNA(GGG) 2	n.s.	n.s.	n.s.	n.s.	n.s.	n.s.
				b3799	proM	Proline tRNA(UGG) 3	-2.42105	n.s.	n.s.	n.s.	n.s.	n.s.
				b3658	selC	Selenocysteyl tRNA(UCA) (converted from serine tRNA)	n.s.	n.s.	n.s.	n.s.	n.s.	n.s.
				b1975	serU	Serine tRNA(CGA) 2	2.096	2.06579	n.s.	n.s.	n.s.	n.s.
				b2695	serV	Serine tRNA(GCU) 3	n.s.	n.s.	n.s.	n.s.	n.s.	n.s.
				b0883	serW	Serine tRNA(GGA) 5	n.s.	n.s.	n.s.	n.s.	n.s.	n.s.
				b1032	serX	Serine tRNA(GGA) 5	n.s.	n.s.	n.s.	n.s.	n.s.	n.s.
				b0971	serT	Serine tRNA(UGA) 1	n.s.	2.07025	4.27919	n.s.	n.s.	n.s.
				b0244	thrW	Threonine tRNA(CGU) 2	n.s.	n.s.	n.s.	n.s.	n.s.	n.s.
				b3273	thrV	Threonine tRNA(GGU) 1 in rrnD	n.s.	n.s.	n.s.	n.s.	n.s.	n.s.
				b3979	thrT	Threonine tRNA(GGU) 3	-2.40648	n.s.	n.s.	-2.12227	-2.01008	n.s.
				b3976	thrU	Threonine tRNA(UGU) 4	n.s.	n.s.	n.s.	n.s.	n.s.	n.s.
				b3761	trpT	Tryptophan tRNA(CCA)	n.s.	n.s.	n.s.	-2.6875	n.s.	n.s.
				b1230	tyrV	Tyrosine tRNA(GUA) 1; tandemly duplicated	-2.61446	-2.19277	n.s.	-2.5914	-2.72414	n.s.
				b1231	tyrT	Tyrosine tRNA(GUA) 1; tandemly duplicated	-2.56303	-2.44444	n.s.	-2.29932	-2.49	n.s.
				b3977	tyrU	Tyrosine tRNA(GUA) 2	n.s.	n.s.	n.s.	-2.41995	-2.30319	n.s.
				b1666	valW	Valine tRNA(GAC) 2A	n.s.	n.s.	n.s.	n.s.	n.s.	n.s.
				b1665	valV	Valine tRNA(GAC) 2B	n.s.	n.s.	n.s.	n.s.	n.s.	n.s.
				b0746	valZ	Valine tRNA(UAC) 1	-2.37576	n.s.	n.s.	-2.31083	n.s.	n.s.
				b0744	valT	Valine tRNA(UAC) 1; duplicate gene with triplicated valUXY	-5.13092	-2.27139	n.s.	-4.88729	-2.12929	n.s.
				b2401	valU	Valine tRNA(UAC) 1; tandemly triplicate	-4.71498	-3.71143	n.s.	-4.0437	-3.51881	n.s.
				b2402	valX	Valine tRNA(UAC) 1; tandemly triplicate	-5.22051	-3.79065	n.s.	-4.57104	-3.74894	n.s.
				b2403	valY	Valine tRNA(UAC) 1; tandemly triplicate	-5.10256	-5.7619	n.s.	-4.38	-3.05882	n.s.
