# Supplementary material for: Transcriptional responses of Escherichia coli during recovery from inorganic or organic mercury exposure
Source: BMC Genomics. 2018 Jan 16;19:52. doi: 10.1186/s12864-017-4413-z (PMC5769350; doi:10.1186/s12864-017-4413-z)
Supplement: Supplementary file 13 — Contains fold-change data for genes grouped by metal bound by each protein based on gene ontology (GO) annotation in UniProtKB database. (XLSX 143 kb) [file 12864_2017_4413_MOESM13_ESM.xlsx]

## Sheet: Sheet1
TABLE S15: Metal Binding Proteins in E. coli based on Gene Ontology (GO) annotation in UniProtKB database
Table sorted by metal and then by gene_name.
metal	UniProt_ID	gene_id	gene_name	product_description	Hg_t10	Hg_t30	Hg_t60	PMA_t10	PMA_t30	PMA_t60	GO_ID	GO_description	num_Cys_Sites
Fe	P25516	b1276	acnA	Aconitase A, stationary phase induced; iron-sulfur cluster; apo-enzyme binds mRNA for negative translational autoregulation; negatively regulated by ryhB RNA as part of indirect positive regulation by Fur	16.9313	5.2026	n.s.	n.s.	n.s.	n.s.	GO:0051539; GO:0003994; GO:0009061; GO:0005737; GO:0006097; GO:0005506; GO:0003730; GO:0003729; GO:0046872; GO:0006979; GO:0006099	cytoplasm [GO:0005737]; 4 iron, 4 sulfur cluster binding [GO:0051539]; aconitate hydratase activity [GO:0003994]; iron ion binding [GO:0005506]; metal ion binding [GO:0046872]; mRNA 3'-UTR binding [GO:0003730]; mRNA binding [GO:0003729]; anaerobic respiration [GO:0009061]; glyoxylate cycle [GO:0006097]; response to oxidative stress [GO:0006979]; tricarboxylic acid cycle [GO:0006099]	7
Fe	P36683	b0118	acnB	Aconitase B; 2-methylaconitate hydratase; apo-enzyme binds mRNA for negative translational autoregulation; iron-sulfur cluster; monomeric	2.48664	2.31801	n.s.	-6.21971	-7.23053	n.s.	GO:0047456; GO:0051539; GO:0003994; GO:0005829; GO:0006097; GO:0003730; GO:0003729; GO:0046872; GO:0019629; GO:0006417; GO:0006099	cytosol [GO:0005829]; 2-methylisocitrate dehydratase activity [GO:0047456]; 4 iron, 4 sulfur cluster binding [GO:0051539]; aconitate hydratase activity [GO:0003994]; metal ion binding [GO:0046872]; mRNA 3'-UTR binding [GO:0003730]; mRNA binding [GO:0003729]; glyoxylate cycle [GO:0006097]; propionate catabolic process, 2-methylcitrate cycle [GO:0019629]; regulation of translation [GO:0006417]; tri…	10
Fe	P31441	b3665	adeD	Cryptic (or inducer-unknown) adenine deaminase; can be activated by hns mutation or IS elements; adenine aminohydrolase	-2.49275	-3.64198	n.s.	n.s.	n.s.	n.s.	GO:0006146; GO:0000034; GO:0004096; GO:0008198; GO:0046101; GO:0030145; GO:0055114	adenine deaminase activity [GO:0000034]; catalase activity [GO:0004096]; ferrous iron binding [GO:0008198]; manganese ion binding [GO:0030145]; adenine catabolic process [GO:0006146]; hypoxanthine biosynthetic process [GO:0046101]; oxidation-reduction process [GO:0055114]	11
Fe	P37127	b2468	aegA	Predicted oxidoreductase, Fe-S subunit; induced by anaerobiosis, repressed by NO3; ygfT paralog	-2.50943	-8.10825	-11.9271	n.s.	-2.11437	n.s.	GO:0051539; GO:0005737; GO:0006537; GO:0046872; GO:0016491; GO:0016639	cytoplasm [GO:0005737]; 4 iron, 4 sulfur cluster binding [GO:0051539]; metal ion binding [GO:0046872]; oxidoreductase activity [GO:0016491]; oxidoreductase activity, acting on the CH-NH2 group of donors, NAD or NADP as acceptor [GO:0016639]; glutamate biosynthetic process [GO:0006537]	28
Fe	P05050	b2212	alkB	Alkylated DNA repair enzyme; alpha-ketoglutarate- and Fe(II)-dependent dioxygenase; releases replication blocks by oxidative demethylation of 1-methyladenine and 3-methylcytosine residues in ssDNA and dsDNA	n.s.	n.s.	n.s.	n.s.	n.s.	n.s.	GO:0006307; GO:0080111; GO:0006281; GO:0043734; GO:0042245; GO:0051747; GO:0051213; GO:0008198; GO:0035515; GO:0070989; GO:0035552; GO:0035553	cytosine C-5 DNA demethylase activity [GO:0051747]; dioxygenase activity [GO:0051213]; DNA-N1-methyladenine dioxygenase activity [GO:0043734]; ferrous iron binding [GO:0008198]; oxidative RNA demethylase activity [GO:0035515]; DNA dealkylation involved in DNA repair [GO:0006307]; DNA demethylation [GO:0080111]; DNA repair [GO:0006281]; oxidative demethylation [GO:0070989]; oxidative single-strand…	4
Fe	P25550	b3800	aslB	Predicted sulfatase-maturating enzyme; suppresses gpp mutants; Radical SAM enzyme	n.s.	n.s.	n.s.	n.s.	n.s.	n.s.	GO:0051539; GO:0046872; GO:0016491; GO:0051604	4 iron, 4 sulfur cluster binding [GO:0051539]; metal ion binding [GO:0046872]; oxidoreductase activity [GO:0016491]; protein maturation [GO:0051604]	14
Fe	P0AE56	b3337	bfd	Bacterioferritin-associated ferredoxin; predicted redox component complexing with Bfr in iron storage and mobility [2Fe-2S]	n.s.	n.s.	n.s.	-3.93458	n.s.	n.s.	GO:0051537; GO:0046872; GO:0055114	2 iron, 2 sulfur cluster binding [GO:0051537]; metal ion binding [GO:0046872]; oxidation-reduction process [GO:0055114]	4
Fe	P0ABD3	b3336	bfr	Bacterioferritin; negatively regulated by ryhB RNA as part of indirect positive regulation by Fur; 24-mer	2.14988	5.41839	5.39908	n.s.	n.s.	n.s.	GO:0005829; GO:0008199; GO:0004322; GO:0020037; GO:0042802; GO:0006880; GO:0005506; GO:0006826; GO:0016020; GO:0016491	cytosol [GO:0005829]; membrane [GO:0016020]; ferric iron binding [GO:0008199]; ferroxidase activity [GO:0004322]; heme binding [GO:0020037]; identical protein binding [GO:0042802]; iron ion binding [GO:0005506]; oxidoreductase activity [GO:0016491]; intracellular sequestering of iron ion [GO:0006880]; iron ion transport [GO:0006826]	0
Fe	P12996	b0775	bioB	Biotin synthase; dethiobiotin to biotin pathway; iron-sulfur enzyme	n.s.	n.s.	5.1399	-2.18217	-3.65844	15.4717	GO:0051537; GO:0051539; GO:0009102; GO:0004076; GO:0005506	2 iron, 2 sulfur cluster binding [GO:0051537]; 4 iron, 4 sulfur cluster binding [GO:0051539]; biotin synthase activity [GO:0004076]; iron ion binding [GO:0005506]; biotin biosynthetic process [GO:0009102]	8
Fe	P31456	b3690	cbrA	Colicin M resistance protein; FAD-binding protein, predicted polyisoprenoid oxidoreductase	n.s.	n.s.	n.s.	3.31373	2.25641	n.s.	GO:0051539; GO:0030153; GO:0004174; GO:0050660; GO:0055114	4 iron, 4 sulfur cluster binding [GO:0051539]; electron-transferring-flavoprotein dehydrogenase activity [GO:0004174]; flavin adenine dinucleotide binding [GO:0050660]; bacteriocin immunity [GO:0030153]; oxidation-reduction process [GO:0055114]	8
Fe	P0ABM1	b2199	ccmC	Heme export ABC transporter permease; CcmABCD transporter complex; delivers heme to and interacts with CcmE	-2.44211	-4.41353	n.s.	-2.27434	-5.0098	n.s.	GO:0017004; GO:0020037; GO:0015232; GO:0016021; GO:0005886	integral component of membrane [GO:0016021]; plasma membrane [GO:0005886]; heme binding [GO:0020037]; heme transporter activity [GO:0015232]; cytochrome complex assembly [GO:0017004]	1
Fe	P69490	b2197	ccmE	Heme chaperone, membrane-anchored, periplasmic	-3.88889	-3.39362	n.s.	n.s.	-4.55738	n.s.	GO:0017004; GO:0020037; GO:0016021; GO:0031237; GO:0046872; GO:0017003	integral component of membrane [GO:0016021]; intrinsic component of periplasmic side of plasma membrane [GO:0031237]; heme binding [GO:0020037]; metal ion binding [GO:0046872]; cytochrome complex assembly [GO:0017004]; protein-heme linkage [GO:0017003]	1
Fe	P33927	b2196	ccmF	Heme lyase, with CcmH, required for transfer of heme to apocytochrome from heme-CcmE	-3.45385	-3.98477	n.s.	-4.96	-7.85057	n.s.	GO:0017004; GO:0020037; GO:0015232; GO:0016021; GO:0005886	integral component of membrane [GO:0016021]; plasma membrane [GO:0005886]; heme binding [GO:0020037]; heme transporter activity [GO:0015232]; cytochrome complex assembly [GO:0017004]	4
Fe	P25524	b0337	codA	Cytosine/isoguanine deaminase	-2.39165	n.s.	n.s.	-2.46202	-2.20677	n.s.	GO:0006209; GO:0004131; GO:0005829; GO:0008198; GO:0042802; GO:0035888; GO:0008270	cytosol [GO:0005829]; cytosine deaminase activity [GO:0004131]; ferrous iron binding [GO:0008198]; identical protein binding [GO:0042802]; isoguanine deaminase activity [GO:0035888]; zinc ion binding [GO:0008270]; cytosine catabolic process [GO:0006209]	3
Fe	P0AEW4	b3032	cpdA	3',5' cAMP phosphodiesterase; mutants have elevated cAMP levels	n.s.	n.s.	n.s.	n.s.	n.s.	n.s.	GO:0004115; GO:0008198; GO:0008152; GO:0000166	3',5'-cyclic-AMP phosphodiesterase activity [GO:0004115]; ferrous iron binding [GO:0008198]; nucleotide binding [GO:0000166]; metabolic process [GO:0008152]	5
Fe	P76621	b2659	csiD	Carbon starvation induced gene, function unknown; first gene in csiD-lhgO-gabDTP operon; tetrameric; structural homolog of 2-oxoglutarate Fe(II)-dependent oxygenases	n.s.	4.2	4.19531	n.s.	n.s.	n.s.	GO:0005506	iron ion binding [GO:0005506]	1
Fe	P27838	b3807	cyaY	Iron-dependent inhibitor of iron-sulfur cluster formation; binds IcsS; iron sensor; iron-binding and oxidizing protein, frataxin	n.s.	n.s.	n.s.	n.s.	n.s.	n.s.	GO:0005737; GO:0005829; GO:0008199; GO:0008198; GO:0016226; GO:0006461	cytoplasm [GO:0005737]; cytosol [GO:0005829]; ferric iron binding [GO:0008199]; ferrous iron binding [GO:0008198]; iron-sulfur cluster assembly [GO:0016226]; protein complex assembly [GO:0006461]	2
Fe	P0ABE5	b1418	cybB	Cytochrome b561	2.26628	n.s.	n.s.	2.78221	3.47365	n.s.	GO:0020037; GO:0016021; GO:0046872; GO:0005886; GO:0022904	integral component of membrane [GO:0016021]; plasma membrane [GO:0005886]; heme binding [GO:0020037]; metal ion binding [GO:0046872]; respiratory electron transport chain [GO:0022904]	2
Fe	P0ABJ9	b0733	cydA	Cytochrome d (bd-I) terminal oxidase subunit I; upregulated in biofilms and microaerobic conditions; aerobically repressed by H-NS; anaerobically repressed by Fnr	n.s.	-10.1763	-14.0853	n.s.	-4.12515	n.s.	GO:0019646; GO:0070069; GO:0009055; GO:0020037; GO:0005887; GO:0016020; GO:0046872; GO:0006119; GO:0016679; GO:0016682; GO:0005886	cytochrome complex [GO:0070069]; integral component of plasma membrane [GO:0005887]; membrane [GO:0016020]; plasma membrane [GO:0005886]; electron carrier activity [GO:0009055]; heme binding [GO:0020037]; metal ion binding [GO:0046872]; oxidoreductase activity, acting on diphenols and related substances as donors [GO:0016679]; oxidoreductase activity, acting on diphenols and related substances as…	3
Fe	P0ABK2	b0734	cydB	Cytochrome d (bd-I) terminal oxidase subunit II; upregulated in biofilms and microaerobic conditions; aerobically repressed by H-NS; anaerobically repressed by Fnr	n.s.	-5.59602	-11.538	n.s.	-2.79378	n.s.	GO:0019646; GO:0070069; GO:0009055; GO:0020037; GO:0005887; GO:0016020; GO:0046872; GO:0006119; GO:0016682	cytochrome complex [GO:0070069]; integral component of plasma membrane [GO:0005887]; membrane [GO:0016020]; electron carrier activity [GO:0009055]; heme binding [GO:0020037]; metal ion binding [GO:0046872]; oxidoreductase activity, acting on diphenols and related substances as donors, oxygen as acceptor [GO:0016682]; aerobic electron transport chain [GO:0019646]; oxidative phosphorylation [GO:000…	3
Fe	P0ABI8	b0431	cyoB	Cytochrome o oxidase subunit I, quinone-binding domain; cytochrome bo(3) ubiquinol oxidase subunit I	-4.4495	-4.39772	n.s.	-6.54624	-8.1987	n.s.	GO:0019646; GO:0005507; GO:0009486; GO:0009319; GO:0004129; GO:0009055; GO:0015990; GO:0020037; GO:0015078; GO:0005887; GO:0005506; GO:0016682; GO:0015453; GO:0070469; GO:0048039	cytochrome o ubiquinol oxidase complex [GO:0009319]; integral component of plasma membrane [GO:0005887]; respiratory chain [GO:0070469]; copper ion binding [GO:0005507]; cytochrome bo3 ubiquinol oxidase activity [GO:0009486]; cytochrome-c oxidase activity [GO:0004129]; electron carrier activity [GO:0009055]; heme binding [GO:0020037]; hydrogen ion transmembrane transporter activity [GO:0015078]; …	4
Fe	P17846	b2763	cysI	Sulfite reductase [NADPH] hemoprotein beta-component; has 4Fe-4S iron-sulfur center	-2.46928	-13.8769	n.s.	-39.8736	-165.833	n.s.	GO:0051539; GO:0050661; GO:0019344; GO:0020037; GO:0070814; GO:0046872; GO:0000103; GO:0004783; GO:0009337	sulfite reductase complex (NADPH) [GO:0009337]; 4 iron, 4 sulfur cluster binding [GO:0051539]; heme binding [GO:0020037]; metal ion binding [GO:0046872]; NADP binding [GO:0050661]; sulfite reductase (NADPH) activity [GO:0004783]; cysteine biosynthetic process [GO:0019344]; hydrogen sulfide biosynthetic process [GO:0070814]; sulfate assimilation [GO:0000103]	6
Fe	P38038	b2764	cysJ	Sulfite reductase [NADPH] flavoprotein alpha-component; binds FMN and FAD	-2.7618	-13.928	n.s.	-68.7714	-87.4758	n.s.	GO:0010181; GO:0003958; GO:0019344; GO:0050660; GO:0070814; GO:0005506; GO:0016709; GO:0042602; GO:0000103; GO:0004783; GO:0009337	sulfite reductase complex (NADPH) [GO:0009337]; flavin adenine dinucleotide binding [GO:0050660]; FMN binding [GO:0010181]; iron ion binding [GO:0005506]; NADPH-hemoprotein reductase activity [GO:0003958]; oxidoreductase activity, acting on paired donors, with incorporation or reduction of molecular oxygen, NAD(P)H as one donor, and incorporation of one atom of oxygen [GO:0016709]; riboflavin red…	2
Fe	P0A6K3	b3287	def	Peptide deformylase; N-formylmethionylaminoacyl-tRNA deformylase	8.32334	2.02453	n.s.	3.24985	2.48143	n.s.	GO:0031365; GO:0043686; GO:0008198; GO:0016787; GO:0042586; GO:0018206; GO:0043022; GO:0006412; GO:0008270	ferrous iron binding [GO:0008198]; hydrolase activity [GO:0016787]; peptide deformylase activity [GO:0042586]; ribosome binding [GO:0043022]; zinc ion binding [GO:0008270]; co-translational protein modification [GO:0043686]; N-terminal protein amino acid modification [GO:0031365]; peptidyl-methionine modification [GO:0018206]; translation [GO:0006412]	2
Fe	P27296	b0799	dinG	ATP-dependent DNA helicase; putative repair and recombination enzyme, monomeric	n.s.	n.s.	n.s.	n.s.	n.s.	n.s.	GO:0051539; GO:0005524; GO:0004003; GO:0033680; GO:0016887; GO:0003677; GO:0032508; GO:0003678; GO:0006310; GO:0006281; GO:0009432; GO:0046872	4 iron, 4 sulfur cluster binding [GO:0051539]; ATP binding [GO:0005524]; ATP-dependent DNA helicase activity [GO:0004003]; ATP-dependent DNA/RNA helicase activity [GO:0033680]; ATPase activity [GO:0016887]; DNA binding [GO:0003677]; DNA helicase activity [GO:0003678]; metal ion binding [GO:0046872]; DNA duplex unwinding [GO:0032508]; DNA recombination [GO:0006310]; DNA repair [GO:0006281]; SOS re…	11
Fe	P18775	b0894	dmsA	DMSO reductase subunit A, anaerobic, periplasmic	-4.51546	-22.4433	-33.3221	-4.24289	-15.0346	n.s.	GO:0051539; GO:0003954; GO:0009061; GO:0009389; GO:0009390; GO:0009055; GO:0005506; GO:0030151; GO:0030288; GO:0005886	dimethyl sulfoxide reductase complex [GO:0009390]; outer membrane-bounded periplasmic space [GO:0030288]; plasma membrane [GO:0005886]; 4 iron, 4 sulfur cluster binding [GO:0051539]; dimethyl sulfoxide reductase activity [GO:0009389]; electron carrier activity [GO:0009055]; iron ion binding [GO:0005506]; molybdenum ion binding [GO:0030151]; NADH dehydrogenase activity [GO:0003954]; anaerobic resp…	15
Fe	P18776	b0895	dmsB	DMSO reductase subunit B; apparent Fe-S binding subunit; anaerobic	n.s.	-10.2946	-23.0541	n.s.	-7.48507	n.s.	GO:0051539; GO:0009061; GO:0009390; GO:0009055; GO:0005506; GO:0016020; GO:0016491	dimethyl sulfoxide reductase complex [GO:0009390]; membrane [GO:0016020]; 4 iron, 4 sulfur cluster binding [GO:0051539]; electron carrier activity [GO:0009055]; iron ion binding [GO:0005506]; oxidoreductase activity [GO:0016491]; anaerobic respiration [GO:0009061]	16
Fe	P0AA89	b1490	dosC	Diguanylate cyclase, binds oxygen, positive biofilm regulator; cold- and stationary phase-induced	-2.09464	n.s.	4.06356	n.s.	2.68421	n.s.	GO:0005525; GO:0052621; GO:0020037; GO:0005506; GO:0019825; GO:0015671; GO:0006355; GO:0006351	diguanylate cyclase activity [GO:0052621]; GTP binding [GO:0005525]; heme binding [GO:0020037]; iron ion binding [GO:0005506]; oxygen binding [GO:0019825]; oxygen transport [GO:0015671]; regulation of transcription, DNA-templated [GO:0006355]; transcription, DNA-templated [GO:0006351]	0
Fe	P76129	b1489	dosP	Heme-regulated oxygen sensor, c-di-GMP phosphodiesterase; biofilm regulator; may have weak cAMP PDE activity; cold- and stationary phase-inducible; dimeric; dual domain protein; defective cyclase domain	-5.97	-5.29126	3.32612	-4.09938	-3.1457	n.s.	GO:0071111; GO:0020037; GO:0000287; GO:0019826; GO:0000155; GO:0006355; GO:0006351	cyclic-guanylate-specific phosphodiesterase activity [GO:0071111]; heme binding [GO:0020037]; magnesium ion binding [GO:0000287]; oxygen sensor activity [GO:0019826]; phosphorelay sensor kinase activity [GO:0000155]; regulation of transcription, DNA-templated [GO:0006355]; transcription, DNA-templated [GO:0006351]	8
Fe	P0ABT2	b0812	dps	Stress-induced Fe-binding and storage protein; forms biocrystals with DNA; copper homeostatsis	339.46	51.8258	n.s.	4.22106	2.18895	n.s.	GO:0003677; GO:0006879; GO:0030261; GO:0005737; GO:0008199; GO:0016020; GO:0009295; GO:0016722; GO:0042594	cytoplasm [GO:0005737]; membrane [GO:0016020]; nucleoid [GO:0009295]; DNA binding [GO:0003677]; ferric iron binding [GO:0008199]; oxidoreductase activity, oxidizing metal ions [GO:0016722]; cellular iron ion homeostasis [GO:0006879]; chromosome condensation [GO:0030261]; response to starvation [GO:0042594]	0
Fe	P31545	b1019	efeB	Deferrrochelatase, periplasmic; inactive acid inducible low-pH ferrous ion transporter EfeUOB; periplasmic acid peroxidase; heme cofactor	-7.67857	n.s.	n.s.	-6.43243	n.s.	n.s.	GO:0006974; GO:0015684; GO:0020037; GO:0033212; GO:0046872; GO:0016675; GO:0042597; GO:0004601	periplasmic space [GO:0042597]; heme binding [GO:0020037]; metal ion binding [GO:0046872]; oxidoreductase activity, acting on a heme group of donors [GO:0016675]; peroxidase activity [GO:0004601]; cellular response to DNA damage stimulus [GO:0006974]; ferrous iron transport [GO:0015684]; iron assimilation [GO:0033212]	4
Fe	P39280	b4146	epmB	Required for lysylation of EF-P Lys34; weak lysine 2,3-aminomutase activity; required for EF-P-mediated translation of polyprolines	n.s.	n.s.	n.s.	n.s.	n.s.	n.s.	GO:0051539; GO:0016869; GO:0046872	4 iron, 4 sulfur cluster binding [GO:0051539]; intramolecular transferase activity, transferring amino groups [GO:0016869]; metal ion binding [GO:0046872]	4
Fe	P0ACC3	b0156	erpA	Iron-sulfur cluster insertion protein; A-type Fe-S protein; essential for respiratory growth	8.02378	3.01145	n.s.	2.85016	3.16109	n.s.	GO:0051537; GO:0051539; GO:0009060; GO:0009061; GO:0005506; GO:0016226; GO:0051604; GO:0005198	2 iron, 2 sulfur cluster binding [GO:0051537]; 4 iron, 4 sulfur cluster binding [GO:0051539]; iron ion binding [GO:0005506]; structural molecule activity [GO:0005198]; aerobic respiration [GO:0009060]; anaerobic respiration [GO:0009061]; iron-sulfur cluster assembly [GO:0016226]; protein maturation [GO:0051604]	3
Fe	P42593	b3081	fadH	2,4-dienoyl CoA reductase, NADPH-dependent	n.s.	n.s.	n.s.	n.s.	n.s.	n.s.	GO:0008670; GO:0051539; GO:0010181; GO:0046872	2,4-dienoyl-CoA reductase (NADPH) activity [GO:0008670]; 4 iron, 4 sulfur cluster binding [GO:0051539]; FMN binding [GO:0010181]; metal ion binding [GO:0046872]	10
Fe	P13024	b3891	fdhE	Redox enzyme maturation protein (REMP) for FdnG/FdoG; required for formate dehydrogenase activity; probable cytoplasmic protein	2.65496	n.s.	n.s.	2.71673	2.17635	n.s.	GO:0005737; GO:0008199; GO:0051604	cytoplasm [GO:0005737]; ferric iron binding [GO:0008199]; protein maturation [GO:0051604]	8
Fe	P07658	b4079	fdhF	Formate dehydrogenase H, selenopeptide; molybdate-dependent, sulfur-dependent; part of FHL-1 and FHL-2 (formate hydrogenlyase) complexes	n.s.	-5.0597	-6.14154	n.s.	-3.17204	n.s.	GO:0051539; GO:0003954; GO:0005829; GO:0009055; GO:0008863; GO:0015944; GO:0030151	cytosol [GO:0005829]; 4 iron, 4 sulfur cluster binding [GO:0051539]; electron carrier activity [GO:0009055]; formate dehydrogenase (NAD+) activity [GO:0008863]; molybdenum ion binding [GO:0030151]; NADH dehydrogenase activity [GO:0003954]; formate oxidation [GO:0015944]	15
Fe	P0AAJ3	b1475	fdnH	Formate dehydrogenase-N, Fe-S subunit, anaerobic; FDH-N; periplasmic	2.05263	n.s.	n.s.	n.s.	n.s.	n.s.	GO:0051539; GO:0009061; GO:0045333; GO:0009055; GO:0008863; GO:0009326; GO:0016021; GO:0016020; GO:0046872; GO:0005886	formate dehydrogenase complex [GO:0009326]; integral component of membrane [GO:0016021]; membrane [GO:0016020]; plasma membrane [GO:0005886]; 4 iron, 4 sulfur cluster binding [GO:0051539]; electron carrier activity [GO:0009055]; formate dehydrogenase (NAD+) activity [GO:0008863]; metal ion binding [GO:0046872]; anaerobic respiration [GO:0009061]; cellular respiration [GO:0045333]	17
Fe	P0AAJ5	b3893	fdoH	Formate dehydrogenase-O Fe-S subunit, aerobic	n.s.	n.s.	n.s.	n.s.	n.s.	n.s.	GO:0051539; GO:0009061; GO:0045333; GO:0009055; GO:0008863; GO:0016021; GO:0016020; GO:0046872; GO:0016491; GO:0005886	integral component of membrane [GO:0016021]; membrane [GO:0016020]; plasma membrane [GO:0005886]; 4 iron, 4 sulfur cluster binding [GO:0051539]; electron carrier activity [GO:0009055]; formate dehydrogenase (NAD+) activity [GO:0008863]; metal ion binding [GO:0046872]; oxidoreductase activity [GO:0016491]; anaerobic respiration [GO:0009061]; cellular respiration [GO:0045333]	16
Fe	P0A9R4	b2525	fdx	Ferredoxin, an iron-sulfur protein; involved in assembly of other Fe-S clusters	2.38497	n.s.	n.s.	n.s.	n.s.	n.s.	GO:0051537; GO:0009055; GO:0016226; GO:0046872; GO:0055114	2 iron, 2 sulfur cluster binding [GO:0051537]; electron carrier activity [GO:0009055]; metal ion binding [GO:0046872]; iron-sulfur cluster assembly [GO:0016226]; oxidation-reduction process [GO:0055114]	7
Fe	P13036	b4291	fecA	Outer membrane ferric citrate receptor; ferric citrate uptake, TonB-dependent; signals FecR to activate FecI	-5.81913	n.s.	n.s.	-5.73519	-2.4521	n.s.	GO:0009279; GO:0015091; GO:0015682; GO:0016021; GO:0005506; GO:0055072; GO:0004872; GO:0015891	cell outer membrane [GO:0009279]; integral component of membrane [GO:0016021]; ferric iron transmembrane transporter activity [GO:0015091]; iron ion binding [GO:0005506]; receptor activity [GO:0004872]; ferric iron transport [GO:0015682]; iron ion homeostasis [GO:0055072]; siderophore transport [GO:0015891]	0
Fe	P64638	b3410	feoC	Ferrous iron uptake, required for full FeoB activity; putative Fe?S cluster redox or iron sensing transcriptional regulator	n.s.	n.s.	-2.34066	-3.81818	-5.5	n.s.	GO:0005506; GO:0051536	iron ion binding [GO:0005506]; iron-sulfur cluster binding [GO:0051536]	4
Fe	P05825	b0584	fepA	Ferrienterobactin outer membrane receptor	n.s.	n.s.	n.s.	n.s.	n.s.	n.s.	GO:0042912; GO:0042914; GO:0015620; GO:0015685; GO:0045203; GO:0005506; GO:0055072; GO:0022834; GO:0004872; GO:0055085	integral component of cell outer membrane [GO:0045203]; colicin transmembrane transporter activity [GO:0042912]; ferric-enterobactin transmembrane transporter activity [GO:0015620]; iron ion binding [GO:0005506]; ligand-gated channel activity [GO:0022834]; receptor activity [GO:0004872]; colicin transport [GO:0042914]; ferric-enterobactin transport [GO:0015685]; iron ion homeostasis [GO:0055072];…	2
Fe	P13039	b0585	fes	Enterochelin esterase	-3.625	n.s.	n.s.	-6.04762	n.s.	n.s.	GO:0005737; GO:0046214; GO:0008849; GO:0005506; GO:0055072; GO:0006826	cytoplasm [GO:0005737]; enterochelin esterase activity [GO:0008849]; iron ion binding [GO:0005506]; enterobactin catabolic process [GO:0046214]; iron ion homeostasis [GO:0055072]; iron ion transport [GO:0006826]	5
Fe	P06971	b0150	fhuA	Outer membrane transporter for ferrichrome-iron; interacts with TonB; receptor for microcin J25, colicin M, and phages T1, T5, phi80; transports albomycin and rifamycin	n.s.	n.s.	n.s.	-4.57312	n.s.	n.s.	GO:0009279; GO:0048037; GO:0016021; GO:0006811; GO:0005506; GO:0055072; GO:0004872; GO:0015891; GO:0015643; GO:0046790	cell outer membrane [GO:0009279]; integral component of membrane [GO:0016021]; cofactor binding [GO:0048037]; iron ion binding [GO:0005506]; receptor activity [GO:0004872]; toxic substance binding [GO:0015643]; virion binding [GO:0046790]; ion transport [GO:0006811]; iron ion homeostasis [GO:0055072]; siderophore transport [GO:0015891]	4
Fe	P16869	b1102	fhuE	Outer membrane receptor for ferric-rhodotorulic acid; also receptor for ferric siderophores coprogen and ferrioxamine B	n.s.	n.s.	n.s.	n.s.	n.s.	n.s.	GO:0009279; GO:0016021; GO:0006811; GO:0005506; GO:0055072; GO:0004872; GO:0015891	cell outer membrane [GO:0009279]; integral component of membrane [GO:0016021]; iron ion binding [GO:0005506]; receptor activity [GO:0004872]; ion transport [GO:0006811]; iron ion homeostasis [GO:0055072]; siderophore transport [GO:0015891]	1
Fe	P39405	b4367	fhuF	Siderophore-iron reductase; releases iron from hydroxamate-type siderophores; cytoplasmic	-10.7199	n.s.	9.5873	-10.321	n.s.	n.s.	GO:0051537; GO:0005829; GO:0033212; GO:0046872; GO:0005886	cytosol [GO:0005829]; plasma membrane [GO:0005886]; 2 iron, 2 sulfur cluster binding [GO:0051537]; metal ion binding [GO:0046872]; iron assimilation [GO:0033212]	6
Fe	P75780	b0805	fiu	TonB-dependent ferric iron outer membrane transporter; siderophore receptor for ferri-dihydroxybenzoylserine, ferri-dihydroxybenzoate and other catecholate siderophores; surface receptor for colicins G, H, and E492	-6.53191	n.s.	n.s.	-6.2963	n.s.	n.s.	GO:0009279; GO:0016021; GO:0006811; GO:0005506; GO:0055072; GO:0042884; GO:0004872; GO:0015891	cell outer membrane [GO:0009279]; integral component of membrane [GO:0016021]; iron ion binding [GO:0005506]; receptor activity [GO:0004872]; ion transport [GO:0006811]; iron ion homeostasis [GO:0055072]; microcin transport [GO:0042884]; siderophore transport [GO:0015891]	3
Fe	P68644	b0043	fixC	Predicted flavoprotein oxidoreductase; may be involved in anaerobic carnitine reduction; predicted FAD-binding domain; function unknown	2.92632	n.s.	n.s.	10.0096	5.08257	n.s.	GO:0009437; GO:0004174; GO:0050660; GO:0051536	electron-transferring-flavoprotein dehydrogenase activity [GO:0004174]; flavin adenine dinucleotide binding [GO:0050660]; iron-sulfur cluster binding [GO:0051536]; carnitine metabolic process [GO:0009437]	4
Fe	P68646	b0044	fixX	Related to carnitine metabolism	3.83333	n.s.	n.s.	6.21429	10.2	n.s.	GO:0051539; GO:0005506; GO:0055114	4 iron, 4 sulfur cluster binding [GO:0051539]; iron ion binding [GO:0005506]; oxidation-reduction process [GO:0055114]	4
Fe	P0A9E5	b1334	fnr	Global transcription factor for anaerobic growth; [4FE-4S] cluster; homodimeric	n.s.	n.s.	n.s.	n.s.	1.99442	n.s.	GO:0051539; GO:0003677; GO:0009061; GO:0005737; GO:0051536; GO:0046872; GO:0006355; GO:0071731; GO:0003700; GO:0006351	cytoplasm [GO:0005737]; 4 iron, 4 sulfur cluster binding [GO:0051539]; DNA binding [GO:0003677]; iron-sulfur cluster binding [GO:0051536]; metal ion binding [GO:0046872]; sequence-specific DNA binding transcription factor activity [GO:0003700]; anaerobic respiration [GO:0009061]; regulation of transcription, DNA-templated [GO:0006355]; response to nitric oxide [GO:0071731]; transcription, DNA-tem…	5
Fe	P0AC47	b4153	frdB	Fumarate reductase iron-sulfur protein subunit	n.s.	-5.8167	-6.82711	n.s.	-6.14851	n.s.	GO:0051537; GO:0051538; GO:0051539; GO:0009061; GO:0044780; GO:0071973; GO:0005737; GO:0009055; GO:0006113; GO:0016020; GO:0046872; GO:0008177; GO:0006099	cytoplasm [GO:0005737]; membrane [GO:0016020]; 2 iron, 2 sulfur cluster binding [GO:0051537]; 3 iron, 4 sulfur cluster binding [GO:0051538]; 4 iron, 4 sulfur cluster binding [GO:0051539]; electron carrier activity [GO:0009055]; metal ion binding [GO:0046872]; succinate dehydrogenase (ubiquinone) activity [GO:0008177]; anaerobic respiration [GO:0009061]; bacterial-type flagellum assembly [GO:00447…	11
Fe	P0A998	b1905	ftnA	Ferritin, major cytoplasmic iron storage protein	n.s.	n.s.	n.s.	n.s.	n.s.	n.s.	GO:0006974; GO:0005829; GO:0008199; GO:0004322; GO:0042802; GO:0006880; GO:0006826; GO:0006979	cytosol [GO:0005829]; ferric iron binding [GO:0008199]; ferroxidase activity [GO:0004322]; identical protein binding [GO:0042802]; cellular response to DNA damage stimulus [GO:0006974]; intracellular sequestering of iron ion [GO:0006880]; iron ion transport [GO:0006826]; response to oxidative stress [GO:0006979]	1
Fe	P0A9A2	b1902	ftnB	Ferritin B, probable ferrous iron reservoir; ferritin-like protein; required for oxidatively damaged aconitase iron-sulfur cluster repair and virulence in Salmonella; apparently missing an active ferroxidase center	2.25266	3.91054	n.s.	n.s.	n.s.	n.s.	GO:0006879; GO:0005737; GO:0008199	cytoplasm [GO:0005737]; ferric iron binding [GO:0008199]; cellular iron ion homeostasis [GO:0006879]	2
Fe	P0A9S1	b2799	fucO	L-1,2-Propanediol oxidoreductase	2.13542	n.s.	-4.10744	n.s.	n.s.	n.s.	GO:0042355; GO:0008198; GO:0042846; GO:0008912; GO:0051143; GO:0019301	ferrous iron binding [GO:0008198]; lactaldehyde reductase activity [GO:0008912]; glycol catabolic process [GO:0042846]; L-fucose catabolic process [GO:0042355]; propanediol metabolic process [GO:0051143]; rhamnose catabolic process [GO:0019301]	4
Fe	P0AC33	b1612	fumA	Fumarase A, aerobic; negatively regulated by ryhB RNA as part of indirect positive regulation by Fur	n.s.	n.s.	n.s.	n.s.	n.s.	n.s.	GO:0051539; GO:0005829; GO:0004333; GO:0042802; GO:0046872; GO:0050163; GO:0006099	cytosol [GO:0005829]; 4 iron, 4 sulfur cluster binding [GO:0051539]; fumarate hydratase activity [GO:0004333]; identical protein binding [GO:0042802]; metal ion binding [GO:0046872]; oxaloacetate tautomerase activity [GO:0050163]; tricarboxylic acid cycle [GO:0006099]	9
Fe	P14407	b4122	fumB	Fumarase B, anaerobic	n.s.	-5	-16.6354	-7.39286	-20.0435	n.s.	GO:0051539; GO:0047808; GO:0006974; GO:0005829; GO:0004333; GO:0046872; GO:0006099	cytosol [GO:0005829]; 4 iron, 4 sulfur cluster binding [GO:0051539]; D(-)-tartrate dehydratase activity [GO:0047808]; fumarate hydratase activity [GO:0004333]; metal ion binding [GO:0046872]; cellular response to DNA damage stimulus [GO:0006974]; tricarboxylic acid cycle [GO:0006099]	9
Fe	P09148	b0758	galT	Galactose-1-phosphate uridylyltransferase; Rob regulon, repressed	-3.82533	-8.81148	n.s.	-4.99485	-4.24545	n.s.	GO:0008108; GO:0046835; GO:0008198; GO:0004335; GO:0033499; GO:0008270	ferrous iron binding [GO:0008198]; galactokinase activity [GO:0004335]; UDP-glucose:hexose-1-phosphate uridylyltransferase activity [GO:0008108]; zinc ion binding [GO:0008270]; carbohydrate phosphorylation [GO:0046835]; galactose catabolic process via UDP-galactose [GO:0033499]	6
Fe	P52074	b4467	glcF	Glycolate oxidase 4Fe-4S iron-sulfur cluster subunit	n.s.	n.s.	n.s.	2.8209	n.s.	n.s.	GO:0051539; GO:0046296; GO:0019154; GO:0046872	4 iron, 4 sulfur cluster binding [GO:0051539]; glycolate dehydrogenase activity [GO:0019154]; metal ion binding [GO:0046872]; glycolate catabolic process [GO:0046296]	17
Fe	P0A996	b2243	glpC	Anaerobic glycerol-3-phosphate dehydrogenase subunit C; 4Fe-4S iron-sulfur cluster and membrane anchor	-4.80042	-29.3817	-22.5553	-10.0196	-69.9423	n.s.	GO:0051539; GO:0022900; GO:0019563; GO:0051536; GO:0046872; GO:0005886; GO:0006810	plasma membrane [GO:0005886]; 4 iron, 4 sulfur cluster binding [GO:0051539]; iron-sulfur cluster binding [GO:0051536]; metal ion binding [GO:0046872]; electron transport chain [GO:0022900]; glycerol catabolic process [GO:0019563]; transport [GO:0006810]	18
Fe	P09831	b3212	gltB	Glutamate synthase, large subunit	-2.4175	-3.242	n.s.	-4.4628	-4.43833	n.s.	GO:0051538; GO:0097054; GO:0019676; GO:0005737; GO:0006537; GO:0004355; GO:0046872	cytoplasm [GO:0005737]; 3 iron, 4 sulfur cluster binding [GO:0051538]; glutamate synthase (NADPH) activity [GO:0004355]; metal ion binding [GO:0046872]; ammonia assimilation cycle [GO:0019676]; glutamate biosynthetic process [GO:0006537]; L-glutamate biosynthetic process [GO:0097054]	20
Fe	P09832	b3213	gltD	Glutamate synthase, small subunit	n.s.	-5.08773	n.s.	-5.00304	-24.8474	n.s.	GO:0051539; GO:0097054; GO:0005737; GO:0050660; GO:0006537; GO:0004355; GO:0046872	cytoplasm [GO:0005737]; 4 iron, 4 sulfur cluster binding [GO:0051539]; flavin adenine dinucleotide binding [GO:0050660]; glutamate synthase (NADPH) activity [GO:0004355]; metal ion binding [GO:0046872]; glutamate biosynthetic process [GO:0006537]; L-glutamate biosynthetic process [GO:0097054]	11
Fe	P0AC69	b1654	grxD	Monothiol glutaredoxin Grx4 with CGFS motif; substrate for thioredoxin reductase; mutants are hypersensitive to iron depletion	n.s.	n.s.	n.s.	2.84662	2.70985	n.s.	GO:0051537; GO:0045454; GO:0005737; GO:0009055; GO:0046872; GO:0015035	cytoplasm [GO:0005737]; 2 iron, 2 sulfur cluster binding [GO:0051537]; electron carrier activity [GO:0009055]; metal ion binding [GO:0046872]; protein disulfide oxidoreductase activity [GO:0015035]; cell redox homeostasis [GO:0045454]	3
Fe	P0ABW0	b2540	hcaC	3-Phenylpropionate/cinnamic acid dioxygenase, ferredoxin subunit; hca genes catabolize 3-phenylpropionate and cinnamic acid, feeding the products into the the mhp pathway	n.s.	n.s.	n.s.	3.1	3.81818	n.s.	GO:0051537; GO:0019380; GO:0008695; GO:0051536; GO:0046872	2 iron, 2 sulfur cluster binding [GO:0051537]; 3-phenylpropionate dioxygenase activity [GO:0008695]; iron-sulfur cluster binding [GO:0051536]; metal ion binding [GO:0046872]; 3-phenylpropionate catabolic process [GO:0019380]	5
Fe	P0ABR5	b2538	hcaE	3-Phenylpropionate/cinnamic acid dioxygenase, alpha subunit; hca genes catabolize 3-phenylpropionate and cinnamic acid, feeding the products into the the mhp pathway	2.04781	n.s.	n.s.	n.s.	n.s.	n.s.	GO:0051537; GO:0019380; GO:0008695; GO:0005506	2 iron, 2 sulfur cluster binding [GO:0051537]; 3-phenylpropionate dioxygenase activity [GO:0008695]; iron ion binding [GO:0005506]; 3-phenylpropionate catabolic process [GO:0019380]	10
Fe	P75825	b0873	hcp	Hydroxylamine reductase, hybrid-cluster [2Fe-2S] protein	-2.5	-8.89189	-8.14754	-2	-5.2963	n.s.	GO:0051537; GO:0005737; GO:0050418; GO:0046872; GO:0006807; GO:0055114; GO:0016491; GO:0004601; GO:0042542	cytoplasm [GO:0005737]; 2 iron, 2 sulfur cluster binding [GO:0051537]; hydroxylamine reductase activity [GO:0050418]; metal ion binding [GO:0046872]; oxidoreductase activity [GO:0016491]; peroxidase activity [GO:0004601]; nitrogen compound metabolic process [GO:0006807]; oxidation-reduction process [GO:0055114]; response to hydrogen peroxide [GO:0042542]	14
Fe	P75824	b0872	hcr	Hydrid-cluster protein oxidoreductase; FAD and [2Fe-2S] cofactors, NADH as electron donor	n.s.	-6.53521	-12.7736	n.s.	n.s.	n.s.	GO:0051537; GO:0009055; GO:0046872; GO:0016491	2 iron, 2 sulfur cluster binding [GO:0051537]; electron carrier activity [GO:0009055]; metal ion binding [GO:0046872]; oxidoreductase activity [GO:0016491]	11
Fe	P32131	b3867	hemN	Coproporphyrinogen III oxidase, oxygen-independent, required for cytochrome B and cytochrome C synthesis during anaerobic growth	n.s.	n.s.	n.s.	2.0786	n.s.	n.s.	GO:0051539; GO:0051989; GO:0004109; GO:0005737; GO:0046872; GO:0006782	cytoplasm [GO:0005737]; 4 iron, 4 sulfur cluster binding [GO:0051539]; coproporphyrinogen dehydrogenase activity [GO:0051989]; coproporphyrinogen oxidase activity [GO:0004109]; metal ion binding [GO:0046872]; protoporphyrinogen IX biosynthetic process [GO:0006782]	9
Fe	P24232	b2552	hmp	Flavohemoglobin; nitric oxide dioxygenase; dihydropteridine reductase; GSNO and nitrite reductase; has alkylhydroperoxide reductase activity, possibly involved in the repair of lipid membrane oxidative damage	n.s.	n.s.	n.s.	n.s.	n.s.	n.s.	GO:0071949; GO:0005737; GO:0005504; GO:0020037; GO:0032843; GO:0005506; GO:0008941; GO:0019825; GO:0005344; GO:0051409; GO:0009636	cytoplasm [GO:0005737]; FAD binding [GO:0071949]; fatty acid binding [GO:0005504]; heme binding [GO:0020037]; hydroperoxide reductase activity [GO:0032843]; iron ion binding [GO:0005506]; nitric oxide dioxygenase activity [GO:0008941]; oxygen binding [GO:0019825]; oxygen transporter activity [GO:0005344]; response to nitrosative stress [GO:0051409]; response to toxic substance [GO:0009636]	2
Fe	P69739	b0972	hyaA	Hydrogenase 1 small subunit [NiFe], periplasmic	n.s.	n.s.	n.s.	n.s.	n.s.	n.s.	GO:0051538; GO:0051539; GO:0008901; GO:0009375; GO:0033748; GO:0016021; GO:0046872; GO:0005886	ferredoxin hydrogenase complex [GO:0009375]; integral component of membrane [GO:0016021]; plasma membrane [GO:0005886]; 3 iron, 4 sulfur cluster binding [GO:0051538]; 4 iron, 4 sulfur cluster binding [GO:0051539]; ferredoxin hydrogenase activity [GO:0008901]; hydrogenase (acceptor) activity [GO:0033748]; metal ion binding [GO:0046872]	14
Fe	P0AAM1	b0974	hyaC	Hydrogenase 1 b-type cytochrome subunit	n.s.	n.s.	n.s.	n.s.	n.s.	n.s.	GO:0009055; GO:0016021; GO:0005506; GO:0005886; GO:0022904; GO:0006810	integral component of membrane [GO:0016021]; plasma membrane [GO:0005886]; electron carrier activity [GO:0009055]; iron ion binding [GO:0005506]; respiratory electron transport chain [GO:0022904]; transport [GO:0006810]	1
Fe	P0AAJ8	b2996	hybA	Hydrogenase 2 component, periplasmic; possibly electron acceptor for hydrogenase 2 small subunit; probably binds 4 4Fe-4S clusters	-3.52941	-13.5	-21.6061	-4.32609	-8.38889	n.s.	GO:0051539; GO:0005737; GO:0046872; GO:0016491; GO:0042597	cytoplasm [GO:0005737]; periplasmic space [GO:0042597]; 4 iron, 4 sulfur cluster binding [GO:0051539]; metal ion binding [GO:0046872]; oxidoreductase activity [GO:0016491]	17
Fe	P69741	b2997	hybO	Hydrogenase 2 [Ni, Fe], small subunit, periplasmic	-2.9398	-11.8963	-25.975	-3.1526	-7.81191	n.s.	GO:0051538; GO:0051539; GO:0008901; GO:0009375; GO:0033748; GO:0016020; GO:0046872; GO:0042597; GO:0005886	ferredoxin hydrogenase complex [GO:0009375]; membrane [GO:0016020]; periplasmic space [GO:0042597]; plasma membrane [GO:0005886]; 3 iron, 4 sulfur cluster binding [GO:0051538]; 4 iron, 4 sulfur cluster binding [GO:0051539]; ferredoxin hydrogenase activity [GO:0008901]; hydrogenase (acceptor) activity [GO:0033748]; metal ion binding [GO:0046872]	13
Fe	P0AAK1	b2724	hycB	Formate hydrogenlyase complex iron-sulfur protein	n.s.	n.s.	n.s.	6.28571	n.s.	n.s.	GO:0051539; GO:0009061; GO:0009055; GO:0016020; GO:0046872; GO:0016491	membrane [GO:0016020]; 4 iron, 4 sulfur cluster binding [GO:0051539]; electron carrier activity [GO:0009055]; metal ion binding [GO:0046872]; oxidoreductase activity [GO:0016491]; anaerobic respiration [GO:0009061]	16
Fe	P16431	b2721	hycE	Hydrogenase 3 large subunit, [NiFe] cluster; heterodimer	n.s.	n.s.	n.s.	n.s.	n.s.	n.s.	GO:0051539; GO:0051287; GO:0008137; GO:0016151; GO:0048038	4 iron, 4 sulfur cluster binding [GO:0051539]; NAD binding [GO:0051287]; NADH dehydrogenase (ubiquinone) activity [GO:0008137]; nickel cation binding [GO:0016151]; quinone binding [GO:0048038]	8
Fe	P16432	b2720	hycF	Formate hydrogenlyase complex iron-sulfur protein	n.s.	n.s.	n.s.	n.s.	n.s.	n.s.	GO:0051539; GO:0046872; GO:0055114	4 iron, 4 sulfur cluster binding [GO:0051539]; metal ion binding [GO:0046872]; oxidation-reduction process [GO:0055114]	14
Fe	P16433	b2719	hycG	Hydrogenase 3 small subunit	2.14286	n.s.	n.s.	2.68852	2.37736	n.s.	GO:0051539; GO:0008137; GO:0046872; GO:0048038	4 iron, 4 sulfur cluster binding [GO:0051539]; metal ion binding [GO:0046872]; NADH dehydrogenase (ubiquinone) activity [GO:0008137]; quinone binding [GO:0048038]	7
Fe	P0AAK4	b2713	hydN	Iron-sulfur protein required for Hyd-3 activity	n.s.	n.s.	n.s.	n.s.	n.s.	n.s.	GO:0051539; GO:0009061; GO:0009055; GO:0016020; GO:0046872; GO:0016491	membrane [GO:0016020]; 4 iron, 4 sulfur cluster binding [GO:0051539]; electron carrier activity [GO:0009055]; metal ion binding [GO:0046872]; oxidoreductase activity [GO:0016491]; anaerobic respiration [GO:0009061]	18
Fe	P23481	b2481	hyfA	Hydrogenase 4 component A, ferrodexin-like	n.s.	n.s.	n.s.	n.s.	n.s.	n.s.	GO:0051539; GO:0009061; GO:0009055; GO:0016020; GO:0046872; GO:0016491	membrane [GO:0016020]; 4 iron, 4 sulfur cluster binding [GO:0051539]; electron carrier activity [GO:0009055]; metal ion binding [GO:0046872]; oxidoreductase activity [GO:0016491]; anaerobic respiration [GO:0009061]	16
Fe	P77329	b2487	hyfG	Putative hydrogenase 4 component G; membrane protein of Hyf electron transfer complex of FHL system	n.s.	n.s.	n.s.	n.s.	-2.23729	n.s.	GO:0051539; GO:0051287; GO:0008137; GO:0016151; GO:0048038	4 iron, 4 sulfur cluster binding [GO:0051539]; NAD binding [GO:0051287]; NADH dehydrogenase (ubiquinone) activity [GO:0008137]; nickel cation binding [GO:0016151]; quinone binding [GO:0048038]	7
Fe	P77423	b2488	hyfH	Hydrogenase 4 component H; membrane protein of Hyf electron transfer complex of FHL system	n.s.	n.s.	n.s.	n.s.	n.s.	n.s.	GO:0051539; GO:0046872; GO:0055114	4 iron, 4 sulfur cluster binding [GO:0051539]; metal ion binding [GO:0046872]; oxidation-reduction process [GO:0055114]	13
Fe	P77668	b2489	hyfI	Hydrogenase 4 component I; membrane protein of Hyf electron transfer complex of FHL system	n.s.	n.s.	n.s.	n.s.	n.s.	n.s.	GO:0051539; GO:0008137; GO:0046872; GO:0048038	4 iron, 4 sulfur cluster binding [GO:0051539]; metal ion binding [GO:0046872]; NADH dehydrogenase (ubiquinone) activity [GO:0008137]; quinone binding [GO:0048038]	7
Fe	P0AAM3	b2728	hypC	Hydrogenase 3 chaperone-type protein; required for Hyd-3 metallocenter assembly, binds HycE subunit	-7.7	-20.2727	-10.4118	-3.54167	-21.5556	n.s.	GO:1902670; GO:0042802; GO:0005506; GO:0051604	carbon dioxide binding [GO:1902670]; identical protein binding [GO:0042802]; iron ion binding [GO:0005506]; protein maturation [GO:0051604]	3
Fe	P24192	b2729	hypD	Hydrogenases 1,2,3 accessory protein; required for metallocenter assembly	-2.39891	-7.44615	-8.16129	-2.04641	-6.68254	n.s.	GO:0051539; GO:0070025; GO:0006464; GO:0005506; GO:0051604	4 iron, 4 sulfur cluster binding [GO:0051539]; carbon monoxide binding [GO:0070025]; iron ion binding [GO:0005506]; cellular protein modification process [GO:0006464]; protein maturation [GO:0051604]	13
Fe	P05791	b3771	ilvD	Dihydroxyacid dehydratase; homodimeric	n.s.	-2.42312	n.s.	2.34205	3.88954	n.s.	GO:0051539; GO:0004160; GO:0051536; GO:0009097; GO:0046872; GO:0009099	4 iron, 4 sulfur cluster binding [GO:0051539]; dihydroxy-acid dehydratase activity [GO:0004160]; iron-sulfur cluster binding [GO:0051536]; metal ion binding [GO:0046872]; isoleucine biosynthetic process [GO:0009097]; valine biosynthetic process [GO:0009099]	12
Fe	P0AAC8	b2528	iscA	Recruit and deliver Fe for Fe-S cluster assembly in IscU; possibly an alternative scaffold for Fe-S cluster assembly	14.3291	5.45431	3.41828	4.40756	7.30999	n.s.	GO:0051537; GO:0008198; GO:0034986; GO:0016226; GO:0005198	2 iron, 2 sulfur cluster binding [GO:0051537]; ferrous iron binding [GO:0008198]; iron chaperone activity [GO:0034986]; structural molecule activity [GO:0005198]; iron-sulfur cluster assembly [GO:0016226]	3
Fe	P0AGK8	b2531	iscR	Transcriptional repressor for isc operon; contains Fe-S cluster; binds RNA in vitro	61.638	48.0394	9.23919	12.3874	17.5637	n.s.	GO:0051537; GO:0003690; GO:0005506; GO:0006355; GO:0003700; GO:0006351	2 iron, 2 sulfur cluster binding [GO:0051537]; double-stranded DNA binding [GO:0003690]; iron ion binding [GO:0005506]; sequence-specific DNA binding transcription factor activity [GO:0003700]; regulation of transcription, DNA-templated [GO:0006355]; transcription, DNA-templated [GO:0006351]	3
Fe	P0A6B7	b2530	iscS	Cysteine desulfurase, PLP-dependent; used in synthesis of Fe-S clusters and 4-thiouridine; ThiI transpersulfidase; TusA transpersulfidase; YnjE transpersulfidase; MoaD transpersulfidase; pyridoxal phosphate cofactor linked to Lys206	23.5541	15.6574	4.72118	5.41057	9.07879	n.s.	GO:0051537; GO:0044571; GO:0031071; GO:0006534; GO:0005737; GO:0016226; GO:0046872; GO:0018131; GO:0030170; GO:0009000; GO:0097163; GO:0031119; GO:0006810	cytoplasm [GO:0005737]; 2 iron, 2 sulfur cluster binding [GO:0051537]; cysteine desulfurase activity [GO:0031071]; metal ion binding [GO:0046872]; pyridoxal phosphate binding [GO:0030170]; selenocysteine lyase activity [GO:0009000]; sulfur carrier activity [GO:0097163]; [2Fe-2S] cluster assembly [GO:0044571]; cysteine metabolic process [GO:0006534]; iron-sulfur cluster assembly [GO:0016226]; oxaz…	3
Fe	P0ACD4	b2529	iscU	Iron-sulfur cluster assembly scaffold protein	14.2858	6.15122	3.54341	4.31681	7.682	n.s.	GO:0051537; GO:0051539; GO:0044571; GO:0006879; GO:0005737; GO:0008198; GO:0042802; GO:0016226; GO:0036455; GO:0097428	cytoplasm [GO:0005737]; 2 iron, 2 sulfur cluster binding [GO:0051537]; 4 iron, 4 sulfur cluster binding [GO:0051539]; ferrous iron binding [GO:0008198]; identical protein binding [GO:0042802]; iron-sulfur transferase activity [GO:0036455]; [2Fe-2S] cluster assembly [GO:0044571]; cellular iron ion homeostasis [GO:0006879]; iron-sulfur cluster assembly [GO:0016226]; protein maturation by iron-sulfu…	3
Fe	P0C0L9	b2524	iscX	Iron binding protein associated with IscS; putative molecular adaptor of IscS function; monomeric	2.32206	n.s.	n.s.	n.s.	n.s.	n.s.	GO:0005506; GO:0016226	iron ion binding [GO:0005506]; iron-sulfur cluster assembly [GO:0016226]	1
Fe	P62620	b2515	ispG	1-hydroxy-2-methyl-2-(E)-butenyl 4-diphosphate synthase; alternative nonmevalonate (DXP) pathway for terpenoid biosynthesis; [4Fe-4S] protein	n.s.	n.s.	n.s.	n.s.	n.s.	n.s.	GO:0051539; GO:0046429; GO:0005506; GO:0019288; GO:0046872; GO:0016114; GO:0006744	4 iron, 4 sulfur cluster binding [GO:0051539]; 4-hydroxy-3-methylbut-2-en-1-yl diphosphate synthase activity [GO:0046429]; iron ion binding [GO:0005506]; metal ion binding [GO:0046872]; isopentenyl diphosphate biosynthetic process, methylerythritol 4-phosphate pathway [GO:0019288]; terpenoid biosynthetic process [GO:0016114]; ubiquinone biosynthetic process [GO:0006744]	5
Fe	P62623	b0029	ispH	4-hydroxy-3-methylbut-2-enyl diphosphate reductase; last, branched, step of isopentenyl diphosphate (IPP) and dimethylallyl diphosphate (DMAPP) synthesis from 1-hydroxy-2-methyl-2-(E)-butenyl 4-diphosphate; alternative nonmevalonate (DXP) pathway for terp	n.s.	n.s.	n.s.	n.s.	n.s.	n.s.	GO:0051538; GO:0051745; GO:0050992; GO:0042380; GO:0019288; GO:0046872; GO:0046677; GO:0016114; GO:0006744	3 iron, 4 sulfur cluster binding [GO:0051538]; 4-hydroxy-3-methylbut-2-en-1-yl diphosphate reductase activity [GO:0051745]; hydroxymethylbutenyl pyrophosphate reductase activity [GO:0042380]; metal ion binding [GO:0046872]; dimethylallyl diphosphate biosynthetic process [GO:0050992]; isopentenyl diphosphate biosynthetic process, methylerythritol 4-phosphate pathway [GO:0019288]; response to antib…	4
Fe	P21179	b1732	katE	Catalase HPII, heme d-containing; hydroperoxidase II; response to oxidative stress; chromate resistance	n.s.	-2.8359	3.13985	n.s.	-2.405	n.s.	GO:0004096; GO:0006974; GO:0005737; GO:0005829; GO:0020037; GO:0042744; GO:0006972; GO:0042802; GO:0005506; GO:0006979	cytoplasm [GO:0005737]; cytosol [GO:0005829]; catalase activity [GO:0004096]; heme binding [GO:0020037]; identical protein binding [GO:0042802]; iron ion binding [GO:0005506]; cellular response to DNA damage stimulus [GO:0006974]; hydrogen peroxide catabolic process [GO:0042744]; hyperosmotic response [GO:0006972]; response to oxidative stress [GO:0006979]	2
Fe	P13029	b3942	katG	Catalase-peroxidase HPI, heme b-containing; hydroperoxidase I	23.7311	n.s.	-7.73094	n.s.	-3.64934	n.s.	GO:0004096; GO:0070301; GO:0005829; GO:0020037; GO:0042744; GO:0042802; GO:0046872; GO:0016491; GO:0004601; GO:0006979	cytosol [GO:0005829]; catalase activity [GO:0004096]; heme binding [GO:0020037]; identical protein binding [GO:0042802]; metal ion binding [GO:0046872]; oxidoreductase activity [GO:0016491]; peroxidase activity [GO:0004601]; cellular response to hydrogen peroxide [GO:0070301]; hydrogen peroxide catabolic process [GO:0042744]; response to oxidative stress [GO:0006979]	1
Fe	P0A6A6	b0072	leuC	3-isopropylmalate dehydratase large subunit; also called alpha-isopropylmalate isomerase	-2.53552	-4.86353	n.s.	n.s.	3.113	n.s.	GO:0003861; GO:0051539; GO:0016836; GO:0016866; GO:0009098; GO:0046872	3-isopropylmalate dehydratase activity [GO:0003861]; 4 iron, 4 sulfur cluster binding [GO:0051539]; hydro-lyase activity [GO:0016836]; intramolecular transferase activity [GO:0016866]; metal ion binding [GO:0046872]; leucine biosynthetic process [GO:0009098]	9
Fe	P60716	b0628	lipA	Lipoyl synthase, iron-sulfur protein; SAM-dependent chemistry	6.52741	3.57251	n.s.	6.79966	4.52869	n.s.	GO:0051539; GO:0003826; GO:0005737; GO:0009107; GO:0016992; GO:0046872; GO:0055114; GO:0009249	cytoplasm [GO:0005737]; 4 iron, 4 sulfur cluster binding [GO:0051539]; alpha-ketoacid dehydrogenase activity [GO:0003826]; lipoate synthase activity [GO:0016992]; metal ion binding [GO:0046872]; lipoate biosynthetic process [GO:0009107]; oxidation-reduction process [GO:0055114]; protein lipoylation [GO:0009249]	8
Fe	P0A725	b0096	lpxC	Lipid A synthesis, UDP-3-O-(R-3-hydroxymyristoyl)-N-acetylglucosamine deacetylase; zinc metalloamidase; cell envelope and cell separation	6.08046	3.35503	n.s.	6.09434	4.57768	n.s.	GO:0008759; GO:0005737; GO:0019213; GO:0005506; GO:0009245; GO:0008270	cytoplasm [GO:0005737]; deacetylase activity [GO:0019213]; iron ion binding [GO:0005506]; UDP-3-O-[3-hydroxymyristoyl] N-acetylglucosamine deacetylase activity [GO:0008759]; zinc ion binding [GO:0008270]; lipid A biosynthetic process [GO:0009245]	6
Fe	P45578	b2687	luxS	S-ribosylhomocysteine lyase, autoinducer 2 (AI-2) synthesis; functions in quorum sensing; acid-inducible	n.s.	n.s.	n.s.	2.067	n.s.	n.s.	GO:0019284; GO:0043768; GO:0010699; GO:0005506	iron ion binding [GO:0005506]; S-ribosylhomocysteine lyase activity [GO:0043768]; cell-cell signaling involved in quorum sensing [GO:0010699]; L-methionine biosynthetic process from S-adenosylmethionine [GO:0019284]	3
Fe	P0AE18	b0168	map	Methionine aminopeptidase	n.s.	n.s.	n.s.	n.s.	n.s.	n.s.	GO:0005829; GO:0008198; GO:0070006; GO:0070084	cytosol [GO:0005829]; ferrous iron binding [GO:0008198]; metalloaminopeptidase activity [GO:0070006]; protein initiator methionine removal [GO:0070084]	7
Fe	P0ABR9	b0348	mhpB	3-(2,3-Dihydroxyphenyl)propionate dioxygenase; utilizes MHP	8.09524	n.s.	n.s.	7.875	4.82609	n.s.	GO:0019622; GO:0047070; GO:0019380; GO:0008198; GO:0046271	3-carboxyethylcatechol 2,3-dioxygenase activity [GO:0047070]; ferrous iron binding [GO:0008198]; 3-(3-hydroxy)phenylpropionate catabolic process [GO:0019622]; 3-phenylpropionate catabolic process [GO:0019380]; phenylpropanoid catabolic process [GO:0046271]	4
Fe	P0AEI1	b0661	miaB	tRNA-i(6)A37 methylthiotransferase; contains an iron-sulfur center, SAM-dependent	-2.09076	n.s.	n.s.	n.s.	n.s.	n.s.	GO:0051539; GO:0035597; GO:0005737; GO:0005506; GO:0030488; GO:0035600	cytoplasm [GO:0005737]; 4 iron, 4 sulfur cluster binding [GO:0051539]; iron ion binding [GO:0005506]; N6-isopentenyladenosine methylthiotransferase activity [GO:0035597]; tRNA methylation [GO:0030488]; tRNA methylthiolation [GO:0035600]	6
Fe	P30745	b0781	moaA	MPT synthesis; chlorate resistance protein A	n.s.	n.s.	n.s.	2.07349	n.s.	n.s.	GO:0051539; GO:0005525; GO:0006777; GO:0061597; GO:0046872; GO:0019008; GO:0009408	molybdopterin synthase complex [GO:0019008]; 4 iron, 4 sulfur cluster binding [GO:0051539]; cyclic pyranopterin monophosphate synthase activity [GO:0061597]; GTP binding [GO:0005525]; metal ion binding [GO:0046872]; Mo-molybdopterin cofactor biosynthetic process [GO:0006777]; response to heat [GO:0009408]	7
Fe	P0A746	b1778	msrB	Methionine sulfoxide reductase B; specific for met-R-(o) diastereoisomers within proteins; mutant is cadmium sensitive; free met-R-(o) is inefficiently reduced by MsrB	2.97149	3.3576	n.s.	n.s.	2.09274	n.s.	GO:0005829; GO:0005506; GO:0033743; GO:0030091; GO:0006979; GO:0008270	cytosol [GO:0005829]; iron ion binding [GO:0005506]; peptide-methionine (R)-S-oxide reductase activity [GO:0033743]; zinc ion binding [GO:0008270]; protein repair [GO:0030091]; response to oxidative stress [GO:0006979]	6
Fe	P17802	b2961	mutY	Adenine DNA glycosylase, G-A mismatched DNA repair; 2-hydroxyadenine glycosylase	n.s.	n.s.	n.s.	2.4378	2.43192	n.s.	GO:0051539; GO:0019104; GO:0003677; GO:0006284; GO:0016787; GO:0046872	4 iron, 4 sulfur cluster binding [GO:0051539]; DNA binding [GO:0003677]; DNA N-glycosylase activity [GO:0019104]; hydrolase activity [GO:0016787]; metal ion binding [GO:0046872]; base-excision repair [GO:0006284]	7
Fe	P11458	b0750	nadA	Quinolinate synthase, [4Fe-4S] cluster subunit, A protein	n.s.	-2.5721	-3.74485	n.s.	-5.3371	n.s.	GO:0034628; GO:0051539; GO:0005737; GO:0046872; GO:0019805; GO:0008987; GO:0016765	cytoplasm [GO:0005737]; 4 iron, 4 sulfur cluster binding [GO:0051539]; metal ion binding [GO:0046872]; quinolinate synthetase A activity [GO:0008987]; transferase activity, transferring alkyl or aryl (other than methyl) groups [GO:0016765]; 'de novo' NAD biosynthetic process from aspartate [GO:0034628]; quinolinate biosynthetic process [GO:0019805]	9
Fe	P33937	b2206	napA	Nitrate reductase, periplasmic	-5.29303	-27.3903	n.s.	-6.57011	-15.8913	n.s.	GO:0051539; GO:0006777; GO:0003954; GO:0009061; GO:0009055; GO:0005506; GO:0030151; GO:0042128; GO:0008940; GO:0030288; GO:0042597	outer membrane-bounded periplasmic space [GO:0030288]; periplasmic space [GO:0042597]; 4 iron, 4 sulfur cluster binding [GO:0051539]; electron carrier activity [GO:0009055]; iron ion binding [GO:0005506]; molybdenum ion binding [GO:0030151]; NADH dehydrogenase activity [GO:0003954]; nitrate reductase activity [GO:0008940]; anaerobic respiration [GO:0009061]; Mo-molybdopterin cofactor biosynthetic…	12
Fe	P0ABL5	b2202	napC	Quinol dehydrogenase, electron source for NapAB; membrane-bound; bound hemes	n.s.	-4.07527	n.s.	n.s.	-4.95	n.s.	GO:0009061; GO:0019333; GO:0009055; GO:0020037; GO:0016021; GO:0046872; GO:0005886	integral component of membrane [GO:0016021]; plasma membrane [GO:0005886]; electron carrier activity [GO:0009055]; heme binding [GO:0020037]; metal ion binding [GO:0046872]; anaerobic respiration [GO:0009061]; denitrification pathway [GO:0019333]	8
Fe	P0AAL0	b2208	napF	Required for NapAB nitrate-dependent growth with ubiquinone; not essential for electron transfer from ubiquinol or menaquinol to NapAB (Brondijk, 2002); may have energy-conservng role in ubiquinol oxidation; non-haem, iron-sulfur protein	-48.1538	-47.7586	n.s.	-14.5895	-19.119	10.8291	GO:0051539; GO:0005737; GO:0009055; GO:0005506; GO:0055114; GO:0006979	cytoplasm [GO:0005737]; 4 iron, 4 sulfur cluster binding [GO:0051539]; electron carrier activity [GO:0009055]; iron ion binding [GO:0005506]; oxidation-reduction process [GO:0055114]; response to oxidative stress [GO:0006979]	16
Fe	P0AAL3	b2205	napG	Quinol dehydrogenase, periplasmic protein; mediates electron transfer from ubiquinol/naphthoquinone to NapAB, via NapC; non-haem, iron-sulfur protein	n.s.	-30.697	-3.59615	-7.32143	-20.0455	6.54194	GO:0051539; GO:0046872; GO:0055114	4 iron, 4 sulfur cluster binding [GO:0051539]; metal ion binding [GO:0046872]; oxidation-reduction process [GO:0055114]	16
Fe	P33934	b2204	napH	Quinol dehydrogenase, membrane protein; polyferredoxin; mediates electron transfer from ubiquinol/naphthoquinone to NapAB, via NapC; non-haem, iron-sulfur protein	n.s.	-19.2745	n.s.	-5.17021	-9.3956	8.20896	GO:0051539; GO:0016021; GO:0005506; GO:0016020; GO:0055114; GO:0005886	integral component of membrane [GO:0016021]; membrane [GO:0016020]; plasma membrane [GO:0005886]; 4 iron, 4 sulfur cluster binding [GO:0051539]; iron ion binding [GO:0005506]; oxidation-reduction process [GO:0055114]	13
Fe	P09152	b1224	narG	Nitrate reductase I (NRA), alpha subunit	n.s.	-7.0962	-8.69925	n.s.	-2.99018	n.s.	GO:0051539; GO:0003954; GO:0009061; GO:0017004; GO:0009055; GO:0031224; GO:0016020; GO:0030151; GO:0042128; GO:0008940; GO:0009325; GO:0005886	intrinsic component of membrane [GO:0031224]; membrane [GO:0016020]; nitrate reductase complex [GO:0009325]; plasma membrane [GO:0005886]; 4 iron, 4 sulfur cluster binding [GO:0051539]; electron carrier activity [GO:0009055]; molybdenum ion binding [GO:0030151]; NADH dehydrogenase activity [GO:0003954]; nitrate reductase activity [GO:0008940]; anaerobic respiration [GO:0009061]; cytochrome comple…	12
Fe	P11349	b1225	narH	Nitrate reductase I (NRA), beta subunit	2	n.s.	-4.7343	2.89167	n.s.	n.s.	GO:0051538; GO:0051539; GO:0009061; GO:0017004; GO:0005737; GO:0009055; GO:0031224; GO:0016020; GO:0046872; GO:0042128; GO:0008940; GO:0009325; GO:0016491; GO:0005886	cytoplasm [GO:0005737]; intrinsic component of membrane [GO:0031224]; membrane [GO:0016020]; nitrate reductase complex [GO:0009325]; plasma membrane [GO:0005886]; 3 iron, 4 sulfur cluster binding [GO:0051538]; 4 iron, 4 sulfur cluster binding [GO:0051539]; electron carrier activity [GO:0009055]; metal ion binding [GO:0046872]; nitrate reductase activity [GO:0008940]; oxidoreductase activity [GO:0…	17
Fe	P19318	b1467	narY	Nitrate reductase II (NRZ), beta subunit	n.s.	-3	n.s.	n.s.	-2.21569	n.s.	GO:0051538; GO:0051539; GO:0009061; GO:0006974; GO:0005737; GO:0009055; GO:0016020; GO:0046872; GO:0042128; GO:0008940; GO:0009325; GO:0016491; GO:0005886	cytoplasm [GO:0005737]; membrane [GO:0016020]; nitrate reductase complex [GO:0009325]; plasma membrane [GO:0005886]; 3 iron, 4 sulfur cluster binding [GO:0051538]; 4 iron, 4 sulfur cluster binding [GO:0051539]; electron carrier activity [GO:0009055]; metal ion binding [GO:0046872]; nitrate reductase activity [GO:0008940]; oxidoreductase activity [GO:0016491]; anaerobic respiration [GO:0009061]; c…	18
Fe	P19319	b1468	narZ	Nitrate reductase II (NRZ), alpha subunit	-2	n.s.	n.s.	n.s.	n.s.	n.s.	GO:0051539; GO:0003954; GO:0009061; GO:0009055; GO:0051536; GO:0016020; GO:0030151; GO:0042128; GO:0008940; GO:0009325; GO:0005886	membrane [GO:0016020]; nitrate reductase complex [GO:0009325]; plasma membrane [GO:0005886]; 4 iron, 4 sulfur cluster binding [GO:0051539]; electron carrier activity [GO:0009055]; iron-sulfur cluster binding [GO:0051536]; molybdenum ion binding [GO:0030151]; NADH dehydrogenase activity [GO:0003954]; nitrate reductase activity [GO:0008940]; anaerobic respiration [GO:0009061]; nitrate assimilation …	17
Fe	P63020	b3414	nfuA	Fe/S biogenesis protein; possible scaffold/chaperone for damaged Fe/S proteins	11.9607	4.57654	2.7916	5.11172	4.87714	n.s.	GO:0051539; GO:0015976; GO:0010106; GO:0005506; GO:0016226; GO:0097428; GO:0006979	4 iron, 4 sulfur cluster binding [GO:0051539]; iron ion binding [GO:0005506]; carbon utilization [GO:0015976]; cellular response to iron ion starvation [GO:0010106]; iron-sulfur cluster assembly [GO:0016226]; protein maturation by iron-sulfur cluster transfer [GO:0097428]; response to oxidative stress [GO:0006979]	4
Fe	P33590	b3476	nikA	Nickel-binding, heme-binding protein, periplasmic	-39.3191	-52.2333	-18.0568	-60.1176	-140.931	n.s.	GO:0043190; GO:0020037; GO:0050919; GO:0016151; GO:0015675; GO:0042597; GO:0046914; GO:0055085	ATP-binding cassette (ABC) transporter complex [GO:0043190]; periplasmic space [GO:0042597]; heme binding [GO:0020037]; nickel cation binding [GO:0016151]; transition metal ion binding [GO:0046914]; negative chemotaxis [GO:0050919]; nickel cation transport [GO:0015675]; transmembrane transport [GO:0055085]	1
Fe	P08201	b3365	nirB	Nitrite reductase [NAD(P)H] subunit	-14.1403	-88.9211	-12.2181	-23.2081	-57.1712	n.s.	GO:0051539; GO:0050661; GO:0009061; GO:0050660; GO:0020037; GO:0051536; GO:0046872; GO:0042128; GO:0008942; GO:0009344	nitrite reductase complex [NAD(P)H] [GO:0009344]; 4 iron, 4 sulfur cluster binding [GO:0051539]; flavin adenine dinucleotide binding [GO:0050660]; heme binding [GO:0020037]; iron-sulfur cluster binding [GO:0051536]; metal ion binding [GO:0046872]; NADP binding [GO:0050661]; nitrite reductase [NAD(P)H] activity [GO:0008942]; anaerobic respiration [GO:0009061]; nitrate assimilation [GO:0042128]	21
Fe	P0A9I8	b3366	nirD	Nitrite reductase [NAD(P)H] subunit	n.s.	-29.05	-14.1905	-3.05	-18.7407	n.s.	GO:0051537; GO:0009061; GO:0005737; GO:0042128; GO:0008942; GO:0009344	cytoplasm [GO:0005737]; nitrite reductase complex [NAD(P)H] [GO:0009344]; 2 iron, 2 sulfur cluster binding [GO:0051537]; nitrite reductase [NAD(P)H] activity [GO:0008942]; anaerobic respiration [GO:0009061]; nitrate assimilation [GO:0042128]	3
Fe	Q46877	b2710	norV	Anaerobic nitric oxide reductase flavorubredoxin	n.s.	n.s.	n.s.	2.16216	n.s.	n.s.	GO:0010181; GO:0005737; GO:0009055; GO:0005506; GO:0016966; GO:0055114	cytoplasm [GO:0005737]; electron carrier activity [GO:0009055]; FMN binding [GO:0010181]; iron ion binding [GO:0005506]; nitric oxide reductase activity [GO:0016966]; oxidation-reduction process [GO:0055114]	8
Fe	P69924	b2235	nrdB	Ribonucleoside-diphosphate reductase 1, beta subunit; class Ia aerobic ribonucleotide reductase; B2 protein, R2 subunit	n.s.	n.s.	n.s.	n.s.	n.s.	n.s.	GO:0006260; GO:0005737; GO:0005829; GO:0009186; GO:0009263; GO:0042802; GO:0005506; GO:0015949; GO:0004748; GO:0005971	cytoplasm [GO:0005737]; cytosol [GO:0005829]; ribonucleoside-diphosphate reductase complex [GO:0005971]; identical protein binding [GO:0042802]; iron ion binding [GO:0005506]; ribonucleoside-diphosphate reductase activity, thioredoxin disulfide as acceptor [GO:0004748]; deoxyribonucleoside diphosphate metabolic process [GO:0009186]; deoxyribonucleotide biosynthetic process [GO:0009263]; DNA repli…	5
Fe	P37146	b2676	nrdF	Ribonucleoside-diphosphate reductase 2, beta subunit; class Ib aerobic ribonucleotide reductase	2.32727	n.s.	n.s.	3.56198	2.8617	n.s.	GO:0006260; GO:0005737; GO:0009186; GO:0009263; GO:0005506; GO:0030145; GO:0004748; GO:0005971	cytoplasm [GO:0005737]; ribonucleoside-diphosphate reductase complex [GO:0005971]; iron ion binding [GO:0005506]; manganese ion binding [GO:0030145]; ribonucleoside-diphosphate reductase activity, thioredoxin disulfide as acceptor [GO:0004748]; deoxyribonucleoside diphosphate metabolic process [GO:0009186]; deoxyribonucleotide biosynthetic process [GO:0009263]; DNA replication [GO:0006260]	2
Fe	P0A9N8	b4237	nrdG	Ribonucleotide reductase activase, generating glycyl radical; contains iron; binds NrdD tightly	n.s.	-5.43011	-4.3007	n.s.	-3.33333	n.s.	GO:0051539; GO:0043365; GO:0031250; GO:0051536; GO:0046872; GO:0015949	anaerobic ribonucleoside-triphosphate reductase complex [GO:0031250]; 4 iron, 4 sulfur cluster binding [GO:0051539]; [formate-C-acetyltransferase]-activating enzyme activity [GO:0043365]; iron-sulfur cluster binding [GO:0051536]; metal ion binding [GO:0046872]; nucleobase-containing small molecule interconversion [GO:0015949]	5
Fe	P0ABK9	b4070	nrfA	Cytochrome c nitrite reductase, cytochrome c552, periplasmic; formate-dependent; required for NO synthesis	n.s.	-13.6557	-4.60251	n.s.	-9.05625	n.s.	GO:0019645; GO:0005509; GO:0020037; GO:0005506; GO:0042128; GO:0016966; GO:0042279; GO:0030288	outer membrane-bounded periplasmic space [GO:0030288]; calcium ion binding [GO:0005509]; heme binding [GO:0020037]; iron ion binding [GO:0005506]; nitric oxide reductase activity [GO:0016966]; nitrite reductase (cytochrome, ammonia-forming) activity [GO:0042279]; anaerobic electron transport chain [GO:0019645]; nitrate assimilation [GO:0042128]	10
Fe	P0ABL1	b4071	nrfB	Cytochrome c nitrite reductase, pentaheme cytochrome, periplasmic; formate-dependent; required for NO synthesis	n.s.	-10.9167	-3.83333	n.s.	-8.76923	n.s.	GO:0019645; GO:0009055; GO:0020037; GO:0046872; GO:0042279; GO:0006807; GO:0030288	outer membrane-bounded periplasmic space [GO:0030288]; electron carrier activity [GO:0009055]; heme binding [GO:0020037]; metal ion binding [GO:0046872]; nitrite reductase (cytochrome, ammonia-forming) activity [GO:0042279]; anaerobic electron transport chain [GO:0019645]; nitrogen compound metabolic process [GO:0006807]	10
Fe	P0AAK7	b4072	nrfC	Formate-dependent nitrite reduction; nonheme FE-S protein, ferredoxin-like	n.s.	-20.3636	-3.77778	n.s.	-8.86364	n.s.	GO:0051539; GO:0005737; GO:0046872; GO:0042279	cytoplasm [GO:0005737]; 4 iron, 4 sulfur cluster binding [GO:0051539]; metal ion binding [GO:0046872]; nitrite reductase (cytochrome, ammonia-forming) activity [GO:0042279]	16
Fe	P32710	b4074	nrfE	Required for NrfA maturation; NrfEFG heme lyase complex; formate-dependent nitrite reduction	n.s.	n.s.	n.s.	n.s.	n.s.	n.s.	GO:0018378; GO:0020037; GO:0015232; GO:0016021; GO:0005886	integral component of membrane [GO:0016021]; plasma membrane [GO:0005886]; heme binding [GO:0020037]; heme transporter activity [GO:0015232]; cytochrome c-heme linkage via heme-L-cysteine [GO:0018378]	8
Fe	P0AF63	b4178	nsrR	Nitric oxide-sensitive repressor; regulates hmp, ygbA, ytfE, tehA and hcp-hcr	n.s.	n.s.	n.s.	n.s.	n.s.	n.s.	GO:0051537; GO:0003677; GO:0003690; GO:0005506; GO:0051536; GO:0045892; GO:0032993; GO:0006355; GO:0003700; GO:0006351	protein-DNA complex [GO:0032993]; 2 iron, 2 sulfur cluster binding [GO:0051537]; DNA binding [GO:0003677]; double-stranded DNA binding [GO:0003690]; iron ion binding [GO:0005506]; iron-sulfur cluster binding [GO:0051536]; sequence-specific DNA binding transcription factor activity [GO:0003700]; negative regulation of transcription, DNA-templated [GO:0045892]; regulation of transcription, DNA-temp…	3
Fe	P0AB83	b1633	nth	Endonuclease III, DNA glycosylase/apyrimidinic (AP) lyase	-3.17576	-2.72105	n.s.	-8.27143	-5.23256	n.s.	GO:0051539; GO:0019104; GO:0003677; GO:0003906; GO:0006284; GO:0046872	4 iron, 4 sulfur cluster binding [GO:0051539]; DNA binding [GO:0003677]; DNA N-glycosylase activity [GO:0019104]; DNA-(apurinic or apyrimidinic site) lyase activity [GO:0003906]; metal ion binding [GO:0046872]; base-excision repair [GO:0006284]	7
Fe	P0AFC7	b2287	nuoB	NADH:ubiquinone oxidoreductase subunit B, complex I; NADH dehydrogenase I	n.s.	-3.73289	n.s.	n.s.	n.s.	n.s.	GO:0051539; GO:0008137; GO:0030964; GO:0009060; GO:0015990; GO:0005506; GO:0016020; GO:0005886; GO:0045272; GO:0048038	membrane [GO:0016020]; NADH dehydrogenase complex [GO:0030964]; plasma membrane [GO:0005886]; plasma membrane respiratory chain complex I [GO:0045272]; 4 iron, 4 sulfur cluster binding [GO:0051539]; iron ion binding [GO:0005506]; NADH dehydrogenase (ubiquinone) activity [GO:0008137]; quinone binding [GO:0048038]; aerobic respiration [GO:0009060]; electron transport coupled proton transport [GO:00…	5
Fe	P0AFD1	b2285	nuoE	NADH:ubiquinone oxidoreductase subunit E, complex I; NADH dehydrogenase I	-2.44769	-7.3015	n.s.	-7.17212	-2.80248	n.s.	GO:0051537; GO:0008137; GO:0030964; GO:0009055; GO:0046872; GO:0005886; GO:0045272; GO:0048038; GO:0022904	NADH dehydrogenase complex [GO:0030964]; plasma membrane [GO:0005886]; plasma membrane respiratory chain complex I [GO:0045272]; 2 iron, 2 sulfur cluster binding [GO:0051537]; electron carrier activity [GO:0009055]; metal ion binding [GO:0046872]; NADH dehydrogenase (ubiquinone) activity [GO:0008137]; quinone binding [GO:0048038]; respiratory electron transport chain [GO:0022904]	5
Fe	P31979	b2284	nuoF	NADH:ubiquinone oxidoreductase subunit F, complex I; NADH dehydrogenase I	-2.57619	-7.83122	n.s.	-10.3392	-3.30704	n.s.	GO:0051539; GO:0010181; GO:0051287; GO:0008137; GO:0030964; GO:0009060; GO:0046872; GO:0005886; GO:0045272; GO:0048038	NADH dehydrogenase complex [GO:0030964]; plasma membrane [GO:0005886]; plasma membrane respiratory chain complex I [GO:0045272]; 4 iron, 4 sulfur cluster binding [GO:0051539]; FMN binding [GO:0010181]; metal ion binding [GO:0046872]; NAD binding [GO:0051287]; NADH dehydrogenase (ubiquinone) activity [GO:0008137]; quinone binding [GO:0048038]; aerobic respiration [GO:0009060]	9
Fe	P33602	b2283	nuoG	NADH:ubiquinone oxidoreductase subunit G, complex I; NADH dehydrogenase I	-10.1684	-11.2226	n.s.	-14.1095	-4.83432	n.s.	GO:0051537; GO:0051539; GO:0042773; GO:0008137; GO:0030964; GO:0009060; GO:0009055; GO:0030151; GO:0005886; GO:0045272; GO:0048038	NADH dehydrogenase complex [GO:0030964]; plasma membrane [GO:0005886]; plasma membrane respiratory chain complex I [GO:0045272]; 2 iron, 2 sulfur cluster binding [GO:0051537]; 4 iron, 4 sulfur cluster binding [GO:0051539]; electron carrier activity [GO:0009055]; molybdenum ion binding [GO:0030151]; NADH dehydrogenase (ubiquinone) activity [GO:0008137]; quinone binding [GO:0048038]; aerobic respir…	16
Fe	P0AFD6	b2281	nuoI	NADH:ubiquinone oxidoreductase subunit I, complex I; NADH dehydrogenase I	-4.09624	-11.7824	n.s.	-14.7696	-6.61892	n.s.	GO:0051539; GO:0050136; GO:0030964; GO:0009060; GO:0005506; GO:0005886; GO:0045272; GO:0048038	NADH dehydrogenase complex [GO:0030964]; plasma membrane [GO:0005886]; plasma membrane respiratory chain complex I [GO:0045272]; 4 iron, 4 sulfur cluster binding [GO:0051539]; iron ion binding [GO:0005506]; NADH dehydrogenase (quinone) activity [GO:0050136]; quinone binding [GO:0048038]; aerobic respiration [GO:0009060]	9
Fe	P76081	b1392	paaE	Ring 1,2-phenylacetyl-CoA epoxidase subunit; phenylacetyl-CoA oxygenase, NAD(P)H oxidoreductase component; phenylacetic acid degradation	n.s.	n.s.	n.s.	n.s.	n.s.	n.s.	GO:0051537; GO:0009055; GO:0050660; GO:0046872; GO:0016491; GO:0010124	2 iron, 2 sulfur cluster binding [GO:0051537]; electron carrier activity [GO:0009055]; flavin adenine dinucleotide binding [GO:0050660]; metal ion binding [GO:0046872]; oxidoreductase activity [GO:0016491]; phenylacetate catabolic process [GO:0010124]	9
Fe	P77165	b0286	paoA	PaoABC aldehyde oxidoreductase, 2Fe-2S subunit; periplasmic	n.s.	2.72727	n.s.	n.s.	n.s.	n.s.	GO:0051537; GO:0009055; GO:0046872; GO:0016903; GO:0042597; GO:0006144; GO:0006166	periplasmic space [GO:0042597]; 2 iron, 2 sulfur cluster binding [GO:0051537]; electron carrier activity [GO:0009055]; metal ion binding [GO:0046872]; oxidoreductase activity, acting on the aldehyde or oxo group of donors [GO:0016903]; purine nucleobase metabolic process [GO:0006144]; purine ribonucleoside salvage [GO:0006166]	9
Fe	P0A9N4	b0902	pflA	Pyruvate formate lyase I activase	n.s.	n.s.	n.s.	n.s.	n.s.	n.s.	GO:0051539; GO:0043365; GO:0006974; GO:0005737; GO:0006006; GO:0046872; GO:0016491	cytoplasm [GO:0005737]; 4 iron, 4 sulfur cluster binding [GO:0051539]; [formate-C-acetyltransferase]-activating enzyme activity [GO:0043365]; metal ion binding [GO:0046872]; oxidoreductase activity [GO:0016491]; cellular response to DNA damage stimulus [GO:0006974]; glucose metabolic process [GO:0006006]	6
Fe	P32675	b3952	pflC	Pyruvate formate lyase II activase	n.s.	n.s.	n.s.	n.s.	n.s.	n.s.	GO:0051539; GO:0043365; GO:0005737; GO:0006006; GO:0046872; GO:0016491	cytoplasm [GO:0005737]; 4 iron, 4 sulfur cluster binding [GO:0051539]; [formate-C-acetyltransferase]-activating enzyme activity [GO:0043365]; metal ion binding [GO:0046872]; oxidoreductase activity [GO:0016491]; glucose metabolic process [GO:0006006]	10
Fe	P52647	b1378	pfo	Probable pyruvate-flavodoxin oxidoreductase	n.s.	n.s.	n.s.	-4.22889	-5.3007	n.s.	GO:0051539; GO:0022900; GO:0005506; GO:0043873; GO:0006979; GO:0030976	4 iron, 4 sulfur cluster binding [GO:0051539]; iron ion binding [GO:0005506]; pyruvate-flavodoxin oxidoreductase activity [GO:0043873]; thiamine pyrophosphate binding [GO:0030976]; electron transport chain [GO:0022900]; response to oxidative stress [GO:0006979]	19
Fe	P16688	b4098	phnJ	Phosphoribosyl phosphonate carbon-phosphorus lyase; SAM-dependent; phosphonate catabolism	n.s.	n.s.	n.s.	n.s.	n.s.	n.s.	GO:0051539; GO:0042916; GO:0016829; GO:0046872; GO:0019700	4 iron, 4 sulfur cluster binding [GO:0051539]; lyase activity [GO:0016829]; metal ion binding [GO:0046872]; alkylphosphonate transport [GO:0042916]; organic phosphonate catabolic process [GO:0019700]	4
Fe	P25889	b2147	preA	Dihydropyrimidine dehydrogenase, NADH-dependent, subunit C; pyrimidine metabolism; required for swarming phenotype	n.s.	-2.05085	-5.11215	n.s.	n.s.	n.s.	GO:0051539; GO:0003954; GO:0006222; GO:0005737; GO:0004152; GO:0004159; GO:0051536; GO:0008152; GO:0046872; GO:0006208	cytoplasm [GO:0005737]; 4 iron, 4 sulfur cluster binding [GO:0051539]; dihydroorotate dehydrogenase activity [GO:0004152]; dihydrouracil dehydrogenase (NAD+) activity [GO:0004159]; iron-sulfur cluster binding [GO:0051536]; metal ion binding [GO:0046872]; NADH dehydrogenase activity [GO:0003954]; metabolic process [GO:0008152]; pyrimidine nucleobase catabolic process [GO:0006208]; UMP biosynthetic…	18
Fe	P76440	b2146	preT	Dihydropyrimidine dehydrogenase, NADH-dependent, subunit N; pyrimidine metabolism; upregulated in biofilms	n.s.	-3.75556	-9.15179	n.s.	n.s.	n.s.	GO:0003954; GO:0005737; GO:0004159; GO:0050660; GO:0051536; GO:0008152; GO:0006208	cytoplasm [GO:0005737]; dihydrouracil dehydrogenase (NAD+) activity [GO:0004159]; flavin adenine dinucleotide binding [GO:0050660]; iron-sulfur cluster binding [GO:0051536]; NADH dehydrogenase activity [GO:0003954]; metabolic process [GO:0008152]; pyrimidine nucleobase catabolic process [GO:0006208]	13
Fe	P77243	b0334	prpD	2-Methylcitrate dehydratase, 2-methylisocitrate hydratase; propionate catabolism via 2-methlycitrate cycle; active on citrate and isocitrate; responsible for residual apparent aconitase activity in acnAB double mutant; monomeric iron-sulfur protein	n.s.	n.s.	n.s.	n.s.	n.s.	n.s.	GO:0051537; GO:0047547; GO:0003994; GO:0019629; GO:0019679; GO:0006099	2 iron, 2 sulfur cluster binding [GO:0051537]; 2-methylcitrate dehydratase activity [GO:0047547]; aconitate hydratase activity [GO:0003994]; propionate catabolic process, 2-methylcitrate cycle [GO:0019629]; propionate metabolic process, methylcitrate cycle [GO:0019679]; tricarboxylic acid cycle [GO:0006099]	7
Fe	P64554	b2777	queE	7-carboxy-7-deazaguanine synthase; queuosine biosynthesis	n.s.	n.s.	n.s.	n.s.	2.17794	n.s.	GO:0051539; GO:0016840; GO:0046872; GO:0008616	4 iron, 4 sulfur cluster binding [GO:0051539]; carbon-nitrogen lyase activity [GO:0016840]; metal ion binding [GO:0046872]; queuosine biosynthetic process [GO:0008616]	8
Fe	P39288	b4166	queG	Epoxyqueuosine reductase, cobalamine-stimulated; queuosine biosynthesis	n.s.	n.s.	n.s.	-2.42593	-2.02976	n.s.	GO:0051539; GO:0005737; GO:0052693; GO:0046872; GO:0008616	cytoplasm [GO:0005737]; 4 iron, 4 sulfur cluster binding [GO:0051539]; epoxyqueuosine reductase activity [GO:0052693]; metal ion binding [GO:0046872]; queuosine biosynthetic process [GO:0008616]	10
Fe	P0AEI4	b0835	rimO	Ribosomal protein S12 methylthiotransferase; radical SAM superfamily	-3.95206	n.s.	n.s.	-3.66816	n.s.	n.s.	GO:0051539; GO:0009451; GO:0035599; GO:0005737; GO:0005506; GO:0018339	cytoplasm [GO:0005737]; 4 iron, 4 sulfur cluster binding [GO:0051539]; aspartic acid methylthiotransferase activity [GO:0035599]; iron ion binding [GO:0005506]; peptidyl-L-beta-methylthioaspartic acid biosynthetic process from peptidyl-aspartic acid [GO:0018339]; RNA modification [GO:0009451]	9
Fe	P75817	b0859	rlmC	23S rRNA m(5)U747 methyltransferase, SAM-dependent	-2.19588	n.s.	n.s.	n.s.	n.s.	n.s.	GO:0051539; GO:0006396; GO:0005506; GO:0016436; GO:0070041; GO:0070475	4 iron, 4 sulfur cluster binding [GO:0051539]; iron ion binding [GO:0005506]; rRNA (uridine) methyltransferase activity [GO:0016436]; rRNA (uridine-C5-)-methyltransferase activity [GO:0070041]; RNA processing [GO:0006396]; rRNA base methylation [GO:0070475]	11
Fe	P55135	b2785	rlmD	23S rRNA m(5)U1939 methyltransferase, SAM-dependent	n.s.	n.s.	n.s.	n.s.	n.s.	n.s.	GO:0051539; GO:0003723; GO:0006396; GO:0005506; GO:0070041; GO:0070475	4 iron, 4 sulfur cluster binding [GO:0051539]; iron ion binding [GO:0005506]; RNA binding [GO:0003723]; rRNA (uridine-C5-)-methyltransferase activity [GO:0070041]; RNA processing [GO:0006396]; rRNA base methylation [GO:0070475]	7
Fe	P36979	b2517	rlmN	23S rRNA m(2)A2503, tRNA m(2)A37 methyltransferase, SAM-dependent; dual specificity	n.s.	n.s.	n.s.	n.s.	2.0859	n.s.	GO:0051539; GO:0005737; GO:0046872; GO:0070040; GO:0070475; GO:0019843; GO:0046677; GO:0002935; GO:0000049; GO:0030488	cytoplasm [GO:0005737]; 4 iron, 4 sulfur cluster binding [GO:0051539]; metal ion binding [GO:0046872]; rRNA (adenine-C2-)-methyltransferase activity [GO:0070040]; rRNA binding [GO:0019843]; tRNA (adenine-C2-)-methyltransferase activity [GO:0002935]; tRNA binding [GO:0000049]; response to antibiotic [GO:0046677]; rRNA base methylation [GO:0070475]; tRNA methylation [GO:0030488]	8
Fe	P27431	b1128	roxA	Cupin superfamily protein, function unknown	n.s.	n.s.	n.s.	n.s.	n.s.	n.s.	GO:0008198; GO:0016706; GO:0030961; GO:0043687	ferrous iron binding [GO:0008198]; oxidoreductase activity, acting on paired donors, with incorporation or reduction of molecular oxygen, 2-oxoglutarate as one donor, and incorporation of one atom each of oxygen into both donors [GO:0016706]; peptidyl-arginine hydroxylation [GO:0030961]; post-translational protein modification [GO:0043687]	1
Fe	P0AG07	b3386	rpe	D-ribulose-5-phosphate 3-epimerase	n.s.	n.s.	n.s.	n.s.	n.s.	n.s.	GO:0044262; GO:0005829; GO:0008198; GO:0019323; GO:0006098; GO:0004750	cytosol [GO:0005829]; ferrous iron binding [GO:0008198]; ribulose-phosphate 3-epimerase activity [GO:0004750]; cellular carbohydrate metabolic process [GO:0044262]; pentose catabolic process [GO:0019323]; pentose-phosphate shunt [GO:0006098]	1
Fe	P77223	b1628	rsxB	Required for the reduction of SoxR; predicted iron-sulfur protein	n.s.	n.s.	5.03416	n.s.	n.s.	n.s.	GO:0051537; GO:0051539; GO:0005737; GO:0009055; GO:0022900; GO:0046872; GO:0016491; GO:0005886	cytoplasm [GO:0005737]; plasma membrane [GO:0005886]; 2 iron, 2 sulfur cluster binding [GO:0051537]; 4 iron, 4 sulfur cluster binding [GO:0051539]; electron carrier activity [GO:0009055]; metal ion binding [GO:0046872]; oxidoreductase activity [GO:0016491]; electron transport chain [GO:0022900]	14
Fe	P77611	b1629	rsxC	Electron transport complex protein required for the reduction of SoxR; predicted membrane-associated NADH oxidoreductase	-5.2772	n.s.	3.91255	-7.90526	-2.27296	n.s.	GO:0051539; GO:0009055; GO:0046872; GO:0055114; GO:0005886	plasma membrane [GO:0005886]; 4 iron, 4 sulfur cluster binding [GO:0051539]; electron carrier activity [GO:0009055]; metal ion binding [GO:0046872]; oxidation-reduction process [GO:0055114]	14
Fe	P16095	b1814	sdaA	L-Serine deaminase I; L-SD2	9.49925	4.76798	n.s.	5.00949	3.05772	n.s.	GO:0051539; GO:0003941; GO:0006565; GO:0006094; GO:0046872	4 iron, 4 sulfur cluster binding [GO:0051539]; L-serine ammonia-lyase activity [GO:0003941]; metal ion binding [GO:0046872]; gluconeogenesis [GO:0006094]; L-serine catabolic process [GO:0006565]	9
Fe	P30744	b2797	sdaB	L-Serine deaminase II; L-SD2	-2.4303	-3.09677	n.s.	-2.53232	-2.24161	n.s.	GO:0051539; GO:0003941; GO:0006565; GO:0006094; GO:0046872	4 iron, 4 sulfur cluster binding [GO:0051539]; L-serine ammonia-lyase activity [GO:0003941]; metal ion binding [GO:0046872]; gluconeogenesis [GO:0006094]; L-serine catabolic process [GO:0006565]	10
Fe	P07014	b0724	sdhB	Succinate dehydrogenase (SQR) iron-sulfur protein; succinate:ubiquinone oxidoreductase (SQR); complex II of aerobic respiration	n.s.	n.s.	n.s.	-5.84701	-8.92396	n.s.	GO:0051537; GO:0051538; GO:0051539; GO:0009060; GO:0009055; GO:0051536; GO:0046872; GO:0005886; GO:0008177; GO:0006099	plasma membrane [GO:0005886]; 2 iron, 2 sulfur cluster binding [GO:0051537]; 3 iron, 4 sulfur cluster binding [GO:0051538]; 4 iron, 4 sulfur cluster binding [GO:0051539]; electron carrier activity [GO:0009055]; iron-sulfur cluster binding [GO:0051536]; metal ion binding [GO:0046872]; succinate dehydrogenase (ubiquinone) activity [GO:0008177]; aerobic respiration [GO:0009060]; tricarboxylic acid c…	11
Fe	P69054	b0721	sdhC	Succinate dehydrogenase (SQR) cytochrome b556; membrane anchor; succinate:ubiquinone oxidoreductase (SQR); complex II of aerobic respiration	-3.34298	n.s.	4.98087	-3.5175	n.s.	n.s.	GO:0009060; GO:0017004; GO:0009055; GO:0020037; GO:0016021; GO:0046872; GO:0005886; GO:0008177; GO:0045281; GO:0006099; GO:0048039	integral component of membrane [GO:0016021]; plasma membrane [GO:0005886]; succinate dehydrogenase complex [GO:0045281]; electron carrier activity [GO:0009055]; heme binding [GO:0020037]; metal ion binding [GO:0046872]; succinate dehydrogenase (ubiquinone) activity [GO:0008177]; ubiquinone binding [GO:0048039]; aerobic respiration [GO:0009060]; cytochrome complex assembly [GO:0017004]; tricarboxy…	0
Fe	P0AC44	b0722	sdhD	Succinate dehydrogenase (SQR) hydrophobic subunit; succinate:ubiquinone oxidoreductase (SQR); complex II of aerobic respiration	-3.14701	n.s.	n.s.	-7.25688	-2.11136	n.s.	GO:0009060; GO:0017004; GO:0009055; GO:0020037; GO:0016021; GO:0046872; GO:0005886; GO:0000104; GO:0006099	integral component of membrane [GO:0016021]; plasma membrane [GO:0005886]; electron carrier activity [GO:0009055]; heme binding [GO:0020037]; metal ion binding [GO:0046872]; succinate dehydrogenase activity [GO:0000104]; aerobic respiration [GO:0009060]; cytochrome complex assembly [GO:0017004]; tricarboxylic acid cycle [GO:0006099]	0
Fe	P0AGD3	b1656	sodB	Superoxide dismutase, Fe; response to oxidative stress; chromate resistance; negatively regulated by ryhB RNA as part of indirect positive regulation by Fur; acid-inducible	n.s.	-2.9473	-5.85614	-8.39157	-17.433	n.s.	GO:0005737; GO:0005829; GO:0005506; GO:0016020; GO:0055114; GO:0016491; GO:0019430; GO:0000303; GO:0004784; GO:0006801	cytoplasm [GO:0005737]; cytosol [GO:0005829]; membrane [GO:0016020]; iron ion binding [GO:0005506]; oxidoreductase activity [GO:0016491]; superoxide dismutase activity [GO:0004784]; oxidation-reduction process [GO:0055114]; removal of superoxide radicals [GO:0019430]; response to superoxide [GO:0000303]; superoxide metabolic process [GO:0006801]	1
Fe	P0ACS2	b4063	soxR	Redox-sensitive transcriptional activator for soxS; AraC family	23.28	4.84277	n.s.	4.54955	2.16429	n.s.	GO:0051537; GO:0003677; GO:0005737; GO:0046872; GO:0006355; GO:0006979; GO:0006351	cytoplasm [GO:0005737]; 2 iron, 2 sulfur cluster binding [GO:0051537]; DNA binding [GO:0003677]; metal ion binding [GO:0046872]; regulation of transcription, DNA-templated [GO:0006355]; response to oxidative stress [GO:0006979]; transcription, DNA-templated [GO:0006351]	4
Fe	P77667	b1684	sufA	Scaffold protein for assembly of iron-sulfur clusters; facilitates delivery to target proteins; Fe-S transfer protein	32.3922	39.28	5.19231	n.s.	3	n.s.	GO:0051537; GO:0016226; GO:0006979; GO:0005198	2 iron, 2 sulfur cluster binding [GO:0051537]; structural molecule activity [GO:0005198]; iron-sulfur cluster assembly [GO:0016226]; response to oxidative stress [GO:0006979]	3
Fe	P77522	b1683	sufB	SufBCD Fe-S assembly scaffold, FADH2-dependent	12.9717	22.4157	5.35323	n.s.	n.s.	n.s.	GO:0051539; GO:0016226	4 iron, 4 sulfur cluster binding [GO:0051539]; iron-sulfur cluster assembly [GO:0016226]	13
Fe	P42630	b4471	tdcG	Anaerobic pathway, L-serine deaminase, L-serine dehydratase	n.s.	n.s.	n.s.	2.36697	2.10619	n.s.	GO:0051539; GO:0003941; GO:0070689; GO:0009063; GO:0006094; GO:0046872	4 iron, 4 sulfur cluster binding [GO:0051539]; L-serine ammonia-lyase activity [GO:0003941]; metal ion binding [GO:0046872]; cellular amino acid catabolic process [GO:0009063]; gluconeogenesis [GO:0006094]; L-threonine catabolic process to propionate [GO:0070689]	8
Fe	P07913	b3616	tdh	Threonine dehydrogenase	n.s.	n.s.	n.s.	6.34868	7.55105	n.s.	GO:0006564; GO:0008743; GO:0019518; GO:0046870; GO:0005737; GO:0005829; GO:0008198; GO:0030145; GO:0016491; GO:0006567; GO:0008270	cytoplasm [GO:0005737]; cytosol [GO:0005829]; cadmium ion binding [GO:0046870]; ferrous iron binding [GO:0008198]; L-threonine 3-dehydrogenase activity [GO:0008743]; manganese ion binding [GO:0030145]; oxidoreductase activity [GO:0016491]; zinc ion binding [GO:0008270]; L-serine biosynthetic process [GO:0006564]; L-threonine catabolic process to glycine [GO:0019518]; threonine catabolic process […	6
Fe	P30136	b3994	thiC	Hydroxymethylpyrimidine synthesis, for thiamine biosynthesis; requires SAM and an iron-sulfiur cluster	3.19444	n.s.	n.s.	2.67364	n.s.	n.s.	GO:0051539; GO:0016829; GO:0009228; GO:0009229; GO:0008270	4 iron, 4 sulfur cluster binding [GO:0051539]; lyase activity [GO:0016829]; zinc ion binding [GO:0008270]; thiamine biosynthetic process [GO:0009228]; thiamine diphosphate biosynthetic process [GO:0009229]	9
Fe	P30140	b3990	thiH	Tyrosine lyase, involved in thiamin-thiazole moiety synthesis; complexes with ThiG; [4Fe-4S]-SAM cluster; Radical SAM superfamily	n.s.	n.s.	n.s.	-2.18333	-3.30556	n.s.	GO:0036355; GO:0051539; GO:0006974; GO:0005506; GO:0051536; GO:0016829; GO:0009228; GO:0009229	2-iminoacetate synthase activity [GO:0036355]; 4 iron, 4 sulfur cluster binding [GO:0051539]; iron ion binding [GO:0005506]; iron-sulfur cluster binding [GO:0051536]; lyase activity [GO:0016829]; cellular response to DNA damage stimulus [GO:0006974]; thiamine biosynthetic process [GO:0009228]; thiamine diphosphate biosynthetic process [GO:0009229]	5
Fe	P33226	b0996	torC	c-Type cytochrome	n.s.	n.s.	n.s.	54.5625	64.75	76.9	GO:0009276; GO:0009060; GO:0009061; GO:0009055; GO:0020037; GO:0016021; GO:0005506; GO:0005886	Gram-negative-bacterium-type cell wall [GO:0009276]; integral component of membrane [GO:0016021]; plasma membrane [GO:0005886]; electron carrier activity [GO:0009055]; heme binding [GO:0020037]; iron ion binding [GO:0005506]; aerobic respiration [GO:0009060]; anaerobic respiration [GO:0009061]	10
Fe	P52005	b1873	torY	Cytochrome c homolog required for periplasmic reduction of TMAO by TorZ; respiratory system	n.s.	n.s.	n.s.	4.09524	4.13793	n.s.	GO:0009276; GO:0009061; GO:0009055; GO:0020037; GO:0016021; GO:0005506; GO:0005886	Gram-negative-bacterium-type cell wall [GO:0009276]; integral component of membrane [GO:0016021]; plasma membrane [GO:0005886]; electron carrier activity [GO:0009055]; heme binding [GO:0020037]; iron ion binding [GO:0005506]; anaerobic respiration [GO:0009061]	10
Fe	P05852	b3064	tsaD	tRNA(NNU) t(6)A37 threonylcarbamoyladenosine modification; glycation binding protein	n.s.	2.91085	2.09903	2.66369	3.48441	n.s.	GO:0005829; GO:0001948; GO:0042802; GO:0005506; GO:0004222; GO:0008233; GO:0006508; GO:0070526; GO:0016747	cytosol [GO:0005829]; glycoprotein binding [GO:0001948]; identical protein binding [GO:0042802]; iron ion binding [GO:0005506]; metalloendopeptidase activity [GO:0004222]; peptidase activity [GO:0008233]; transferase activity, transferring acyl groups other than amino-acyl groups [GO:0016747]; proteolysis [GO:0006508]; threonylcarbamoyladenosine biosynthetic process [GO:0070526]	3
Fe	P05847	b3061	ttdA	L-Tartrate dehydratase alpha subunit	n.s.	n.s.	-4.96	4.83784	2.46154	n.s.	GO:0051539; GO:0008730; GO:0046872	4 iron, 4 sulfur cluster binding [GO:0051539]; L(+)-tartrate dehydratase activity [GO:0008730]; metal ion binding [GO:0046872]	4
Fe	P42604	b3091	uxaA	D-Altronate hydrolase (hydratase), Fe(2)-requiring; galacturonate branch of hexuronate pathway	n.s.	n.s.	n.s.	2.13004	n.s.	n.s.	GO:0019698; GO:0008789; GO:0008198	altronate dehydratase activity [GO:0008789]; ferrous iron binding [GO:0008198]; D-galacturonate catabolic process [GO:0019698]	9
Fe	P24215	b4322	uxuA	D-Mannonate dehydratase (hydrolase); Fe(2)-requiring; glucuronate branch of hexuronate pathway	n.s.	n.s.	n.s.	n.s.	n.s.	n.s.	GO:0042840; GO:0006974; GO:0008198; GO:0030145; GO:0008927	ferrous iron binding [GO:0008198]; manganese ion binding [GO:0030145]; mannonate dehydratase activity [GO:0008927]; cellular response to DNA damage stimulus [GO:0006974]; D-glucuronate catabolic process [GO:0042840]	3
Fe	Q46801	b2868	xdhC	Iron-sulfur binding xanthine dehydrogenase subunit; involved in limited purine catabolism	n.s.	n.s.	n.s.	n.s.	n.s.	n.s.	GO:0051537; GO:0009055; GO:0009114; GO:0046872; GO:0016491; GO:0006166	2 iron, 2 sulfur cluster binding [GO:0051537]; electron carrier activity [GO:0009055]; metal ion binding [GO:0046872]; oxidoreductase activity [GO:0016491]; hypoxanthine catabolic process [GO:0009114]; purine ribonucleoside salvage [GO:0006166]	11
Fe	Q46814	b2881	xdhD	Probable hypoxanthine oxidase, Fe-S subunit; mutation confers adenine sensitivity	n.s.	n.s.	n.s.	n.s.	n.s.	n.s.	GO:0051537; GO:0005829; GO:0050660; GO:0005506; GO:0043546; GO:0016903; GO:0006166; GO:0009115; GO:0004854; GO:0004855	cytosol [GO:0005829]; 2 iron, 2 sulfur cluster binding [GO:0051537]; flavin adenine dinucleotide binding [GO:0050660]; iron ion binding [GO:0005506]; molybdopterin cofactor binding [GO:0043546]; oxidoreductase activity, acting on the aldehyde or oxo group of donors [GO:0016903]; xanthine dehydrogenase activity [GO:0004854]; xanthine oxidase activity [GO:0004855]; purine ribonucleoside salvage [GO…	16
Fe	P75764	b0771	ybhJ	AcnA homolog, function unknown; not responsible for the residual aconitase activity in acnAB double mutants	n.s.	n.s.	n.s.	n.s.	n.s.	n.s.	GO:0051536; GO:0008152; GO:0046872; GO:0006979	iron-sulfur cluster binding [GO:0051536]; metal ion binding [GO:0046872]; metabolic process [GO:0008152]; response to oxidative stress [GO:0006979]	12
Fe	P75779	b0804	ybiX	Function unknown; Fe(II)-dependent oxygenase superfamily	n.s.	n.s.	n.s.	2.41667	2.07895	n.s.	GO:0031418; GO:0006879; GO:0006974; GO:0005506; GO:0016706	iron ion binding [GO:0005506]; L-ascorbic acid binding [GO:0031418]; oxidoreductase activity, acting on paired donors, with incorporation or reduction of molecular oxygen, 2-oxoglutarate as one donor, and incorporation of one atom each of oxygen into both donors [GO:0016706]; cellular iron ion homeostasis [GO:0006879]; cellular response to DNA damage stimulus [GO:0006974]	1
Fe	P75794	b0824	ybiY	Pyruvate formate-lyase activase homolog, function unknown	n.s.	n.s.	n.s.	n.s.	n.s.	n.s.	GO:0051539; GO:0043365; GO:0005737; GO:0006006; GO:0046872; GO:0016491	cytoplasm [GO:0005737]; 4 iron, 4 sulfur cluster binding [GO:0051539]; [formate-C-acetyltransferase]-activating enzyme activity [GO:0043365]; metal ion binding [GO:0046872]; oxidoreductase activity [GO:0016491]; glucose metabolic process [GO:0006006]	11
Fe	P75863	b0947	ycbX	6-N-hydroxylaminopurine resistance, function unknown	n.s.	-2.81486	n.s.	-2.18846	-2.35807	n.s.	GO:0051537; GO:0003824; GO:0009055; GO:0030151; GO:0030170; GO:0009407	2 iron, 2 sulfur cluster binding [GO:0051537]; catalytic activity [GO:0003824]; electron carrier activity [GO:0009055]; molybdenum ion binding [GO:0030151]; pyridoxal phosphate binding [GO:0030170]; toxin catabolic process [GO:0009407]	9
Fe	P52636	b0992	yccM	Putative polyferredoxin, function unknown	n.s.	-5.02273	-7.11538	n.s.	-3.1129	n.s.	GO:0051539; GO:0016021; GO:0046872; GO:0055114; GO:0005886	integral component of membrane [GO:0016021]; plasma membrane [GO:0005886]; 4 iron, 4 sulfur cluster binding [GO:0051539]; metal ion binding [GO:0046872]; oxidation-reduction process [GO:0055114]	13
Fe	P0AB58	b1280	yciM	TPR-repeats-containing protein, function unknown	2.95723	n.s.	n.s.	n.s.	n.s.	n.s.	GO:0005887; GO:0031235; GO:0005506; GO:0008653; GO:0046872; GO:0046890	integral component of plasma membrane [GO:0005887]; intrinsic component of the cytoplasmic side of the plasma membrane [GO:0031235]; iron ion binding [GO:0005506]; metal ion binding [GO:0046872]; lipopolysaccharide metabolic process [GO:0008653]; regulation of lipid biosynthetic process [GO:0046890]	6
Fe	P76134	b1497	ydeM	Function unknown, Radical SAM superfamily	n.s.	n.s.	n.s.	n.s.	4.3125	n.s.	GO:0051539; GO:0006974; GO:0046872; GO:0016491; GO:0051604	4 iron, 4 sulfur cluster binding [GO:0051539]; metal ion binding [GO:0046872]; oxidoreductase activity [GO:0016491]; cellular response to DNA damage stimulus [GO:0006974]; protein maturation [GO:0051604]	12
Fe	P77561	b1501	ydeP	Required for acid resistance conferred by EvgA overexpression; oxidoreductase homolog	n.s.	n.s.	n.s.	n.s.	2.53933	n.s.	GO:0051539; GO:0003954; GO:0008863; GO:0051536; GO:0030151; GO:0010447	4 iron, 4 sulfur cluster binding [GO:0051539]; formate dehydrogenase (NAD+) activity [GO:0008863]; iron-sulfur cluster binding [GO:0051536]; molybdenum ion binding [GO:0030151]; NADH dehydrogenase activity [GO:0003954]; response to acidic pH [GO:0010447]	14
Fe	P76192	b1673	ydhV	Predicted oxidoreductase, function unknown; FNR, NarL and NarP regulons	n.s.	-10.4107	-42.1681	n.s.	-8.66667	n.s.	GO:0051539; GO:0009055; GO:0046872; GO:0016625	4 iron, 4 sulfur cluster binding [GO:0051539]; electron carrier activity [GO:0009055]; metal ion binding [GO:0046872]; oxidoreductase activity, acting on the aldehyde or oxo group of donors, iron-sulfur protein as acceptor [GO:0016625]	15
Fe	P77375	b1671	ydhX	Ferredoxin-like protein, function unknown; FNR, NarL and NarP regulons	3.5625	n.s.	-7.69231	6.34286	2.54688	n.s.	GO:0051539; GO:0005737; GO:0046872; GO:0030288; GO:0055114; GO:0016491	cytoplasm [GO:0005737]; outer membrane-bounded periplasmic space [GO:0030288]; 4 iron, 4 sulfur cluster binding [GO:0051539]; metal ion binding [GO:0046872]; oxidoreductase activity [GO:0016491]; oxidation-reduction process [GO:0055114]	16
Fe	P0AAL6	b1674	ydhY	Ferredoxin-like protein; FNR, NarL and NarP regulons	-15.25	-35.3902	-145.39	-3.52632	-17.0541	n.s.	GO:0051539; GO:0005737; GO:0046872; GO:0055114; GO:0016491	cytoplasm [GO:0005737]; 4 iron, 4 sulfur cluster binding [GO:0051539]; metal ion binding [GO:0046872]; oxidoreductase activity [GO:0016491]; oxidation-reduction process [GO:0055114]	18
Fe	P77748	b1687	ydiJ	Predicted FAD-linked oxidoreductase, function unknown	-2.22984	n.s.	n.s.	-5.61468	-4.69369	n.s.	GO:0008762; GO:0050660; GO:0051536	flavin adenine dinucleotide binding [GO:0050660]; iron-sulfur cluster binding [GO:0051536]; UDP-N-acetylmuramate dehydrogenase activity [GO:0008762]	19
Fe	P77714	b1700	ydiT	Ferredoxin-like protein, function unknown	n.s.	8	n.s.	3.625	10.6667	n.s.	GO:0005506; GO:0051536; GO:0055114	iron ion binding [GO:0005506]; iron-sulfur cluster binding [GO:0051536]; oxidation-reduction process [GO:0055114]	5
Fe	P76220	b1751	ydjY	Probable lipoprotein, function unknown	-10.7636	-15.0202	-12.0286	-9.93939	-18.7536	n.s.	GO:0051536	iron-sulfur cluster binding [GO:0051536]	5
Fe	P0ABR7	b1802	yeaW	Putative oxygenase alpha subunit, function unknown	2.25641	n.s.	n.s.	3.18182	3.5	n.s.	GO:0051537; GO:0019439; GO:0005506; GO:0016708	2 iron, 2 sulfur cluster binding [GO:0051537]; iron ion binding [GO:0005506]; oxidoreductase activity, acting on paired donors, with incorporation or reduction of molecular oxygen, NAD(P)H as one donor, and incorporation of two atoms of oxygen into one donor [GO:0016708]; aromatic compound catabolic process [GO:0019439]	9
Fe	P76254	b1803	yeaX	Putative oxygenase reductase component, function unknown	3.26786	n.s.	n.s.	4.63492	4.23729	n.s.	GO:0051537; GO:0009055; GO:0046872; GO:0016491	2 iron, 2 sulfur cluster binding [GO:0051537]; electron carrier activity [GO:0009055]; metal ion binding [GO:0046872]; oxidoreductase activity [GO:0016491]	10
Fe	P0A9E9	b2163	yeiL	Enhanced loss of viability under nitrogen starvation; crp/fnr paralog; contains Fe-S cluster; autoregulated; RpoS, Fnr, IHF and Lrp regulons; promoter overlaps that of divergent gene yeiK	n.s.	n.s.	n.s.	n.s.	n.s.	n.s.	GO:0051539; GO:0003677; GO:0005737; GO:0046872; GO:0006355; GO:0006351	cytoplasm [GO:0005737]; 4 iron, 4 sulfur cluster binding [GO:0051539]; DNA binding [GO:0003677]; metal ion binding [GO:0046872]; regulation of transcription, DNA-templated [GO:0006355]; transcription, DNA-templated [GO:0006351]	5
Fe	P0ABW3	b2236	yfaE	Ferredoxin involved with ribonucleotide reductase cofactor; diferric-tyrosyl radical (Y*) cofactor maintenance	n.s.	-2.7972	n.s.	-4.91209	-5.19403	n.s.	GO:0051537; GO:0005737; GO:0009055; GO:0006124; GO:0046872; GO:0055114	cytoplasm [GO:0005737]; 2 iron, 2 sulfur cluster binding [GO:0051537]; electron carrier activity [GO:0009055]; metal ion binding [GO:0046872]; ferredoxin metabolic process [GO:0006124]; oxidation-reduction process [GO:0055114]	7
Fe	P76536	b2431	yfeX	Porphyrinogen oxidase, cytoplasmic; binds heme and protoporphyrin IX (PPIX)	n.s.	-3.3809	-3.11209	n.s.	n.s.	n.s.	GO:0005737; GO:0020037; GO:0046872; GO:0004601	cytoplasm [GO:0005737]; heme binding [GO:0020037]; metal ion binding [GO:0046872]; peroxidase activity [GO:0004601]	4
Fe	P52102	b2562	yfhL	Function unknown	n.s.	n.s.	n.s.	n.s.	n.s.	n.s.	GO:0051539; GO:0046872	4 iron, 4 sulfur cluster binding [GO:0051539]; metal ion binding [GO:0046872]	8
Fe	Q46905	b2767	ygcO	Ferredoxin-like protein	n.s.	n.s.	n.s.	n.s.	n.s.	n.s.	GO:0009294; GO:0005506; GO:0051536; GO:0055114	iron ion binding [GO:0005506]; iron-sulfur cluster binding [GO:0051536]; DNA mediated transformation [GO:0009294]; oxidation-reduction process [GO:0055114]	5
Fe	Q46811	b2878	ygfK	Putative selenate reductase FeS subunit; mutants impaired in selenium reduction; NADPH:O2 oxidoreductase activity	n.s.	n.s.	n.s.	n.s.	n.s.	n.s.	GO:0051539; GO:0005737; GO:0006537; GO:0005506; GO:0016491	cytoplasm [GO:0005737]; 4 iron, 4 sulfur cluster binding [GO:0051539]; iron ion binding [GO:0005506]; oxidoreductase activity [GO:0016491]; glutamate biosynthetic process [GO:0006537]	26
Fe	Q46819	b2886	ygfS	Predicted electron transport protein, function unknown	3.75	n.s.	n.s.	7.2449	3.16129	n.s.	GO:0051539; GO:0009061; GO:0009055; GO:0016020; GO:0046872; GO:0016491	membrane [GO:0016020]; 4 iron, 4 sulfur cluster binding [GO:0051539]; electron carrier activity [GO:0009055]; metal ion binding [GO:0046872]; oxidoreductase activity [GO:0016491]; anaerobic respiration [GO:0009061]	16
Fe	Q46820	b2887	ygfT	Putative oxidoreductase, Fe-S subunit, function unknown; aegA paralog	n.s.	2.01493	n.s.	4.45455	4.98276	n.s.	GO:0051539; GO:0005737; GO:0050660; GO:0006537; GO:0046872; GO:0016491; GO:0016639	cytoplasm [GO:0005737]; 4 iron, 4 sulfur cluster binding [GO:0051539]; flavin adenine dinucleotide binding [GO:0050660]; metal ion binding [GO:0046872]; oxidoreductase activity [GO:0016491]; oxidoreductase activity, acting on the CH-NH2 group of donors, NAD or NADP as acceptor [GO:0016639]; glutamate biosynthetic process [GO:0006537]	31
Fe	P52062	b2955	yggW	Predicted oxidoreductase, HemN family, function unknown; Radical SAM superfamily	n.s.	n.s.	n.s.	-4.0449	-2.26656	n.s.	GO:0051539; GO:0004109; GO:0005737; GO:0046872; GO:0006779; GO:0006782	cytoplasm [GO:0005737]; 4 iron, 4 sulfur cluster binding [GO:0051539]; coproporphyrinogen oxidase activity [GO:0004109]; metal ion binding [GO:0046872]; porphyrin-containing compound biosynthetic process [GO:0006779]; protoporphyrinogen IX biosynthetic process [GO:0006782]	7
Fe	P0A8P3	b2962	yggX	Confers protection of iron-sulfur proteins against oxidative damage; paraquat resistance	n.s.	2.02213	n.s.	3.88321	3.28682	n.s.	GO:0034599; GO:0005506	iron ion binding [GO:0005506]; cellular response to oxidative stress [GO:0034599]	1
Fe	P24197	b3039	ygiD	Predicted dioxygenase, LigB family, function unknown	2.02703	n.s.	n.s.	3.30392	n.s.	n.s.	GO:0006725; GO:0005737; GO:0008198; GO:0050297; GO:0008270	cytoplasm [GO:0005737]; ferrous iron binding [GO:0008198]; stizolobate synthase activity [GO:0050297]; zinc ion binding [GO:0008270]; cellular aromatic compound metabolic process [GO:0006725]	0
Fe	Q46861	b4469	ygiQ	Radical SAM superfamily protein, function unknown	-5.57213	n.s.	n.s.	-3.19757	n.s.	n.s.	GO:0051539; GO:0003824; GO:0005506	4 iron, 4 sulfur cluster binding [GO:0051539]; catalytic activity [GO:0003824]; iron ion binding [GO:0005506]	14
Fe	P0ADW6	b3211	yhcC	Function unknown, Radical SAM superfamily	-4.24658	-5.2	-6	-2.81148	-3.30894	n.s.	GO:0033588; GO:0005737; GO:0016573; GO:0004402; GO:0051536; GO:0006357; GO:0006368	cytoplasm [GO:0005737]; Elongator holoenzyme complex [GO:0033588]; histone acetyltransferase activity [GO:0004402]; iron-sulfur cluster binding [GO:0051536]; histone acetylation [GO:0016573]; regulation of transcription from RNA polymerase II promoter [GO:0006357]; transcription elongation from RNA polymerase II promoter [GO:0006368]	10
Fe	P37197	b3518	yhjA	Probable cytochrome c peroxidase; mutants are sensitive to peroxide during anaerobic growth	n.s.	-4.67407	-6.17284	n.s.	-2.07955	n.s.	GO:0004130; GO:0009055; GO:0020037; GO:0046872; GO:0042542	cytochrome-c peroxidase activity [GO:0004130]; electron carrier activity [GO:0009055]; heme binding [GO:0020037]; metal ion binding [GO:0046872]; response to hydrogen peroxide [GO:0042542]	7
Fe	P39383	b4334	yjiL	Function unknown	-2.25641	-9.63158	-15.9844	n.s.	-7.78049	n.s.	GO:0051539; GO:0046872	4 iron, 4 sulfur cluster binding [GO:0051539]; metal ion binding [GO:0046872]	6
Fe	P39409	b4379	yjjW	Predicted YjjI activase, function unknown	-3.14286	-13.2333	-10.3333	-2.93939	-15.6818	n.s.	GO:0051539; GO:0005737; GO:0006006; GO:0046872; GO:0016491	cytoplasm [GO:0005737]; 4 iron, 4 sulfur cluster binding [GO:0051539]; metal ion binding [GO:0046872]; oxidoreductase activity [GO:0016491]; glucose metabolic process [GO:0006006]	16
Fe	P77536	b0307	ykgF	Electron transport protein with ferridoxin-like domain; predicted lactate-related catabolism; function unknown	n.s.	n.s.	n.s.	n.s.	n.s.	n.s.	GO:0051539; GO:0019516; GO:0046872	4 iron, 4 sulfur cluster binding [GO:0051539]; metal ion binding [GO:0046872]; lactate oxidation [GO:0019516]	11
Fe	P0AAL9	b0288	ykgJ	UPF0153 cysteine cluster protein, function unknown	n.s.	2.33333	n.s.	6.98214	4.3375	n.s.	GO:0051536; GO:0046872; GO:0055114	iron-sulfur cluster binding [GO:0051536]; metal ion binding [GO:0046872]; oxidation-reduction process [GO:0055114]	10
Fe	P76115	b1451	yncD	Putative TonB-dependent outer membrane receptor	-3.28889	n.s.	6.51163	n.s.	2.66304	n.s.	GO:0009279; GO:0016021; GO:0005506; GO:0004872; GO:0015891	cell outer membrane [GO:0009279]; integral component of membrane [GO:0016021]; iron ion binding [GO:0005506]; receptor activity [GO:0004872]; siderophore transport [GO:0015891]	2
Fe	P77374	b1587	ynfE	Probable selenate reductase, periplasmic	-6.81081	-20.3433	-54.7891	-4.32558	-18.6614	n.s.	GO:0051539; GO:0003954; GO:0009061; GO:0009389; GO:0009055; GO:0051536; GO:0030151; GO:0030288; GO:0005886; GO:0033797	outer membrane-bounded periplasmic space [GO:0030288]; plasma membrane [GO:0005886]; 4 iron, 4 sulfur cluster binding [GO:0051539]; dimethyl sulfoxide reductase activity [GO:0009389]; electron carrier activity [GO:0009055]; iron-sulfur cluster binding [GO:0051536]; molybdenum ion binding [GO:0030151]; NADH dehydrogenase activity [GO:0003954]; selenate reductase activity [GO:0033797]; anaerobic re…	12
Fe	P77783	b1588	ynfF	S- and N-oxide reductase, A subunit; periplasmic	-3.30097	-11.6698	-18.4222	-4.24859	-16.163	n.s.	GO:0051539; GO:0003954; GO:0009061; GO:0009389; GO:0009055; GO:0051536; GO:0030151; GO:0030288; GO:0005886; GO:0033797	outer membrane-bounded periplasmic space [GO:0030288]; plasma membrane [GO:0005886]; 4 iron, 4 sulfur cluster binding [GO:0051539]; dimethyl sulfoxide reductase activity [GO:0009389]; electron carrier activity [GO:0009055]; iron-sulfur cluster binding [GO:0051536]; molybdenum ion binding [GO:0030151]; NADH dehydrogenase activity [GO:0003954]; selenate reductase activity [GO:0033797]; anaerobic re…	13
Fe	P0AAJ1	b1589	ynfG	S- and N-oxide reductase, apparent Fe-S binding subunit; required for swarming phenotype	n.s.	-5.21429	-16.7456	n.s.	-3.34211	n.s.	GO:0051539; GO:0009061; GO:0009055; GO:0016020; GO:0046872; GO:0016491	membrane [GO:0016020]; 4 iron, 4 sulfur cluster binding [GO:0051539]; electron carrier activity [GO:0009055]; metal ion binding [GO:0046872]; oxidoreductase activity [GO:0016491]; anaerobic respiration [GO:0009061]	16
Fe	P64432	b2611	ypjD	Function unknown; eight predicted transmembrane helices	n.s.	n.s.	n.s.	2.70871	2.51561	n.s.	GO:0017004; GO:0020037; GO:0016021; GO:0005886	integral component of membrane [GO:0016021]; plasma membrane [GO:0005886]; heme binding [GO:0020037]; cytochrome complex assembly [GO:0017004]	3
Fe	P65367	b2790	yqcA	Function unknown	2.28927	n.s.	n.s.	3.8142	2.70926	n.s.	GO:0010181; GO:0005506; GO:0016491	FMN binding [GO:0010181]; iron ion binding [GO:0005506]; oxidoreductase activity [GO:0016491]	1
Fe	P45771	b3283	yrdD	Function unknown	n.s.	n.s.	n.s.	2.39812	n.s.	n.s.	GO:0003917; GO:0006265; GO:0005694; GO:0005506; GO:0003697; GO:0008270	chromosome [GO:0005694]; DNA topoisomerase type I activity [GO:0003917]; iron ion binding [GO:0005506]; single-stranded DNA binding [GO:0003697]; zinc ion binding [GO:0008270]; DNA topological change [GO:0006265]	16
Fe	P56256	b3573	ysaA	Ferredoxin-like protein, function unknown	n.s.	-2.66667	-4.23308	n.s.	n.s.	n.s.	GO:0051539; GO:0009061; GO:0009055; GO:0016020; GO:0046872; GO:0016491	membrane [GO:0016020]; 4 iron, 4 sulfur cluster binding [GO:0051539]; electron carrier activity [GO:0009055]; metal ion binding [GO:0046872]; oxidoreductase activity [GO:0016491]; anaerobic respiration [GO:0009061]	19
					41	26	19	52	51	5	count: up-regulated
					0.191589	0.121495	0.088785	0.242991	0.238318	0.0233645	% of total up-regulated
					53	69	47	61	75	0	count: down-regulated
					0.247664	0.32243	0.219626	0.285047	0.350467	0	% of total down-regulated
					120	119	148	101	88	209	count: no-change
					0.560748	0.556075	0.691589	0.471963	0.411215	0.976636	% of total with no-change
					214	214	214	214	214	214	total gene count
Cobalt (Co) binding proteins = 9 rows (GO:0050897)
metal	UniProt_ID	gene_ID	gene_name	product_description	Hg_t10	Hg_t30	Hg_t60	PMA_t10	PMA_t30	PMA_t60	GO_description	GO_ID
Co	P76491	b2291	yfbR	5'-nucleotidase; only canonical deoxyribonucleosides used as substrates	n.s.	n.s.	n.s.	2.30444	n.s.	n.s.	cytoplasm [GO:0005737]; cobalt ion binding [GO:0050897]; identical protein binding [GO:0042802]; nucleotidase activity [GO:0008252]; nucleotide binding [GO:0000166]; dephosphorylation [GO:0016311]; dUMP biosynthetic process [GO:0006226]; pyrimidine deoxyribonucleotide salvage [GO:0010139]	GO:0050897; GO:0005737; GO:0006226; GO:0016311; GO:0042802; GO:0008252; GO:0000166; GO:0010139
Co	P77671	b0512	allB	Allantoinase: allantoin for anaerobic nitrogen; tetrameric	n.s.	n.s.	n.s.	n.s.	n.s.	n.s.	cytoplasm [GO:0005737]; allantoinase activity [GO:0004038]; cobalt ion binding [GO:0050897]; zinc ion binding [GO:0008270]; allantoin assimilation pathway [GO:0009442]; purine nucleobase metabolic process [GO:0006144]	GO:0009442; GO:0004038; GO:0050897; GO:0005737; GO:0006144; GO:0008270
Co	P23908	b3957	argE	Acetylornithine deacetylase	n.s.	2.49768	n.s.	n.s.	n.s.	n.s.	cytoplasm [GO:0005737]; acetylornithine deacetylase activity [GO:0008777]; cobalt ion binding [GO:0050897]; metallopeptidase activity [GO:0008237]; zinc ion binding [GO:0008270]; arginine biosynthetic process [GO:0006526]	GO:0008777; GO:0006526; GO:0050897; GO:0005737; GO:0008237; GO:0008270
Co	P0AED7	b2472	dapE	N-succinyl-diaminopimelate desuccinylase, DAP/lysine biosynthesis, contains Zn(2+)/Co(2+)	n.s.	n.s.	n.s.	n.s.	n.s.	n.s.	cytosol [GO:0005829]; cobalt ion binding [GO:0050897]; metallopeptidase activity [GO:0008237]; succinyl-diaminopimelate desuccinylase activity [GO:0009014]; zinc ion binding [GO:0008270]; diaminopimelate biosynthetic process [GO:0019877]; lysine biosynthetic process via diaminopimelate [GO:0009089]	GO:0050897; GO:0005829; GO:0019877; GO:0009089; GO:0008237; GO:0009014; GO:0008270
Co	P15723	b0160	dgt	Deoxyguanosine 5'-triphosphate triphosphohydrolase; dGTPase	n.s.	n.s.	n.s.	3.09532	n.s.	n.s.	cobalt ion binding [GO:0050897]; dGTPase activity [GO:0008832]; GTPase activity [GO:0003924]; magnesium ion binding [GO:0000287]; manganese ion binding [GO:0030145]; single-stranded DNA binding [GO:0003697]; dGTP catabolic process [GO:0006203]; GTP metabolic process [GO:0046039]; nucleobase-containing small molecule interconversion [GO:0015949]	GO:0046039; GO:0003924; GO:0050897; GO:0006203; GO:0008832; GO:0000287; GO:0030145; GO:0015949; GO:0003697
Co	P19624	b0052	pdxA	4-hydroxythreonine-4-phosphate dehydrogenase; fourth step in pyridoxal 5-phosphate biosynthesis; isoniazid resistance; requires divalent cations and NAD(P)+	-4.34362	n.s.	n.s.	-6.6119	-5.2426	n.s.	cytoplasm [GO:0005737]; 4-hydroxythreonine-4-phosphate dehydrogenase activity [GO:0050570]; cobalt ion binding [GO:0050897]; identical protein binding [GO:0042802]; magnesium ion binding [GO:0000287]; NAD binding [GO:0051287]; zinc ion binding [GO:0008270]; pyridoxal phosphate biosynthetic process [GO:0042823]; pyridoxine biosynthetic process [GO:0008615]	GO:0050570; GO:0051287; GO:0050897; GO:0005737; GO:0042802; GO:0000287; GO:0042823; GO:0008615; GO:0008270
Co	P0A9K9	b3349	slyD	FKBP-type peptidyl-prolyl cis-trans isomerase; metal ion regulated; overexpression causes filamentation; required to stabilize E lysis protein of bacteriophage phiX174	2.46914	2.4856	n.s.	n.s.	n.s.	n.s.	cytoplasm [GO:0005737]; cytosol [GO:0005829]; cobalt ion binding [GO:0050897]; copper ion binding [GO:0005507]; FK506 binding [GO:0005528]; nickel cation binding [GO:0016151]; peptidyl-prolyl cis-trans isomerase activity [GO:0003755]; unfolded protein binding [GO:0051082]; zinc ion binding [GO:0008270]; chaperone-mediated protein folding [GO:0061077]; protein maturation [GO:0051604]; protein matu…	GO:0005528; GO:0061077; GO:0050897; GO:0005507; GO:0005737; GO:0005829; GO:0016151; GO:0003755; GO:0051604; GO:0022417; GO:0000413; GO:0042026; GO:0050821; GO:0009408; GO:0051082; GO:0008270
Co	P77625	b2293	yfbT	Sugar phosphatase; physiological role unknown; in vitro substrates include: fructose-1-P, fructose-6-P, glucose 6-P, ribose-5-P; selectively hydrolyzes beta-D-glucose-1-P; HAD2	2.13397	n.s.	n.s.	2.23459	n.s.	n.s.	cobalt ion binding [GO:0050897]; glycerol-3-phosphatase activity [GO:0043136]; magnesium ion binding [GO:0000287]; manganese ion binding [GO:0030145]; sugar-phosphatase activity [GO:0050308]; dephosphorylation [GO:0016311]	GO:0050897; GO:0016311; GO:0043136; GO:0000287; GO:0030145; GO:0050308
Co	P76514	b2361	yfdR	Function unknown, CPS-53/KpLE1 prophage	n.s.	n.s.	n.s.	n.s.	7.33333	n.s.	cobalt ion binding [GO:0050897]; nucleotidase activity [GO:0008252]; dephosphorylation [GO:0016311]	GO:0050897; GO:0016311; GO:0008252
					2	2	0	3	1	0	count: up-regulated
					0.222222	0.222222	0	0.333333	0.111111	0	% of total up-regulated
					1	0	0	1	1	0	count: down-regulated
					0.111111	0	0	0.111111	0.111111	0	% of total down-regulated
					6	7	9	5	7	9	count: no-change
					0.666667	0.777778	1	0.555556	0.777778	1	% of total with no-change
					9	9	9	9	9	9	total gene count
Copper (Cu) binding proteins = 16 rows (GO:0005507)
metal	UniProt_ID	gene_ID	gene_name	product_description	Hg_t10	Hg_t30	Hg_t60	PMA_t10	PMA_t30	PMA_t60	GO_description	GO_ID
Cu	P46883	b1386	tynA	Copper amine oxidase; tyramine oxidase; Cu(II) and topaquinone cofactors; homodimer	n.s.	n.s.	n.s.	n.s.	n.s.	n.s.	periplasmic space [GO:0042597]; aliphatic-amine oxidase activity [GO:0052595]; aminoacetone:oxygen oxidoreductase(deaminating) activity [GO:0052594]; calcium ion binding [GO:0005509]; copper ion binding [GO:0005507]; phenethylamine:oxygen oxidoreductase (deaminating) activity [GO:0052596]; primary amine oxidase activity [GO:0008131]; quinone binding [GO:0048038]; tryptamine:oxygen oxidoreductase …	GO:0006559; GO:0052595; GO:0052594; GO:0005509; GO:0005507; GO:0055114; GO:0042597; GO:0052596; GO:0019607; GO:0008131; GO:0048038; GO:0052593
Cu	P36649	b0123	cueO	Multicopper oxidase (laccase), confers copper tolerance; oxidizes model substrate dimethoxyphenol; in vitro ferroxidase and phenoloxidase activities; regulated by copper-responsive CueR activator	20.729	17.823	n.s.	5.48522	n.s.	-5.88323	outer membrane-bounded periplasmic space [GO:0030288]; periplasmic space [GO:0042597]; copper ion binding [GO:0005507]; oxidoreductase activity, oxidizing metal ions [GO:0016722]	GO:0005507; GO:0030288; GO:0016722; GO:0042597
Cu	P0A9G4	b0487	cueR	Activator of copper-responsive regulon genes cueO and copA; MerR homolog	3.41144	n.s.	n.s.	2.58735	n.s.	n.s.	cytoplasm [GO:0005737]; copper ion binding [GO:0005507]; DNA binding [GO:0003677]; sequence-specific DNA binding transcription factor activity [GO:0003700]; negative regulation of transcription, DNA-templated [GO:0045892]; positive regulation of transcription, DNA-templated [GO:0045893]; transcription, DNA-templated [GO:0006351]	GO:0003677; GO:0005507; GO:0005737; GO:0045892; GO:0045893; GO:0003700; GO:0006351
Cu	P38054	b0575	cusA	Silver and copper efflux, membrane transporter; overexpression confers low level fosfomycin resistance; confers copper and silver resistance	-9.63592	-25.8795	-52.7185	-16.3271	-38.5155	-84.1977	integral component of membrane [GO:0016021]; plasma membrane [GO:0005886]; copper ion binding [GO:0005507]; copper ion transmembrane transporter activity [GO:0005375]; silver ion transmembrane transporter activity [GO:0015080]; cellular copper ion homeostasis [GO:0006878]; copper ion export [GO:0060003]; detoxification of copper ion [GO:0010273]; plasma membrane copper ion transport [GO:0015679];…	GO:0006878; GO:0005507; GO:0060003; GO:0005375; GO:0010273; GO:0016021; GO:0005886; GO:0015679; GO:0046688; GO:0010272; GO:1902601; GO:0015080; GO:0015673
Cu	P77239	b0574	cusB	Silver and copper efflux, membrane fusion protein; confers copper and silver resistance	-19.4673	-50.4307	-115.572	-11	-49.2167	-273.338	membrane [GO:0016020]; outer membrane-bounded periplasmic space [GO:0030288]; copper ion binding [GO:0005507]; copper ion transmembrane transporter activity [GO:0005375]; transition metal ion binding [GO:0046914]; cellular copper ion homeostasis [GO:0006878]; copper ion export [GO:0060003]; detoxification of copper ion [GO:0010273]; plasma membrane copper ion transport [GO:0015679]; response to c…	GO:0006878; GO:0005507; GO:0060003; GO:0005375; GO:0010273; GO:0016020; GO:0030288; GO:0015679; GO:0046688; GO:0010272; GO:0046914
Cu	P77211	b0572	cusC	Silver and copper efflux, OMF lipoprotein component; outer membrane factor (OMF) of a tripartate efflux pump; confers copper and silver resistance; required for invasion of brain microvascular endothelial cells in strain K1	-16.6278	-68.9361	-206.261	-51.9451	-739.364	-619.861	cell outer membrane [GO:0009279]; pore complex [GO:0046930]; copper ion binding [GO:0005507]; copper ion transmembrane transporter activity [GO:0005375]; diacylglycerol binding [GO:0019992]; porin activity [GO:0015288]; cellular copper ion homeostasis [GO:0006878]; copper ion export [GO:0060003]; detoxification of copper ion [GO:0010273]; protein homotrimerization [GO:0070207]; protein palmitoyla…	GO:0009279; GO:0006878; GO:0005507; GO:0060003; GO:0005375; GO:0010273; GO:0019992; GO:0046930; GO:0015288; GO:0070207; GO:0018345; GO:0046688; GO:0010272
Cu	P77214	b0573	cusF	Silver- and cuprous copper-binding protein, periplasmic; efflux metallochaperone; confers copper and silver resistance; CusF binds both Cu(I) and Ag(I) with high affinity, but does not bind Cu(II)	-21.2722	-61.981	-147.561	-9.78291	-63.0815	-318.444	outer membrane-bounded periplasmic space [GO:0030288]; periplasmic space [GO:0042597]; copper chaperone activity [GO:0016531]; copper ion binding [GO:0005507]; metallochaperone activity [GO:0016530]; transition metal ion binding [GO:0046914]; cellular copper ion homeostasis [GO:0006878]; detoxification of copper ion [GO:0010273]; response to copper ion [GO:0046688]; response to silver ion [GO:001…	GO:0006878; GO:0016531; GO:0005507; GO:0010273; GO:0016530; GO:0030288; GO:0042597; GO:0046688; GO:0010272; GO:0010043; GO:0046914
Cu	P69488	b4137	cutA	Copper sensitivity, binds Cu(II); possible role in cytochrome c maturation; trimeric	n.s.	3.23265	n.s.	n.s.	n.s.	n.s.	cytoplasm [GO:0005737]; copper ion binding [GO:0005507]; metal ion binding [GO:0046872]; protein homooligomerization [GO:0051260]; response to copper ion [GO:0046688]	GO:0005507; GO:0005737; GO:0046872; GO:0051260; GO:0046688
Cu	P67826	b1874	cutC	Copper homeostasis protein	n.s.	2.43966	n.s.	4.02545	3.69116	n.s.	cytoplasm [GO:0005737]; copper ion binding [GO:0005507]; cellular copper ion homeostasis [GO:0006878]; copper ion homeostasis [GO:0055070]; response to copper ion [GO:0046688]	GO:0006878; GO:0005507; GO:0055070; GO:0005737; GO:0046688
Cu	P0ABJ1	b0432	cyoA	Cytochrome o oxidase subunit II, lipoprotein; also called cytochrome bo(3) ubiquinol oxidase subunit II	-5.28451	n.s.	n.s.	-3.10507	n.s.	n.s.	cytochrome o ubiquinol oxidase complex [GO:0009319]; integral component of external side of plasma membrane [GO:0071575]; integral component of plasma membrane [GO:0005887]; plasma membrane [GO:0005886]; respiratory chain [GO:0070469]; copper ion binding [GO:0005507]; cytochrome bo3 ubiquinol oxidase activity [GO:0009486]; cytochrome o ubiquinol oxidase activity [GO:0008827]; cytochrome-c oxidase…	GO:0019646; GO:0009060; GO:0005507; GO:0009486; GO:0008827; GO:0009319; GO:0004129; GO:0009055; GO:0015990; GO:0015078; GO:0071575; GO:0005887; GO:0015453; GO:0005886; GO:0070469; GO:0048039
Cu	P0ABI8	b0431	cyoB	Cytochrome o oxidase subunit I, quinone-binding domain; cytochrome bo(3) ubiquinol oxidase subunit I	-4.4495	-4.39772	n.s.	-6.54624	-8.1987	n.s.	cytochrome o ubiquinol oxidase complex [GO:0009319]; integral component of plasma membrane [GO:0005887]; plasma membrane [GO:0005886]; respiratory chain [GO:0070469]; copper ion binding [GO:0005507]; cytochrome bo3 ubiquinol oxidase activity [GO:0009486]; cytochrome-c oxidase activity [GO:0004129]; electron carrier activity [GO:0009055]; heme binding [GO:0020037]; hydrogen ion transmembrane trans…	GO:0019646; GO:0009060; GO:0005507; GO:0009486; GO:0009319; GO:0004129; GO:0009055; GO:0015990; GO:0020037; GO:0015078; GO:0005887; GO:0005506; GO:0016682; GO:0015453; GO:0005886; GO:0070469; GO:0048039
Cu	P26648	b3017	ftsP	Septal ring component that protects the divisome from stress; multicopy suppressor of ftsI(Ts)	n.s.	n.s.	n.s.	-2.16856	n.s.	n.s.	cell division site [GO:0032153]; outer membrane-bounded periplasmic space [GO:0030288]; copper ion binding [GO:0005507]; oxidoreductase activity [GO:0016491]; cell division [GO:0051301]; FtsZ-dependent cytokinesis [GO:0043093]	GO:0043093; GO:0051301; GO:0032153; GO:0005507; GO:0030288; GO:0016491
Cu	P0A9K9	b3349	slyD	FKBP-type peptidyl-prolyl cis-trans isomerase; metal ion regulated; overexpression causes filamentation; required to stabilize E lysis protein of bacteriophage phiX174	2.46914	2.4856	n.s.	n.s.	n.s.	n.s.	cytoplasm [GO:0005737]; cytosol [GO:0005829]; cobalt ion binding [GO:0050897]; copper ion binding [GO:0005507]; FK506 binding [GO:0005528]; nickel cation binding [GO:0016151]; peptidyl-prolyl cis-trans isomerase activity [GO:0003755]; unfolded protein binding [GO:0051082]; zinc ion binding [GO:0008270]; chaperone-mediated protein folding [GO:0061077]; protein maturation [GO:0051604]; protein matu…	GO:0005528; GO:0061077; GO:0050897; GO:0005507; GO:0005737; GO:0005829; GO:0016151; GO:0003755; GO:0051604; GO:0022417; GO:0000413; GO:0042026; GO:0050821; GO:0009408; GO:0051082; GO:0008270
Cu	P0AGD1	b1646	sodC	Superoxide dismutase, Cu, Zn, periplasmic; mutants are sensitive to exogenous hydrogen peroxide in early stationary phase	2.45755	3.6904	3.59688	n.s.	2.25267	n.s.	outer membrane-bounded periplasmic space [GO:0030288]; periplasmic space [GO:0042597]; copper ion binding [GO:0005507]; superoxide dismutase activity [GO:0004784]; zinc ion binding [GO:0008270]; removal of superoxide radicals [GO:0019430]; superoxide metabolic process [GO:0006801]	GO:0005507; GO:0030288; GO:0042597; GO:0019430; GO:0004784; GO:0006801; GO:0008270
Cu	P33644	b2593	yfiH	Function unknown, UPF0124 family	n.s.	n.s.	n.s.	n.s.	n.s.	n.s.	cytosol [GO:0005829]; copper ion binding [GO:0005507]	GO:0005507; GO:0005829
Cu	P0AA57	b1841	yobA	CopC family protein, function unknown	2.03642	n.s.	n.s.	n.s.	n.s.	n.s.	outer membrane-bounded periplasmic space [GO:0030288]; copper ion binding [GO:0005507]; response to copper ion [GO:0046688]	GO:0005507; GO:0030288; GO:0046688
					5	5	1	3	2	0	count: up-regulated
					0.3125	0.3125	0.0625	0.1875	0.125	0	% of total up-regulated
					6	5	4	7	5	5	count: down-regulated
					0.375	0.3125	0.25	0.4375	0.3125	0.3125	% of total down-regulated
					5	6	11	6	9	11	count: no-change
					0.3125	0.375	0.6875	0.375	0.5625	0.6875	% of total with no-change
					16	16	16	16	16	16	total gene count
Manganese (Mn) binding proteins = 56 rows (GO:0030145)
metal	UniProt_ID	gene_ID	gene_name	product_description	Hg_t10	Hg_t30	Hg_t60	PMA_t10	PMA_t30	PMA_t60	GO_description	GO_ID
Mn	P31441	b3665	adeD	Cryptic (or inducer-unknown) adenine deaminase; can be activated by hns mutation or IS elements; adenine aminohydrolase	-2.49275	-3.64198	n.s.	n.s.	n.s.	n.s.	adenine deaminase activity [GO:0000034]; catalase activity [GO:0004096]; ferrous iron binding [GO:0008198]; manganese ion binding [GO:0030145]; adenine catabolic process [GO:0006146]; hypoxanthine biosynthetic process [GO:0046101]; oxidation-reduction process [GO:0055114]	GO:0006146; GO:0000034; GO:0004096; GO:0008198; GO:0046101; GO:0030145; GO:0055114
Mn	P06720	b4119	melA	alpha-Galactosidase	2	n.s.	n.s.	2.03509	n.s.	n.s.	cytosol [GO:0005829]; alpha-galactosidase activity [GO:0004557]; manganese ion binding [GO:0030145]; NAD+ binding [GO:0070403]; oxidoreductase activity, acting on the CH-OH group of donors, NAD or NADP as acceptor [GO:0016616]; raffinose alpha-galactosidase activity [GO:0052692]; melibiose catabolic process [GO:0005995]	GO:0070403; GO:0004557; GO:0005829; GO:0030145; GO:0005995; GO:0016616; GO:0052692
Mn	P77425	b0516	allC	Allantoate amidohydrolase: allantoin for anaerobic nitrogen	n.s.	n.s.	n.s.	3.91447	4.7305	n.s.	allantoate deiminase activity [GO:0047652]; manganese ion binding [GO:0030145]; allantoin assimilation pathway [GO:0009442]; purine nucleobase metabolic process [GO:0006144]	GO:0047652; GO:0009442; GO:0030145; GO:0006144
Mn	P75713	b0515	allE	Function unknown, allantoin- and glyoxylate-inducible anaerobically	2.61397	n.s.	n.s.	5.54485	6.41685	n.s.	cytoplasm [GO:0005737]; manganese ion binding [GO:0030145]; ureidoglycine aminohydrolase activity [GO:0071522]; purine nucleobase metabolic process [GO:0006144]	GO:0005737; GO:0030145; GO:0006144; GO:0071522
Mn	P68767	b4260	pepA	Multifunctional Aminopeptidase A; transcriptional regulator of carAB; DNA-binding role in site-specific recombination mediating ColE1 plasmid multimer resolution; homohexameric	n.s.	n.s.	n.s.	n.s.	n.s.	n.s.	cytoplasm [GO:0005737]; aminopeptidase activity [GO:0004177]; DNA binding [GO:0003677]; DNA binding transcription antitermination factor activity [GO:0001073]; manganese ion binding [GO:0030145]; metalloexopeptidase activity [GO:0008235]; negative regulation of transcription, DNA-templated [GO:0045892]; peptide catabolic process [GO:0043171]; plasmid maintenance [GO:0006276]; plasmid recombinatio…	GO:0003677; GO:0001073; GO:0004177; GO:0005737; GO:0030145; GO:0008235; GO:0045892; GO:0043171; GO:0006276; GO:0042150; GO:0031564; GO:0006351
Mn	P15034	b2908	pepP	Proline aminopeptidase, homotetrameric; Aminopeptidase P	2.18877	n.s.	n.s.	n.s.	n.s.	n.s.	cytosol [GO:0005829]; aminopeptidase activity [GO:0004177]; manganese ion binding [GO:0030145]; metallopeptidase activity [GO:0008237]	GO:0004177; GO:0005829; GO:0030145; GO:0008237
Mn	P08202	b0062	araA	L-Arabinose isomerase; first step in arabinose catabolism; converts L-arabinose to L-ribulose	n.s.	n.s.	n.s.	n.s.	n.s.	n.s.	cytosol [GO:0005829]; L-arabinose isomerase activity [GO:0008733]; manganese ion binding [GO:0030145]; arabinose catabolic process [GO:0019568]; L-arabinose catabolic process to xylulose 5-phosphate [GO:0019569]	GO:0019569; GO:0008733; GO:0019568; GO:0005829; GO:0030145
Mn	P0A6J8	b0381	ddlA	D-alanine:D-alanine ligase A, ADP-forming	2.90114	n.s.	n.s.	3.94073	2.21099	n.s.	cytosol [GO:0005829]; ATP binding [GO:0005524]; D-alanine-D-alanine ligase activity [GO:0008716]; magnesium ion binding [GO:0000287]; manganese ion binding [GO:0030145]; cell wall organization [GO:0071555]; peptidoglycan biosynthetic process [GO:0009252]; regulation of cell shape [GO:0008360]	GO:0005524; GO:0008716; GO:0071555; GO:0005829; GO:0000287; GO:0030145; GO:0009252; GO:0008360
Mn	P07862	b0092	ddlB	D-alanine:D-alanine ligase B, ADP-forming	n.s.	-3.06262	n.s.	n.s.	n.s.	n.s.	cytosol [GO:0005829]; ATP binding [GO:0005524]; D-alanine-D-alanine ligase activity [GO:0008716]; magnesium ion binding [GO:0000287]; manganese ion binding [GO:0030145]; cell wall organization [GO:0071555]; peptidoglycan biosynthetic process [GO:0009252]; regulation of cell shape [GO:0008360]	GO:0005524; GO:0008716; GO:0071555; GO:0005829; GO:0000287; GO:0030145; GO:0009252; GO:0008360
Mn	P0A6K6	b4383	deoB	Phosphopentomutase; deoxyribouratase	n.s.	n.s.	n.s.	2.22086	n.s.	n.s.	cytosol [GO:0005829]; magnesium ion binding [GO:0000287]; manganese ion binding [GO:0030145]; phosphopentomutase activity [GO:0008973]; 5-phosphoribose 1-diphosphate biosynthetic process [GO:0006015]; cellular metabolic compound salvage [GO:0043094]; cellular response to DNA damage stimulus [GO:0006974]; deoxyribonucleotide catabolic process [GO:0009264]	GO:0006015; GO:0043094; GO:0006974; GO:0005829; GO:0009264; GO:0000287; GO:0030145; GO:0008973
Mn	P15723	b0160	dgt	Deoxyguanosine 5'-triphosphate triphosphohydrolase; dGTPase	n.s.	n.s.	n.s.	3.09532	n.s.	n.s.	cobalt ion binding [GO:0050897]; dGTPase activity [GO:0008832]; GTPase activity [GO:0003924]; magnesium ion binding [GO:0000287]; manganese ion binding [GO:0030145]; single-stranded DNA binding [GO:0003697]; dGTP catabolic process [GO:0006203]; GTP metabolic process [GO:0046039]; nucleobase-containing small molecule interconversion [GO:0015949]	GO:0046039; GO:0003924; GO:0050897; GO:0006203; GO:0008832; GO:0000287; GO:0030145; GO:0015949; GO:0003697
Mn	P45568	b0173	dxr	1-deoxy-D-xylulose 5-phosphate (DXP) reductoisomerase, NAPDH-dependent; also called 2-C-methyl-D-erythritol 4-phosphate (MEP) synthase; alternative nonmevalonate (DXP) pathway for terpenoid biosynthesis; dimeric	-2.48057	n.s.	n.s.	n.s.	n.s.	n.s.	1-deoxy-D-xylulose-5-phosphate reductoisomerase activity [GO:0030604]; identical protein binding [GO:0042802]; manganese ion binding [GO:0030145]; metal ion binding [GO:0046872]; NADPH binding [GO:0070402]; isopentenyl diphosphate biosynthetic process, methylerythritol 4-phosphate pathway [GO:0019288]; terpenoid biosynthetic process [GO:0016114]; ubiquinone biosynthetic process [GO:0006744]	GO:0030604; GO:0070402; GO:0042802; GO:0019288; GO:0030145; GO:0046872; GO:0016114; GO:0006744
Mn	P0AAI3	b3178	ftsH	ATP-dependent membrane protease, complexed with HflCK; regulates lysogeny; mutants are defective in cell growth, septum formation and phage lambda development; mutants rescued by divalent cations; binds Zn(II); hexameric	5.75579	n.s.	n.s.	n.s.	n.s.	n.s.	integral component of membrane [GO:0016021]; plasma membrane [GO:0005886]; ATP binding [GO:0005524]; ATPase activity [GO:0016887]; CTPase activity [GO:0043273]; manganese ion binding [GO:0030145]; metalloendopeptidase activity [GO:0004222]; zinc ion binding [GO:0008270]; protein catabolic process [GO:0030163]; proteolysis [GO:0006508]	GO:0005524; GO:0016887; GO:0043273; GO:0016021; GO:0030145; GO:0004222; GO:0005886; GO:0030163; GO:0006508; GO:0008270
Mn	P69922	b2802	fucI	L-Fucose isomerase	n.s.	n.s.	n.s.	n.s.	n.s.	n.s.	cytosol [GO:0005829]; arabinose isomerase activity [GO:0008790]; identical protein binding [GO:0042802]; L-fucose isomerase activity [GO:0008736]; manganese ion binding [GO:0030145]; D-arabinose catabolic process [GO:0019571]; L-fucose catabolic process [GO:0042355]	GO:0019571; GO:0042355; GO:0008736; GO:0008790; GO:0005829; GO:0042802; GO:0030145
Mn	P21437	b2930	yggF	Fructose 1,6 bisphosphatase activity	n.s.	n.s.	n.s.	2.44	3.04167	n.s.	fructose 1,6-bisphosphate 1-phosphatase activity [GO:0042132]; manganese ion binding [GO:0030145]; dephosphorylation [GO:0016311]; gluconeogenesis [GO:0006094]; glycerol metabolic process [GO:0006071]	GO:0016311; GO:0042132; GO:0006094; GO:0006071; GO:0030145
Mn	P0A9C9	b3925	glpX	Fructose 1,6 bisphosphatase; induced by glycerol, in glpFKX operon, not required for growth on glycerol	-3.78098	-4.01825	n.s.	-3.72356	-4.30337	n.s.	cytoplasm [GO:0005737]; fructose 1,6-bisphosphate 1-phosphatase activity [GO:0042132]; manganese ion binding [GO:0030145]; dephosphorylation [GO:0016311]; gluconeogenesis [GO:0006094]; glycerol metabolic process [GO:0006071]	GO:0005737; GO:0016311; GO:0042132; GO:0006094; GO:0006071; GO:0030145
Mn	P32056	b2051	wcaH	GDP-mannose mannosyl hydrolase; homodimeric	n.s.	n.s.	n.s.	n.s.	n.s.	n.s.	GDP-glucosidase activity [GO:0047917]; GDP-mannose mannosyl hydrolase activity [GO:0008727]; magnesium ion binding [GO:0000287]; manganese ion binding [GO:0030145]; lipopolysaccharide biosynthetic process [GO:0009103]	GO:0047917; GO:0008727; GO:0009103; GO:0000287; GO:0030145
Mn	P37689	b3612	gpmM	Phosphoglycerate mutase, Mn-dependent, cofactor-independent; iPGM; monomeric	-2.05396	-4.65134	-5.14428	-2.92695	-4.75782	n.s.	cytoplasm [GO:0005737]; cytosol [GO:0005829]; 2,3-bisphosphoglycerate-independent phosphoglycerate mutase activity [GO:0046537]; manganese ion binding [GO:0030145]; glucose catabolic process [GO:0006007]; glycolytic process [GO:0006096]; response to oxidative stress [GO:0006979]	GO:0046537; GO:0005737; GO:0005829; GO:0006007; GO:0006096; GO:0030145; GO:0006979
Mn	P04425	b2947	gshB	Glutathione synthase; homotetrameric	2.828	n.s.	n.s.	2.11909	n.s.	n.s.	cytosol [GO:0005829]; ATP binding [GO:0005524]; glutathione synthase activity [GO:0004363]; magnesium ion binding [GO:0000287]; manganese ion binding [GO:0030145]; glutathione biosynthetic process [GO:0006750]	GO:0005524; GO:0005829; GO:0006750; GO:0004363; GO:0000287; GO:0030145
Mn	P36553	b2436	hemF	Coproporphyrinogen III oxidase, oxygen-dependent; stimulated by manganese; dimeric	7.44427	n.s.	n.s.	n.s.	n.s.	n.s.	cytoplasm [GO:0005737]; coproporphyrinogen oxidase activity [GO:0004109]; manganese ion binding [GO:0030145]; protein homodimerization activity [GO:0042803]; tetrapyrrole binding [GO:0046906]; heme biosynthetic process [GO:0006783]; protoporphyrinogen IX biosynthetic process [GO:0006782]	GO:0004109; GO:0005737; GO:0006783; GO:0030145; GO:0042803; GO:0006782; GO:0046906
Mn	P06988	b2020	hisD	Histidinol dehydrogenase	3.56208	22.4302	n.s.	-5.58062	-14.5366	n.s.	cytosol [GO:0005829]; histidinol dehydrogenase activity [GO:0004399]; manganese ion binding [GO:0030145]; metal ion binding [GO:0046872]; NAD binding [GO:0051287]; zinc ion binding [GO:0008270]; histidine biosynthetic process [GO:0000105]	GO:0051287; GO:0005829; GO:0000105; GO:0004399; GO:0030145; GO:0046872; GO:0008270
Mn	P51020	b0352	mhpE	4-Hydroxy-2-oxovalerate aldolase; utilizes MHP	2.45614	n.s.	n.s.	3.88889	3.25	n.s.	4-hydroxy-2-oxovalerate aldolase activity [GO:0008701]; manganese ion binding [GO:0030145]; 3-phenylpropionate catabolic process [GO:0019380]	GO:0019380; GO:0008701; GO:0030145
Mn	P62617	b2746	ispF	2-C-methyl-D-erythritol 2,4-cyclodiphosphate (MECP) synthase; alternative nonmevalonate (DXP) pathway for terpenoid biosynthesis; essential gene; trimeric	-2.65292	n.s.	n.s.	n.s.	n.s.	n.s.	2-C-methyl-D-erythritol 2,4-cyclodiphosphate synthase activity [GO:0008685]; identical protein binding [GO:0042802]; manganese ion binding [GO:0030145]; metal ion binding [GO:0046872]; zinc ion binding [GO:0008270]; isopentenyl diphosphate biosynthetic process, methylerythritol 4-phosphate pathway [GO:0019288]; terpenoid biosynthetic process [GO:0016114]; ubiquinone biosynthetic process [GO:00067…	GO:0008685; GO:0042802; GO:0019288; GO:0030145; GO:0046872; GO:0016114; GO:0006744; GO:0008270
Mn	P30125	b0073	leuB	3-isopropylmalate dehydrogenase, NAD(+)-dependent	-2.77668	-2.97843	n.s.	2.18463	3.38905	n.s.	cytosol [GO:0005829]; 3-isopropylmalate dehydrogenase activity [GO:0003862]; magnesium ion binding [GO:0000287]; manganese ion binding [GO:0030145]; metal ion binding [GO:0046872]; NAD binding [GO:0051287]; cellular response to amino acid starvation [GO:0034198]; leucine biosynthetic process [GO:0009098]	GO:0003862; GO:0051287; GO:0034198; GO:0005829; GO:0009098; GO:0000287; GO:0030145; GO:0046872
Mn	P76558	b2463	maeB	Malic enzyme, NADP-dependent; NADP-ME	n.s.	n.s.	n.s.	n.s.	n.s.	n.s.	cytosol [GO:0005829]; malate dehydrogenase (decarboxylating) (NAD+) activity [GO:0004471]; malate dehydrogenase (decarboxylating) (NADP+) activity [GO:0004473]; manganese ion binding [GO:0030145]; NAD binding [GO:0051287]; oxaloacetate decarboxylase activity [GO:0008948]; transferase activity, transferring acyl groups [GO:0016746]; malate metabolic process [GO:0006108]	GO:0051287; GO:0005829; GO:0004471; GO:0004473; GO:0006108; GO:0030145; GO:0008948; GO:0016746
Mn	P17109	b2264	menD	SEPHCHC synthase, menaquinone biosynthesis; 2-succinyl-5-enolpyruvyl-6-hydroxy-3-cyclohexene-1-carboxylate synthase	-5.25	-3.58708	n.s.	-7.46939	-7.37963	n.s.	2-succinyl-5-enolpyruvyl-6-hydroxy-3-cyclohexene-1-carboxylic-acid synthase activity [GO:0070204]; magnesium ion binding [GO:0000287]; manganese ion binding [GO:0030145]; thiamine pyrophosphate binding [GO:0030976]; menaquinone biosynthetic process [GO:0009234]	GO:0070204; GO:0000287; GO:0030145; GO:0009234; GO:0030976
Mn	P77608	b0350	mhpD	2-keto-4-pentenoate hydratase; utilizes MHP	2.14894	n.s.	n.s.	3.65385	2.82143	n.s.	cytoplasm [GO:0005737]; 2-oxopent-4-enoate hydratase activity [GO:0008684]; identical protein binding [GO:0042802]; manganese ion binding [GO:0030145]; 3-phenylpropionate catabolic process [GO:0019380]; aromatic compound catabolic process [GO:0019439]	GO:0008684; GO:0019380; GO:0019439; GO:0005737; GO:0042802; GO:0030145
Mn	P08337	b0099	mutT	8-oxo-dGTPase, antimutator; prevents AT-to-GC transversions; dGTP pyrophosphohydrolase	-2.86869	-2.66667	n.s.	-3.9375	-2.52778	n.s.	8-oxo-7,8-dihydrodeoxyguanosine triphosphate pyrophosphatase activity [GO:0035539]; 8-oxo-7,8-dihydroguanosine triphosphate pyrophosphatase activity [GO:0008413]; 8-oxo-dGDP phosphatase activity [GO:0044715]; 8-oxo-GDP phosphatase activity [GO:0044716]; magnesium ion binding [GO:0000287]; manganese ion binding [GO:0030145]; DNA repair [GO:0006281]; DNA replication [GO:0006260]	GO:0035539; GO:0008413; GO:0044716; GO:0044715; GO:0006281; GO:0006260; GO:0000287; GO:0030145
Mn	P32664	b3996	nudC	NADH pyrophosphatase	n.s.	n.s.	n.s.	n.s.	n.s.	n.s.	magnesium ion binding [GO:0000287]; manganese ion binding [GO:0030145]; NAD+ diphosphatase activity [GO:0000210]; NADH pyrophosphatase activity [GO:0035529]; zinc ion binding [GO:0008270]	GO:0000210; GO:0035529; GO:0000287; GO:0030145; GO:0008270
Mn	P43337	b1813	nudL	Predicted CoA pyrophosphohydrolase, function unknown	n.s.	n.s.	n.s.	n.s.	n.s.	n.s.	hydrolase activity, acting on acid anhydrides, in phosphorus-containing anhydrides [GO:0016818]; magnesium ion binding [GO:0000287]; manganese ion binding [GO:0030145]; nucleoside diphosphate metabolic process [GO:0009132]	GO:0016818; GO:0000287; GO:0030145; GO:0009132
Mn	P37095	b2523	pepB	Peptidase B; broad specificity aminopeptidase	n.s.	n.s.	n.s.	n.s.	n.s.	n.s.	cytosol [GO:0005829]; aminopeptidase activity [GO:0004177]; identical protein binding [GO:0042802]; manganese ion binding [GO:0030145]; metalloexopeptidase activity [GO:0008235]; peptide catabolic process [GO:0043171]; proteolysis [GO:0006508]	GO:0004177; GO:0005829; GO:0042802; GO:0030145; GO:0008235; GO:0043171; GO:0006508
Mn	P21165	b3847	pepQ	Proline dipeptidase; prolidase; Xaa-Pro dipeptidase	2.17387	n.s.	n.s.	n.s.	n.s.	n.s.	cytosol [GO:0005829]; dipeptidase activity [GO:0016805]; manganese ion binding [GO:0030145]; metallodipeptidase activity [GO:0070573]; phosphoric triester hydrolase activity [GO:0016795]; peptide catabolic process [GO:0043171]	GO:0005829; GO:0016805; GO:0030145; GO:0070573; GO:0043171; GO:0016795
Mn	P16692	b4092	phnP	5-phospho-alpha-D-ribosyl 1,2-cyclic phosphate phosphodiesterase; phosphonate catabolism	n.s.	n.s.	n.s.	n.s.	n.s.	n.s.	manganese ion binding [GO:0030145]; phosphoric diester hydrolase activity [GO:0008081]; organic phosphonate catabolic process [GO:0019700]	GO:0030145; GO:0019700; GO:0008081
Mn	P0A9K7	b3724	phoU	Negative regulator of pho regulon; may have additional role in phosphate metabolism	2.99439	7.34271	n.s.	n.s.	3.02889	n.s.	cytoplasm [GO:0005737]; extrinsic component of plasma membrane [GO:0019897]; magnesium ion binding [GO:0000287]; manganese ion binding [GO:0030145]; protein homodimerization activity [GO:0042803]; cellular phosphate ion homeostasis [GO:0030643]; cellular response to antibiotic [GO:0071236]; cellular response to heat [GO:0034605]; cellular response to pH [GO:0071467]; cellular response to phosphat…	GO:0030643; GO:0071236; GO:0034605; GO:0071467; GO:0016036; GO:0009267; GO:0005737; GO:0019897; GO:0000287; GO:0030145; GO:0010629; GO:0032413; GO:0045936; GO:2000186; GO:0009405; GO:0006817; GO:0042803; GO:0001558
Mn	P15640	b4005	purD	Phosphoribosylamine-glycine ligase, purine synthesis; phosphoribosylglycinamide synthase; glycinamide ribonucleotide synthase (GARS)	-2.53908	n.s.	n.s.	-6.86343	-4.6221	n.s.	ATP binding [GO:0005524]; ATPase activity, coupled [GO:0042623]; magnesium ion binding [GO:0000287]; manganese ion binding [GO:0030145]; phosphoribosylamine-glycine ligase activity [GO:0004637]; 'de novo' IMP biosynthetic process [GO:0006189]; cellular response to DNA damage stimulus [GO:0006974]; purine nucleobase biosynthetic process [GO:0009113]; purine nucleotide biosynthetic process [GO:0006…	GO:0006189; GO:0005524; GO:0042623; GO:0006974; GO:0000287; GO:0030145; GO:0004637; GO:0009113; GO:0006164
Mn	P32170	b3903	rhaA	L-Rhamnose isomerase	n.s.	n.s.	n.s.	-2.71429	n.s.	n.s.	cytoplasm [GO:0005737]; identical protein binding [GO:0042802]; L-rhamnose isomerase activity [GO:0008740]; manganese ion binding [GO:0030145]; L-lyxose metabolic process [GO:0019324]; rhamnose catabolic process [GO:0019301]	GO:0019324; GO:0008740; GO:0005737; GO:0042802; GO:0030145; GO:0019301
Mn	P0A7J0	b3041	ribB	3,4-dihydroxy-2-butanone 4-phosphate synthase; riboflavin biosynthesis; acid-inducible; homodimeric	n.s.	-2.53819	n.s.	n.s.	n.s.	n.s.	cytosol [GO:0005829]; plasma membrane [GO:0005886]; 3,4-dihydroxy-2-butanone-4-phosphate synthase activity [GO:0008686]; identical protein binding [GO:0042802]; magnesium ion binding [GO:0000287]; manganese ion binding [GO:0030145]; riboflavin biosynthetic process [GO:0009231]	GO:0008686; GO:0005829; GO:0042802; GO:0000287; GO:0030145; GO:0005886; GO:0009231
Mn	P0C0U4	b0852	rimK	Ribosomal protein S6 modification, C-terminal glutmate addition; polyglutamate synthase	-2.19346	n.s.	n.s.	n.s.	n.s.	n.s.	ATP binding [GO:0005524]; identical protein binding [GO:0042802]; magnesium ion binding [GO:0000287]; manganese ion binding [GO:0030145]; ribosomal S6-glutamic acid ligase activity [GO:0018169]; C-terminal protein amino acid modification [GO:0018410]; SOS response [GO:0009432]; translation [GO:0006412]	GO:0005524; GO:0018410; GO:0009432; GO:0042802; GO:0000287; GO:0030145; GO:0018169; GO:0006412
Mn	P37146	b2676	nrdF	Ribonucleoside-diphosphate reductase 2, beta subunit; class Ib aerobic ribonucleotide reductase	2.32727	n.s.	n.s.	3.56198	2.8617	n.s.	cytoplasm [GO:0005737]; ribonucleoside-diphosphate reductase complex [GO:0005971]; iron ion binding [GO:0005506]; manganese ion binding [GO:0030145]; ribonucleoside-diphosphate reductase activity, thioredoxin disulfide as acceptor [GO:0004748]; deoxyribonucleoside diphosphate metabolic process [GO:0009186]; deoxyribonucleotide biosynthetic process [GO:0009263]; DNA replication [GO:0006260]	GO:0006260; GO:0005737; GO:0009186; GO:0009263; GO:0005506; GO:0030145; GO:0004748; GO:0005971
Mn	P77766	b1266	yciV	Function unknown, PHP family	n.s.	n.s.	n.s.	n.s.	n.s.	n.s.	5'-3' exoribonuclease activity [GO:0004534]; DNA binding [GO:0003677]; DNA-directed DNA polymerase activity [GO:0003887]; manganese ion binding [GO:0030145]; nucleotidase activity [GO:0008252]; dephosphorylation [GO:0016311]; DNA replication [GO:0006260]; RNA phosphodiester bond hydrolysis, exonucleolytic [GO:0090503]	GO:0004534; GO:0003677; GO:0006260; GO:0003887; GO:0090503; GO:0016311; GO:0030145; GO:0008252
Mn	P10442	b0183	rnhB	Degrades RNA of DNA-RNA hybrids; RNase HII; nicks DNA 5' to misincorporated ribonucleotides	-2.28219	n.s.	n.s.	n.s.	n.s.	n.s.	cytoplasm [GO:0005737]; ribonuclease H2 complex [GO:0032299]; manganese ion binding [GO:0030145]; RNA binding [GO:0003723]; RNA-DNA hybrid ribonuclease activity [GO:0004523]; DNA replication, removal of RNA primer [GO:0043137]; mismatch repair [GO:0006298]; RNA phosphodiester bond hydrolysis, endonucleolytic [GO:0090502]	GO:0043137; GO:0003723; GO:0090502; GO:0004523; GO:0005737; GO:0030145; GO:0006298; GO:0032299
Mn	P46850	b3421	rtcB	RNA ligase	4.0663	2.632	n.s.	4.165	2.77523	n.s.	DNA ligase activity [GO:0003909]; manganese ion binding [GO:0030145]; RNA ligase activity [GO:0008452]; cellular response to DNA damage stimulus [GO:0006974]; DNA ligation [GO:0006266]; DNA repair [GO:0006281]; RNA processing [GO:0006396]; RNA repair [GO:0042245]	GO:0003909; GO:0006266; GO:0006281; GO:0008452; GO:0006396; GO:0042245; GO:0006974; GO:0030145
Mn	P00448	b3908	sodA	Superoxide dismutase, Mn	n.s.	n.s.	11.3843	n.s.	n.s.	n.s.	cytoplasm [GO:0005737]; cytosol [GO:0005829]; antioxidant activity [GO:0016209]; DNA binding [GO:0003677]; manganese ion binding [GO:0030145]; metal ion binding [GO:0046872]; superoxide dismutase activity [GO:0004784]; cellular response to selenium ion [GO:0071291]; oxidation-reduction process [GO:0055114]; removal of superoxide radicals [GO:0019430]; response to acidic pH [GO:0010447]; response …	GO:0003677; GO:0016209; GO:0071291; GO:0005737; GO:0005829; GO:0030145; GO:0046872; GO:0055114; GO:0019430; GO:0010447; GO:0009408; GO:0006979; GO:0004784; GO:0006801
Mn	P60651	b2937	speB	Agmatinase; agmatine ureohydrolase	n.s.	-2.57558	n.s.	n.s.	-2.09222	n.s.	cytosol [GO:0005829]; agmatinase activity [GO:0008783]; manganese ion binding [GO:0030145]; putrescine biosynthetic process [GO:0009446]; putrescine biosynthetic process from arginine [GO:0033388]; spermidine biosynthetic process [GO:0008295]	GO:0008783; GO:0005829; GO:0030145; GO:0009446; GO:0033388; GO:0008295
Mn	P0A836	b0728	sucC	Succinyl CoA synthase beta-subunit; acid-inducible	-3.5779	-4.19183	n.s.	-4.63875	-8.98993	n.s.	cytoplasm [GO:0005737]; cytosol [GO:0005829]; succinate-CoA ligase complex (ADP-forming) [GO:0009361]; ATP binding [GO:0005524]; magnesium ion binding [GO:0000287]; manganese ion binding [GO:0030145]; succinate-CoA ligase (ADP-forming) activity [GO:0004775]; tricarboxylic acid cycle [GO:0006099]	GO:0005524; GO:0005737; GO:0005829; GO:0000287; GO:0030145; GO:0004775; GO:0009361; GO:0006099
Mn	P0A840	b2744	umpG	Nucleotidase, 5- or 3'-monophosphates; purine, pyrimidine, ribo- and deoxyribonucleotides all effectively hydrolyzed; short chain exopolyphosphatase	n.s.	n.s.	n.s.	n.s.	n.s.	n.s.	cytoplasm [GO:0005737]; 3'-nucleotidase activity [GO:0008254]; 5'-nucleotidase activity [GO:0008253]; exopolyphosphatase activity [GO:0004309]; manganese ion binding [GO:0030145]; nucleotide binding [GO:0000166]; dephosphorylation [GO:0016311]; UMP catabolic process [GO:0046050]	GO:0008254; GO:0008253; GO:0046050; GO:0005737; GO:0016311; GO:0004309; GO:0030145; GO:0000166
Mn	P07913	b3616	tdh	Threonine dehydrogenase	n.s.	n.s.	n.s.	6.34868	7.55105	n.s.	cytoplasm [GO:0005737]; cytosol [GO:0005829]; cadmium ion binding [GO:0046870]; ferrous iron binding [GO:0008198]; L-threonine 3-dehydrogenase activity [GO:0008743]; manganese ion binding [GO:0030145]; oxidoreductase activity [GO:0016491]; zinc ion binding [GO:0008270]; L-serine biosynthetic process [GO:0006564]; L-threonine catabolic process to glycine [GO:0019518]; threonine catabolic process […	GO:0006564; GO:0008743; GO:0019518; GO:0046870; GO:0005737; GO:0005829; GO:0008198; GO:0030145; GO:0016491; GO:0006567; GO:0008270
Mn	P27302	b2935	tktA	Transketolase A; binds Zn(II)	n.s.	n.s.	n.s.	n.s.	n.s.	n.s.	cytosol [GO:0005829]; manganese ion binding [GO:0030145]; thiamine pyrophosphate binding [GO:0030976]; transketolase activity [GO:0004802]; pentose-phosphate shunt, non-oxidative branch [GO:0009052]	GO:0005829; GO:0030145; GO:0009052; GO:0030976; GO:0004802
Mn	P39300	b4192	ulaG	L-ascorbate-6-phosphate lactonase, involved in the utilization of L-ascorbate by anaerobic fermentation; has phosphodiesterase activity	n.s.	n.s.	n.s.	n.s.	n.s.	n.s.	cytoplasm [GO:0005737]; L-ascorbate 6-phosphate lactonase activity [GO:0035460]; manganese ion binding [GO:0030145]; L-ascorbic acid catabolic process [GO:0019854]	GO:0035460; GO:0019854; GO:0005737; GO:0030145
Mn	P24215	b4322	uxuA	D-Mannonate dehydratase (hydrolase); Fe(2)-requiring; glucuronate branch of hexuronate pathway	n.s.	n.s.	n.s.	n.s.	n.s.	n.s.	ferrous iron binding [GO:0008198]; manganese ion binding [GO:0030145]; mannonate dehydratase activity [GO:0008927]; cellular response to DNA damage stimulus [GO:0006974]; D-glucuronate catabolic process [GO:0042840]	GO:0042840; GO:0006974; GO:0008198; GO:0030145; GO:0008927
Mn	P0AC78	b3784	wecA	UDP-GlcNAc:undecaprenylphosphate GlcNAc-1-P transferase; ECA and O-antigen synthesis, tunicamycin sensitivity	n.s.	n.s.	n.s.	n.s.	n.s.	n.s.	Gram-negative-bacterium-type cell wall [GO:0009276]; integral component of membrane [GO:0016021]; integral component of plasma membrane [GO:0005887]; membrane [GO:0016020]; plasma membrane [GO:0005886]; drug binding [GO:0008144]; identical protein binding [GO:0042802]; magnesium ion binding [GO:0000287]; manganese ion binding [GO:0030145]; phospho-N-acetylmuramoyl-pentapeptide-transferase activit…	GO:0009276; GO:0009243; GO:0036380; GO:0044038; GO:0071555; GO:0008144; GO:0009246; GO:0042802; GO:0016021; GO:0005887; GO:0009103; GO:0000287; GO:0030145; GO:0016020; GO:0008963; GO:0016780; GO:0005886; GO:0016757
Mn	P77625	b2293	yfbT	Sugar phosphatase; physiological role unknown; in vitro substrates include: fructose-1-P, fructose-6-P, glucose 6-P, ribose-5-P; selectively hydrolyzes beta-D-glucose-1-P; HAD2	2.13397	n.s.	n.s.	2.23459	n.s.	n.s.	cobalt ion binding [GO:0050897]; glycerol-3-phosphatase activity [GO:0043136]; magnesium ion binding [GO:0000287]; manganese ion binding [GO:0030145]; sugar-phosphatase activity [GO:0050308]; dephosphorylation [GO:0016311]	GO:0050897; GO:0016311; GO:0043136; GO:0000287; GO:0030145; GO:0050308
Mn	P31467	b3715	yieH	Phosphoenolpyruvate and 6-phosphogluconate phosphatase; weak phosphoramidase; physiological role unknown; HAD3	n.s.	n.s.	n.s.	2.99814	2.48358	n.s.	magnesium ion binding [GO:0000287]; manganese ion binding [GO:0030145]; phosphatase activity [GO:0016791]; dephosphorylation [GO:0016311]	GO:0016311; GO:0000287; GO:0030145; GO:0016791
Mn	P0A8Y3	b3885	yihX	alpha-D-Glucose-1-P phosphatase, anomer-specific; physiological role unknown; HAD4	3.87304	n.s.	n.s.	2.34561	n.s.	n.s.	glucose-1-phosphatase activity [GO:0008877]; magnesium ion binding [GO:0000287]; manganese ion binding [GO:0030145]; dephosphorylation [GO:0016311]	GO:0016311; GO:0008877; GO:0000287; GO:0030145
Mn	P0A8Y1	b4374	yjjG	Noncanonical pyrimidine nucleotide house-cleaning phosphatase; dUMP phosphatase activity	n.s.	2.05142	n.s.	n.s.	n.s.	n.s.	cytoplasm [GO:0005737]; 5'-nucleotidase activity [GO:0008253]; manganese ion binding [GO:0030145]; nucleotide binding [GO:0000166]; phosphatase activity [GO:0016791]; dephosphorylation [GO:0016311]; pyrimidine nucleobase salvage [GO:0043100]; response to xenobiotic stimulus [GO:0009410]; thymine metabolic process [GO:0019859]	GO:0008253; GO:0005737; GO:0016311; GO:0030145; GO:0000166; GO:0016791; GO:0043100; GO:0009410; GO:0019859
Mn	P64636	b3399	yrfG	GMP/IMP nucleotidase; physiological role unknown; HAD8	n.s.	n.s.	2.0209	n.s.	n.s.	n.s.	GMP 5'-nucleotidase activity [GO:0050484]; IMP 5'-nucleotidase activity [GO:0050483]; magnesium ion binding [GO:0000287]; manganese ion binding [GO:0030145]; purine nucleosidase activity [GO:0008477]; dephosphorylation [GO:0016311]	GO:0050484; GO:0050483; GO:0016311; GO:0000287; GO:0030145; GO:0008477
					16	4	2	17	12	0	count: up-regulated
					0.285714	0.0714286	0.0357143	0.303571	0.214286	0	% of total up-regulated
					12	10	1	8	8	0	count: down-regulated
					0.214286	0.178571	0.0178571	0.142857	0.142857	0	% of total down-regulated
					28	42	53	31	36	56	count: no-change
					0.5	0.75	0.946429	0.553571	0.642857	1	% of total with no-change
					56	56	56	56	56	56	total gene count
Nickel (Ni) binding proteins = 17 rows (GO:0016151)
metal	UniProt_ID	gene_ID	gene_name	product_description	Hg_t10	Hg_t30	Hg_t60	PMA_t10	PMA_t30	PMA_t60	GO_description	GO_ID
Ni	P0A703	b2991	hybF	Accessory protein required for the maturation of hydrogenases 1 and 2; may be involved in nickel incorporation	n.s.	n.s.	-2.74194	2.18868	n.s.	n.s.	nickel cation binding [GO:0016151]; zinc ion binding [GO:0008270]; cellular protein modification process [GO:0006464]; protein maturation [GO:0051604]	GO:0006464; GO:0016151; GO:0051604; GO:0008270
Ni	P16431	b2721	hycE	Hydrogenase 3 large subunit, [NiFe] cluster; heterodimer	n.s.	n.s.	n.s.	n.s.	n.s.	n.s.	4 iron, 4 sulfur cluster binding [GO:0051539]; NAD binding [GO:0051287]; NADH dehydrogenase (ubiquinone) activity [GO:0008137]; nickel cation binding [GO:0016151]; quinone binding [GO:0048038]	GO:0051539; GO:0051287; GO:0008137; GO:0016151; GO:0048038
Ni	P77329	b2487	hyfG	Putative hydrogenase 4 component G; membrane protein of Hyf electron transfer complex of FHL system	n.s.	n.s.	n.s.	n.s.	-2.23729	n.s.	4 iron, 4 sulfur cluster binding [GO:0051539]; NAD binding [GO:0051287]; NADH dehydrogenase (ubiquinone) activity [GO:0008137]; nickel cation binding [GO:0016151]; quinone binding [GO:0048038]	GO:0051539; GO:0051287; GO:0008137; GO:0016151; GO:0048038
Ni	P0A700	b2726	hypA	Hydrogenase 3 accessory protein required for activity; zinc metalloproein	-6.3	-12.1111	-11.05	-2.5	-6.04255	n.s.	extrinsic component of cytoplasmic side of plasma membrane [GO:0031234]; nickel cation binding [GO:0016151]; zinc ion binding [GO:0008270]; cellular protein modification process [GO:0006464]; protein maturation [GO:0051604]	GO:0006464; GO:0031234; GO:0016151; GO:0051604; GO:0008270
Ni	P0AAN3	b2727	hypB	Required for metallocenter assembly in Hydrogenases 1,2,3; guanine-nucleotide-binding protein; Ni donor for Hyd-3 large subunit; homodimeric	-12.4839	-17.0714	-12.9813	-3.55187	-11.2378	n.s.	GTP binding [GO:0005525]; GTPase activity [GO:0003924]; nickel cation binding [GO:0016151]; zinc ion binding [GO:0008270]; cofactor biosynthetic process [GO:0051188]; protein complex assembly [GO:0006461]; protein maturation [GO:0051604]	GO:0005525; GO:0003924; GO:0051188; GO:0016151; GO:0006461; GO:0051604; GO:0008270
Ni	P0AC81	b1651	gloA	Glyoxalase I, lactoylglutathione lyase, Ni(2+) cofactor; inactivated by zinc; dimeric	5.10458	n.s.	n.s.	n.s.	n.s.	n.s.	cytosol [GO:0005829]; lactoylglutathione lyase activity [GO:0004462]; nickel cation binding [GO:0016151]; methylglyoxal catabolic process to D-lactate [GO:0019243]	GO:0005829; GO:0004462; GO:0019243; GO:0016151
Ni	P0ACD8	b0973	hyaB	Hydrogenase 1 large subunit [NiFe], periplasmic	n.s.	n.s.	-4.48837	n.s.	n.s.	n.s.	membrane [GO:0016020]; plasma membrane [GO:0005886]; ferredoxin hydrogenase activity [GO:0008901]; hydrogenase (acceptor) activity [GO:0033748]; nickel cation binding [GO:0016151]	GO:0008901; GO:0033748; GO:0016020; GO:0016151; GO:0005886
Ni	P0ACE0	b2994	hybC	Hydrogenase 2 [Ni Fe] large subunit, periplasmic	n.s.	-3.11909	-7.56586	n.s.	-2.61861	n.s.	extrinsic component of periplasmic side of plasma membrane [GO:0031236]; ferredoxin hydrogenase activity [GO:0008901]; hydrogenase (acceptor) activity [GO:0033748]; nickel cation binding [GO:0016151]	GO:0031236; GO:0008901; GO:0033748; GO:0016151
Ni	P33590	b3476	nikA	Nickel-binding, heme-binding protein, periplasmic	-39.3191	-52.2333	-18.0568	-60.1176	-140.931	n.s.	ATP-binding cassette (ABC) transporter complex [GO:0043190]; outer membrane-bounded periplasmic space [GO:0030288]; periplasmic space [GO:0042597]; heme binding [GO:0020037]; nickel cation binding [GO:0016151]; transition metal ion binding [GO:0046914]; negative chemotaxis [GO:0050919]; nickel cation transport [GO:0015675]; transmembrane transport [GO:0055085]	GO:0043190; GO:0020037; GO:0050919; GO:0016151; GO:0015675; GO:0030288; GO:0042597; GO:0046914; GO:0055085
Ni	P0AFA9	b3478	nikC	Nickel transport system permease	-9.66667	-31.08	-22.8929	-6.70833	-37.5	n.s.	integral component of membrane [GO:0016021]; plasma membrane [GO:0005886]; nickel cation binding [GO:0016151]; nickel cation transmembrane transporter activity [GO:0015099]; nickel cation transmembrane transport [GO:0035444]	GO:0016021; GO:0016151; GO:0035444; GO:0015099; GO:0005886
Ni	P33591	b3477	nikB	Nickel transport system permease	-18.875	-38.1714	-19.9394	-22.3333	-129	n.s.	integral component of membrane [GO:0016021]; plasma membrane [GO:0005886]; nickel cation binding [GO:0016151]; nickel cation transmembrane transporter activity [GO:0015099]; nickel cation transmembrane transport [GO:0035444]	GO:0016021; GO:0016151; GO:0035444; GO:0015099; GO:0005886
Ni	P33593	b3479	nikD	Nickel transport ATP-binding protein	-4.77778	-30.36	-18.8028	-5.16216	-28.6957	n.s.	ATP-binding cassette (ABC) transporter complex [GO:0043190]; ATP binding [GO:0005524]; nickel cation binding [GO:0016151]; nickel-transporting ATPase activity [GO:0015413]	GO:0005524; GO:0043190; GO:0016151; GO:0015413
Ni	P33594	b3480	nikE	Nickel transport ATP-binding protein	-6	-16.4595	-14.6076	-2.84127	-17.7	n.s.	ATP-binding cassette (ABC) transporter complex [GO:0043190]; ATP binding [GO:0005524]; nickel cation binding [GO:0016151]; nickel-transporting ATPase activity [GO:0015413]; cellular response to DNA damage stimulus [GO:0006974]	GO:0005524; GO:0043190; GO:0006974; GO:0016151; GO:0015413
Ni	P0A6Z6	b3481	nikR	Nickel-responsive regulator of the nik operon; homodimer	3.28972	n.s.	n.s.	n.s.	n.s.	n.s.	DNA binding [GO:0003677]; nickel cation binding [GO:0016151]; sequence-specific DNA binding transcription factor activity [GO:0003700]; regulation of transcription, DNA-templated [GO:0006355]; response to nickel cation [GO:0010045]; transcription, DNA-templated [GO:0006351]	GO:0003677; GO:0016151; GO:0006355; GO:0010045; GO:0003700; GO:0006351
Ni	P76469	b2245	rhmA	2-keto-3-deoxy-L-rhamnonate aldolase	2.46875	n.s.	n.s.	3.45714	2.33333	n.s.	cytoplasm [GO:0005737]; aldehyde-lyase activity [GO:0016832]; magnesium ion binding [GO:0000287]; nickel cation binding [GO:0016151]; carbohydrate metabolic process [GO:0005975]; cellular aromatic compound metabolic process [GO:0006725]	GO:0016832; GO:0005975; GO:0006725; GO:0005737; GO:0000287; GO:0016151
Ni	P0A9K9	b3349	slyD	FKBP-type peptidyl-prolyl cis-trans isomerase; metal ion regulated; overexpression causes filamentation; required to stabilize E lysis protein of bacteriophage phiX174	2.46914	2.4856	n.s.	n.s.	n.s.	n.s.	cytoplasm [GO:0005737]; cytosol [GO:0005829]; cobalt ion binding [GO:0050897]; copper ion binding [GO:0005507]; FK506 binding [GO:0005528]; nickel cation binding [GO:0016151]; peptidyl-prolyl cis-trans isomerase activity [GO:0003755]; unfolded protein binding [GO:0051082]; zinc ion binding [GO:0008270]; chaperone-mediated protein folding [GO:0061077]; protein maturation [GO:0051604]; protein matu…	GO:0005528; GO:0061077; GO:0050897; GO:0005507; GO:0005737; GO:0005829; GO:0016151; GO:0003755; GO:0051604; GO:0022417; GO:0000413; GO:0042026; GO:0050821; GO:0009408; GO:0051082; GO:0008270
Ni	P0A898	b0659	ybeY	rRNA maturation factor; metal-binding heat shock protein needed for 42C translation; UPF0054 family; required for optimal 30S subunit activity	2.60542	2.29412	n.s.	n.s.	n.s.	n.s.	cytoplasm [GO:0005737]; endoribonuclease activity, producing 3'-phosphomonoesters [GO:0016892]; metalloendopeptidase activity [GO:0004222]; nickel cation binding [GO:0016151]; zinc ion binding [GO:0008270]; endonucleolytic cleavage involved in rRNA processing [GO:0000478]; maturation of SSU-rRNA [GO:0030490]; response to heat [GO:0009408]; ribosomal small subunit biogenesis [GO:0042274]; ribosome…	GO:0005737; GO:0000478; GO:0016892; GO:0030490; GO:0004222; GO:0016151; GO:0006364; GO:0009408; GO:0042274; GO:0042254; GO:0031564; GO:0006412; GO:0008270
					5	2	0	2	1	0	count: up-regulated
					0.294118	0.117647	0	0.117647	0.0588235	0	% of total up-regulated
					7	8	10	7	9	0	count: down-regulated
					0.411765	0.470588	0.588235	0.411765	0.529412	0	% of total down-regulated
					5	7	7	8	7	17	count: no-change
					0.294118	0.411765	0.411765	0.470588	0.411765	1	% of total with no-change
					17	17	17	17	17	17	total gene count
Zinc (Zn) binding proteins = 152 rows (GO:0008270)
metal	UniProt_ID	gene_ID	gene_name	product_description	Hg_t10	Hg_t30	Hg_t60	PMA_t10	PMA_t30	PMA_t60	GO_description	GO_ID
Zn	P0A9Q5	b2316	accD	Acetyl-CoA carboxylase, carboxyltransferase beta subunit	n.s.	n.s.	n.s.	2.84045	2.73032	n.s.	acetate CoA-transferase complex [GO:0009329]; cytosol [GO:0005829]; acetyl-CoA carboxylase activity [GO:0003989]; ATP binding [GO:0005524]; DNA binding [GO:0003677]; mRNA binding [GO:0003729]; zinc ion binding [GO:0008270]; fatty acid biosynthetic process [GO:0006633]; long-chain fatty acid biosynthetic process [GO:0042759]; malonyl-CoA biosynthetic process [GO:2001295]; negative regulation of tr…	GO:0005524; GO:0003677; GO:0009329; GO:0003989; GO:0005829; GO:0006633; GO:0042759; GO:0003729; GO:2001295; GO:0017148; GO:0008270
Zn	P0A6A3	b2296	ackA	Acetate kinase, produces acetyl phosphate; mutants are fluoroacetate resistant; creBC regulon; binds Zn(II)	n.s.	-2.61492	-3.4933	n.s.	n.s.	n.s.	cytosol [GO:0005829]; membrane [GO:0016020]; acetate kinase activity [GO:0008776]; ATP binding [GO:0005524]; magnesium ion binding [GO:0000287]; zinc ion binding [GO:0008270]; acetate biosynthetic process [GO:0019413]; acetate metabolic process [GO:0006083]; acetyl-CoA biosynthetic process [GO:0006085]; propionate biosynthetic process [GO:0019542]; single-species biofilm formation on inanimate su…	GO:0005524; GO:0019413; GO:0008776; GO:0006083; GO:0006085; GO:0005829; GO:0000287; GO:0016020; GO:0019542; GO:0044011; GO:0008270
Zn	P26646	b3253	acuI	Putative acryloyl-CoA reductase	n.s.	n.s.	-3.16425	n.s.	n.s.	n.s.	cytoplasm [GO:0005737]; acryloyl-CoA reductase (NADP+) activity [GO:0043957]; zinc ion binding [GO:0008270]	GO:0043957; GO:0005737; GO:0008270
Zn	P06134	b2213	ada	O6-methylguanine-DNA methyltransferase, transcription factor; inducible; DNA repair against methylating and alkylating agents; binds Zn(II)	n.s.	n.s.	n.s.	n.s.	n.s.	n.s.	damaged DNA binding [GO:0003684]; methylated-DNA-[protein]-cysteine S-methyltransferase activity [GO:0003908]; sequence-specific DNA binding [GO:0043565]; sequence-specific DNA binding transcription factor activity [GO:0003700]; zinc ion binding [GO:0008270]; DNA dealkylation involved in DNA repair [GO:0006307]; DNA demethylation [GO:0080111]; transcription, DNA-templated [GO:0006351]	GO:0006307; GO:0080111; GO:0003684; GO:0003908; GO:0043565; GO:0003700; GO:0006351; GO:0008270
Zn	P22333	b1623	add	Adenosine deaminase	n.s.	-5.2268	-4.70418	n.s.	-2.75417	n.s.	cytosol [GO:0005829]; adenosine deaminase activity [GO:0004000]; zinc ion binding [GO:0008270]; adenosine catabolic process [GO:0006154]; cellular response to DNA damage stimulus [GO:0006974]; hypoxanthine biosynthetic process [GO:0046101]; hypoxanthine salvage [GO:0043103]; inosine biosynthetic process [GO:0046103]; purine nucleotide interconversion [GO:0015950]; purine nucleotide salvage [GO:00…	GO:0006154; GO:0004000; GO:0006974; GO:0005829; GO:0046101; GO:0043103; GO:0046103; GO:0015950; GO:0032261; GO:0009168; GO:0008270
Zn	P39451	b1478	adhP	Ethanol-active dehydrogenase/acetaldehyde-active reductase	n.s.	n.s.	n.s.	n.s.	n.s.	n.s.	alcohol dehydrogenase (NAD) activity [GO:0004022]; zinc ion binding [GO:0008270]; acetaldehyde catabolic process [GO:0046187]; cellular response to DNA damage stimulus [GO:0006974]; response to ethanol [GO:0045471]	GO:0046187; GO:0004022; GO:0006974; GO:0045471; GO:0008270
Zn	P27250	b4269	ahr	Predicted alcohol dehydrogenase, Zn-dependent and NAD(P)-binding	3.17105	5.24242	4.31048	2.77108	3.2087	n.s.	alcohol dehydrogenase (NADP+) activity [GO:0008106]; zinc ion binding [GO:0008270]; fatty acid metabolic process [GO:0006631]	GO:0008106; GO:0006631; GO:0008270
Zn	P0AB71	b2925	fbaA	Fructose 1,6-bisphosphate aldolase, class II; binds Zn(II); homodimeric	n.s.	-4.6646	n.s.	-2.57752	-5.33384	n.s.	cytosol [GO:0005829]; fructose-bisphosphate aldolase activity [GO:0004332]; zinc ion binding [GO:0008270]; glycolytic process [GO:0006096]	GO:0005829; GO:0004332; GO:0006096; GO:0008270
Zn	P77671	b0512	allB	Allantoinase: allantoin for anaerobic nitrogen; tetrameric	n.s.	n.s.	n.s.	n.s.	n.s.	n.s.	cytoplasm [GO:0005737]; allantoinase activity [GO:0004038]; cobalt ion binding [GO:0050897]; zinc ion binding [GO:0008270]; allantoin assimilation pathway [GO:0009442]; purine nucleobase metabolic process [GO:0006144]	GO:0009442; GO:0004038; GO:0050897; GO:0005737; GO:0006144; GO:0008270
Zn	P75820	b0867	amiD	1,6-anhydro-N-acetylmuramyl-L-alanine amidase, Zn-dependent; verified OM lipoprotein	n.s.	n.s.	n.s.	n.s.	n.s.	n.s.	cell outer membrane [GO:0009279]; outer membrane [GO:0019867]; N-acetyl-anhydromuramoyl-L-alanine amidase activity [GO:0009392]; N-acetylmuramoyl-L-alanine amidase activity [GO:0008745]; zinc ion binding [GO:0008270]; cell wall organization [GO:0071555]; peptidoglycan catabolic process [GO:0009253]	GO:0009392; GO:0008745; GO:0009279; GO:0071555; GO:0019867; GO:0009253; GO:0008270
Zn	P04825	b0932	pepN	Aminopeptidase N	n.s.	n.s.	n.s.	n.s.	n.s.	n.s.	plasma membrane [GO:0005886]; aminopeptidase activity [GO:0004177]; identical protein binding [GO:0042802]; metallopeptidase activity [GO:0008237]; zinc ion binding [GO:0008270]; peptide catabolic process [GO:0043171]	GO:0004177; GO:0042802; GO:0008237; GO:0043171; GO:0005886; GO:0008270
Zn	P08203	b0061	araD	L-ribulose-5-phosphate 4-epimerase	n.s.	n.s.	n.s.	n.s.	n.s.	n.s.	cytosol [GO:0005829]; L-ribulose-phosphate 4-epimerase activity [GO:0008742]; zinc ion binding [GO:0008270]; L-arabinose catabolic process to xylulose 5-phosphate [GO:0019569]; L-lyxose metabolic process [GO:0019324]	GO:0019569; GO:0019324; GO:0008742; GO:0005829; GO:0008270
Zn	P23908	b3957	argE	Acetylornithine deacetylase	n.s.	2.49768	n.s.	n.s.	n.s.	n.s.	cytoplasm [GO:0005737]; acetylornithine deacetylase activity [GO:0008777]; cobalt ion binding [GO:0050897]; metallopeptidase activity [GO:0008237]; zinc ion binding [GO:0008270]; arginine biosynthetic process [GO:0006526]	GO:0008777; GO:0006526; GO:0050897; GO:0005737; GO:0008237; GO:0008270
Zn	P07639	b3389	aroB	3-Dehydroquinate synthase	n.s.	n.s.	n.s.	n.s.	n.s.	n.s.	cytoplasm [GO:0005737]; 3-dehydroquinate synthase activity [GO:0003856]; NAD+ binding [GO:0070403]; zinc ion binding [GO:0008270]; aromatic amino acid family biosynthetic process [GO:0009073]; chorismate biosynthetic process [GO:0009423]	GO:0003856; GO:0070403; GO:0009073; GO:0009423; GO:0005737; GO:0008270
Zn	P76215	b1744	astE	Succinylglutamate desuccinylase, arginine catabolism	n.s.	n.s.	9.39394	n.s.	n.s.	n.s.	hydrolase activity, acting on ester bonds [GO:0016788]; succinylglutamate desuccinylase activity [GO:0009017]; zinc ion binding [GO:0008270]; arginine catabolic process to glutamate [GO:0019544]; arginine catabolic process to succinate [GO:0019545]	GO:0019544; GO:0019545; GO:0016788; GO:0009017; GO:0008270
Zn	P66948	b2494	bepA	Periplasmic predicted metalloprotease, required for LoiP localization	n.s.	n.s.	n.s.	n.s.	n.s.	n.s.	membrane [GO:0016020]; outer membrane-bounded periplasmic space [GO:0030288]; metalloendopeptidase activity [GO:0004222]; metallopeptidase activity [GO:0008237]; zinc ion binding [GO:0008270]; chaperone-mediated protein folding [GO:0061077]	GO:0061077; GO:0016020; GO:0004222; GO:0008237; GO:0030288; GO:0008270
Zn	P61517	b0126	can	Carbonic anhydrase, beta class	2.28661	3.56689	2.57565	n.s.	n.s.	n.s.	cytosol [GO:0005829]; carbonate dehydratase activity [GO:0004089]; zinc ion binding [GO:0008270]; carbon utilization [GO:0015976]	GO:0015976; GO:0004089; GO:0005829; GO:0008270
Zn	P0ABF6	b2143	cdd	Cytidine deaminase; 2-deoxycytidine deaminase; mutants are 5-fluorodeoxycytidine resistant; binds Zn(II)	n.s.	n.s.	n.s.	n.s.	n.s.	n.s.	cytosol [GO:0005829]; cytidine deaminase activity [GO:0004126]; deoxycytidine deaminase activity [GO:0047844]; identical protein binding [GO:0042802]; pyrimidine nucleoside binding [GO:0001884]; zinc ion binding [GO:0008270]; cytidine deamination [GO:0009972]; deoxycytidine catabolic process [GO:0006217]; nucleobase-containing small molecule interconversion [GO:0015949]	GO:0004126; GO:0009972; GO:0005829; GO:0006217; GO:0047844; GO:0042802; GO:0015949; GO:0001884; GO:0008270
Zn	P0A6H1	b0438	clpX	ATPase subunit of ClpXP protease; ClpXP degrades ssrA-tagged proteins; molecular chaperone	3.51295	n.s.	n.s.	2.80183	2.6623	n.s.	cytosol [GO:0005829]; ATP binding [GO:0005524]; ATP-dependent peptidase activity [GO:0004176]; ATPase activity [GO:0016887]; identical protein binding [GO:0042802]; zinc ion binding [GO:0008270]; cell division [GO:0051301]; protein folding [GO:0006457]; protein unfolding [GO:0043335]; proteolysis [GO:0006508]; viral process [GO:0016032]	GO:0005524; GO:0004176; GO:0016887; GO:0051301; GO:0005829; GO:0042802; GO:0006457; GO:0043335; GO:0006508; GO:0016032; GO:0008270
Zn	P25524	b0337	codA	Cytosine/isoguanine deaminase	-2.39165	n.s.	n.s.	-2.46202	-2.20677	n.s.	cytosol [GO:0005829]; cytosine deaminase activity [GO:0004131]; ferrous iron binding [GO:0008198]; identical protein binding [GO:0042802]; isoguanine deaminase activity [GO:0035888]; zinc ion binding [GO:0008270]; cytosine catabolic process [GO:0006209]	GO:0006209; GO:0004131; GO:0005829; GO:0008198; GO:0042802; GO:0035888; GO:0008270
Zn	Q46901	b2760	casA	CRISPR RNA (crRNA) containing Cascade antiviral complex	n.s.	n.s.	n.s.	n.s.	n.s.	n.s.	protein complex [GO:0043234]; DNA binding [GO:0003677]; RNA binding [GO:0003723]; zinc ion binding [GO:0008270]; defense response to virus [GO:0051607]	GO:0003677; GO:0003723; GO:0051607; GO:0043234; GO:0008270
Zn	P76113	b1449	curA	Curcumin/dihydrocurcumin reductase, NADPH-dependent	n.s.	n.s.	n.s.	n.s.	n.s.	n.s.	oxidoreductase activity, acting on the CH-CH group of donors, NAD or NADP as acceptor [GO:0016628]; zinc ion binding [GO:0008270]	GO:0016628; GO:0008270
Zn	P0ABE9	b0339	cynT	Carbonic anhydrase, beta class	n.s.	n.s.	n.s.	n.s.	n.s.	n.s.	cytoplasm [GO:0005737]; carbonate dehydratase activity [GO:0004089]; identical protein binding [GO:0042802]; zinc ion binding [GO:0008270]; carbon utilization [GO:0015976]; cyanate catabolic process [GO:0009440]	GO:0015976; GO:0004089; GO:0009440; GO:0005737; GO:0042802; GO:0008270
Zn	P0AED7	b2472	dapE	N-succinyl-diaminopimelate desuccinylase, DAP/lysine biosynthesis, contains Zn(2+)/Co(2+)	n.s.	n.s.	n.s.	n.s.	n.s.	n.s.	cytosol [GO:0005829]; cobalt ion binding [GO:0050897]; metallopeptidase activity [GO:0008237]; succinyl-diaminopimelate desuccinylase activity [GO:0009014]; zinc ion binding [GO:0008270]; diaminopimelate biosynthetic process [GO:0019877]; lysine biosynthetic process via diaminopimelate [GO:0009089]	GO:0050897; GO:0005829; GO:0019877; GO:0009089; GO:0008237; GO:0009014; GO:0008270
Zn	P77790	b1488	ddpX	D-Ala-D-Ala dipeptidase	n.s.	n.s.	n.s.	n.s.	n.s.	n.s.	cell wall [GO:0005618]; cytoplasm [GO:0005737]; dipeptidase activity [GO:0016805]; zinc D-Ala-D-Ala carboxypeptidase activity [GO:0009046]; zinc ion binding [GO:0008270]; cell wall organization [GO:0071555]; peptidoglycan biosynthetic process [GO:0009252]; response to starvation [GO:0042594]	GO:0005618; GO:0071555; GO:0005737; GO:0016805; GO:0009252; GO:0042594; GO:0009046; GO:0008270
Zn	P0A6K3	b3287	def	Peptide deformylase; N-formylmethionylaminoacyl-tRNA deformylase	8.32334	2.02453	n.s.	3.24985	2.48143	n.s.	cytosol [GO:0005829]; ferrous iron binding [GO:0008198]; hydrolase activity [GO:0016787]; peptide deformylase activity [GO:0042586]; ribosome binding [GO:0043022]; zinc ion binding [GO:0008270]; co-translational protein modification [GO:0043686]; N-terminal protein amino acid modification [GO:0031365]; peptidyl-methionine modification [GO:0018206]; translation [GO:0006412]	GO:0031365; GO:0043686; GO:0005829; GO:0008198; GO:0016787; GO:0042586; GO:0018206; GO:0043022; GO:0006412; GO:0008270
Zn	P0ABS1	b0145	dksA	RNAP-binding protein modulating ppGpp and iNTP regulation; reduces open complex half-life on rRNA promoters; removes transcriptional roadblocks to replication	2.40113	3.77044	n.s.	3.68638	4.97691	n.s.	cytoplasm [GO:0005737]; cytosol [GO:0005829]; zinc ion binding [GO:0008270]; regulation of gene expression [GO:0010468]	GO:0005737; GO:0005829; GO:0010468; GO:0008270
Zn	P0A9P0	b0116	lpd	Lipoamide dehydrogenase, NADH-dependent; E3 component of pyruvate and 2-oxoglutarate dehydrogenase complexes; also functions as glycine cleavage system L protein; binds Zn(II)	n.s.	2.34018	n.s.	n.s.	n.s.	n.s.	cytoplasm [GO:0005737]; cytosol [GO:0005829]; membrane [GO:0016020]; plasma membrane [GO:0005886]; dihydrolipoyl dehydrogenase activity [GO:0004148]; disulfide oxidoreductase activity [GO:0015036]; flavin adenine dinucleotide binding [GO:0050660]; identical protein binding [GO:0042802]; zinc ion binding [GO:0008270]; 2-oxoglutarate metabolic process [GO:0006103]; cell redox homeostasis [GO:004545…	GO:0006103; GO:0045454; GO:0005737; GO:0005829; GO:0004148; GO:0015036; GO:0050660; GO:0019464; GO:0006096; GO:0042802; GO:0016020; GO:0055114; GO:0005886; GO:0006090; GO:0006979; GO:0008270
Zn	P0ABS5	b3066	dnaG	Primase for DNA replication; primer synthesis for leading- and lagging-strand synthesis; binds Zn(II)	-2.30096	n.s.	n.s.	n.s.	n.s.	n.s.	cytoplasm [GO:0005737]; primosome complex [GO:1990077]; DNA binding [GO:0003677]; DNA primase activity [GO:0003896]; magnesium ion binding [GO:0000287]; zinc ion binding [GO:0008270]; DNA replication, synthesis of RNA primer [GO:0006269]	GO:0003677; GO:0003896; GO:0006269; GO:0005737; GO:0000287; GO:1990077; GO:0008270
Zn	P08622	b0015	dnaJ	DnaK co-chaperone HSP40; DNA-binding protein; stress-related DNA biosynthesis, responsive to heat shock; binds Zn(II)	5.62444	n.s.	n.s.	n.s.	n.s.	n.s.	cytoplasm [GO:0005737]; membrane [GO:0016020]; ATP binding [GO:0005524]; chaperone binding [GO:0051087]; protein disulfide isomerase activity [GO:0003756]; unfolded protein binding [GO:0051082]; zinc ion binding [GO:0008270]; DNA replication [GO:0006260]; protein folding [GO:0006457]; protein refolding [GO:0042026]; protein unfolding [GO:0043335]; response to heat [GO:0009408]	GO:0005524; GO:0006260; GO:0051087; GO:0005737; GO:0016020; GO:0003756; GO:0006457; GO:0042026; GO:0043335; GO:0009408; GO:0051082; GO:0008270
Zn	P0A6Y8	b0014	dnaK	Hsp70 molecular chaperone, heat-inducible; bichaperone with ClpB for protein disaggregation	5.02825	n.s.	n.s.	n.s.	n.s.	n.s.	cytoplasm [GO:0005737]; cytosol [GO:0005829]; membrane [GO:0016020]; plasma membrane [GO:0005886]; ADP binding [GO:0043531]; ATP binding [GO:0005524]; protein binding involved in protein folding [GO:0044183]; unfolded protein binding [GO:0051082]; zinc ion binding [GO:0008270]; cellular response to unfolded protein [GO:0034620]; chaperone cofactor-dependent protein refolding [GO:0070389]; chapero…	GO:0043531; GO:0005524; GO:0006260; GO:0034620; GO:0070389; GO:0051085; GO:0005737; GO:0005829; GO:0016020; GO:0005886; GO:0044183; GO:0006461; GO:0043241; GO:0043335; GO:0009408; GO:0051082; GO:0008270
Zn	P0A6P1	b0170	tsf	EF-Ts, Elongation Factor-Translation, stable; exchanges GDP for GTP in EF-Tu-GDP complex; binds Zn(II); subunit of RNA phage Q beta replicase	n.s.	n.s.	n.s.	n.s.	n.s.	n.s.	cytoplasm [GO:0005737]; cytosol [GO:0005829]; membrane [GO:0016020]; guanyl-nucleotide exchange factor activity [GO:0005085]; translation elongation factor activity [GO:0003746]; zinc ion binding [GO:0008270]; positive regulation of GTPase activity [GO:0043547]; translational elongation [GO:0006414]	GO:0005737; GO:0005829; GO:0005085; GO:0016020; GO:0043547; GO:0003746; GO:0006414; GO:0008270
Zn	P0A6C1	b2159	nfo	AP endodeoxyribonuclease IV; member of soxRS regulon; endonuclease IV	2.37524	2.01799	n.s.	n.s.	n.s.	n.s.	deoxyribonuclease IV (phage-T4-induced) activity [GO:0008833]; DNA binding [GO:0003677]; DNA-(apurinic or apyrimidinic site) lyase activity [GO:0003906]; endonuclease activity [GO:0004519]; phosphoric diester hydrolase activity [GO:0008081]; zinc ion binding [GO:0008270]; base-excision repair [GO:0006284]; non-recombinational repair [GO:0000726]; nucleic acid phosphodiester bond hydrolysis [GO:00…	GO:0003677; GO:0003906; GO:0006284; GO:0008833; GO:0004519; GO:0000726; GO:0090305; GO:0008081; GO:0008270
Zn	P50465	b0714	nei	DNA glycosylase/apurinic lyase, deoxyinosine-specific; endonuclease VIII	n.s.	n.s.	n.s.	n.s.	n.s.	n.s.	damaged DNA binding [GO:0003684]; DNA-(apurinic or apyrimidinic site) lyase activity [GO:0003906]; oxidized pyrimidine nucleobase lesion DNA N-glycosylase activity [GO:0000703]; zinc ion binding [GO:0008270]; base-excision repair [GO:0006284]; nucleotide-excision repair [GO:0006289]	GO:0003906; GO:0006284; GO:0003684; GO:0006289; GO:0000703; GO:0008270
Zn	P76541	b2439	eutL	Ethanolamine catabolic microcompartment shell protein; forms a 2-dimensional protein membrane	n.s.	n.s.	n.s.	n.s.	n.s.	n.s.	ethanolamine degradation polyhedral organelle [GO:0031471]; structural molecule activity [GO:0005198]; zinc ion binding [GO:0008270]; ethanolamine catabolic process [GO:0046336]; response to external stimulus [GO:0009605]	GO:0046336; GO:0031471; GO:0009605; GO:0005198; GO:0008270
Zn	P0ABY7	b1891	flhC	Transcriptional activator of flagellar class II operons; forms heterotetramer with FlhD; CsrA regulon; may be allosteric effector of FlhD	-2.68527	-3.28515	n.s.	n.s.	n.s.	n.s.	cytoplasm [GO:0005737]; DNA binding [GO:0003677]; zinc ion binding [GO:0008270]; bacterial-type flagellum organization [GO:0044781]; negative regulation of transcription, DNA-templated [GO:0045892]; positive regulation of transcription, DNA-templated [GO:0045893]; regulation of bacterial-type flagellum assembly [GO:1902208]; transcription, DNA-templated [GO:0006351]	GO:0003677; GO:0044781; GO:0005737; GO:0045892; GO:0045893; GO:1902208; GO:0006351; GO:0008270
Zn	P05523	b3635	mutM	Formamidopyrimidine-DNA glycosylase/AP lyase; 5'-terminal deoxyribophosphodiesterase; DNA repair; GC to TA; binds Zn(II)	3.75373	2.92793	n.s.	n.s.	n.s.	2.65972	damaged DNA binding [GO:0003684]; DNA N-glycosylase activity [GO:0019104]; DNA-(apurinic or apyrimidinic site) lyase activity [GO:0003906]; endonuclease activity [GO:0004519]; metal ion binding [GO:0046872]; oxidized purine nucleobase lesion DNA N-glycosylase activity [GO:0008534]; oxidized pyrimidine nucleobase lesion DNA N-glycosylase activity [GO:0000703]; zinc ion binding [GO:0008270]; base-e…	GO:0019104; GO:0003906; GO:0006285; GO:0006974; GO:0003684; GO:0004519; GO:0046872; GO:0090305; GO:0006289; GO:0008534; GO:0000703; GO:0008270
Zn	P25437	b0356	frmA	Glutathione-dependent formaldehyde dehydrogenase	3.41785	n.s.	n.s.	n.s.	n.s.	n.s.	cytoplasm [GO:0005737]; cytosol [GO:0005829]; alcohol dehydrogenase activity, zinc-dependent [GO:0004024]; identical protein binding [GO:0042802]; S-(hydroxymethyl)glutathione dehydrogenase activity [GO:0051903]; zinc ion binding [GO:0008270]; ethanol oxidation [GO:0006069]; formaldehyde catabolic process [GO:0046294]	GO:0051903; GO:0004024; GO:0005737; GO:0005829; GO:0006069; GO:0046294; GO:0042802; GO:0008270
Zn	P0AAI3	b3178	ftsH	ATP-dependent membrane protease, complexed with HflCK; regulates lysogeny; mutants are defective in cell growth, septum formation and phage lambda development; mutants rescued by divalent cations; binds Zn(II); hexameric	5.75579	n.s.	n.s.	n.s.	n.s.	n.s.	integral component of membrane [GO:0016021]; plasma membrane [GO:0005886]; ATP binding [GO:0005524]; ATPase activity [GO:0016887]; CTPase activity [GO:0043273]; manganese ion binding [GO:0030145]; metalloendopeptidase activity [GO:0004222]; zinc ion binding [GO:0008270]; protein catabolic process [GO:0030163]; proteolysis [GO:0006508]	GO:0005524; GO:0016887; GO:0043273; GO:0016021; GO:0030145; GO:0004222; GO:0005886; GO:0030163; GO:0006508; GO:0008270
Zn	P0AB87	b2800	fucA	L-fuculose-1-phosphate aldolase	n.s.	n.s.	n.s.	2.5	n.s.	n.s.	aldehyde-lyase activity [GO:0016832]; L-fuculose-phosphate aldolase activity [GO:0008738]; zinc ion binding [GO:0008270]; D-arabinose catabolic process [GO:0019571]; L-fucose catabolic process [GO:0042355]	GO:0019571; GO:0042355; GO:0008738; GO:0016832; GO:0008270
Zn	P0A9A9	b0683	fur	Ferric iron uptake global transcriptional repressor; activated by Fe+2; zinc metalloprotein	12.7476	8.70841	n.s.	n.s.	n.s.	n.s.	cytosol [GO:0005829]; DNA binding [GO:0003677]; sequence-specific DNA binding transcription factor activity [GO:0003700]; zinc ion binding [GO:0008270]; transcription, DNA-templated [GO:0006351]	GO:0003677; GO:0005829; GO:0003700; GO:0006351; GO:0008270
Zn	P09148	b0758	galT	Galactose-1-phosphate uridylyltransferase; Rob regulon, repressed	-3.82533	-8.81148	n.s.	-4.99485	-4.24545	n.s.	cytosol [GO:0005829]; ferrous iron binding [GO:0008198]; galactokinase activity [GO:0004335]; UDP-glucose:hexose-1-phosphate uridylyltransferase activity [GO:0008108]; zinc ion binding [GO:0008270]; carbohydrate phosphorylation [GO:0046835]; galactose catabolic process via UDP-galactose [GO:0033499]	GO:0008108; GO:0046835; GO:0005829; GO:0008198; GO:0004335; GO:0033499; GO:0008270
Zn	P0A9S3	b2091	gatD	Galactitol-1-phosphate dehydrogenase	-7.51304	-12.3878	n.s.	-5.30972	-12.1101	n.s.	cytosol [GO:0005829]; galactitol-1-phosphate 5-dehydrogenase activity [GO:0008868]; identical protein binding [GO:0042802]; oxidoreductase activity, acting on the CH-OH group of donors, NAD or NADP as acceptor [GO:0016616]; zinc ion binding [GO:0008270]; galactitol catabolic process [GO:0019404]	GO:0005829; GO:0019404; GO:0008868; GO:0042802; GO:0016616; GO:0008270
Zn	P0C8J6	b2096	gatY	D-Tagatose-1,6-bisphosphate aldolase, class II; requires GatZ subunit for full activity and stability	-5.23981	-9.75064	-13.1444	-7.64993	-9.54805	n.s.	tagatose-bisphosphate aldolase activity [GO:0009025]; zinc ion binding [GO:0008270]; D-tagatose 6-phosphate catabolic process [GO:2001059]; galactitol catabolic process [GO:0019404]	GO:2001059; GO:0019404; GO:0009025; GO:0008270
Zn	P0A6T5	b2153	folE	GTP cyclohydrolase I	2.10551	n.s.	n.s.	-2.8363	n.s.	n.s.	cytoplasm [GO:0005737]; cytosol [GO:0005829]; protein complex [GO:0043234]; GTP binding [GO:0005525]; GTP cyclohydrolase I activity [GO:0003934]; zinc ion binding [GO:0008270]; 7,8-dihydroneopterin 3'-triphosphate biosynthetic process [GO:0035998]; one-carbon metabolic process [GO:0006730]; queuosine biosynthetic process [GO:0008616]; tetrahydrobiopterin biosynthetic process [GO:0006729]; tetrahy…	GO:0035998; GO:0005525; GO:0003934; GO:0005737; GO:0005829; GO:0006730; GO:0043234; GO:0008616; GO:0006729; GO:0046654; GO:0008270
Zn	P0AC84	b0212	gloB	Glyoxalase II, hydroxyacylglutathione hydrolase, Zn(2+) cofactor	n.s.	-2.42202	n.s.	n.s.	n.s.	n.s.	hydroxyacylglutathione hydrolase activity [GO:0004416]; zinc ion binding [GO:0008270]; glutathione biosynthetic process [GO:0006750]; methylglyoxal catabolic process to D-lactate [GO:0019243]; response to heat [GO:0009408]	GO:0006750; GO:0004416; GO:0019243; GO:0009408; GO:0008270
Zn	P0A6F3	b3926	glpK	Glycerol kinase	-4.40046	-4.26157	n.s.	-6.6525	-7.49656	n.s.	cytoplasm [GO:0005737]; cytosol [GO:0005829]; ATP binding [GO:0005524]; glycerol kinase activity [GO:0004370]; metal ion binding [GO:0046872]; zinc ion binding [GO:0008270]; cellular response to DNA damage stimulus [GO:0006974]; glycerol catabolic process [GO:0019563]; glycerol metabolic process [GO:0006071]; glycerol-3-phosphate metabolic process [GO:0006072]; phosphorylation [GO:0016310]	GO:0005524; GO:0006974; GO:0005737; GO:0005829; GO:0019563; GO:0004370; GO:0006071; GO:0006072; GO:0046872; GO:0016310; GO:0008270
Zn	P27305	b0144	gluQ	Glutamyl-queuosine tRNA(Asp) synthase	-3.27941	n.s.	n.s.	-3.4069	n.s.	n.s.	cytoplasm [GO:0005737]; aminoacyl-tRNA ligase activity [GO:0004812]; ATP binding [GO:0005524]; zinc ion binding [GO:0008270]; tRNA aminoacylation [GO:0043039]; tRNA wobble base modification [GO:0002097]	GO:0005524; GO:0004812; GO:0005737; GO:0043039; GO:0002097; GO:0008270
Zn	P0A825	b2551	glyA	Serine hydroxymethyltransferase; binds Zn(II)	n.s.	n.s.	n.s.	n.s.	n.s.	n.s.	cytosol [GO:0005829]; membrane [GO:0016020]; glycine hydroxymethyltransferase activity [GO:0004372]; identical protein binding [GO:0042802]; pyridoxal phosphate binding [GO:0030170]; zinc ion binding [GO:0008270]; glycine biosynthetic process from serine [GO:0019264]; glycine catabolic process [GO:0006546]; L-serine catabolic process [GO:0006565]; tetrahydrofolate interconversion [GO:0035999]	GO:0006565; GO:0005829; GO:0019264; GO:0006546; GO:0004372; GO:0042802; GO:0016020; GO:0030170; GO:0035999; GO:0008270
Zn	P63224	b0222	gmhA	Phosphoheptose isomerase; D-sedoheptulose 7-phosphate isomerase; GDP-heptose biosynthesis; T-phage resistance	2.171	n.s.	n.s.	n.s.	n.s.	n.s.	cytoplasm [GO:0005737]; cytosol [GO:0005829]; carbohydrate binding [GO:0030246]; D-sedoheptulose 7-phosphate isomerase activity [GO:0008968]; zinc ion binding [GO:0008270]; D-glycero-D-manno-heptose 7-phosphate biosynthetic process [GO:2001061]; lipopolysaccharide core region biosynthetic process [GO:0009244]	GO:2001061; GO:0008968; GO:0030246; GO:0005737; GO:0005829; GO:0009244; GO:0008270
Zn	P63228	b0200	gmhB	Heptose 1,7-bisphosphate phosphatase; LPS biosynthesis; HAD20	2.22857	n.s.	n.s.	n.s.	n.s.	n.s.	cytosol [GO:0005829]; D,D-heptose 1,7-bisphosphate phosphatase activity [GO:0034200]; magnesium ion binding [GO:0000287]; zinc ion binding [GO:0008270]; ADP-L-glycero-beta-D-manno-heptose biosynthetic process [GO:0097171]; dephosphorylation [GO:0016311]; lipopolysaccharide core region biosynthetic process [GO:0009244]	GO:0097171; GO:0034200; GO:0005829; GO:0016311; GO:0009244; GO:0000287; GO:0008270
Zn	P76641	b2883	guaD	Guanine deaminase	n.s.	n.s.	n.s.	n.s.	n.s.	n.s.	ammeline aminohydrolase activity [GO:0018756]; guanine deaminase activity [GO:0008892]; zinc ion binding [GO:0008270]; guanine catabolic process [GO:0006147]	GO:0018756; GO:0006147; GO:0008892; GO:0008270
Zn	P31658	b1967	hchA	Glyoxalase III and molecular chaperone Hsp31, heat-inducible; weak aminopeptidase activity; homodimeric	9.39869	n.s.	4.51622	7.04118	6.625	n.s.	cytosol [GO:0005829]; glyoxalase III activity [GO:0019172]; hydrolase activity [GO:0016787]; zinc ion binding [GO:0008270]; lactate biosynthetic process [GO:0019249]; methylglyoxal catabolic process to D-lactate [GO:0019243]; protein refolding [GO:0042026]; response to acidic pH [GO:0010447]; response to methylglyoxal [GO:0051595]	GO:0005829; GO:0019172; GO:0016787; GO:0019249; GO:0019243; GO:0042026; GO:0010447; GO:0051595; GO:0008270
Zn	P0ACB2	b0369	hemB	5-Aminolevulinate dehydratase; also known as porphobilinogen synthase; binds Zn(II)	2.80731	n.s.	n.s.	n.s.	n.s.	n.s.	cytosol [GO:0005829]; metal ion binding [GO:0046872]; porphobilinogen synthase activity [GO:0004655]; zinc ion binding [GO:0008270]; heme biosynthetic process [GO:0006783]; protoporphyrinogen IX biosynthetic process [GO:0006782]	GO:0005829; GO:0006783; GO:0046872; GO:0004655; GO:0006782; GO:0008270
Zn	P06988	b2020	hisD	Histidinol dehydrogenase	3.56208	22.4302	n.s.	-5.58062	-14.5366	n.s.	cytosol [GO:0005829]; histidinol dehydrogenase activity [GO:0004399]; manganese ion binding [GO:0030145]; metal ion binding [GO:0046872]; NAD binding [GO:0051287]; zinc ion binding [GO:0008270]; histidine biosynthetic process [GO:0000105]	GO:0051287; GO:0005829; GO:0000105; GO:0004399; GO:0030145; GO:0046872; GO:0008270
Zn	P23894	b1829	htpX	Zinc metalloprotease HtpX, membrane-bound; cleaves SecY in vivo and in vitro; self-cleaves; M48 family	3.87672	5.8549	n.s.	2.58966	2.76987	n.s.	integral component of membrane [GO:0016021]; plasma membrane [GO:0005886]; metalloendopeptidase activity [GO:0004222]; zinc ion binding [GO:0008270]; proteolysis [GO:0006508]; response to temperature stimulus [GO:0009266]	GO:0016021; GO:0004222; GO:0005886; GO:0006508; GO:0009266; GO:0008270
Zn	P0A703	b2991	hybF	Accessory protein required for the maturation of hydrogenases 1 and 2; may be involved in nickel incorporation	n.s.	n.s.	-2.74194	2.18868	n.s.	n.s.	nickel cation binding [GO:0016151]; zinc ion binding [GO:0008270]; cellular protein modification process [GO:0006464]; protein maturation [GO:0051604]	GO:0006464; GO:0016151; GO:0051604; GO:0008270
Zn	P0A700	b2726	hypA	Hydrogenase 3 accessory protein required for activity; zinc metalloproein	-6.3	-12.1111	-11.05	-2.5	-6.04255	n.s.	extrinsic component of cytoplasmic side of plasma membrane [GO:0031234]; nickel cation binding [GO:0016151]; zinc ion binding [GO:0008270]; cellular protein modification process [GO:0006464]; protein maturation [GO:0051604]	GO:0006464; GO:0031234; GO:0016151; GO:0051604; GO:0008270
Zn	P0AAN3	b2727	hypB	Required for metallocenter assembly in Hydrogenases 1,2,3; guanine-nucleotide-binding protein; Ni donor for Hyd-3 large subunit; homodimeric	-12.4839	-17.0714	-12.9813	-3.55187	-11.2378	n.s.	GTP binding [GO:0005525]; GTPase activity [GO:0003924]; nickel cation binding [GO:0016151]; zinc ion binding [GO:0008270]; cofactor biosynthetic process [GO:0051188]; protein complex assembly [GO:0006461]; protein maturation [GO:0051604]	GO:0005525; GO:0003924; GO:0051188; GO:0016151; GO:0006461; GO:0051604; GO:0008270
Zn	P30131	b2712	hypF	Hydrogenases 1,2,3 accessory protein; required for CN ligand synthesis at the metallocenter; HypF carbamoyltransferase activity forms thiocarbamate at terminal Cys of HypE; monomeric	-2.65455	-3.0506	-3.36905	-3.24832	-7.2439	n.s.	carboxyl- or carbamoyltransferase activity [GO:0016743]; double-stranded RNA binding [GO:0003725]; zinc ion binding [GO:0008270]; protein carbamoylation [GO:0046944]; protein maturation [GO:0051604]	GO:0016743; GO:0003725; GO:0046944; GO:0051604; GO:0008270
Zn	P39377	b4328	iadA	Isoaspartyl dipeptidase	n.s.	n.s.	n.s.	n.s.	n.s.	n.s.	cytoplasm [GO:0005737]; cytosol [GO:0005829]; beta-aspartyl-peptidase activity [GO:0008798]; hydrolase activity, acting on carbon-nitrogen (but not peptide) bonds [GO:0016810]; metallopeptidase activity [GO:0008237]; zinc ion binding [GO:0008270]	GO:0008798; GO:0005737; GO:0005829; GO:0016810; GO:0008237; GO:0008270
Zn	P39346	b4267	idnD	L-Idonate 5-dehydrogenase	n.s.	n.s.	n.s.	n.s.	n.s.	n.s.	L-idonate 5-dehydrogenase activity [GO:0050572]; zinc ion binding [GO:0008270]; D-gluconate metabolic process [GO:0019521]; L-idonate catabolic process [GO:0046183]	GO:0019521; GO:0050572; GO:0046183; GO:0008270
Zn	P0A7A9	b4226	ppa	Inorganic pyrophosphatase; binds Zn(II); homohexameric, dimer of trimers	n.s.	n.s.	n.s.	n.s.	n.s.	n.s.	cytosol [GO:0005829]; membrane [GO:0016020]; inorganic diphosphatase activity [GO:0004427]; magnesium ion binding [GO:0000287]; triphosphatase activity [GO:0050355]; zinc ion binding [GO:0008270]; phosphate-containing compound metabolic process [GO:0006796]	GO:0005829; GO:0004427; GO:0000287; GO:0016020; GO:0006796; GO:0050355; GO:0008270
Zn	P62617	b2746	ispF	2-C-methyl-D-erythritol 2,4-cyclodiphosphate (MECP) synthase; alternative nonmevalonate (DXP) pathway for terpenoid biosynthesis; essential gene; trimeric	-2.65292	n.s.	n.s.	n.s.	n.s.	n.s.	2-C-methyl-D-erythritol 2,4-cyclodiphosphate synthase activity [GO:0008685]; identical protein binding [GO:0042802]; manganese ion binding [GO:0030145]; metal ion binding [GO:0046872]; zinc ion binding [GO:0008270]; isopentenyl diphosphate biosynthetic process, methylerythritol 4-phosphate pathway [GO:0019288]; terpenoid biosynthetic process [GO:0016114]; ubiquinone biosynthetic process [GO:00067…	GO:0008685; GO:0042802; GO:0019288; GO:0030145; GO:0046872; GO:0016114; GO:0006744; GO:0008270
Zn	P0AB74	b3137	kbaY	Ketose 1,6-bisphosphate aldolase, class II; D-tagatose 1,6-bisphosphate aldolase; requires KbaZ subunit for full activity and stability	n.s.	n.s.	n.s.	n.s.	n.s.	n.s.	cytosol [GO:0005829]; tagatose-bisphosphate aldolase activity [GO:0009025]; zinc ion binding [GO:0008270]; carbohydrate metabolic process [GO:0005975]; D-tagatose 6-phosphate catabolic process [GO:2001059]	GO:2001059; GO:0005975; GO:0005829; GO:0009025; GO:0008270
Zn	Q46938	b2843	kduI	4-deoxy-L-threo-5-hexosulose-uronate ketol-isomerase; 5-keto-4-deoxyuronate isomerase	n.s.	n.s.	n.s.	n.s.	n.s.	n.s.	cytosol [GO:0005829]; 4-deoxy-L-threo-5-hexosulose-uronate ketol-isomerase activity [GO:0008697]; identical protein binding [GO:0042802]; metal ion binding [GO:0046872]; zinc ion binding [GO:0008270]; D-galacturonate catabolic process [GO:0019698]; D-glucuronate catabolic process [GO:0042840]; pectin catabolic process [GO:0045490]	GO:0008697; GO:0019698; GO:0042840; GO:0005829; GO:0042802; GO:0046872; GO:0045490; GO:0008270
Zn	P23331	b1238	tdk	Deoxythymidine kinase	n.s.	2.17323	n.s.	n.s.	2.19865	n.s.	cytosol [GO:0005829]; ATP binding [GO:0005524]; thymidine kinase activity [GO:0004797]; zinc ion binding [GO:0008270]; deoxyribonucleoside monophosphate biosynthetic process [GO:0009157]; DNA biosynthetic process [GO:0071897]; DNA metabolic process [GO:0006259]	GO:0005524; GO:0071897; GO:0006259; GO:0005829; GO:0009157; GO:0004797; GO:0008270
Zn	P39400	b4358	lgoD	L-galactonate oxidoreductase; L-galactonate catabolism	n.s.	n.s.	n.s.	4.80952	2.76316	n.s.	oxidoreductase activity, acting on the CH-OH group of donors, NAD or NADP as acceptor [GO:0016616]; zinc ion binding [GO:0008270]; L-galactonate catabolic process [GO:0034195]	GO:0034195; GO:0016616; GO:0008270
Zn	P0A725	b0096	lpxC	Lipid A synthesis, UDP-3-O-(R-3-hydroxymyristoyl)-N-acetylglucosamine deacetylase; zinc metalloamidase; cell envelope and cell separation	6.08046	3.35503	n.s.	6.09434	4.57768	n.s.	cytoplasm [GO:0005737]; deacetylase activity [GO:0019213]; iron ion binding [GO:0005506]; UDP-3-O-[3-hydroxymyristoyl] N-acetylglucosamine deacetylase activity [GO:0008759]; zinc ion binding [GO:0008270]; lipid A biosynthetic process [GO:0009245]	GO:0008759; GO:0005737; GO:0019213; GO:0005506; GO:0009245; GO:0008270
Zn	P00946	b1613	manA	Mannose-6-phosphate isomerase	n.s.	-2.0231	n.s.	-4.37549	-4.58145	n.s.	cytosol [GO:0005829]; mannose-6-phosphate isomerase activity [GO:0004476]; zinc ion binding [GO:0008270]; colanic acid biosynthetic process [GO:0009242]; GDP-mannose biosynthetic process [GO:0009298]; mannose catabolic process [GO:0019309]	GO:0009298; GO:0009242; GO:0005829; GO:0019309; GO:0004476; GO:0008270
Zn	P25665	b3829	metE	Methionine synthase, cobalamin-independent; 5-methyltetrahydropteroyltriglutamate-homocysteine methyltransferase; binds Zn(II)	n.s.	-5.66302	n.s.	-10.4058	-187.037	10.8157	cytosol [GO:0005829]; 5-methyltetrahydropteroyltriglutamate-homocysteine S-methyltransferase activity [GO:0003871]; methionine synthase activity [GO:0008705]; protein methyltransferase activity [GO:0008276]; zinc ion binding [GO:0008270]; homocysteine metabolic process [GO:0050667]; methionine biosynthetic process [GO:0009086]; protein methylation [GO:0006479]; tetrahydrofolate interconversion [G…	GO:0003871; GO:0005829; GO:0050667; GO:0009086; GO:0008705; GO:0006479; GO:0008276; GO:0035999; GO:0008270
Zn	P13009	b4019	metH	Methionine synthase, cobalamin-dependent; 5-methyltetrahydrofolate-homocysteine methyltransferase; binds Zn(II)	n.s.	n.s.	n.s.	n.s.	n.s.	n.s.	cytoplasm [GO:0005737]; cytosol [GO:0005829]; cobalamin binding [GO:0031419]; methionine synthase activity [GO:0008705]; protein methyltransferase activity [GO:0008276]; S-adenosylmethionine-homocysteine S-methyltransferase activity [GO:0008898]; zinc ion binding [GO:0008270]; homocysteine metabolic process [GO:0050667]; methionine biosynthetic process [GO:0009086]; protein methylation [GO:000647…	GO:0008898; GO:0031419; GO:0005737; GO:0005829; GO:0050667; GO:0009086; GO:0008705; GO:0006479; GO:0008276; GO:0035999; GO:0008270
Zn	P54746	b0732	mngB	alpha-Mannosidase, 2-O-alpha-mannosyl-D-glycerate catabolism	n.s.	n.s.	n.s.	n.s.	n.s.	n.s.	alpha-mannosidase activity [GO:0004559]; carbohydrate binding [GO:0030246]; zinc ion binding [GO:0008270]; mannose metabolic process [GO:0006013]	GO:0004559; GO:0030246; GO:0006013; GO:0008270
Zn	P12282	b0826	moeB	Molybdopterin-synthase sulfurylase; adenylation of MoaD C-terminus; chlorate resistance; zinc-containing enyzyme	n.s.	n.s.	n.s.	-2.08123	-2.1134	n.s.	cytosol [GO:0005829]; ATP binding [GO:0005524]; magnesium ion binding [GO:0000287]; molybdopterin-synthase adenylyltransferase activity [GO:0061605]; nucleotidyltransferase activity [GO:0016779]; small protein activating enzyme activity [GO:0008641]; zinc ion binding [GO:0008270]; cellular protein modification process [GO:0006464]; Mo-molybdopterin cofactor biosynthetic process [GO:0006777]	GO:0005524; GO:0006777; GO:0006464; GO:0005829; GO:0000287; GO:0061605; GO:0016779; GO:0008641; GO:0008270
Zn	P0ACV6	b1326	mpaA	Murein peptide amidase A; murein tripeptide hydrolysis, cleaves glutamyl-DAP bond	n.s.	n.s.	n.s.	2.84154	n.s.	n.s.	amidase activity [GO:0004040]; murein tripeptide carboxypeptidase activity [GO:0061473]; zinc ion binding [GO:0008270]; glycopeptide catabolic process [GO:0009050]; peptidoglycan catabolic process [GO:0009253]	GO:0004040; GO:0009050; GO:0061473; GO:0009253; GO:0008270
Zn	P0A746	b1778	msrB	Methionine sulfoxide reductase B; specific for met-R-(o) diastereoisomers within proteins; mutant is cadmium sensitive; free met-R-(o) is inefficiently reduced by MsrB	2.97149	3.3576	n.s.	n.s.	2.09274	n.s.	cytosol [GO:0005829]; iron ion binding [GO:0005506]; peptide-methionine (R)-S-oxide reductase activity [GO:0033743]; zinc ion binding [GO:0008270]; protein repair [GO:0030091]; response to oxidative stress [GO:0006979]	GO:0005829; GO:0005506; GO:0033743; GO:0030091; GO:0006979; GO:0008270
Zn	P0AF18	b0677	nagA	N-acetylglucosamine-6-phosphate deacetylase	n.s.	n.s.	n.s.	n.s.	n.s.	n.s.	N-acetylglucosamine-6-phosphate deacetylase activity [GO:0008448]; zinc ion binding [GO:0008270]; carbohydrate metabolic process [GO:0005975]; N-acetylglucosamine catabolic process [GO:0006046]; N-acetylneuraminate catabolic process [GO:0019262]; protein homotetramerization [GO:0051289]	GO:0006046; GO:0008448; GO:0019262; GO:0005975; GO:0051289; GO:0008270
Zn	P75959	b1119	nagK	N-Acetyl-D-glucosamine kinase; phosphorylates GlcNAc in the cytoplasm	n.s.	n.s.	n.s.	n.s.	n.s.	n.s.	ATP binding [GO:0005524]; N-acetylglucosamine kinase activity [GO:0045127]; zinc ion binding [GO:0008270]; carbohydrate phosphorylation [GO:0046835]; N-acetylglucosamine metabolic process [GO:0006044]; peptidoglycan turnover [GO:0009254]	GO:0005524; GO:0045127; GO:0006044; GO:0046835; GO:0009254; GO:0008270
Zn	P45425	b3222	nanK	N-acetyl-D-mannosamine (ManNAc) kinase	n.s.	n.s.	n.s.	n.s.	n.s.	n.s.	ATP binding [GO:0005524]; N-acylmannosamine kinase activity [GO:0009384]; zinc ion binding [GO:0008270]; carbohydrate phosphorylation [GO:0046835]; cellular response to DNA damage stimulus [GO:0006974]; N-acetylmannosamine metabolic process [GO:0006051]; N-acetylneuraminate catabolic process [GO:0019262]	GO:0005524; GO:0006051; GO:0019262; GO:0009384; GO:0046835; GO:0006974; GO:0008270
Zn	P75960	b1120	cobB	Protein lysine deacetylase, NAD(+)-dependent; chemotaxis regulator; sirituin homolog; known in vivo substrates include acetyl-CoA synthase (Acs) and CheY; deacetylation of K609 activates Acs; acetylation and deacetylation of CheY affects chemotaxis	n.s.	n.s.	n.s.	n.s.	n.s.	n.s.	cytoplasm [GO:0005737]; NAD+ binding [GO:0070403]; NAD-dependent protein deacetylase activity [GO:0034979]; protein-malonyllysine demalonylase activity [GO:0036054]; protein-succinyllysine desuccinylase activity [GO:0036055]; zinc ion binding [GO:0008270]; chemotaxis [GO:0006935]; peptidyl-lysine deacetylation [GO:0034983]; peptidyl-lysine desuccinylation [GO:0036049]	GO:0070403; GO:0034979; GO:0006935; GO:0005737; GO:0034983; GO:0036049; GO:0036054; GO:0036055; GO:0008270
Zn	P28903	b4238	nrdD	Ribonucleoside-triphosphate reductase; class III anaerobic ribonucleotide reductase	n.s.	-2.43715	-5.16829	n.s.	-3.01124	n.s.	anaerobic ribonucleoside-triphosphate reductase complex [GO:0031250]; ATP binding [GO:0005524]; CTP reductase activity [GO:0051065]; ribonucleoside-triphosphate reductase activity [GO:0008998]; zinc ion binding [GO:0008270]; DNA replication [GO:0006260]; nucleobase-containing small molecule interconversion [GO:0015949]	GO:0005524; GO:0051065; GO:0006260; GO:0031250; GO:0015949; GO:0008998; GO:0008270
Zn	P0A8D0	b0413	nrdR	Nrd regulon repressor	n.s.	n.s.	n.s.	2.0367	n.s.	n.s.	ATP binding [GO:0005524]; double-stranded DNA binding [GO:0003690]; zinc ion binding [GO:0008270]; negative regulation of transcription, DNA-templated [GO:0045892]; transcription, DNA-templated [GO:0006351]	GO:0005524; GO:0003690; GO:0045892; GO:0006351; GO:0008270
Zn	P32664	b3996	nudC	NADH pyrophosphatase	n.s.	n.s.	n.s.	n.s.	n.s.	n.s.	magnesium ion binding [GO:0000287]; manganese ion binding [GO:0030145]; NAD+ diphosphatase activity [GO:0000210]; NADH pyrophosphatase activity [GO:0035529]; zinc ion binding [GO:0008270]	GO:0000210; GO:0035529; GO:0000287; GO:0030145; GO:0008270
Zn	P19624	b0052	pdxA	4-hydroxythreonine-4-phosphate dehydrogenase; fourth step in pyridoxal 5-phosphate biosynthesis; isoniazid resistance; requires divalent cations and NAD(P)+	-4.34362	n.s.	n.s.	-6.6119	-5.2426	n.s.	cytoplasm [GO:0005737]; 4-hydroxythreonine-4-phosphate dehydrogenase activity [GO:0050570]; cobalt ion binding [GO:0050897]; identical protein binding [GO:0042802]; magnesium ion binding [GO:0000287]; NAD binding [GO:0051287]; zinc ion binding [GO:0008270]; pyridoxal phosphate biosynthetic process [GO:0042823]; pyridoxine biosynthetic process [GO:0008615]	GO:0050570; GO:0051287; GO:0050897; GO:0005737; GO:0042802; GO:0000287; GO:0042823; GO:0008615; GO:0008270
Zn	P40191	b2418	pdxK	B6-vitamer kinase; pyridoxine (PN)/pyridoxal (PL)/pyridoxamine (PM) kinase	2.06419	n.s.	n.s.	n.s.	n.s.	n.s.	cytosol [GO:0005829]; ATP binding [GO:0005524]; glucokinase activity [GO:0004340]; hydroxymethylpyrimidine kinase activity [GO:0008902]; kinase activity [GO:0016301]; magnesium ion binding [GO:0000287]; metal ion binding [GO:0046872]; pyridoxal kinase activity [GO:0008478]; zinc ion binding [GO:0008270]; glycolytic process [GO:0006096]; phosphorylation [GO:0016310]; pyridoxal 5'-phosphate salvage…	GO:0005524; GO:0005829; GO:0004340; GO:0006096; GO:0008902; GO:0016301; GO:0000287; GO:0046872; GO:0016310; GO:0009443; GO:0008478; GO:0008615; GO:0008270
Zn	P77150	b1636	pdxY	Pyridoxamine kinase	-2.85084	n.s.	n.s.	-3.4059	-4.61304	n.s.	cytosol [GO:0005829]; ATP binding [GO:0005524]; glucokinase activity [GO:0004340]; identical protein binding [GO:0042802]; pyridoxal kinase activity [GO:0008478]; zinc ion binding [GO:0008270]; glycolytic process [GO:0006096]; pyridoxal 5'-phosphate salvage [GO:0009443]; pyridoxal metabolic process [GO:0042817]; vitamin B6 biosynthetic process [GO:0042819]	GO:0005524; GO:0005829; GO:0004340; GO:0006096; GO:0042802; GO:0009443; GO:0008478; GO:0042817; GO:0042819; GO:0008270
Zn	P15288	b0237	pepD	Peptidase D, Xaa-His dipeptidase	n.s.	n.s.	n.s.	n.s.	n.s.	n.s.	cytosol [GO:0005829]; dipeptidase activity [GO:0016805]; metallodipeptidase activity [GO:0070573]; zinc ion binding [GO:0008270]; peptide catabolic process [GO:0043171]	GO:0005829; GO:0016805; GO:0070573; GO:0043171; GO:0008270
Zn	P29745	b1127	pepT	Peptidase T, aminotripeptidase; anaerobically induced, biofilm-induced, cell-density induced	n.s.	n.s.	n.s.	n.s.	-4.54786	n.s.	cytosol [GO:0005829]; metallopeptidase activity [GO:0008237]; tripeptide aminopeptidase activity [GO:0045148]; zinc ion binding [GO:0008270]; peptide catabolic process [GO:0043171]; peptide metabolic process [GO:0006518]	GO:0005829; GO:0008237; GO:0043171; GO:0006518; GO:0045148; GO:0008270
Zn	P45548	b3379	php	Predicted phosphotriesterase; substrate unknown	n.s.	n.s.	n.s.	2.47619	n.s.	n.s.	hydrolase activity, acting on ester bonds [GO:0016788]; zinc ion binding [GO:0008270]; catabolic process [GO:0009056]	GO:0009056; GO:0016788; GO:0008270
Zn	P00634	b0383	phoA	Alkaline phosphatase, periplasmic; binds Zn(II); dimeric	2.20393	6.97576	n.s.	5.78714	15.4477	n.s.	outer membrane-bounded periplasmic space [GO:0030288]; periplasmic space [GO:0042597]; alkaline phosphatase activity [GO:0004035]; hydrogenase (acceptor) activity [GO:0033748]; magnesium ion binding [GO:0000287]; oxidoreductase activity, acting on phosphorus or arsenic in donors [GO:0030613]; zinc ion binding [GO:0008270]; dephosphorylation [GO:0016311]; oxidation-reduction process [GO:0055114]	GO:0004035; GO:0016311; GO:0033748; GO:0000287; GO:0030288; GO:0055114; GO:0030613; GO:0042597; GO:0008270
Zn	P17888	b3935	priA	Primosome factor Y, also called protein n'; ATP-dependent DNA helicase activity required for recA-dependent stable DNA replication mode; also involved in double-strand break repair	n.s.	n.s.	n.s.	n.s.	n.s.	n.s.	primosome complex [GO:1990077]; ATP binding [GO:0005524]; ATP-dependent 3'-5' DNA helicase activity [GO:0043140]; DNA binding [GO:0003677]; helicase activity [GO:0004386]; zinc ion binding [GO:0008270]; DNA recombination [GO:0006310]; DNA replication [GO:0006260]; DNA replication initiation [GO:0006270]; DNA replication, synthesis of RNA primer [GO:0006269]; DNA unwinding involved in DNA replicat…	GO:0005524; GO:0043140; GO:0003677; GO:0006310; GO:0006260; GO:0006270; GO:0006269; GO:0006268; GO:0006261; GO:0006302; GO:0004386; GO:0006276; GO:1990077; GO:0046677; GO:0010332; GO:0008270
Zn	P0A9M8	b2297	pta	Phosphate acetyltransferase, produces acetyl phosphate; creBC regulon; alkali-inducible; binds Zn(II)	n.s.	-2.51551	n.s.	n.s.	-2.67017	n.s.	cytosol [GO:0005829]; phosphate acetyltransferase activity [GO:0008959]; zinc ion binding [GO:0008270]; acetate biosynthetic process [GO:0019413]; acetate catabolic process [GO:0045733]; acetate metabolic process [GO:0006083]; acetyl-CoA biosynthetic process from acetate [GO:0019427]; L-threonine catabolic process to propionate [GO:0070689]	GO:0070689; GO:0019413; GO:0045733; GO:0006083; GO:0019427; GO:0005829; GO:0008959; GO:0008270
Zn	P05458	b2821	ptrA	Protease III, periplasmic; zinc metalloprotease, protease Pi, pitrilysin; perhaps some specificity for 10 to 30 residue peptides	n.s.	n.s.	n.s.	-2.07652	n.s.	n.s.	cytoplasm [GO:0005737]; outer membrane-bounded periplasmic space [GO:0030288]; metalloendopeptidase activity [GO:0004222]; metallopeptidase activity [GO:0008237]; zinc ion binding [GO:0008270]; protein processing [GO:0016485]; proteolysis [GO:0006508]	GO:0005737; GO:0004222; GO:0008237; GO:0030288; GO:0016485; GO:0006508; GO:0008270
Zn	P05020	b1062	pyrC	Dihydroorotase, the third step in pyrimidine biosynthesis; dimeric; Zn(II) metalloenzyme, binuclear metal center	n.s.	n.s.	n.s.	-2.28668	n.s.	n.s.	cytosol [GO:0005829]; dihydroorotase activity [GO:0004151]; zinc ion binding [GO:0008270]; 'de novo' pyrimidine nucleobase biosynthetic process [GO:0006207]; 'de novo' UMP biosynthetic process [GO:0044205]	GO:0044205; GO:0006207; GO:0005829; GO:0004151; GO:0008270
Zn	P0A7F3	b4244	pyrI	Aspartate carbamoyltransferase, regulatory subunit; aspartate transcarbamylase; ATCase; aspartate transcarbamoylase	n.s.	-4.02027	n.s.	n.s.	n.s.	n.s.	aspartate carbamoyltransferase complex [GO:0009347]; cytoplasm [GO:0005737]; zinc ion binding [GO:0008270]; 'de novo' pyrimidine nucleobase biosynthetic process [GO:0006207]; pyrimidine nucleotide biosynthetic process [GO:0006221]	GO:0006207; GO:0009347; GO:0005737; GO:0006221; GO:0008270
Zn	P28304	b4051	qorA	Quinone oxidoreductase A, NADPH dependent	3.88497	n.s.	n.s.	2.07607	n.s.	n.s.	cytoplasm [GO:0005737]; cytosol [GO:0005829]; NADPH:quinone reductase activity [GO:0003960]; zinc ion binding [GO:0008270]	GO:0003960; GO:0005737; GO:0005829; GO:0008270
Zn	P77756	b0444	queC	7-cyano-7-deazaguanine (preQ0) synthase; queuosine biosynthesis	n.s.	n.s.	n.s.	2.12157	n.s.	n.s.	ATP binding [GO:0005524]; ligase activity, forming carbon-nitrogen bonds [GO:0016879]; zinc ion binding [GO:0008270]; queuosine biosynthetic process [GO:0008616]	GO:0005524; GO:0016879; GO:0008616; GO:0008270
Zn	P65870	b2765	queD	6-carboxy-5,6,7,8-tetrahydropterin synthase; queuosine biosynthesis	n.s.	n.s.	n.s.	n.s.	n.s.	n.s.	6-carboxy-5,6,7,8-tetrahydropterin synthase activity [GO:0070497]; identical protein binding [GO:0042802]; zinc ion binding [GO:0008270]; queuosine biosynthetic process [GO:0008616]	GO:0070497; GO:0042802; GO:0008616; GO:0008270
Zn	P0A8V0	b2268	rbn	RNase BN, tRNA processing enzyme; matures phage T4 proline, serine and isoleucine tRNAs; zinc phosphodiesterase activity	n.s.	n.s.	n.s.	n.s.	n.s.	n.s.	3'-tRNA processing endoribonuclease activity [GO:0042781]; exoribonuclease activity [GO:0004532]; nuclease activity [GO:0004518]; zinc ion binding [GO:0008270]; RNA phosphodiester bond hydrolysis, exonucleolytic [GO:0090503]; tRNA 3'-trailer cleavage, endonucleolytic [GO:0034414]; tRNA processing [GO:0008033]	GO:0042781; GO:0090503; GO:0004532; GO:0004518; GO:0034414; GO:0008033; GO:0008270
Zn	P15043	b3822	recQ	DNA helicase involved in recombination, replication, repair; ATP-dependent; monomeric	-2.42909	n.s.	n.s.	-2.10142	n.s.	n.s.	bacterial nucleoid [GO:0043590]; cytoplasm [GO:0005737]; replisome [GO:0030894]; single-stranded DNA-dependent ATP-dependent DNA helicase complex [GO:0017117]; ATP binding [GO:0005524]; ATP-dependent 3'-5' DNA helicase activity [GO:0043140]; ATP-dependent DNA helicase activity [GO:0004003]; ATPase activity [GO:0016887]; DNA binding [GO:0003677]; DNA-dependent ATPase activity [GO:0008094]; single-…	GO:0005524; GO:0043140; GO:0004003; GO:0016887; GO:0003677; GO:0032508; GO:0006310; GO:0006281; GO:0006260; GO:0008094; GO:0009432; GO:0043590; GO:0006974; GO:0005737; GO:0030894; GO:0017116; GO:0017117; GO:0046914; GO:0008270
Zn	P0A7I7	b1277	ribA	GTP cyclohydrolase II, riboflavin biosynthesis	n.s.	n.s.	n.s.	n.s.	n.s.	n.s.	GTP binding [GO:0005525]; GTP cyclohydrolase II activity [GO:0003935]; zinc ion binding [GO:0008270]; riboflavin biosynthetic process [GO:0009231]	GO:0005525; GO:0003935; GO:0009231; GO:0008270
Zn	P25539	b0414	ribD	Bifunctional enzyme for second and third steps in riboflavin biosynthesis; 2,5-diamino-6-ribosylamino-4(3H)-pyrimidinone 5'-phosphate deaminase; ribosyl reductase	n.s.	n.s.	n.s.	n.s.	n.s.	n.s.	5-amino-6-(5-phosphoribosylamino)uracil reductase activity [GO:0008703]; diaminohydroxyphosphoribosylaminopyrimidine deaminase activity [GO:0008835]; NADP binding [GO:0050661]; zinc ion binding [GO:0008270]; riboflavin biosynthetic process [GO:0009231]	GO:0008703; GO:0050661; GO:0008835; GO:0009231; GO:0008270
Zn	P0AA10	b3231	rplM	50S ribosomal subunit protein L13; binds Zn(II)	-7.39472	-2.21057	n.s.	n.s.	-2.4241	n.s.	cytosol [GO:0005829]; cytosolic large ribosomal subunit [GO:0022625]; structural constituent of ribosome [GO:0003735]; zinc ion binding [GO:0008270]; translation [GO:0006412]	GO:0005829; GO:0022625; GO:0003735; GO:0006412; GO:0008270
Zn	P60422	b3317	rplB	50S ribosomal subunit protein L2; binds Zn(II)	-11.5604	-5.49575	n.s.	n.s.	-3.16338	n.s.	cytosol [GO:0005829]; cytosolic large ribosomal subunit [GO:0022625]; rRNA binding [GO:0019843]; structural constituent of ribosome [GO:0003735]; transferase activity [GO:0016740]; zinc ion binding [GO:0008270]; translation [GO:0006412]	GO:0005829; GO:0022625; GO:0019843; GO:0003735; GO:0016740; GO:0006412; GO:0008270
Zn	P0A7M9	b3936	rpmE	50S ribosomal subunit protein L31	n.s.	n.s.	n.s.	n.s.	n.s.	n.s.	cytosol [GO:0005829]; cytosolic large ribosomal subunit [GO:0022625]; rRNA binding [GO:0019843]; structural constituent of ribosome [GO:0003735]; zinc ion binding [GO:0008270]; translation [GO:0006412]	GO:0005829; GO:0022625; GO:0019843; GO:0003735; GO:0006412; GO:0008270
Zn	P36999	b1822	rlmA	23S rRNA m(1)G745 methyltransferase, SAM-dependent; mutant has slow growth rate, slow chain elongation rate, and viomycin resistance	-2.13319	n.s.	2.26812	n.s.	n.s.	n.s.	23S rRNA (guanine(745)-N(1))-methyltransferase activity [GO:0052911]; rRNA (guanine-N1-)-methyltransferase activity [GO:0008989]; zinc ion binding [GO:0008270]; rRNA base methylation [GO:0070475]	GO:0052911; GO:0008989; GO:0070475; GO:0008270
Zn	P21513	b1084	rne	RNase E; component of RNA degradosome; mRNA turnover; 5S and 16S RNA maturation	n.s.	n.s.	n.s.	-6.65233	-4.67769	n.s.	cytoplasm [GO:0005737]; cytoplasmic side of plasma membrane [GO:0009898]; endoribonuclease activity [GO:0004521]; magnesium ion binding [GO:0000287]; ribonuclease activity [GO:0004540]; ribonuclease E activity [GO:0008995]; RNA binding [GO:0003723]; zinc ion binding [GO:0008270]; mRNA catabolic process [GO:0006402]; RNA catabolic process [GO:0006401]; RNA phosphodiester bond hydrolysis [GO:009050…	GO:0003723; GO:0006401; GO:0090501; GO:0005737; GO:0009898; GO:0004521; GO:0006402; GO:0000287; GO:0000967; GO:0008995; GO:0004540; GO:0008033; GO:0008270
Zn	P0A7Z4	b3295	rpoA	RNA polymerase, alpha subunit; binds Zn(II)	n.s.	-2.64272	n.s.	n.s.	-2.26349	n.s.	cytoplasm [GO:0005737]; cytosol [GO:0005829]; membrane [GO:0016020]; DNA binding [GO:0003677]; DNA-directed RNA polymerase activity [GO:0003899]; zinc ion binding [GO:0008270]; transcription, DNA-templated [GO:0006351]	GO:0003677; GO:0003899; GO:0005737; GO:0005829; GO:0016020; GO:0006351; GO:0008270
Zn	P0AGB3	b3461	rpoH	RNA polymerase subunit, sigma 32, heat shock transcription	2.33884	4.41091	n.s.	6.45178	4.95911	n.s.	cytosol [GO:0005829]; plasma membrane [GO:0005886]; core RNA polymerase binding transcription factor activity [GO:0000990]; DNA binding [GO:0003677]; sequence-specific DNA binding transcription factor activity [GO:0003700]; sigma factor activity [GO:0016987]; zinc ion binding [GO:0008270]; regulation of gene expression [GO:0010468]; regulation of transcription, DNA-templated [GO:0006355]; respons…	GO:0003677; GO:0000990; GO:0005829; GO:0005886; GO:0010468; GO:0006355; GO:0009408; GO:0003700; GO:0016987; GO:0030435; GO:0001121; GO:0001123; GO:0006351; GO:0008270
Zn	P0A7V0	b0169	rpsB	30S ribosomal subunit protein S2; binds Zn(II)	n.s.	n.s.	n.s.	n.s.	n.s.	n.s.	cytosolic small ribosomal subunit [GO:0022627]; structural constituent of ribosome [GO:0003735]; zinc ion binding [GO:0008270]; translation [GO:0006412]	GO:0022627; GO:0003735; GO:0006412; GO:0008270
Zn	P38105	b1580	rspB	Function unknown, transcribed with rspA, starvation induced	n.s.	-2.9375	n.s.	n.s.	n.s.	n.s.	oxidoreductase activity [GO:0016491]; zinc ion binding [GO:0008270]	GO:0016491; GO:0008270
Zn	P37680	b3583	sgbE	L-ribulose 5-phosphate 4-epimerase; required for the aerobic utilization of L-ascorbate	2.53704	2.58974	n.s.	4.06667	2.92647	n.s.	L-ribulose-phosphate 4-epimerase activity [GO:0008742]; zinc ion binding [GO:0008270]; L-arabinose catabolic process [GO:0019572]; L-lyxose metabolic process [GO:0019324]; pentose catabolic process [GO:0019323]	GO:0019572; GO:0019324; GO:0008742; GO:0019323; GO:0008270
Zn	P0A9K9	b3349	slyD	FKBP-type peptidyl-prolyl cis-trans isomerase; metal ion regulated; overexpression causes filamentation; required to stabilize E lysis protein of bacteriophage phiX174	2.46914	2.4856	n.s.	n.s.	n.s.	n.s.	cytoplasm [GO:0005737]; cytosol [GO:0005829]; cobalt ion binding [GO:0050897]; copper ion binding [GO:0005507]; FK506 binding [GO:0005528]; nickel cation binding [GO:0016151]; peptidyl-prolyl cis-trans isomerase activity [GO:0003755]; unfolded protein binding [GO:0051082]; zinc ion binding [GO:0008270]; chaperone-mediated protein folding [GO:0061077]; protein maturation [GO:0051604]; protein matu…	GO:0005528; GO:0061077; GO:0050897; GO:0005507; GO:0005737; GO:0005829; GO:0016151; GO:0003755; GO:0051604; GO:0022417; GO:0000413; GO:0042026; GO:0050821; GO:0009408; GO:0051082; GO:0008270
Zn	P0AGD1	b1646	sodC	Superoxide dismutase, Cu, Zn, periplasmic; mutants are sensitive to exogenous hydrogen peroxide in early stationary phase	2.45755	3.6904	3.59688	n.s.	2.25267	n.s.	outer membrane-bounded periplasmic space [GO:0030288]; periplasmic space [GO:0042597]; copper ion binding [GO:0005507]; superoxide dismutase activity [GO:0004784]; zinc ion binding [GO:0008270]; removal of superoxide radicals [GO:0019430]; superoxide metabolic process [GO:0006801]	GO:0005507; GO:0030288; GO:0042597; GO:0019430; GO:0004784; GO:0006801; GO:0008270
Zn	P39902	b2944	yggI	Function unknown	n.s.	2.56944	n.s.	n.s.	2.27419	n.s.	cytoplasm [GO:0005737]; zinc ion binding [GO:0008270]	GO:0005737; GO:0008270
Zn	P00957	b2697	alaS	Alanine--tRNA ligase	-2.80581	-2.9826	n.s.	n.s.	n.s.	n.s.	cytosol [GO:0005829]; membrane [GO:0016020]; alanine-tRNA ligase activity [GO:0004813]; aminoacyl-tRNA editing activity [GO:0002161]; ATP binding [GO:0005524]; bacterial-type RNA polymerase core promoter proximal region sequence-specific DNA binding transcription factor activity involved in negative regulation of transcription [GO:0001141]; identical protein binding [GO:0042802]; tRNA binding [GO…	GO:0005524; GO:0004813; GO:0006419; GO:0002161; GO:0001141; GO:0005829; GO:0042802; GO:0016020; GO:0045892; GO:0006450; GO:0000049; GO:0008270
Zn	P21888	b0526	cysS	Cysteine--tRNA ligase; binds Zn(II)	n.s.	n.s.	n.s.	n.s.	n.s.	n.s.	cytosol [GO:0005829]; aminoacyl-tRNA ligase activity [GO:0004812]; ATP binding [GO:0005524]; cysteine-tRNA ligase activity [GO:0004817]; ligase activity [GO:0016874]; metal ion binding [GO:0046872]; zinc ion binding [GO:0008270]; cysteinyl-tRNA aminoacylation [GO:0006423]	GO:0005524; GO:0004812; GO:0004817; GO:0006423; GO:0005829; GO:0016874; GO:0046872; GO:0008270
Zn	P04805	b2400	gltX	Glutamate--tRNA ligase	-2.21532	n.s.	n.s.	n.s.	n.s.	n.s.	cytosol [GO:0005829]; ATP binding [GO:0005524]; glutamate-tRNA ligase activity [GO:0004818]; tRNA binding [GO:0000049]; zinc ion binding [GO:0008270]; glutamyl-tRNA aminoacylation [GO:0006424]	GO:0005524; GO:0005829; GO:0004818; GO:0006424; GO:0000049; GO:0008270
Zn	P00956	b0026	ileS	Isoleucine--tRNA ligase	n.s.	n.s.	n.s.	n.s.	n.s.	n.s.	cytosol [GO:0005829]; aminoacyl-tRNA editing activity [GO:0002161]; ATP binding [GO:0005524]; isoleucine-tRNA ligase activity [GO:0004822]; zinc ion binding [GO:0008270]; isoleucyl-tRNA aminoacylation [GO:0006428]; response to antibiotic [GO:0046677]	GO:0005524; GO:0002161; GO:0005829; GO:0004822; GO:0006428; GO:0046677; GO:0008270
Zn	P0A8M3	b1719	thrS	Threonine--tRNA ligase, autogenously regulated; binds Zn(II)	n.s.	n.s.	n.s.	n.s.	n.s.	n.s.	cytoplasm [GO:0005737]; cytosol [GO:0005829]; ATP binding [GO:0005524]; drug binding [GO:0008144]; ligase activity, forming aminoacyl-tRNA and related compounds [GO:0016876]; RNA binding [GO:0003723]; threonine-tRNA ligase activity [GO:0004829]; translation repressor activity, nucleic acid binding [GO:0000900]; zinc ion binding [GO:0008270]; negative regulation of translational initiation [GO:004…	GO:0005524; GO:0003723; GO:0005737; GO:0005829; GO:0008144; GO:0016876; GO:0045947; GO:0043039; GO:0006418; GO:0004829; GO:0006435; GO:0000900; GO:0008270
Zn	P68398	b2559	tadA	A34-tRNA adenosine deaminase; point mutation confers resistance to HokC(Gef)-mediated cell killing; essential gene; homodimeric	2.16129	n.s.	n.s.	n.s.	n.s.	n.s.	tRNA-specific adenosine deaminase activity [GO:0008251]; tRNA-specific adenosine-34 deaminase activity [GO:0052717]; zinc ion binding [GO:0008270]; tRNA wobble adenosine to inosine editing [GO:0002100]	GO:0002100; GO:0008251; GO:0052717; GO:0008270
Zn	P07913	b3616	tdh	Threonine dehydrogenase	n.s.	n.s.	n.s.	6.34868	7.55105	n.s.	cytoplasm [GO:0005737]; cytosol [GO:0005829]; cadmium ion binding [GO:0046870]; ferrous iron binding [GO:0008198]; L-threonine 3-dehydrogenase activity [GO:0008743]; manganese ion binding [GO:0030145]; oxidoreductase activity [GO:0016491]; zinc ion binding [GO:0008270]; L-serine biosynthetic process [GO:0006564]; L-threonine catabolic process to glycine [GO:0019518]; threonine catabolic process […	GO:0006564; GO:0008743; GO:0019518; GO:0046870; GO:0005737; GO:0005829; GO:0008198; GO:0030145; GO:0016491; GO:0006567; GO:0008270
Zn	P30136	b3994	thiC	Hydroxymethylpyrimidine synthesis, for thiamine biosynthesis; requires SAM and an iron-sulfiur cluster	3.19444	n.s.	n.s.	2.67364	n.s.	n.s.	cytosol [GO:0005829]; 4 iron, 4 sulfur cluster binding [GO:0051539]; lyase activity [GO:0016829]; zinc ion binding [GO:0008270]; thiamine biosynthetic process [GO:0009228]; thiamine diphosphate biosynthetic process [GO:0009229]	GO:0051539; GO:0005829; GO:0016829; GO:0009228; GO:0009229; GO:0008270
Zn	P30138	b3992	thiF	Adenylyltransferase, modifies ThiS C-terminus; ThiS-thiocarboxylate (ThiS-COSH) synthesis; thiamin-thiazole moiety synthesis; complexes with ThiS	n.s.	n.s.	n.s.	n.s.	-2.55556	n.s.	cytosol [GO:0005829]; ATP binding [GO:0005524]; magnesium ion binding [GO:0000287]; metal ion binding [GO:0046872]; nucleotidyltransferase activity [GO:0016779]; small protein activating enzyme activity [GO:0008641]; zinc ion binding [GO:0008270]; cellular protein modification process [GO:0006464]; thiamine biosynthetic process [GO:0009228]; thiamine diphosphate biosynthetic process [GO:0009229]	GO:0005524; GO:0006464; GO:0005829; GO:0000287; GO:0046872; GO:0016779; GO:0008641; GO:0009228; GO:0009229; GO:0008270
Zn	P0AGG4	b2582	trxC	Thioredoxin 2, zinc-binding; Trx2	133.997	49.5223	7.2197	24.1191	23.9286	n.s.	cytoplasm [GO:0005737]; cytosol [GO:0005829]; oxidoreductase activity, acting on a sulfur group of donors, disulfide as acceptor [GO:0016671]; protein disulfide oxidoreductase activity [GO:0015035]; protein-disulfide reductase activity [GO:0047134]; zinc ion binding [GO:0008270]; cell redox homeostasis [GO:0045454]; cellular response to oxidative stress [GO:0034599]; glycerol ether metabolic proc…	GO:0045454; GO:0034599; GO:0005737; GO:0005829; GO:0006662; GO:0055114; GO:0016671; GO:0015035; GO:0006457; GO:0047134; GO:0000103; GO:0008270
Zn	P39306	b4198	ulaF	L-ribulose 5-phosphate 4-epimerase; involved in the utilization of L-ascorbate by anaerobic fermentation	n.s.	n.s.	n.s.	n.s.	n.s.	n.s.	L-ribulose-phosphate 4-epimerase activity [GO:0008742]; zinc ion binding [GO:0008270]; L-ascorbic acid catabolic process [GO:0019854]; L-ascorbic acid metabolic process [GO:0019852]	GO:0019854; GO:0019852; GO:0008742; GO:0008270
Zn	P0A698	b4058	uvrA	Excision nuclease subunit A; nucleotide excision repair of UV damage to DNA; LexA regulon; binds Zn(II)	3.03741	3.1836	n.s.	n.s.	n.s.	n.s.	cytosol [GO:0005829]; excinuclease repair complex [GO:0009380]; ATP binding [GO:0005524]; ATPase activity [GO:0016887]; DNA binding [GO:0003677]; excinuclease ABC activity [GO:0009381]; zinc ion binding [GO:0008270]; DNA repair [GO:0006281]; nucleotide-excision repair [GO:0006289]; SOS response [GO:0009432]	GO:0005524; GO:0016887; GO:0003677; GO:0006281; GO:0009432; GO:0005829; GO:0009381; GO:0009380; GO:0006289; GO:0008270
Zn	P0A8H8	b0101	yacG	DNA gyrase inhibitor; Zn(2+)-binding protein	n.s.	-2.40455	n.s.	-2.83333	-2.14953	n.s.	DNA topoisomerase (ATP-hydrolyzing) inhibitor activity [GO:0008657]; zinc ion binding [GO:0008270]; negative regulation of DNA topoisomerase (ATP-hydrolyzing) activity [GO:2000372]; regulation of transcription, DNA-templated [GO:0006355]	GO:0008657; GO:2000372; GO:0006355; GO:0008270
Zn	P75691	b0325	yahK	Predicted oxidoreductase, function unknown	2.46485	n.s.	n.s.	6.375	3.49498	n.s.	alcohol dehydrogenase (NADP+) activity [GO:0008106]; zinc ion binding [GO:0008270]	GO:0008106; GO:0008270
Zn	P77316	b0608	ybdR	Function unknown	n.s.	n.s.	n.s.	n.s.	n.s.	n.s.	oxidoreductase activity [GO:0016491]; zinc ion binding [GO:0008270]	GO:0016491; GO:0008270
Zn	P0A898	b0659	ybeY	rRNA maturation factor; metal-binding heat shock protein needed for 42C translation; UPF0054 family; required for optimal 30S subunit activity	2.60542	2.29412	n.s.	n.s.	n.s.	n.s.	cytoplasm [GO:0005737]; endoribonuclease activity, producing 3'-phosphomonoesters [GO:0016892]; metalloendopeptidase activity [GO:0004222]; nickel cation binding [GO:0016151]; zinc ion binding [GO:0008270]; endonucleolytic cleavage involved in rRNA processing [GO:0000478]; maturation of SSU-rRNA [GO:0030490]; response to heat [GO:0009408]; ribosomal small subunit biogenesis [GO:0042274]; ribosome…	GO:0005737; GO:0000478; GO:0016892; GO:0030490; GO:0004222; GO:0016151; GO:0006364; GO:0009408; GO:0042274; GO:0042254; GO:0031564; GO:0006412; GO:0008270
Zn	P41039	b0803	ybiI	Function unknown, DksA-type zinc finger protein	3.95238	3.96667	n.s.	n.s.	n.s.	n.s.	zinc ion binding [GO:0008270]	GO:0008270
Zn	P75914	b1034	ycdX	Alkaline phosphatase; required for swarming phenotype; chaperoned by YcdY	n.s.	n.s.	n.s.	n.s.	n.s.	n.s.	cytosol [GO:0005829]; DNA binding [GO:0003677]; DNA-directed DNA polymerase activity [GO:0003887]; phosphatase activity [GO:0016791]; phosphoric ester hydrolase activity [GO:0042578]; zinc ion binding [GO:0008270]; bacterial-type flagellum-dependent swarming motility [GO:0071978]; DNA replication [GO:0006260]	GO:0003677; GO:0006260; GO:0003887; GO:0071978; GO:0005829; GO:0016791; GO:0042578; GO:0008270
Zn	P76043	b1313	ycjQ	Function unknown, alcohol dehydrogenase homolog	2.83784	n.s.	n.s.	2.78049	2.08065	n.s.	oxidoreductase activity [GO:0016491]; zinc ion binding [GO:0008270]	GO:0016491; GO:0008270
Zn	P38394	b4526	ydaE	Metallothionein, function unknown, Rac prophage	n.s.	n.s.	n.s.	n.s.	n.s.	n.s.	zinc ion binding [GO:0008270]	GO:0008270
Zn	P31129	b1535	dgcZ	Diguanylate cyclase, required for pgaD induction	5.53043	6.38365	2.71429	3.7874	4.96403	n.s.	diguanylate cyclase activity [GO:0052621]; GTP binding [GO:0005525]; zinc ion binding [GO:0008270]; cell adhesion involved in single-species biofilm formation [GO:0043709]; negative regulation of bacterial-type flagellum assembly [GO:1902209]; negative regulation of cellular component movement [GO:0051271]	GO:0005525; GO:0043709; GO:0052621; GO:1902209; GO:0051271; GO:0008270
Zn	P77704	b1773	ydjI	Putative sugar 1,6-bisphosphate aldolase, function unknown	-6.5	-9.88889	n.s.	-3.18519	n.s.	n.s.	aldehyde-lyase activity [GO:0016832]; zinc ion binding [GO:0008270]; carbohydrate metabolic process [GO:0005975]	GO:0016832; GO:0005975; GO:0008270
Zn	P77280	b1774	ydjJ	Putative alcohol dehydrogenase, function unknown; Zn-type	-3.71429	-4.41176	n.s.	-2.71429	n.s.	n.s.	oxidoreductase activity [GO:0016491]; zinc ion binding [GO:0008270]	GO:0016491; GO:0008270
Zn	P77539	b1776	ydjL	Putative alcohol dehydrogenase, function unknown; Zn-type	-6.75	-7.81818	n.s.	-3.86957	-2.3125	n.s.	oxidoreductase activity [GO:0016491]; zinc ion binding [GO:0008270]	GO:0016491; GO:0008270
Zn	P33353	b2122	yehQ	Pseudogene reconstruction	n.s.	n.s.	n.s.	n.s.	n.s.	n.s.	cytosol [GO:0005829]; zinc ion binding [GO:0008270]	GO:0005829; GO:0008270
Zn	P33030	b2173	yeiR	Zn-stimulated GTPase involved in zinc homeostasis; mutants are cadmium and EDTA sensitive; Zn(2+) binding protein	2.23129	n.s.	n.s.	2.23517	2.62252	n.s.	GTPase activity [GO:0003924]; zinc ion binding [GO:0008270]	GO:0003924; GO:0008270
Zn	P67095	b2300	yfcE	Phosphodiesterase, function unknown; has activity on model substrate bis-pNPP	2.4374	2.32454	n.s.	6.09224	4.67612	n.s.	cytosol [GO:0005829]; hydrolase activity [GO:0016787]; zinc ion binding [GO:0008270]	GO:0005829; GO:0016787; GO:0008270
Zn	P52048	b4465	yggP	Predicted dehydrogenase, function unknown	n.s.	n.s.	n.s.	3.875	7.6129	n.s.	oxidoreductase activity [GO:0016491]; zinc ion binding [GO:0008270]	GO:0016491; GO:0008270
Zn	P24197	b3039	ygiD	Predicted dioxygenase, LigB family, function unknown	2.02703	n.s.	n.s.	3.30392	n.s.	n.s.	cytoplasm [GO:0005737]; plasma membrane [GO:0005886]; ferrous iron binding [GO:0008198]; stizolobate synthase activity [GO:0050297]; zinc ion binding [GO:0008270]; cellular aromatic compound metabolic process [GO:0006725]	GO:0006725; GO:0005737; GO:0008198; GO:0005886; GO:0050297; GO:0008270
Zn	P77360	b2545	yphC	Function unknown, alcohol dehydrogenase homolog	2.31973	n.s.	n.s.	2.4908	3.40132	n.s.	oxidoreductase activity [GO:0016491]; zinc ion binding [GO:0008270]	GO:0016491; GO:0008270
Zn	Q46856	b3011	yqhD	Aldehyde reductase, NADPH-dependent; protects against lipid oxidation and glyoxal toxixity; furfural reductase; contains Zn; homodimer	7.41099	2.4732	n.s.	16.1531	4.34062	n.s.	cytosol [GO:0005829]; alcohol dehydrogenase (NAD) activity [GO:0004022]; alcohol dehydrogenase (NADP+) activity [GO:0008106]; aldehyde dehydrogenase (NADP+) activity [GO:0033721]; zinc ion binding [GO:0008270]; propanediol metabolic process [GO:0051143]; response to reactive oxygen species [GO:0000302]	GO:0004022; GO:0008106; GO:0033721; GO:0005829; GO:0051143; GO:0000302; GO:0008270
Zn	P0A9W9	b3279	yrdA	Function unknown, low abundance protein	2.78745	n.s.	n.s.	2.20879	n.s.	n.s.	cytosol [GO:0005829]; zinc ion binding [GO:0008270]	GO:0005829; GO:0008270
Zn	P45771	b3283	yrdD	Function unknown	n.s.	n.s.	n.s.	2.39812	n.s.	n.s.	chromosome [GO:0005694]; DNA topoisomerase type I activity [GO:0003917]; iron ion binding [GO:0005506]; single-stranded DNA binding [GO:0003697]; zinc ion binding [GO:0008270]; DNA topological change [GO:0006265]	GO:0003917; GO:0006265; GO:0005694; GO:0005506; GO:0003697; GO:0008270
Zn	P76344	b1973	zinT	Periplasmic zinc and cadmium binding protein; induced by zinc, cadmium or peroxide; Zur, SoxS and Fur regulated	n.s.	n.s.	5.45078	3.74342	n.s.	n.s.	cytoplasm [GO:0005737]; outer membrane-bounded periplasmic space [GO:0030288]; cadmium ion binding [GO:0046870]; zinc ion binding [GO:0008270]; cellular response to zinc ion starvation [GO:0034224]; response to cadmium ion [GO:0046686]	GO:0046870; GO:0034224; GO:0005737; GO:0030288; GO:0046686; GO:0008270
Zn	P0ACS5	b3292	zntR	Zn-responsive activator of zntA transcription	13.6754	4.85169	n.s.	4.82432	3.55297	n.s.	DNA binding [GO:0003677]; sequence-specific DNA binding transcription factor activity [GO:0003700]; zinc ion binding [GO:0008270]; positive regulation of transcription, DNA-templated [GO:0045893]; transcription, DNA-templated [GO:0006351]	GO:0003677; GO:0045893; GO:0003700; GO:0006351; GO:0008270
Zn	P0AAA9	b4002	zraP	Zn-dependent periplasmic chaperone	2.76562	26.7222	42.5	n.s.	n.s.	-3.28571	periplasmic space [GO:0042597]; zinc ion binding [GO:0008270]	GO:0042597; GO:0008270
					45	29	10	35	27	2	count: up-regulated
					0.298013	0.192053	0.0662252	0.231788	0.178808	0.013245	% of total up-regulated
					23	26	9	25	26	1	count: down-regulated
					0.152318	0.172185	0.0596026	0.165563	0.172185	0.00662252	% of total down-regulated
					83	96	132	91	98	148	count: no-change
					0.549669	0.635762	0.874172	0.602649	0.649007	0.980132	% of total with no-change
					151	151	151	151	151	151	total gene count
