# Supplementary material for: Transcriptional responses of Escherichia coli during recovery from inorganic or organic mercury exposure
Source: BMC Genomics. 2018 Jan 16;19:52. doi: 10.1186/s12864-017-4413-z (PMC5769350; doi:10.1186/s12864-017-4413-z)
Supplement: Supplementary file 14 — Contains fold-change data for genes regulated by OxyRS or SoxRS regulons based on annotations. (XLSX 58 kb) [file 12864_2017_4413_MOESM14_ESM.xlsx]

## Sheet: Sheet1
TABLE S16: Oxidative stress response regulons (OxyR, oxyS, SoxRS) response to mercury exposure
Table ordered by regulator and then by gene_name
* Genes that are subject to both regulons are highlighted in blue and appear twice in the list below.
* OxyS genes were not examined by Seo, et al.(2015) using CHiP-exo method
* Genes marked as "not identified" were not identified by Seo, et al.(2015) by CHiP-exo method, but were annotated as part of regulon in the EcoCyc database (Keseler, et al.(2013))
* Genes marked as "new" were identified by Seo, et al.(2015) by CHiP-exo method, but were not annotated as part of regulon in the EcoCyc database (Keseler, et al.(2013))
Seo(2015)_ChIP-exo	gene_id	gene_name	product	regulator	regulon	Hg_t10	Hg_t30	Hg_t60	PMA_t10	PMA_t30	PMA_t60
known	b3961	oxyR	OxyR DNA-binding transcriptional dual regulator	oxyR	oxyRS	n.s.	n.s.	n.s.	n.s.	n.s.	n.s.
known	b0605	ahpC	alkyl hydroperoxide reductase, AhpC component	oxyR	oxyRS	14.6924	2.79208	n.s.	3.13978	2.4946	n.s.
known	b0606	ahpF	alkyl hydroperoxide reductase, AhpF component	oxyR	oxyRS	78.3816	11.2448	n.s.	n.s.	n.s.	n.s.
new	b0881	clpS	Substrate modulator for ClpAP; directs protease activity towards aggregated proteins	oxyR	oxyRS	7.80445	2.40041	n.s.	2.01495	n.s.	n.s.
known	b0812	dps	stationary phase nucleoid component that sequesters iron and protects DNA from damage	oxyR	oxyRS	339.46	51.8258	n.s.	4.22106	2.18895	n.s.
known	b0604	dsbG	thiol:disulfide interchange protein DsbG	oxyR	oxyRS	n.s.	n.s.	n.s.	n.s.	n.s.	n.s.
known	b4367	fhuF	ferric iron reductase protein	oxyR	oxyRS	-10.7199	n.s.	9.5873	-10.321	n.s.	n.s.
known	b2000	flu	antigen 43 (Ag43) phase-variable biofilm formation autotransporter	oxyR	oxyRS	n.s.	-8.58904	n.s.	n.s.	-7.92442	n.s.
known	b0683	fur	ferric uptake regulation protein	oxyR	oxyRS	12.7476	8.70841	n.s.	n.s.	n.s.	n.s.
not identified	b4321	gntP	gluconate / fructuronate transporter	oxyR	oxyRS	-2.52239	-3.06557	n.s.	-2.2381	-2.96364	n.s.
not identified	b3500	gor	glutathione reductase	oxyR	oxyRS	6.29466	n.s.	n.s.	n.s.	n.s.	n.s.
known	b0849	grxA	glutaredoxin 1	oxyR	oxyRS	245.866	33.2778	n.s.	13.75	4.42675	n.s.
new	b0104	guaC	GMP reductase	oxyR	oxyRS	2.12999	3.5455	n.s.	n.s.	n.s.	n.s.
not identified	b0873	hcp	hybrid cluster protein (HCP) exhibits hydroxylamine reductase activity	oxyR	oxyRS	-2.5	-8.89189	-8.14754	-2	-5.2963	n.s.
not identified	b0872	hcr	NADH oxidoreductase that catalyzes the reduction of the hybrid-cluster protein (HCP)	oxyR	oxyRS	n.s.	-6.53521	-12.7736	n.s.	n.s.	n.s.
not identified	b0475	hemH	ferrochelatase	oxyR	oxyRS	72.1873	7.49346	n.s.	2.35082	2.69361	n.s.
not identified	b4435	isrC	IsrC small RNA, not clear whether IsrC simply represents the attenuated UTR of flu or whether it has an independent function	oxyR	oxyRS	n.s.	n.s.	n.s.	n.s.	n.s.	n.s.
known	b3942	katG	hydroperoxidase I, with both catalase and peroxidase activity	oxyR	oxyRS	23.7311	n.s.	-7.73094	n.s.	-3.64934	n.s.
new	b1856	mepM	Septation protein, ampicillin sensitivity	oxyR	oxyRS	-2.715	n.s.	2.49685	n.s.	n.s.	n.s.
new	b3829	metE	Methionine synthase, cobalamin-independent; 5-methyltetrahydropteroyltriglutamate-homocysteine methyltransferase; binds Zn(II)	oxyR	oxyRS	n.s.	-5.66302	n.s.	-10.4058	-187.037	10.8157
new	b3828	metR	Positive regulatory gene for metE and metH; autogenous regulation	oxyR	oxyRS	36.1442	16.3175	n.s.	-2.16139	4.28033	n.s.
known	b2392	mntH	Mn2+ / Fe2+ H+ symporter	oxyR	oxyRS	6.29818	4.52878	n.s.	4.69737	7.27386	n.s.
known	b0851	nfsA	NADPH nitroreductase	oxyR	oxyRS	-2.7464	-2.0316	n.s.	n.s.	n.s.	n.s.
new	b4458	oxyS	OxyS small regulatory RNA	oxyR	oxyRS	1523.64	1292.16	149.923	10.2041	6.21429	n.s.
not identified	b0852	rimK	ribosomal protein S6 modification protein, L-glutamate ligase that catalyzes post-translational addition of up to four C-terminal glutamate residues	oxyR	oxyRS	-2.19346	n.s.	n.s.	n.s.	n.s.	n.s.
new	b3908	sodA	Superoxide dismutase, Mn	oxyR	oxyRS	n.s.	n.s.	11.3843	n.s.	n.s.	n.s.
not identified	b4063	soxR	SoxR, superoxide response protein, DNA-binding transcriptional dual regulator of SoxRS regulon	oxyR	oxyRS	23.28	4.84277	n.s.	4.54955	2.16429	n.s.
not identified	b4062	soxS	SoxS, DNA-binding dual transcriptional activator	oxyR	oxyRS	5.76923	20.5278	4.33138	7.92636	4.21708	n.s.
known	b1684	sufA	Fe-S transport protein in Fe-S cluster assembly, SufA accepts Fe-S clusters formed by the SufBCD complex	oxyR	oxyRS	32.3922	39.28	5.19231	n.s.	3	n.s.
known	b1683	sufB	SufB component of SufBCD Fe-S cluster scaffold complex	oxyR	oxyRS	12.9717	22.4157	5.35323	n.s.	n.s.	n.s.
known	b1682	sufC	SufC component of SufBCD Fe-S cluster scaffold complex	oxyR	oxyRS	5.34677	20.7397	6.11224	n.s.	2.31746	n.s.
known	b1681	sufD	SufD component of SufBCD Fe-S cluster scaffold complex	oxyR	oxyRS	3.65595	13.436	4.59707	n.s.	n.s.	n.s.
known	b1679	sufE	sulfur acceptor for SufS cysteine desulfurase, SufS-SufE is less susceptible to oxidative modification than IscS-IscU	oxyR	oxyRS	n.s.	4.67949	n.s.	n.s.	n.s.	n.s.
known	b1680	sufS	L-cysteine desulfurase, SufS-SufE is less susceptible to oxidative modification than IscS-IscU	oxyR	oxyRS	2.62082	6.67907	3.77817	n.s.	n.s.	n.s.
known	b2582	trxC	thioredoxin 2	oxyR	oxyRS	133.997	49.5223	7.2197	24.1191	23.9286	n.s.
known	b4637	uof	RyhB-regulated fur leader peptide	oxyR	oxyRS	11.2576	6.95119	n.s.	2.16096	2.36538	n.s.
not identified	b4322	uxuA	D-mannonate dehydratase	oxyR	oxyRS	n.s.	n.s.	n.s.	n.s.	n.s.	n.s.
not identified	b4323	uxuB	D-mannonate oxidoreductase	oxyR	oxyRS	n.s.	n.s.	n.s.	n.s.	n.s.	n.s.
known	b0850	ybjC	predicted inner membrane protein	oxyR	oxyRS	-2.30952	n.s.	n.s.	2.64651	3	n.s.
new	b0848	ybjM	Inner membrane protein, function unknown	oxyR	oxyRS	n.s.	n.s.	-5.29496	6.05233	4.24528	-3.43258
not identified	b0853	ybjN	predicted oxidoreductase	oxyR	oxyRS	n.s.	n.s.	n.s.	n.s.	n.s.	n.s.
not identified	b1203	ychF	ribosome-binding ATPase, inhibitor of catalase activity	oxyR	oxyRS	n.s.	n.s.	n.s.	n.s.	n.s.	n.s.
known	b3518	yhjA	predicted cytochrome C peroxidase	oxyR	oxyRS	n.s.	-4.67407	-6.17284	n.s.	-2.07955	n.s.
new	b3520	yhjB	Predicted two-component system response regulator, function unknown; CheY-like receiver domain, LuxR-like HTH domain; cognate sensor protein is unknown	oxyR	oxyRS	n.s.	n.s.	n.s.	4.40816	5.80392	n.s.
new	b4567	yjjZ	Function unknown; Fur regulon	oxyR	oxyRS	n.s.	n.s.	n.s.	4.26316	n.s.	n.s.
new	b1973	zinT	Periplasmic zinc and cadmium binding protein; induced by zinc, cadmium or peroxide; Zur, SoxS and Fur regulated	oxyR	oxyRS	n.s.	n.s.	5.45078	3.74342	n.s.	n.s.
new	b1857	znuA	Zinc periplasmic binding protein, ABC transporter	oxyR	oxyRS	-1.99487	n.s.	3.6708	n.s.	n.s.	n.s.
new	b1859	znuB	High-affinity ABC transport system for zinc	oxyR	oxyRS	n.s.	n.s.	n.s.	n.s.	n.s.	n.s.
new	b1858	znuC	High-affinity ABC transport system for zinc	oxyR	oxyRS	n.s.	n.s.	n.s.	n.s.	n.s.	n.s.
n/a	b4458	oxyS	OxyS small regulatory RNA	oxyS	oxyRS	1523.64	1292.16	149.923	10.2041	6.21429	n.s.
n/a	b2731	fhlA	formate hydrogen-lyase transcriptional activator for fdhF, hyc and hyp operons	oxyS	oxyRS	-2.27559	-2.68919	n.s.	n.s.	-2.23226	n.s.
n/a	b1891	flhC	flagellar transcriptional regulator, FlhC	oxyS	oxyRS	-2.68527	-3.28515	n.s.	n.s.	n.s.	n.s.
n/a	b1892	flhD	flagellar transcriptional regulator, FlhD	oxyS	oxyRS	-5.5903	-5.39521	n.s.	-7.08642	-4.95886	n.s.
n/a	b2741	rpoS	sigma factor S, oxyS inhibits translations of rpoS	oxyS	oxyRS	3.45715	3.49603	n.s.	14.1837	9.82363	n.s.
known	b4063	soxR	SoxR, superoxide response protein, DNA-binding transcriptional dual regulator of SoxRS regulon	soxR	soxRS	23.28	4.84277	n.s.	4.54955	2.16429	n.s.
new	b0606	ahpF	Alkyl hydroperoxide reductase, subunit F; NAD(P)H:peroxiredoxin oxidoreductase, reduces AhpC; contains one FAD/monomer	soxR	soxRS	78.3816	11.2448	n.s.	n.s.	n.s.	n.s.
new	b2601	aroF	3-deoxy-D-arabino-heptulosonate 7-phosphate (DAHP) synthase; tyrosine repressible; TyrR regulon	soxR	soxRS	-3.82403	-2.19321	n.s.	-3.80081	n.s.	n.s.
new	b0096	lpxC	Lipid A synthesis, UDP-3-O-(R-3-hydroxymyristoyl)-N-acetylglucosamine deacetylase; zinc metalloamidase; cell envelope and cell separation	soxR	soxRS	6.08046	3.35503	n.s.	6.09434	4.57768	n.s.
new	b4242	mgtA	Magnesium transporter, ATP-dependent; mutant has cobalt resistance; mediates Mg(2+) influx	soxR	soxRS	3.73374	3.0992	n.s.	2.03175	4.96839	n.s.
new	b3908	sodA	superoxide dismutase (Mn)	soxR	soxRS	n.s.	n.s.	11.3843	n.s.	n.s.	n.s.
known	b4062	soxS	SoxS, DNA-binding dual transcriptional activator	soxR	soxRS	5.76923	20.5278	4.33138	7.92636	4.21708	n.s.
new	b2600	tyrA	Tyrosine synthesis: chorismate mutase/prephenate dehydrogenase	soxR	soxRS	-3.96678	-2.40122	n.s.	-3.92353	n.s.	n.s.
new	b3211	yhcC	Function unknown, Radical SAM superfamily	soxR	soxRS	-4.24658	-5.2	-6	-2.81148	-3.30894	n.s.
new	b4060	yjcB	Function unknown	soxR	soxRS	33.3472	11.3386	11.9753	51.7606	35.0321	n.s.
new	b3207	yrbL	Mg(2+)-starvation-stimulated gene, function unknown	soxR	soxRS	7.325	n.s.	n.s.	3.3392	n.s.	n.s.
known	b4062	soxS	SoxS, DNA-binding dual transcriptional activator	soxS	soxRS	5.76923	20.5278	4.33138	7.92636	4.21708	n.s.
known	b1276	acnA	aconitase, aconitate hydratase 1	soxS	soxRS	16.9313	5.2026	n.s.	n.s.	n.s.	n.s.
known	b0463	acrA	AcrAB-TolC multidrug efflux system - membrane fusion protein	soxS	soxRS	n.s.	n.s.	n.s.	n.s.	n.s.	n.s.
known	b0462	acrB	AcrAB-TolC multidrug efflux system - permease subunit	soxS	soxRS	n.s.	n.s.	n.s.	-2.19471	-2.23018	n.s.
new	b0762	acrZ	small membrane protein that interacts with the AcrAB-TolC multidrug efflux pump, by affecting substrate specificity	soxS	soxRS	n.s.	n.s.	n.s.	4.06504	2.05519	n.s.
new	b1166	ariR	Connector protein for RcsB regulation of biofilm and acid-resistance	soxS	soxRS	9.33333	n.s.	8.83333	18	12.75	n.s.
new	b2601	aroF	3-deoxy-D-arabino-heptulosonate 7-phosphate (DAHP) synthase; tyrosine repressible; TyrR regulon	soxS	soxRS	-3.82403	-2.19321	n.s.	-3.80081	n.s.	n.s.
known	b0684	fldA	flavodoxin 1	soxS	soxRS	3.15951	n.s.	n.s.	2.06942	n.s.	n.s.
not identified	b2895	fldB	flavodoxin 2	soxS	soxRS	n.s.	n.s.	n.s.	2.64111	n.s.	n.s.
known	b3924	fpr	flavodoxin NADP+ reductase	soxS	soxRS	2.88615	2.62744	n.s.	3.88965	2.5302	n.s.
known	b1611	fumC	fumarase C	soxS	soxRS	15.3771	8.35703	6.1552	n.s.	n.s.	n.s.
known	b0683	fur	ferric uptake regulation protein	soxS	soxRS	12.7476	8.70841	n.s.	n.s.	n.s.	n.s.
not identified	b2237	inaA	pH-inducible protein involved in stress response	soxS	soxRS	6.14532	2.35802	n.s.	3.77827	3.11932	n.s.
new	b0096	lpxC	Lipid A synthesis, UDP-3-O-(R-3-hydroxymyristoyl)-N-acetylglucosamine deacetylase; zinc metalloamidase; cell envelope and cell separation	soxS	soxRS	6.08046	3.35503	n.s.	6.09434	4.57768	n.s.
not identified	b1531	marA	MarA, multiple antibiotic resistance, DNA-binding transcriptional repressor, soxS paralog	soxS	soxRS	15.1629	9.19388	n.s.	46.2035	31.4549	n.s.
not identified	b1532	marB	multiple antibiotic resistance protein	soxS	soxRS	16.2184	8.32222	n.s.	45.1031	27.3333	n.s.
not identified	b1530	marR	MarR, multiple antibiotic resistance, DNA-binding transcriptional repressor	soxS	soxRS	25.5893	7.01869	n.s.	48.448	28.9892	n.s.
new	b0448	mdlA	ABC exporter permease-ATPase, function unknown	soxS	soxRS	n.s.	2.12034	n.s.	n.s.	2.13861	n.s.
new	b0449	mdlB	ABC exporter permease-ATPase, function unknown	soxS	soxRS	n.s.	n.s.	n.s.	n.s.	n.s.	n.s.
known	b4439	micF	MicF small regulatory RNA, regulates translation of the OmpF porin and the stability of OmpF mRNA	soxS	soxRS	n.s.	n.s.	n.s.	n.s.	n.s.	n.s.
new	b3662	nepI	Purine ribonucleoside exporter; 6-mercaptopurine resistance	soxS	soxRS	2.62575	2.14706	3.23134	6.32162	5.69068	n.s.
known	b2159	nfo	endonuclease IV, DNA base excision repair	soxS	soxRS	2.37524	2.01799	n.s.	n.s.	n.s.	n.s.
known	b0851	nfsA	NADPH nitroreductase	soxS	soxRS	-2.7464	-2.0316	n.s.	n.s.	n.s.	n.s.
not identified	b0578	nfsB	NAD(P)H nitroreductase NfsB	soxS	soxRS	n.s.	n.s.	n.s.	n.s.	n.s.	n.s.
new	b1463	nhoA	N-hydroxyarylamine O-acetyltransferase	soxS	soxRS	3.30159	2.46212	n.s.	2.49275	n.s.	n.s.
not identified	b1377	ompN	outer membrane pore protein N	soxS	soxRS	n.s.	n.s.	n.s.	2.5625	3.29787	n.s.
not identified	b4025	pgi	phosphoglucose isomerase	soxS	soxRS	n.s.	-2.57031	n.s.	-7.85407	-9.96958	n.s.
not identified	b0871	poxB	pyruvate oxidase	soxS	soxRS	2.45985	n.s.	5.04842	-2.01316	n.s.	n.s.
not identified	b0950	pqiA	paraquat-inducible protein A	soxS	soxRS	-2.05263	n.s.	n.s.	n.s.	n.s.	n.s.
not identified	b0951	pqiB	paraquat-inducible protein B	soxS	soxRS	-2.44074	n.s.	n.s.	n.s.	2.21627	n.s.
not identified	b1101	ptsG	glucose phosphotransferase system (PTS) permease - PtsG subunit	soxS	soxRS	-6.37074	-13.0634	n.s.	-2.73796	-11.7969	n.s.
known	b1277	ribA	GTP cyclohydrolase II, catalyzes the opening of the imidazole ring of GTP and removal of pyrophosphate, the first committed step in riboflavin biosynthesis	soxS	soxRS	n.s.	n.s.	n.s.	n.s.	n.s.	n.s.
not identified	b0852	rimK	ribosomal protein S6 modification protein, L-glutamate ligase that catalyzes post-translational addition of up to four C-terminal glutamate residues	soxS	soxRS	-2.19346	n.s.	n.s.	n.s.	n.s.	n.s.
known	b4396	rob	Rob DNA-binding transcriptional activator	soxS	soxRS	n.s.	n.s.	n.s.	n.s.	n.s.	n.s.
known	b3908	sodA	superoxide dismutase (Mn)	soxS	soxRS	n.s.	n.s.	11.3843	n.s.	n.s.	n.s.
not identified	b3035	tolC	TolC outer membrane channel	soxS	soxRS	n.s.	n.s.	n.s.	-2.43651	-2.17714	n.s.
new	b2600	tyrA	Tyrosine synthesis: chorismate mutase/prephenate dehydrogenase	soxS	soxRS	-3.96678	-2.40122	n.s.	-3.92353	n.s.	n.s.
known	b4637	uof	RyhB-regulated fur leader peptide	soxS	soxRS	11.2576	6.95119	n.s.	2.16096	2.36538	n.s.
not identified	b3625	waaY	lipopolysaccharide core heptose (II) kinase	soxS	soxRS	n.s.	n.s.	n.s.	n.s.	n.s.	n.s.
not identified	b3624	waaZ	protein involved in KdoIII attachment during lipopolysaccharide core biosynthesis	soxS	soxRS	n.s.	n.s.	n.s.	n.s.	n.s.	n.s.
new	b0447	ybaO	Function unknown, predicted transcriptional regulator; Lrp family	soxS	soxRS	3.58667	n.s.	2.30882	3.07784	2.125	n.s.
known	b0850	ybjC	predicted inner membrane protein	soxS	soxRS	-2.30952	n.s.	n.s.	2.64651	3	n.s.
not identified	b0853	ybjN	predicted oxidoreductase	soxS	soxRS	n.s.	n.s.	n.s.	n.s.	n.s.	n.s.
new	b1164	ycgZ	Connector protein for RcsB regulation of biofilm and acid-resistance; blue light, low temperature and stress induction, BluRF(YcgEF) and RpoS regulons	soxS	soxRS	2.57895	3.81818	n.s.	5.75	22.9	n.s.
known	b1378	ydbK	pyruvate:flavodoxin oxidoreductase	soxS	soxRS	n.s.	n.s.	n.s.	-4.22889	-5.3007	n.s.
not identified	b2962	yggX	Confers protection of iron-sulfur proteins against oxidative damage; paraquat resistance	soxS	soxRS	n.s.	2.02213	n.s.	3.88321	3.28682	n.s.
not identified	b3037	ygiB	conserved outer membrane protein	soxS	soxRS	n.s.	n.s.	n.s.	n.s.	n.s.	n.s.
not identified	b3038	ygiC	predicted enzyme with ATPase activity, similarity to the glutathionylspermidine synthetase	soxS	soxRS	n.s.	n.s.	n.s.	n.s.	n.s.	n.s.
new	b1165	ymgA	Connector protein for RcsB regulation of biofilm; blue light, low temperature and stress induction, BluRF(YcgEF) and RpoS regulons	soxS	soxRS	7.8	n.s.	8.66667	13	29.4286	n.s.
new	b1167	ymgC	Blue light, low temperature and stress induced, function unknown; BluRF(YcgEF) and RpoS regulons	soxS	soxRS	n.s.	n.s.	6.88889	13.3333	86	n.s.
new	b2390	ypeC	Predicted secreted protein, function unknown	soxS	soxRS	4.43158	11.3697	4.14045	3.13333	2.45631	n.s.
new	b3207	yrbL	Mg(2+)-starvation-stimulated gene, function unknown	soxS	soxRS	7.325	n.s.	n.s.	3.3392	n.s.	n.s.
not identified	b1973	zinT	divalent metal binding protein, cadmium, zinc, and nickel	soxS	soxRS	n.s.	n.s.	5.45078	3.74342	n.s.	n.s.
known	b1852	zwf	glucose 6-phosphate-1-dehydrogenase, G6PDH	soxS	soxRS	n.s.	n.s.	n.s.	n.s.	n.s.	n.s.
