# Supplementary material for: Transcriptional responses of Escherichia coli during recovery from inorganic or organic mercury exposure
Source: BMC Genomics. 2018 Jan 16;19:52. doi: 10.1186/s12864-017-4413-z (PMC5769350; doi:10.1186/s12864-017-4413-z)
Supplement: Supplementary file 15 — Contains data for genes that were not significantly differentially expressed at 10 min, but were at 30 and 60 min or just 60 min after mercurial exposure. Data is organized by just upregulated, just down-regulated, or combined. “n.s.” designates expression that was not significantly different from unexposed culture at the same time point. (XLSX 103 kb) [file 12864_2017_4413_MOESM15_ESM.xlsx]

## Sheet: up_only
TABLE S17: Delayed up-regulated response to HgCl2 exposure:
Genes ordered by COG cateogry, then fold-change of Hg_t60 in decending order, then alphabetically by gene_name
feature	gene_id	gene_name	COG_code	COG_description	protein_description	Hg_t10	Hg_t30	Hg_t60	PMA_t10	PMA_t30	PMA_t60
CDS	b3603	lldP	C	Energy production and conversion	L-lactate permease; also involved in glycolate uptake	n.s.	7.66964	11.6522	n.s.	5.62887	n.s.
CDS	b1627	rsxA	C	Energy production and conversion	Required for the reduction of SoxR; inner membrane protein	n.s.	2.5	6.90541	2.42926	5.09143	n.s.
CDS	b1628	rsxB	C	Energy production and conversion	Required for the reduction of SoxR; predicted iron-sulfur protein	n.s.	n.s.	5.03416	n.s.	n.s.	n.s.
CDS	b2979	glcD	C	Energy production and conversion	Glycolate oxidase subunit	n.s.	6.37288	4.78102	2	3.66667	n.s.
CDS	b2975	glcA	C	Energy production and conversion	Glycolate permease; also recognizes lactate	n.s.	n.s.	2.77305	n.s.	n.s.	n.s.
CDS	b3742	mioC	C	Energy production and conversion	Required for biotin synthase activity in vitro; flavodoxin-like FMN-binding protein; transcription of mioC through oriC may have physiological significance in suboptimal conditions	n.s.	n.s.	2.19857	n.s.	n.s.	n.s.
CDS	b2024	hisA	E	Amino acid transport and metabolism	Phosphoribosylformimino-5-aminoimidazole carboxamide ribotide isomerase; 1-(5'-phosphoribosyl)-5-[(5'-phosphoribosylamino)methylideneamino] imidazole-4-carboxamide isomerase	n.s.	6.66375	14.0314	-9.31142	-8.81776	2.01798
CDS	b2025	hisF	E	Amino acid transport and metabolism	Imidazole glycerol phosphate (IGP) synthase, cyclase subunit	n.s.	5.50254	13.5157	-6.84199	-9.34874	n.s.
CDS	b2023	hisH	E	Amino acid transport and metabolism	Imidazole glycerol phosphate (IGP) synthase, amidotransferase	n.s.	8.24917	13.4103	-7.50512	-6.93421	n.s.
CDS	b2026	hisI	E	Amino acid transport and metabolism	PR-ATP pyrophosphatase/PR-AMP cyclohydrolase, bifunctional	n.s.	5.63701	13.2976	-3.58992	-10.0893	n.s.
CDS	b2022	hisB	E	Amino acid transport and metabolism	Imidazoleglycerolphosphate dehydratase/histidinol phosphatase; bifunctional enzyme; HAD21	n.s.	12.926	13.1525	-3.31362	-3.11487	n.s.
CDS	b1744	astE	E	Amino acid transport and metabolism	Succinylglutamate desuccinylase, arginine catabolism	n.s.	n.s.	9.39394	n.s.	n.s.	n.s.
CDS	b1745	astB	E	Amino acid transport and metabolism	Succinylarginine dihydrolase, arginine catabolism	n.s.	2.98611	5.96703	n.s.	2.41935	n.s.
CDS	b2130	yehY	E	Amino acid transport and metabolism	Putative ABC permease, function unknown; osmotically and stationary phase inducible; part of putative ABC transporter; membrane protein	n.s.	2.91667	4.77477	n.s.	n.s.	n.s.
CDS	b2845	yqeG	E	Amino acid transport and metabolism	Putative amino acid:H+ symport permease, function unknown	n.s.	2.97436	4.2619	3.23077	5.82353	n.s.
CDS	b3447	ggt	E	Amino acid transport and metabolism	gamma-Glutamyltranspeptidase, glutathione metabolism; Ntn hydrolase; autocatalytic processing into two subunits; periplasmic	n.s.	n.s.	4.02754	n.s.	n.s.	n.s.
CDS	b2677	proV	E	Amino acid transport and metabolism	High-affinity transport for glycine; glycine betaine-binding protein	n.s.	n.s.	3.71503	n.s.	6.18593	n.s.
CDS	b2129	yehX	E	Amino acid transport and metabolism	Putative ATP-binding protein, function unknown; osmotically and stationary phase inducible; part of putative ABC transporter	n.s.	2.56604	3.59459	2.07143	n.s.	n.s.
CDS	b2128	yehW	E	Amino acid transport and metabolism	Putative ABC permease, function unknown; osmotically and stationary phase inducible; part of putative ABC transporter; membrane protein	n.s.	n.s.	3.33708	n.s.	n.s.	n.s.
CDS	b0854	potF	E	Amino acid transport and metabolism	Putrescine ABC transporter periplasmic binding protein	n.s.	n.s.	2.77818	-6.26331	-2.46337	n.s.
CDS	b3452	ugpA	G	Carbohydrate transport and metabolism	sn-Glycerol-3-phosphate transport system, integral membrane protein	n.s.	2.625	15.1429	n.s.	11.6667	n.s.
CDS	b3364	tsgA	G	Carbohydrate transport and metabolism	Putative transporter, tellurite-inducible, function unknown; also induced by selenite	n.s.	7.70849	13.0795	2.11659	6.17722	n.s.
CDS	b3451	ugpE	G	Carbohydrate transport and metabolism	sn-Glycerol-3-P transport system; membrane protein	n.s.	n.s.	7.75	n.s.	n.s.	n.s.
CDS	b1896	otsA	G	Carbohydrate transport and metabolism	Trehalose phosphate synthase; cold- and heat- induced; required for viability at 4C; rpoS regulon	n.s.	2.85633	7.28336	-2.42975	-2.37629	n.s.
CDS	b2210	mqo	G	Carbohydrate transport and metabolism	Malate oxidoreductase; possibly previously described FAD-dependent phospholipid-activated malate oxidase	n.s.	n.s.	7.0067	2.00943	7.8456	n.s.
CDS	b2587	kgtP	G	Carbohydrate transport and metabolism	alpha-Ketoglutarate permease	n.s.	2.51689	4.30708	n.s.	2.23338	n.s.
CDS	b2465	tktB	G	Carbohydrate transport and metabolism	Transketolase B; binds Zn(II)	n.s.	n.s.	4.06203	n.s.	n.s.	n.s.
CDS	b2660	lhgO	G	Carbohydrate transport and metabolism	L-2-hydroxyglutarate oxidase; second gene in csiD-lhgO-gabDTP-csiR operon	n.s.	2.15068	3.60684	n.s.	n.s.	n.s.
CDS	b1197	treA	G	Carbohydrate transport and metabolism	Trehalase, periplasmic	n.s.	n.s.	2.79116	n.s.	n.s.	n.s.
CDS	b0774	bioA	H	Coenzyme transport and metabolism	7,8-diaminopelargonic acid aminotransferase	n.s.	n.s.	5.2426	-6.91908	-9.39683	8.76429
CDS	b0775	bioB	H	Coenzyme transport and metabolism	Biotin synthase; dethiobiotin to biotin pathway; iron-sulfur enzyme	n.s.	n.s.	5.1399	-2.18217	-3.65844	15.4717
CDS	b2311	ubiX	H	Coenzyme transport and metabolism	3-octaprenyl-4-hydroxybenzoate carboxylyase; UbiD isozyme	n.s.	2.53415	2.4697	n.s.	n.s.	n.s.
CDS	b3399	yrfG	H	Coenzyme transport and metabolism	GMP/IMP nucleotidase; physiological role unknown; HAD8	n.s.	n.s.	2.0209	n.s.	n.s.	n.s.
CDS	b3846	fadB	I	Lipid transport and metabolism	Multifunctional fatty acid oxidation complex subunit alpha; four enzyme activities: L-3-hydroxyacyl-CoA dehydrogenase, 3-hydroxyacyl-CoA epimerase, dodecenoyl-CoA-delta-isomerase, and small-chain-length enoyl-CoA hydratase (cronotase)	n.s.	6.42	8.62712	n.s.	n.s.	n.s.
CDS	b3845	fadA	I	Lipid transport and metabolism	3-ketoacyl-CoA thiolase, fatty acid oxidation complex subunit beta	n.s.	2.88542	3.93671	n.s.	n.s.	n.s.
CDS	b3918	cdh	I	Lipid transport and metabolism	CDP-diglyceride hydrolase; Salmonella ortholog has both UDP sugar hydrolase (UshB) and NAD pyrophosphatase (PnuE) activities	n.s.	2.82456	3.41577	n.s.	n.s.	n.s.
CDS	b0404	acpH	I	Lipid transport and metabolism	Acyl carrier protein (ACP) phosphodiesterase; ACP hydrolyase	n.s.	2.46829	2.94712	2.02404	n.s.	n.s.
CDS	b0296	ykgM	J	Translation, ribosomal structure and biogenesis	50S ribosomal protein L31 type B; alternative L31 utilized during zinc limitation	n.s.	4.41935	5.12821	12.8298	5.51852	n.s.
CDS	b3064	tsaD	J	Translation, ribosomal structure and biogenesis	tRNA(NNU) t(6)A37 threonylcarbamoyladenosine modification; glycation binding protein	n.s.	2.91085	2.09903	2.66369	3.48441	n.s.
CDS	b0195	tsaA	J	Translation, ribosomal structure and biogenesis	tRNA-Thr(GGU) m(6)t(6)A37 methyltransferase, SAM-dependent	n.s.	n.s.	2.08021	-3.97126	-2.45249	n.s.
CDS	b3604	lldR	K	Transcription	Dual role activator/repressor for lldPRD operon	n.s.	4.17442	5.21538	-6.02222	n.s.	n.s.
CDS	b0059	rapA	K	Transcription	RNA polymerase binding protein; mutants are UV-S; mutant biofilms have less polysaccharide and are antibiotic sensitive; ATPase and putative helicase	n.s.	n.s.	3.25342	-3.37282	n.s.	n.s.
CDS	b0345	lacI	K	Transcription	Transcriptional repressor of lac operon	n.s.	2.22799	2.16134	2.00601	2.15552	n.s.
CDS	b1916	sdiA	K	Transcription	Quorum-sensing ftsQAZ-P2, acrABCDE transcriptional activator; fluoroquinolone resistance; overproduction confers drug resistance by stimulating the acr genes; SdiA senses exogenous N-acyl homoserine lactones	n.s.	n.s.	2.04695	n.s.	3.11717	n.s.
CDS	b0708	phr	L	Replication, recombination and repair	Deoxyribodipyrimidine photolyase; DNA photolyase; monomeric	n.s.	n.s.	3.17164	n.s.	n.s.	n.s.
CDS	b1652	rnt	L	Replication, recombination and repair	RNase T; RNA processing	n.s.	n.s.	2.13151	-2.36077	n.s.	n.s.
CDS	b4114	eptA	M	Cell wall/membrane/envelope biogenesis	Lipid A phosphoethanolamine transferase, associated with polymyxin resistance	n.s.	12.2249	9.58977	-7.96729	n.s.	n.s.
CDS	b2028	ugd	M	Cell wall/membrane/envelope biogenesis	UDP-glucose 6-dehydrogenase	n.s.	5.26705	7.65543	n.s.	8.0832	n.s.
CDS	b2253	arnB	M	Cell wall/membrane/envelope biogenesis	UDP-4-amino-4-deoxy-L-arabinose synthase; UDP-4-ketopentose aminotransferase; L-glutamate is the amine donor	n.s.	6.479	6.53844	3.5269	7.69953	n.s.
CDS	b2131	osmF	M	Cell wall/membrane/envelope biogenesis	Predicted periplasmic binding protein, function unknown; osmotically and stationary phase inducible; part of putative ABC transporter	n.s.	4.65	4.07612	n.s.	n.s.	n.s.
CDS	b3908	sodA	P	Inorganic ion transport and metabolism	Superoxide dismutase, Mn	n.s.	n.s.	11.3843	n.s.	n.s.	n.s.
CDS	b3070	yqjH	P	Inorganic ion transport and metabolism	Ferric-chelate reductase, NADPH-dependent; siderophore-interacting protein (SIP); nickel-resistance	n.s.	3.54	10.8061	n.s.	n.s.	n.s.
CDS	b3728	pstS	P	Inorganic ion transport and metabolism	Periplasmic phosphate binding protein, high-affinity; ABC phosphate transport system	n.s.	16.1667	7.53159	85.6865	164.781	n.s.
CDS	b1469	narU	P	Inorganic ion transport and metabolism	Nitrite extrusion protein 2	n.s.	n.s.	6.16	2.54545	n.s.	n.s.
CDS	b1520	yneE	P	Inorganic ion transport and metabolism	Predicted inner membrane protein, bestrophin family; possible chloride channel; required for swarming phenotype	n.s.	n.s.	6.11811	n.s.	2.20349	n.s.
CDS	b1973	zinT	P	Inorganic ion transport and metabolism	Periplasmic zinc and cadmium binding protein; induced by zinc, cadmium or peroxide; Zur, SoxS and Fur regulated	n.s.	n.s.	5.45078	3.74342	n.s.	n.s.
CDS	b1732	katE	P	Inorganic ion transport and metabolism	Catalase HPII, heme d-containing; hydroperoxidase II; response to oxidative stress; chromate resistance	n.s.	-2.8359	3.13985	n.s.	-2.405	n.s.
CDS	b1055	yceA	R	General function prediction only	Predicted rhodanese, function unknown	n.s.	4.63844	7.48962	-2.15449	n.s.	n.s.
CDS	b1784	yeaH	R	General function prediction only	UPF0229 family protein, function unknown	n.s.	n.s.	5.67112	n.s.	n.s.	n.s.
CDS	b1797	yeaR	S	Function unknown	Stress-induced protein, function unknown; DUF1971 family; involved in cadmium and peroxide resistance	n.s.	4.625	11.2	3.33333	8.85714	n.s.
CDS	b0788	ybhN	S	Function unknown	Function unknown	n.s.	n.s.	6.71667	n.s.	n.s.	n.s.
CDS	b1706	ydiU	S	Function unknown	Function unknown, UPF0061 family	n.s.	3.52306	6.34483	n.s.	2.22207	n.s.
CDS	b0707	ybgA	S	Function unknown	Function unknown, DUF1722 family	n.s.	n.s.	5.94531	-3.71429	-2.65	n.s.
CDS	b0456	ybaA	S	Function unknown	Function unknown, DUF1428 family	n.s.	n.s.	5.875	2	n.s.	n.s.
CDS	b4045	yjbJ	S	Function unknown	Stress-induced protein, UPF0337 family, function unknown	n.s.	6.63699	5.67281	n.s.	3.30159	n.s.
CDS	b1536	ydeI	S	Function unknown	Predicted secreted protein, function unknown	n.s.	2.7561	4.35088	n.s.	5.54286	n.s.
CDS	b3819	rarD	S	Function unknown	Chloramphenicol resistance	n.s.	2.64029	3.20952	2.15357	4.29339	n.s.
CDS	b3099	yqjE	S	Function unknown	Inner membrane protein, DUF1469 family, function unknown	n.s.	n.s.	2.72361	2.2816	2.18214	n.s.
CDS	b1163	bluF	T	Signal transduction mechanisms	Anti-repressor for BluR(YcgE), blue light-responsive; cold shock gene, binds FAD; photoinduced dimerization	n.s.	3.45833	9.33099	n.s.	2.66949	n.s.
CDS	b1783	yeaG	T	Signal transduction mechanisms	Protein kinase, function unknown; autokinase	n.s.	5.18542	6.47626	-2.71786	n.s.	n.s.
CDS	b1786	yeaJ	T	Signal transduction mechanisms	Predicted membrane-anchored diguanylate cyclase	n.s.	n.s.	2.56977	2.63536	3.33333	n.s.
CDS	b3047	yqiH	W	Extracellular structures	Predicted periplasmic pilus chaperone, function unknown	n.s.	n.s.	5.4	n.s.	n.s.	n.s.
CDS	b4679	yohP	none	Not included in COGs	Expressed protein, membrane-associated, function unknown	n.s.	9.3125	18.0833	5.77273	19.2143	n.s.
CDS	b0330	prpR	none	Not included in COGs	Transcriptional regulator of prp operon; propionate catabolism via 2-methlycitrate cycle, characterized primarily in Salmonella	n.s.	3.95	11.9091	n.s.	n.s.	n.s.
CDS	b1481	bdm	none	Not included in COGs	Osmoresponsive gene with reduced expression in biofilms; function unknown	n.s.	11.5672	8.2451	n.s.	n.s.	n.s.
tRNA	b1989	asnV	none	Not included in COGs	Asparagine tRNA(GUU)	n.s.	n.s.	7.63636	n.s.	n.s.	n.s.
CDS	b2252	ais	none	Not included in COGs	Predicted LPS core heptose(II)-phosphate phosphatase; aluminum-inducible protein; Salmonella ortholog is regulated by PmrAB(BasRS)	n.s.	11.2262	7.5104	7.31204	14.3948	n.s.
CDS	b1167	ymgC	none	Not included in COGs	Blue light, low temperature and stress induced, function unknown; BluRF(YcgEF) and RpoS regulons	n.s.	n.s.	6.88889	13.3333	86	n.s.
CDS	b1259	yciG	none	Not included in COGs	Required for swarming phenotype, function unknown	n.s.	n.s.	6.41667	n.s.	n.s.	n.s.
CDS	b1836	yebV	none	Not included in COGs	Function unknown	n.s.	2.38037	4.53226	n.s.	3.17606	n.s.
tRNA	b0971	serT	none	Not included in COGs	Serine tRNA(UGA) 1	n.s.	2.07025	4.27919	n.s.	n.s.	n.s.
CDS	b2659	csiD	none	Not included in COGs	Carbon starvation induced gene, function unknown; first gene in csiD-lhgO-gabDTP operon; tetrameric; structural homolog of 2-oxoglutarate Fe(II)-dependent oxygenases	n.s.	4.2	4.19531	n.s.	n.s.	n.s.
CDS	b4313	fimE	none	Not included in COGs	Site-specific recombinase, fimA promoter inversion; biased towards the ON to OFF fimbriae phase switching direction	n.s.	2.12821	4.17647	2.52174	3.14706	n.s.
ncRNA	b4431	rprA	none	Not included in COGs	Positive regulatory antisense sRNA for rpoS translation	n.s.	4	4	4.33333	4.4	n.s.
CDS	b0458	ylaC	none	Not included in COGs	Inner membrane protein, DUF1449 family, function unknown	n.s.	4.58382	3.4898	4.02281	7.98451	n.s.
CDS	b0234	yafP	none	Not included in COGs	Predicted acetyltransferase; antimutator activity towards 4-nitroquinoline-1-oxide; lexA regulon	n.s.	-2.41379	3.11429	n.s.	n.s.	n.s.
CDS	b2939	yqgB	none	Not included in COGs	Soluble expressed protein, function unknown	n.s.	n.s.	3.06691	n.s.	n.s.	n.s.
CDS	b4542	yohO	none	Not included in COGs	Expressed protein, function unknown	n.s.	n.s.	3.0396	2.85124	2.7619	n.s.
CDS	b1626	ydgK	none	Not included in COGs	Inner membrane protein, DUF2569 family, function unknown	n.s.	3.79843	2.97018	5.02947	9.60843	n.s.
CDS	b1445	ydcX	none	Not included in COGs	Required for swarming phenotype, DUF2566 family, function unknown	n.s.	n.s.	2.90265	n.s.	n.s.	n.s.
pseudogene	b3046	yqiG	none	Not included in COGs	Pseudogene reconstruction, FimD family, interrupted by IS2I; outer membrane fimbrial subunit export usher protein family	n.s.	n.s.	2.87097	n.s.	3.42254	n.s.
tRNA	b4134	pheU	none	Not included in COGs	Phenylalanine tRNA(GAA)	n.s.	3.07955	2.74336	n.s.	n.s.	n.s.
CDS	b3100	yqjK	none	Not included in COGs	Function unknown	n.s.	n.s.	2.64823	2.37265	2.27727	n.s.
CDS	b4537	yecJ	none	Not included in COGs	Function unknown	n.s.	n.s.	2.63147	n.s.	2.25	n.s.
CDS	b1332	ynaJ	none	Not included in COGs	Predicted inner membrane protein, DUF2534 family, function unknown	n.s.	2.04267	2.39756	2.79228	3.90054	n.s.
Delayed up-regulated response to PMA exposure:
Genes ordered by COG cateogry, then fold-change of PMA_t60 in decending order, then alphabetically by gene_name
feature	gene_id	gene_name	COG_code	COG_description	protein_description	Hg_t10	Hg_t30	Hg_t60	PMA_t10	PMA_t30	PMA_t60
CDS	b2905	gcvT	E	Amino acid transport and metabolism	Aminomethyltransferase, tetrahydrofolate dependent; T-protein of the glycine cleavage system	n.s.	n.s.	n.s.	n.s.	n.s.	4.75489
CDS	b2518	ndk	F	Nucleotide transport and metabolism	Nucleoside diphosphate kinase; NDP kinase	-2.50808	n.s.	n.s.	n.s.	2.38278	4.45734
CDS	b0523	purE	F	Nucleotide transport and metabolism	N5-carboxyaminoimidazole ribonucleotide (N-CAIR) mutase; purine synthesis	-6.72334	n.s.	4.55382	n.s.	n.s.	3.16848
CDS	b1320	ycjW	K	Transcription	Hyperlethality gene, required for swarming phenotype	-2.125	n.s.	n.s.	n.s.	n.s.	1.99554
CDS	b3635	mutM	L	Replication, recombination and repair	Formamidopyrimidine-DNA glycosylase/AP lyase; 5'-terminal deoxyribophosphodiesterase; DNA repair; GC to TA; binds Zn(II)	3.75373	2.92793	n.s.	n.s.	n.s.	2.65972
CDS	b3024	ygiW	S	Function unknown	Stress-induced protein, function unknown; involved in cadmium and peroxide resistance; secreted protein; binds CsrB sRNA	5.05344	3.67586	n.s.	n.s.	2.568	2.55556

## Sheet: down_only
TABLE S17: Delayed down-regulated response to HgCl2 exposure:
genes ordered by COG cateogry, then fold-change of Hg_t60 in acending order, then alphabetically by gene_name
feature	gene_id	gene_name	COG_code	COG_description	protein_description	Hg_t10	Hg_t30	Hg_t60	PMA_t10	PMA_t30	PMA_t60
CDS	b1673	ydhV	C	Energy production and conversion	Predicted oxidoreductase, function unknown; FNR, NarL and NarP regulons	n.s.	-10.4107	-42.1681	n.s.	-8.66667	n.s.
CDS	b0895	dmsB	C	Energy production and conversion	DMSO reductase subunit B; apparent Fe-S binding subunit; anaerobic	n.s.	-10.2946	-23.0541	n.s.	-7.48507	n.s.
CDS	b1589	ynfG	C	Energy production and conversion	S- and N-oxide reductase, apparent Fe-S binding subunit; required for swarming phenotype	n.s.	-5.21429	-16.7456	n.s.	-3.34211	n.s.
CDS	b4122	fumB	C	Energy production and conversion	Fumarase B, anaerobic	n.s.	-5	-16.6354	-7.39286	-20.0435	n.s.
CDS	b3945	gldA	C	Energy production and conversion	Glycerol dehydrogenase, NAD+ dependent; 1,2-propanediol (and derivatives) oxidoreductase; D-1-amino-2-propanol:NAD+ oxidoreductase	n.s.	-5.36044	-15.892	n.s.	-3.53078	n.s.
CDS	b0896	dmsC	C	Energy production and conversion	DMSO reductase subunit C, periplasmic; has a membrane bound anchor	n.s.	-5.74627	-14.2609	2.87925	-2.15451	n.s.
CDS	b0733	cydA	C	Energy production and conversion	Cytochrome d (bd-I) terminal oxidase subunit I; upregulated in biofilms and microaerobic conditions; aerobically repressed by H-NS; anaerobically repressed by Fnr	n.s.	-10.1763	-14.0853	n.s.	-4.12515	n.s.
CDS	b0872	hcr	C	Energy production and conversion	Hydrid-cluster protein oxidoreductase; FAD and [2Fe-2S] cofactors, NADH as electron donor	n.s.	-6.53521	-12.7736	n.s.	n.s.	n.s.
CDS	b0734	cydB	C	Energy production and conversion	Cytochrome d (bd-I) terminal oxidase subunit II; upregulated in biofilms and microaerobic conditions; aerobically repressed by H-NS; anaerobically repressed by Fnr	n.s.	-5.59602	-11.538	n.s.	-2.79378	n.s.
CDS	b1224	narG	C	Energy production and conversion	Nitrate reductase I (NRA), alpha subunit	n.s.	-7.0962	-8.69925	n.s.	-2.99018	n.s.
CDS	b1590	ynfH	C	Energy production and conversion	S- and N-oxide reductase, membrane bound anchor	n.s.	-2.15574	-7.82796	n.s.	n.s.	n.s.
CDS	b2994	hybC	C	Energy production and conversion	Hydrogenase 2 [Ni Fe] large subunit, periplasmic	n.s.	-3.11909	-7.56586	n.s.	-2.61861	n.s.
CDS	b0992	yccM	C	Energy production and conversion	Putative polyferredoxin, function unknown	n.s.	-5.02273	-7.11538	n.s.	-3.1129	n.s.
CDS	b4153	frdB	C	Energy production and conversion	Fumarate reductase iron-sulfur protein subunit	n.s.	-5.8167	-6.82711	n.s.	-6.14851	n.s.
CDS	b4152	frdC	C	Energy production and conversion	Fumarate reductase membrane anchor polypeptide	n.s.	-4.62455	-6.57041	n.s.	-3.71333	n.s.
CDS	b3061	ttdA	C	Energy production and conversion	L-Tartrate dehydratase alpha subunit	n.s.	n.s.	-4.96	4.83784	2.46154	n.s.
CDS	b0973	hyaB	C	Energy production and conversion	Hydrogenase 1 large subunit [NiFe], periplasmic	n.s.	n.s.	-4.48837	n.s.	n.s.	n.s.
CDS	b3573	ysaA	C	Energy production and conversion	Ferredoxin-like protein, function unknown	n.s.	-2.66667	-4.23308	n.s.	n.s.	n.s.
CDS	b3062	ttdB	C	Energy production and conversion	L-Tartrate dehydratase beta subunit	n.s.	n.s.	-3.94444	n.s.	n.s.	n.s.
CDS	b4072	nrfC	C	Energy production and conversion	Formate-dependent nitrite reduction; nonheme FE-S protein, ferredoxin-like	n.s.	-20.3636	-3.77778	n.s.	-8.86364	n.s.
CDS	b2296	ackA	C	Energy production and conversion	Acetate kinase, produces acetyl phosphate; mutants are fluoroacetate resistant; creBC regulon; binds Zn(II)	n.s.	-2.61492	-3.4933	n.s.	n.s.	n.s.
CDS	b2993	hybD	C	Energy production and conversion	Maturation endoprotease for Ni-containing hydrogenase 2	n.s.	n.s.	-3.18211	n.s.	n.s.	n.s.
CDS	b3253	acuI	C	Energy production and conversion	Putative acryloyl-CoA reductase	n.s.	n.s.	-3.16425	n.s.	n.s.	n.s.
CDS	b2866	xdhA	C	Energy production and conversion	Xanthine dehydrogenase molybdenum-binding subunit; involved in limited purine catabolism; mutation confers adenine sensitivity	n.s.	n.s.	-2.14024	n.s.	-2.03738	n.s.
CDS	b1539	ydfG	C	Energy production and conversion	Malonic semialdehyde reductase, NADPH-dependent; L-allo-threonine dehydrogenase, NADP+-dependent, other in vitro substrates include L-serine, D-serine, D-threonine and 3-hydroxyisobutyrate	n.s.	n.s.	-2.09956	n.s.	n.s.	n.s.
CDS	b2146	preT	E	Amino acid transport and metabolism	Dihydropyrimidine dehydrogenase, NADH-dependent, subunit N; pyrimidine metabolism; upregulated in biofilms	n.s.	-3.75556	-9.15179	n.s.	n.s.	n.s.
CDS	b3110	yhaO	E	Amino acid transport and metabolism	Putative amino acid:H+ symport permease, function unknown	n.s.	n.s.	-3.91935	2.0495	n.s.	n.s.
CDS	b0007	yaaJ	E	Amino acid transport and metabolism	Predicted transporter, sodium:alanine (SAF) symporter family; function unknown	n.s.	-2.73623	-3.78231	-3.25926	-4.75145	n.s.
CDS	b3540	dppF	E	Amino acid transport and metabolism	Dipeptide/heme transport, ATP-binding protein; also transports 5-aminolevulinic acid	n.s.	-2.56867	-2.77965	-2.87431	-41.7526	n.s.
CDS	b1851	edd	E	Amino acid transport and metabolism	Phosphogluconate dehydratase; growth on gluconate	n.s.	-2.57251	-2.68959	n.s.	n.s.	n.s.
CDS	b4238	nrdD	F	Nucleotide transport and metabolism	Ribonucleoside-triphosphate reductase; class III anaerobic ribonucleotide reductase	n.s.	-2.43715	-5.16829	n.s.	-3.01124	n.s.
CDS	b2147	preA	F	Nucleotide transport and metabolism	Dihydropyrimidine dehydrogenase, NADH-dependent, subunit C; pyrimidine metabolism; required for swarming phenotype	n.s.	-2.05085	-5.11215	n.s.	n.s.	n.s.
CDS	b1623	add	F	Nucleotide transport and metabolism	Adenosine deaminase	n.s.	-5.2268	-4.70418	n.s.	-2.75417	n.s.
CDS	b3831	udp	F	Nucleotide transport and metabolism	Uridine phosphorylase	n.s.	-2.90447	-3.65307	n.s.	-3.22165	n.s.
CDS	b4213	cpdB	F	Nucleotide transport and metabolism	2',3'-cyclic nucleotide 2'-phosphodiesterase, periplasmic	n.s.	n.s.	-2.35294	n.s.	n.s.	n.s.
CDS	b2702	srlA	G	Carbohydrate transport and metabolism	D-glucitol-specific enzyme II of phosphotransferase system	n.s.	-9.37037	-24.6667	-3.09434	-44.2	n.s.
CDS	b2703	srlE	G	Carbohydrate transport and metabolism	Glucitol/sorbitol-specific enzyme IIB component of PTS	n.s.	-14.8182	-9.20588	-4.28846	-40.4286	n.s.
CDS	b3128	garD	G	Carbohydrate transport and metabolism	D-galactarate dehydratase; uxaA paralog; contains conserved CxxS redox motif	n.s.	-3.07087	-6.07258	n.s.	n.s.	n.s.
CDS	b2292	yfbS	G	Carbohydrate transport and metabolism	Putative transporter, function unknown	n.s.	-3.41019	-5.75822	n.s.	-2.51404	n.s.
CDS	b1200	dhaK	G	Carbohydrate transport and metabolism	Dihydroxyacetone kinase, PTS-dependent, dihydroxyacetone-binding subunit; DhaK(2):DhaL:DhaM(2) complex	n.s.	-3.5757	-5.54233	-2.44536	-2.99041	n.s.
CDS	b2167	fruA	G	Carbohydrate transport and metabolism	Fructose permease, PTS Enzyme IIBC component	n.s.	n.s.	-5.29374	n.s.	-2.21522	n.s.
CDS	b0994	torT	G	Carbohydrate transport and metabolism	Periplasmic TMAO binding protein; required for ToSrR response to TMAO	n.s.	-2.26241	-5.12371	n.s.	n.s.	n.s.
CDS	b0129	yadI	G	Carbohydrate transport and metabolism	Predicted PTS Enzyme IIA, sugar specificity unknown	n.s.	-3.24265	-5.00741	-4.54688	-5.89231	n.s.
CDS	b3132	kbaZ	G	Carbohydrate transport and metabolism	Ketose bisphosphate aldolase KbaYZ subunit; required for full activity and stabilty of KbaY	n.s.	-2.8	-4.71429	n.s.	n.s.	n.s.
CDS	b3415	gntT	G	Carbohydrate transport and metabolism	High-affinity gluconate transport	n.s.	-3.76176	-4.59024	-2.17901	-6.55975	n.s.
CDS	b2388	glk	G	Carbohydrate transport and metabolism	Glucokinase	n.s.	n.s.	-4.11386	-2.01091	-2.18158	n.s.
CDS	b3883	yihV	G	Carbohydrate transport and metabolism	Predicted sugar kinase, function unknown	n.s.	n.s.	-3.33333	n.s.	n.s.	n.s.
CDS	b3881	yihT	G	Carbohydrate transport and metabolism	Function unknown, LacD sugar aldolase family	n.s.	n.s.	-3.29167	n.s.	n.s.	n.s.
CDS	b1521	uxaB	G	Carbohydrate transport and metabolism	D-Altronate oxidoreductase, NAD-dependent; galacturonate branch of hexuronate pathway	n.s.	-2.78846	-3.27523	n.s.	n.s.	n.s.
CDS	b1594	mlc	G	Carbohydrate transport and metabolism	Global transcriptional repressor; regulates pts operon expression at P0; required for anaerobic growth on glucosamine, binds nagC promoters; regulates manX and malT; makes large colonies; autorepressor	n.s.	-2.04717	-2.84804	n.s.	n.s.	n.s.
CDS	b3526	kdgK	G	Carbohydrate transport and metabolism	Ketodeoxygluconokinase	n.s.	n.s.	-2.82109	2.07248	n.s.	n.s.
CDS	b0679	nagE	G	Carbohydrate transport and metabolism	PTS system EIIABC(Nag) component; N-acetylglucosamine transport	n.s.	n.s.	-2.74221	-2.59824	-2.6438	n.s.
CDS	b0837	yliI	G	Carbohydrate transport and metabolism	Soluble aldose sugar dehydrogenase; Asd; binds PQQ; outer membrane protein	n.s.	n.s.	-2.45631	n.s.	n.s.	n.s.
CDS	b3599	mtlA	G	Carbohydrate transport and metabolism	Mannitol-specific Enzyme IIABC of PTS transport system	n.s.	n.s.	-2.33812	n.s.	n.s.	n.s.
CDS	b0963	mgsA	G	Carbohydrate transport and metabolism	Methylglyoxal synthase	n.s.	n.s.	-2.27832	n.s.	n.s.	n.s.
CDS	b2579	grcA	H	Coenzyme transport and metabolism	Autonomous glycine radical cofactor; can reactivate pyruvate formate lyase after oxidative stress; induced by low pH or propionate; pyruvate formate lyase homolog, spare part for PFL	n.s.	-6.48636	-8.3191	n.s.	n.s.	n.s.
CDS	b0750	nadA	H	Coenzyme transport and metabolism	Quinolinate synthase, [4Fe-4S] cluster subunit, A protein	n.s.	-2.5721	-3.74485	n.s.	-5.3371	n.s.
CDS	b2877	mocA	H	Coenzyme transport and metabolism	CTP:molybdopterin cytidylyltransferase; converts Mo-molybdopterin (Mo-MPT) cofactor (Moco) to the molybdopterin cytosine dinucleotide (MCD) cofactor (a Moco form)	n.s.	n.s.	-3.69444	2.05455	n.s.	-8.67416
CDS	b0751	pnuC	H	Coenzyme transport and metabolism	Nicotinamide riboside uptake permease	n.s.	-2.93884	-3.01804	n.s.	-2.23896	-3.60694
CDS	b3882	yihU	I	Lipid transport and metabolism	gamma-Hydroxybutyrate dehydrogenase, NADH-dependent	n.s.	n.s.	-5.90909	n.s.	n.s.	n.s.
CDS	b2705	srlD	I	Lipid transport and metabolism	Sorbitol-6-phosphate dehydrogenase	n.s.	-5.08036	-5.59259	n.s.	-6.03659	n.s.
CDS	b3157	yhbT	I	Lipid transport and metabolism	Function unknown, COG3154 family of putative lipid carrier proteins	n.s.	n.s.	-3.45776	2.22689	n.s.	n.s.
CDS	b2426	ucpA	I	Lipid transport and metabolism	Furfural resistance, predicted oxidoreductase, COG1028 family	n.s.	n.s.	-3.45684	n.s.	n.s.	n.s.
CDS	b0039	caiA	I	Lipid transport and metabolism	Crotonobetaine reductase, CII component	n.s.	n.s.	-2.14286	n.s.	n.s.	n.s.
CDS	b2957	ansB	J	Translation, ribosomal structure and biogenesis	L-Asparaginase II	n.s.	-4.16346	-17.7072	n.s.	-5.79231	n.s.
CDS	b4116	adiY	K	Transcription	Transcriptional activator for adiA, AraC family	n.s.	-7.04762	-11.0702	n.s.	-3.14634	-5.17822
CDS	b3906	rhaR	K	Transcription	Transcriptional activator for rhaSR, AraC family	n.s.	n.s.	-6.58333	n.s.	n.s.	n.s.
CDS	b2869	ygeV	K	Transcription	Putative RpoN-dependent transcriptional activator, function unknown; induced by AI-2 pheromone	n.s.	-2.92827	-6.26613	n.s.	n.s.	n.s.
CDS	b1922	fliA	K	Transcription	Transcription factor sigma 28 for class III flagellar operons	n.s.	-2.95752	-5.85861	n.s.	n.s.	n.s.
CDS	b3118	tdcA	K	Transcription	Transcriptional activator of tdc operon	n.s.	-4.61538	-5.64706	2.64286	n.s.	n.s.
CDS	b1071	flgM	K	Transcription	Anti-sigma 28 (FliA) factor; regulator of FlhD	n.s.	n.s.	-2.7749	3.91025	2.6994	n.s.
CDS	b1799	dmlR	K	Transcription	Transcriptional activator for dmlA, autorepressor	n.s.	n.s.	-2.60583	n.s.	n.s.	n.s.
CDS	b1620	malI	K	Transcription	Maltose regulon regulatory protein	n.s.	n.s.	-2.45794	n.s.	n.s.	n.s.
CDS	b0080	cra	K	Transcription	Catabolite repressor-activator	n.s.	n.s.	-2.17239	n.s.	n.s.	n.s.
CDS	b1886	tar	N	Cell motility	Aspartate, maltose chemoreceptor, methyl-accepting; MCP II; also senses repellents cobalt and nickel; flagellar regulon	n.s.	-3.3501	-4.84228	n.s.	n.s.	n.s.
CDS	b1925	fliS	N	Cell motility	Flagellar chaperone, inhibits premature FliC assembly; cytosolic	n.s.	-3.20264	-4.35522	-42.863	-79.5974	n.s.
CDS	b1885	tap	N	Cell motility	Dipeptide chemoreceptor, methyl-accepting; MCP IV; flagellar regulon	n.s.	-4.80112	-4.3493	-33.0504	-14.7743	n.s.
CDS	b1082	flgK	N	Cell motility	Flagellar synthesis, hook-associated protein	n.s.	n.s.	-4.19089	4.41056	2.48555	n.s.
CDS	b1881	cheZ	N	Cell motility	CheY-P phosphatase	n.s.	-6.32559	-3.93499	-4.56645	-21.666	n.s.
CDS	b1924	fliD	N	Cell motility	Hook-associated protein 2, axial family	n.s.	-2.1823	-3.73309	-7.49591	-8.04619	n.s.
CDS	b1923	fliC	N	Cell motility	Flagellin, structural gene, H-antigen	n.s.	n.s.	-3.45411	n.s.	n.s.	-2.08114
CDS	b1883	cheB	N	Cell motility	Chemotaxis MCP protein-glutamate methylesterase; reverses CheR methylation at specific MCP glutamates	n.s.	-5.2319	-3.41831	-27.7876	-24.3539	n.s.
CDS	b1083	flgL	N	Cell motility	Flagellar synthesis, hook-associated protein	n.s.	n.s.	-3.34309	6.31238	4.43617	n.s.
CDS	b1884	cheR	N	Cell motility	Chemotaxis MCP protein methyltransferase, SAM-dependent; binds C-terminus of chemoreceptors; makes glutamate methyl esters	n.s.	-4.88709	-3.32657	-59.5041	-21.91	n.s.
CDS	b1070	flgN	N	Cell motility	Initiation of flagellar filament assembly	n.s.	n.s.	-3.02848	2.77239	n.s.	n.s.
CDS	b1889	motB	N	Cell motility	H+-driven stator protein of flagellar rotation	n.s.	n.s.	-2.76207	n.s.	n.s.	n.s.
CDS	b1890	motA	N	Cell motility	H+-driven stator protein of flagellar rotation	n.s.	n.s.	-2.68424	3.44422	2.61843	n.s.
CDS	b1888	cheA	N	Cell motility	Histidine protein kinase sensor of chemotactic response; CheY is cognate response regulator; autophosphorylating; CheAS is a short form produced by an internal start at codon 98	n.s.	n.s.	-2.64289	-3.03792	-2.93665	n.s.
CDS	b3518	yhjA	O	Posttranslational modification, protein turnover, chaperones	Probable cytochrome c peroxidase; mutants are sensitive to peroxide during anaerobic growth	n.s.	-4.67407	-6.17284	n.s.	-2.07955	n.s.
CDS	b2730	hypE	O	Posttranslational modification, protein turnover, chaperones	Hydrogenases 1,2,3 accessory protein, carbamoyl dehydratase; required for CN ligand synthesis at the metallocenter; converts thiocarbamate at its C-terminal Cys to a thiocyanate	n.s.	-5.14537	-5.93772	n.s.	-3.06024	n.s.
CDS	b3366	nirD	P	Inorganic ion transport and metabolism	Nitrite reductase [NAD(P)H] subunit	n.s.	-29.05	-14.1905	-3.05	-18.7407	n.s.
CDS	b1223	narK	P	Inorganic ion transport and metabolism	Nitrate/nitrite antiporter; promotes nitrite extrusion and uptake	n.s.	-8.47692	-7.48649	n.s.	-5.32222	n.s.
CDS	b1656	sodB	P	Inorganic ion transport and metabolism	Superoxide dismutase, Fe; response to oxidative stress; chromate resistance; negatively regulated by ryhB RNA as part of indirect positive regulation by Fur; acid-inducible	n.s.	-2.9473	-5.85614	-8.39157	-17.433	n.s.
CDS	b4073	nrfD	P	Inorganic ion transport and metabolism	Formate-dependent nitrite reduction; transmembrane protein similar to QOR	n.s.	-15.1333	-5.84	n.s.	-4.37778	n.s.
CDS	b4070	nrfA	P	Inorganic ion transport and metabolism	Cytochrome c nitrite reductase, cytochrome c552, periplasmic; formate-dependent; required for NO synthesis	n.s.	-13.6557	-4.60251	n.s.	-9.05625	n.s.
CDS	b1753	ynjA	P	Inorganic ion transport and metabolism	Function unknown	n.s.	-2.02373	-4.01288	n.s.	n.s.	n.s.
CDS	b3367	nirC	P	Inorganic ion transport and metabolism	Nitrite uptake transporter; membrane protein	n.s.	-6.39695	-3.77778	n.s.	-4.39157	n.s.
CDS	b4055	aphA	P	Inorganic ion transport and metabolism	Acid phosphatase, periplasmic, class B, nucleotidase; active on 3'- and 5'-mononucleotides and monodeoxynucleotides; glucose-repressed; monomeric	n.s.	n.s.	-3.43188	n.s.	n.s.	n.s.
CDS	b2431	yfeX	P	Inorganic ion transport and metabolism	Porphyrinogen oxidase, cytoplasmic; binds heme and protoporphyrin IX (PPIX)	n.s.	-3.3809	-3.11209	n.s.	n.s.	n.s.
CDS	b0765	modC	P	Inorganic ion transport and metabolism	Molybdate uptake; chlorate resistance	n.s.	n.s.	-3.09159	n.s.	n.s.	n.s.
CDS	b4046	zur	P	Inorganic ion transport and metabolism	Repressor for znuABC, the zinc high-affinity transport genes; dimer; binds two Zn(II) ions per monomer	n.s.	n.s.	-2.44602	n.s.	n.s.	n.s.
CDS	b1308	pspE	P	Inorganic ion transport and metabolism	Rhodanese, thiosulfate:cyanide sulfurtransferase; expressed in response to stress as part of psp operon, but also transcribed independently	n.s.	n.s.	-2.40093	n.s.	n.s.	n.s.
CDS	b4237	nrdG	R	General function prediction only	Ribonucleotide reductase activase, generating glycyl radical; contains iron; binds NrdD tightly	n.s.	-5.43011	-4.3007	n.s.	-3.33333	n.s.
CDS	b2298	yfcC	R	General function prediction only	Putative transporter, function unknown	n.s.	-4.08108	-3.69231	n.s.	-3	n.s.
CDS	b1601	tqsA	R	General function prediction only	Pheromone AI-2 transporter; mutants have increased intracellular AI-2 and decreased extracellular AI-2; controls biofilm formation	n.s.	n.s.	-2.84615	n.s.	n.s.	n.s.
CDS	b2991	hybF	R	General function prediction only	Accessory protein required for the maturation of hydrogenases 1 and 2; may be involved in nickel incorporation	n.s.	n.s.	-2.74194	2.18868	n.s.	n.s.
CDS	b4211	qorB	R	General function prediction only	Quinone oxidoreductase B, NADPH dependent; QOR2	n.s.	n.s.	-2.27928	n.s.	n.s.	n.s.
CDS	b4515	cydX	S	Function unknown	Expressed protein, membrane-associated, function unknown	n.s.	-3.33	-10.5882	n.s.	n.s.	n.s.
CDS	b1752	ydjZ	S	Function unknown	Inner membrane protein, TVP38/TMEM64 family, function unknown	n.s.	-5.28718	-7.74479	n.s.	-4.79144	n.s.
CDS	b0735	ybgE	S	Function unknown	Function unknown, cydAB operon, expressed in minicells	n.s.	-4.52738	-7.01889	n.s.	-2.43929	n.s.
CDS	b4363	yjjB	S	Function unknown	Function unknown; expressed P14 protein upstream of dnaTC; putative membrane protein with 4 TM helices	n.s.	-7.68182	-3.9375	n.s.	-5.88	n.s.
CDS	b4329	yjiG	S	Function unknown	Inner membrane protein, SpmB family, function unknown	n.s.	n.s.	-3.32184	n.s.	n.s.	n.s.
CDS	b3858	yihD	S	Function unknown	Function unknown, DUF1040 family	n.s.	n.s.	-3.203	n.s.	n.s.	n.s.
CDS	b1976	mtfA	T	Signal transduction mechanisms	Mlc anti-repressor; binds Mlc and blocks its repression of ptsG; cytoplasmic	n.s.	n.s.	-3.8139	n.s.	-2.01493	n.s.
CDS	b0993	torS	T	Signal transduction mechanisms	Sensor kinase for torCAD operon	n.s.	-2.62814	-3.47934	n.s.	n.s.	n.s.
CDS	b2469	narQ	T	Signal transduction mechanisms	Nitrate/nitrite sensor-transmitter protein; anaerobic respiratory path; cognate regulator is NarP; function redundant with narX	n.s.	n.s.	-2.03022	n.s.	n.s.	n.s.
CDS	b2110	yehC	W	Extracellular structures	Predicted periplasmic pilus chaperone, function unknown	n.s.	-13.5	-13	n.s.	-7.83333	n.s.
CDS	b0919	ycbJ	none	Not included in COGs	Function unknown	n.s.	-7.55415	-15.6485	n.s.	-2.51555	n.s.
CDS	b2876	yqeC	none	Not included in COGs	Function unknown	n.s.	-6.89474	-12.4194	2.42424	n.s.	n.s.
CDS	b0306	ykgE	none	Not included in COGs	Cysteine-rich protein, predicted lactate-related catabolism; function unknown	n.s.	-2.71795	-8.71795	n.s.	n.s.	n.s.
pseudogene	b4697	yrdF	none	Not included in COGs	Pseudogene, N-terminal fragment	n.s.	n.s.	-8	n.s.	n.s.	n.s.
CDS	b0375	yaiV	none	Not included in COGs	Predicted transcriptional regulator, function unknown	n.s.	-7.85714	-7.66667	n.s.	n.s.	n.s.
CDS	b1265	trpL	none	Not included in COGs	Regulatory leader peptide for trp operon	n.s.	-4.78125	-7.12871	n.s.	-4.22222	-2.90291
CDS	b4079	fdhF	none	Not included in COGs	Formate dehydrogenase H, selenopeptide; molybdate-dependent, sulfur-dependent; part of FHL-1 and FHL-2 (formate hydrogenlyase) complexes	n.s.	-5.0597	-6.14154	n.s.	-3.17204	n.s.
CDS	b4606	ypfM	none	Not included in COGs	Soluble expressed protein, function unknown	n.s.	-2.3039	-5.90351	2.08781	n.s.	n.s.
CDS	b0848	ybjM	none	Not included in COGs	Inner membrane protein, function unknown	n.s.	n.s.	-5.29496	6.05233	4.24528	-3.43258
CDS	b1921	fliZ	none	Not included in COGs	DNA-binding RpoS antagonist; transiently inhibits RpoS in post-exponential phase; timing factor allowing motility to continue for a while during starvation; not required for normal motility	n.s.	-3.8439	-5.19378	n.s.	n.s.	n.s.
CDS	b1926	fliT	none	Not included in COGs	Flagellar synthesis, predicted chaperone, role unknown	n.s.	-3.62413	-4.53008	-55.9733	-60.8209	n.s.
CDS	b4071	nrfB	none	Not included in COGs	Cytochrome c nitrite reductase, pentaheme cytochrome, periplasmic; formate-dependent; required for NO synthesis	n.s.	-10.9167	-3.83333	n.s.	-8.76923	n.s.
CDS	b2205	napG	none	Not included in COGs	Quinol dehydrogenase, periplasmic protein; mediates electron transfer from ubiquinol/naphthoquinone to NapAB, via NapC; non-haem, iron-sulfur protein	n.s.	-30.697	-3.59615	-7.32143	-20.0455	6.54194
CDS	b4602	ynhF	none	Not included in COGs	Stress response membrane protein, function unknown	n.s.	n.s.	-3.28332	2.13565	2.09914	n.s.
CDS	b2992	hybE	none	Not included in COGs	Hydrogenase 2-specific chaperone	n.s.	n.s.	-3.13158	n.s.	n.s.	n.s.
CDS	b2399	yfeD	none	Not included in COGs	Conserved protein, DUF1323 family, function unknown; N-terminal HTH domain of the MerR superfamily	n.s.	n.s.	-2.79501	n.s.	n.s.	n.s.
CDS	b4312	fimB	none	Not included in COGs	Site-specific recombinase, fimA promoter inversion; mediates fimbriae phase switching, along with FimE	n.s.	n.s.	-2.42605	3.42318	2.69643	n.s.
ncRNA	b4437	sibB	none	Not included in COGs	Antisense sRNA regulator of toxic IbsB protein; in SIBb repeat	n.s.	n.s.	-2.35282	n.s.	n.s.	n.s.
CDS	b3410	feoC	none	Not included in COGs	Ferrous iron uptake, required for full FeoB activity; putative Fe?S cluster redox or iron sensing transcriptional regulator	n.s.	n.s.	-2.34066	-3.81818	-5.5	n.s.
CDS	b2598	pheL	none	Not included in COGs	pheA gene regulatory leader peptide	n.s.	n.s.	-2.20656	n.s.	n.s.	n.s.
ncRNA	b4436	sibA	none	Not included in COGs	Antisense sRNA regulator of toxic IbsA protein; in SIBa repeat	n.s.	n.s.	-2.11464	n.s.	n.s.	n.s.
ncRNA	b4447	sibD	none	Not included in COGs	Antisense sRNA regulator of toxic IbsD protein; in SIBd repeat	n.s.	n.s.	-2.0478	n.s.	n.s.	n.s.
pseudogene	b4696	yneO	none	Not included in COGs	Pseudogene reconstruction, putative OM autotransporter adhesin; AidA homolog	n.s.	n.s.	-2.00255	n.s.	n.s.	n.s.
DELAYED down-regulated response to PMA exposure:
genes ordered by COG cateogry, then fold-change of PMA_t60 in acending order, then alphabetically by gene_name
feature	gene_id	gene_name	COG_code	COG_description	protein_description	Hg_t10	Hg_t30	Hg_t60	PMA_t10	PMA_t30	PMA_t60
CDS	b1440	ydcS	E	Amino acid transport and metabolism	Polyhydroxybutyrate (PHB) synthase; ABC transporter periplasmic binding protein homolog; upregulated during glucose-limitation	n.s.	n.s.	n.s.	n.s.	2.85556	-2.63014
CDS	b2097	fbaB	G	Carbohydrate transport and metabolism	Fructose 1,6-bisphosphate aldolase, class I	n.s.	n.s.	n.s.	n.s.	-2.67665	-2.0682
CDS	b0751	pnuC	H	Coenzyme transport and metabolism	Nicotinamide riboside uptake permease	n.s.	-2.93884	-3.01804	n.s.	-2.23896	-3.60694
CDS	b0571	cusR	K	Transcription	Response regulator of the cusCFBA-cusRS divergon; cusS sensor and cusR mediate copper induction	-3.0828	-2.49755	-6.94891	n.s.	-2.8259	-9.0728
CDS	b4116	adiY	K	Transcription	Transcriptional activator for adiA, AraC family	n.s.	-7.04762	-11.0702	n.s.	-3.14634	-5.17822
CDS	b1969	yedW	K	Transcription	Putative response regulator, function unknown	n.s.	n.s.	n.s.	n.s.	2.12693	-1.99312
CDS	b1923	fliC	N	Cell motility	Flagellin, structural gene, H-antigen	n.s.	n.s.	-3.45411	n.s.	n.s.	-2.08114
CDS	b4002	zraP	O	Posttranslational modification, protein turnover, chaperones	Zn-dependent periplasmic chaperone	2.76562	26.7222	42.5	n.s.	n.s.	-3.28571
ncRNA	b4441	glmY	none	Not included in COGs	sRNA activator of glmS mRNA, glmZ processing antagonist	n.s.	n.s.	n.s.	n.s.	n.s.	-3.34533
CDS	b1265	trpL	none	Not included in COGs	Regulatory leader peptide for trp operon	n.s.	-4.78125	-7.12871	n.s.	-4.22222	-2.90291

## Sheet: delayed_combined
TABLE S17: Delayed response to HgCl2 exposure:
genes ordered by COG cateogry, then fold-change of Hg_t60 in decending order, then alphabetically by gene_name
feature	gene_id	gene_name	COG_code	COG_description	protein_description	Hg_t10	Hg_t30	Hg_t60	PMA_t10	PMA_t30	PMA_t60
CDS	b3603	lldP	C	Energy production and conversion	L-lactate permease; also involved in glycolate uptake	n.s.	7.66964	11.6522	n.s.	5.62887	n.s.
CDS	b1627	rsxA	C	Energy production and conversion	Required for the reduction of SoxR; inner membrane protein	n.s.	2.5	6.90541	2.42926	5.09143	n.s.
CDS	b1628	rsxB	C	Energy production and conversion	Required for the reduction of SoxR; predicted iron-sulfur protein	n.s.	n.s.	5.03416	n.s.	n.s.	n.s.
CDS	b2979	glcD	C	Energy production and conversion	Glycolate oxidase subunit	n.s.	6.37288	4.78102	2	3.66667	n.s.
CDS	b2975	glcA	C	Energy production and conversion	Glycolate permease; also recognizes lactate	n.s.	n.s.	2.77305	n.s.	n.s.	n.s.
CDS	b3742	mioC	C	Energy production and conversion	Required for biotin synthase activity in vitro; flavodoxin-like FMN-binding protein; transcription of mioC through oriC may have physiological significance in suboptimal conditions	n.s.	n.s.	2.19857	n.s.	n.s.	n.s.
CDS	b1539	ydfG	C	Energy production and conversion	Malonic semialdehyde reductase, NADPH-dependent; L-allo-threonine dehydrogenase, NADP+-dependent, other in vitro substrates include L-serine, D-serine, D-threonine and 3-hydroxyisobutyrate	n.s.	n.s.	-2.09956	n.s.	n.s.	n.s.
CDS	b2866	xdhA	C	Energy production and conversion	Xanthine dehydrogenase molybdenum-binding subunit; involved in limited purine catabolism; mutation confers adenine sensitivity	n.s.	n.s.	-2.14024	n.s.	-2.03738	n.s.
CDS	b3253	acuI	C	Energy production and conversion	Putative acryloyl-CoA reductase	n.s.	n.s.	-3.16425	n.s.	n.s.	n.s.
CDS	b2993	hybD	C	Energy production and conversion	Maturation endoprotease for Ni-containing hydrogenase 2	n.s.	n.s.	-3.18211	n.s.	n.s.	n.s.
CDS	b2296	ackA	C	Energy production and conversion	Acetate kinase, produces acetyl phosphate; mutants are fluoroacetate resistant; creBC regulon; binds Zn(II)	n.s.	-2.61492	-3.4933	n.s.	n.s.	n.s.
CDS	b4072	nrfC	C	Energy production and conversion	Formate-dependent nitrite reduction; nonheme FE-S protein, ferredoxin-like	n.s.	-20.3636	-3.77778	n.s.	-8.86364	n.s.
CDS	b3062	ttdB	C	Energy production and conversion	L-Tartrate dehydratase beta subunit	n.s.	n.s.	-3.94444	n.s.	n.s.	n.s.
CDS	b3573	ysaA	C	Energy production and conversion	Ferredoxin-like protein, function unknown	n.s.	-2.66667	-4.23308	n.s.	n.s.	n.s.
CDS	b0973	hyaB	C	Energy production and conversion	Hydrogenase 1 large subunit [NiFe], periplasmic	n.s.	n.s.	-4.48837	n.s.	n.s.	n.s.
CDS	b3061	ttdA	C	Energy production and conversion	L-Tartrate dehydratase alpha subunit	n.s.	n.s.	-4.96	4.83784	2.46154	n.s.
CDS	b4152	frdC	C	Energy production and conversion	Fumarate reductase membrane anchor polypeptide	n.s.	-4.62455	-6.57041	n.s.	-3.71333	n.s.
CDS	b4153	frdB	C	Energy production and conversion	Fumarate reductase iron-sulfur protein subunit	n.s.	-5.8167	-6.82711	n.s.	-6.14851	n.s.
CDS	b0992	yccM	C	Energy production and conversion	Putative polyferredoxin, function unknown	n.s.	-5.02273	-7.11538	n.s.	-3.1129	n.s.
CDS	b2994	hybC	C	Energy production and conversion	Hydrogenase 2 [Ni Fe] large subunit, periplasmic	n.s.	-3.11909	-7.56586	n.s.	-2.61861	n.s.
CDS	b1590	ynfH	C	Energy production and conversion	S- and N-oxide reductase, membrane bound anchor	n.s.	-2.15574	-7.82796	n.s.	n.s.	n.s.
CDS	b1224	narG	C	Energy production and conversion	Nitrate reductase I (NRA), alpha subunit	n.s.	-7.0962	-8.69925	n.s.	-2.99018	n.s.
CDS	b0734	cydB	C	Energy production and conversion	Cytochrome d (bd-I) terminal oxidase subunit II; upregulated in biofilms and microaerobic conditions; aerobically repressed by H-NS; anaerobically repressed by Fnr	n.s.	-5.59602	-11.538	n.s.	-2.79378	n.s.
CDS	b0872	hcr	C	Energy production and conversion	Hydrid-cluster protein oxidoreductase; FAD and [2Fe-2S] cofactors, NADH as electron donor	n.s.	-6.53521	-12.7736	n.s.	n.s.	n.s.
CDS	b0733	cydA	C	Energy production and conversion	Cytochrome d (bd-I) terminal oxidase subunit I; upregulated in biofilms and microaerobic conditions; aerobically repressed by H-NS; anaerobically repressed by Fnr	n.s.	-10.1763	-14.0853	n.s.	-4.12515	n.s.
CDS	b0896	dmsC	C	Energy production and conversion	DMSO reductase subunit C, periplasmic; has a membrane bound anchor	n.s.	-5.74627	-14.2609	2.87925	-2.15451	n.s.
CDS	b3945	gldA	C	Energy production and conversion	Glycerol dehydrogenase, NAD+ dependent; 1,2-propanediol (and derivatives) oxidoreductase; D-1-amino-2-propanol:NAD+ oxidoreductase	n.s.	-5.36044	-15.892	n.s.	-3.53078	n.s.
CDS	b4122	fumB	C	Energy production and conversion	Fumarase B, anaerobic	n.s.	-5	-16.6354	-7.39286	-20.0435	n.s.
CDS	b1589	ynfG	C	Energy production and conversion	S- and N-oxide reductase, apparent Fe-S binding subunit; required for swarming phenotype	n.s.	-5.21429	-16.7456	n.s.	-3.34211	n.s.
CDS	b0895	dmsB	C	Energy production and conversion	DMSO reductase subunit B; apparent Fe-S binding subunit; anaerobic	n.s.	-10.2946	-23.0541	n.s.	-7.48507	n.s.
CDS	b1673	ydhV	C	Energy production and conversion	Predicted oxidoreductase, function unknown; FNR, NarL and NarP regulons	n.s.	-10.4107	-42.1681	n.s.	-8.66667	n.s.
CDS	b2024	hisA	E	Amino acid transport and metabolism	Phosphoribosylformimino-5-aminoimidazole carboxamide ribotide isomerase; 1-(5'-phosphoribosyl)-5-[(5'-phosphoribosylamino)methylideneamino] imidazole-4-carboxamide isomerase	n.s.	6.66375	14.0314	-9.31142	-8.81776	2.01798
CDS	b2025	hisF	E	Amino acid transport and metabolism	Imidazole glycerol phosphate (IGP) synthase, cyclase subunit	n.s.	5.50254	13.5157	-6.84199	-9.34874	n.s.
CDS	b2023	hisH	E	Amino acid transport and metabolism	Imidazole glycerol phosphate (IGP) synthase, amidotransferase	n.s.	8.24917	13.4103	-7.50512	-6.93421	n.s.
CDS	b2026	hisI	E	Amino acid transport and metabolism	PR-ATP pyrophosphatase/PR-AMP cyclohydrolase, bifunctional	n.s.	5.63701	13.2976	-3.58992	-10.0893	n.s.
CDS	b2022	hisB	E	Amino acid transport and metabolism	Imidazoleglycerolphosphate dehydratase/histidinol phosphatase; bifunctional enzyme; HAD21	n.s.	12.926	13.1525	-3.31362	-3.11487	n.s.
CDS	b1744	astE	E	Amino acid transport and metabolism	Succinylglutamate desuccinylase, arginine catabolism	n.s.	n.s.	9.39394	n.s.	n.s.	n.s.
CDS	b1745	astB	E	Amino acid transport and metabolism	Succinylarginine dihydrolase, arginine catabolism	n.s.	2.98611	5.96703	n.s.	2.41935	n.s.
CDS	b2130	yehY	E	Amino acid transport and metabolism	Putative ABC permease, function unknown; osmotically and stationary phase inducible; part of putative ABC transporter; membrane protein	n.s.	2.91667	4.77477	n.s.	n.s.	n.s.
CDS	b2845	yqeG	E	Amino acid transport and metabolism	Putative amino acid:H+ symport permease, function unknown	n.s.	2.97436	4.2619	3.23077	5.82353	n.s.
CDS	b3447	ggt	E	Amino acid transport and metabolism	gamma-Glutamyltranspeptidase, glutathione metabolism; Ntn hydrolase; autocatalytic processing into two subunits; periplasmic	n.s.	n.s.	4.02754	n.s.	n.s.	n.s.
CDS	b2677	proV	E	Amino acid transport and metabolism	High-affinity transport for glycine; glycine betaine-binding protein	n.s.	n.s.	3.71503	n.s.	6.18593	n.s.
CDS	b2129	yehX	E	Amino acid transport and metabolism	Putative ATP-binding protein, function unknown; osmotically and stationary phase inducible; part of putative ABC transporter	n.s.	2.56604	3.59459	2.07143	n.s.	n.s.
CDS	b2128	yehW	E	Amino acid transport and metabolism	Putative ABC permease, function unknown; osmotically and stationary phase inducible; part of putative ABC transporter; membrane protein	n.s.	n.s.	3.33708	n.s.	n.s.	n.s.
CDS	b0854	potF	E	Amino acid transport and metabolism	Putrescine ABC transporter periplasmic binding protein	n.s.	n.s.	2.77818	-6.26331	-2.46337	n.s.
CDS	b1851	edd	E	Amino acid transport and metabolism	Phosphogluconate dehydratase; growth on gluconate	n.s.	-2.57251	-2.68959	n.s.	n.s.	n.s.
CDS	b3540	dppF	E	Amino acid transport and metabolism	Dipeptide/heme transport, ATP-binding protein; also transports 5-aminolevulinic acid	n.s.	-2.56867	-2.77965	-2.87431	-41.7526	n.s.
CDS	b0007	yaaJ	E	Amino acid transport and metabolism	Predicted transporter, sodium:alanine (SAF) symporter family; function unknown	n.s.	-2.73623	-3.78231	-3.25926	-4.75145	n.s.
CDS	b3110	yhaO	E	Amino acid transport and metabolism	Putative amino acid:H+ symport permease, function unknown	n.s.	n.s.	-3.91935	2.0495	n.s.	n.s.
CDS	b2146	preT	E	Amino acid transport and metabolism	Dihydropyrimidine dehydrogenase, NADH-dependent, subunit N; pyrimidine metabolism; upregulated in biofilms	n.s.	-3.75556	-9.15179	n.s.	n.s.	n.s.
CDS	b4213	cpdB	F	Nucleotide transport and metabolism	2',3'-cyclic nucleotide 2'-phosphodiesterase, periplasmic	n.s.	n.s.	-2.35294	n.s.	n.s.	n.s.
CDS	b3831	udp	F	Nucleotide transport and metabolism	Uridine phosphorylase	n.s.	-2.90447	-3.65307	n.s.	-3.22165	n.s.
CDS	b1623	add	F	Nucleotide transport and metabolism	Adenosine deaminase	n.s.	-5.2268	-4.70418	n.s.	-2.75417	n.s.
CDS	b2147	preA	F	Nucleotide transport and metabolism	Dihydropyrimidine dehydrogenase, NADH-dependent, subunit C; pyrimidine metabolism; required for swarming phenotype	n.s.	-2.05085	-5.11215	n.s.	n.s.	n.s.
CDS	b4238	nrdD	F	Nucleotide transport and metabolism	Ribonucleoside-triphosphate reductase; class III anaerobic ribonucleotide reductase	n.s.	-2.43715	-5.16829	n.s.	-3.01124	n.s.
CDS	b3452	ugpA	G	Carbohydrate transport and metabolism	sn-Glycerol-3-phosphate transport system, integral membrane protein	n.s.	2.625	15.1429	n.s.	11.6667	n.s.
CDS	b3364	tsgA	G	Carbohydrate transport and metabolism	Putative transporter, tellurite-inducible, function unknown; also induced by selenite	n.s.	7.70849	13.0795	2.11659	6.17722	n.s.
CDS	b3451	ugpE	G	Carbohydrate transport and metabolism	sn-Glycerol-3-P transport system; membrane protein	n.s.	n.s.	7.75	n.s.	n.s.	n.s.
CDS	b1896	otsA	G	Carbohydrate transport and metabolism	Trehalose phosphate synthase; cold- and heat- induced; required for viability at 4C; rpoS regulon	n.s.	2.85633	7.28336	-2.42975	-2.37629	n.s.
CDS	b2210	mqo	G	Carbohydrate transport and metabolism	Malate oxidoreductase; possibly previously described FAD-dependent phospholipid-activated malate oxidase	n.s.	n.s.	7.0067	2.00943	7.8456	n.s.
CDS	b2587	kgtP	G	Carbohydrate transport and metabolism	alpha-Ketoglutarate permease	n.s.	2.51689	4.30708	n.s.	2.23338	n.s.
CDS	b2465	tktB	G	Carbohydrate transport and metabolism	Transketolase B; binds Zn(II)	n.s.	n.s.	4.06203	n.s.	n.s.	n.s.
CDS	b2660	lhgO	G	Carbohydrate transport and metabolism	L-2-hydroxyglutarate oxidase; second gene in csiD-lhgO-gabDTP-csiR operon	n.s.	2.15068	3.60684	n.s.	n.s.	n.s.
CDS	b1197	treA	G	Carbohydrate transport and metabolism	Trehalase, periplasmic	n.s.	n.s.	2.79116	n.s.	n.s.	n.s.
CDS	b0963	mgsA	G	Carbohydrate transport and metabolism	Methylglyoxal synthase	n.s.	n.s.	-2.27832	n.s.	n.s.	n.s.
CDS	b3599	mtlA	G	Carbohydrate transport and metabolism	Mannitol-specific Enzyme IIABC of PTS transport system	n.s.	n.s.	-2.33812	n.s.	n.s.	n.s.
CDS	b0837	yliI	G	Carbohydrate transport and metabolism	Soluble aldose sugar dehydrogenase; Asd; binds PQQ; outer membrane protein	n.s.	n.s.	-2.45631	n.s.	n.s.	n.s.
CDS	b0679	nagE	G	Carbohydrate transport and metabolism	PTS system EIIABC(Nag) component; N-acetylglucosamine transport	n.s.	n.s.	-2.74221	-2.59824	-2.6438	n.s.
CDS	b3526	kdgK	G	Carbohydrate transport and metabolism	Ketodeoxygluconokinase	n.s.	n.s.	-2.82109	2.07248	n.s.	n.s.
CDS	b1594	mlc	G	Carbohydrate transport and metabolism	Global transcriptional repressor; regulates pts operon expression at P0; required for anaerobic growth on glucosamine, binds nagC promoters; regulates manX and malT; makes large colonies; autorepressor	n.s.	-2.04717	-2.84804	n.s.	n.s.	n.s.
CDS	b1521	uxaB	G	Carbohydrate transport and metabolism	D-Altronate oxidoreductase, NAD-dependent; galacturonate branch of hexuronate pathway	n.s.	-2.78846	-3.27523	n.s.	n.s.	n.s.
CDS	b3881	yihT	G	Carbohydrate transport and metabolism	Function unknown, LacD sugar aldolase family	n.s.	n.s.	-3.29167	n.s.	n.s.	n.s.
CDS	b3883	yihV	G	Carbohydrate transport and metabolism	Predicted sugar kinase, function unknown	n.s.	n.s.	-3.33333	n.s.	n.s.	n.s.
CDS	b2388	glk	G	Carbohydrate transport and metabolism	Glucokinase	n.s.	n.s.	-4.11386	-2.01091	-2.18158	n.s.
CDS	b3415	gntT	G	Carbohydrate transport and metabolism	High-affinity gluconate transport	n.s.	-3.76176	-4.59024	-2.17901	-6.55975	n.s.
CDS	b3132	kbaZ	G	Carbohydrate transport and metabolism	Ketose bisphosphate aldolase KbaYZ subunit; required for full activity and stabilty of KbaY	n.s.	-2.8	-4.71429	n.s.	n.s.	n.s.
CDS	b0129	yadI	G	Carbohydrate transport and metabolism	Predicted PTS Enzyme IIA, sugar specificity unknown	n.s.	-3.24265	-5.00741	-4.54688	-5.89231	n.s.
CDS	b0994	torT	G	Carbohydrate transport and metabolism	Periplasmic TMAO binding protein; required for ToSrR response to TMAO	n.s.	-2.26241	-5.12371	n.s.	n.s.	n.s.
CDS	b2167	fruA	G	Carbohydrate transport and metabolism	Fructose permease, PTS Enzyme IIBC component	n.s.	n.s.	-5.29374	n.s.	-2.21522	n.s.
CDS	b1200	dhaK	G	Carbohydrate transport and metabolism	Dihydroxyacetone kinase, PTS-dependent, dihydroxyacetone-binding subunit; DhaK(2):DhaL:DhaM(2) complex	n.s.	-3.5757	-5.54233	-2.44536	-2.99041	n.s.
CDS	b2292	yfbS	G	Carbohydrate transport and metabolism	Putative transporter, function unknown	n.s.	-3.41019	-5.75822	n.s.	-2.51404	n.s.
CDS	b3128	garD	G	Carbohydrate transport and metabolism	D-galactarate dehydratase; uxaA paralog; contains conserved CxxS redox motif	n.s.	-3.07087	-6.07258	n.s.	n.s.	n.s.
CDS	b2703	srlE	G	Carbohydrate transport and metabolism	Glucitol/sorbitol-specific enzyme IIB component of PTS	n.s.	-14.8182	-9.20588	-4.28846	-40.4286	n.s.
CDS	b2702	srlA	G	Carbohydrate transport and metabolism	D-glucitol-specific enzyme II of phosphotransferase system	n.s.	-9.37037	-24.6667	-3.09434	-44.2	n.s.
CDS	b0774	bioA	H	Coenzyme transport and metabolism	7,8-diaminopelargonic acid aminotransferase	n.s.	n.s.	5.2426	-6.91908	-9.39683	8.76429
CDS	b0775	bioB	H	Coenzyme transport and metabolism	Biotin synthase; dethiobiotin to biotin pathway; iron-sulfur enzyme	n.s.	n.s.	5.1399	-2.18217	-3.65844	15.4717
CDS	b2311	ubiX	H	Coenzyme transport and metabolism	3-octaprenyl-4-hydroxybenzoate carboxylyase; UbiD isozyme	n.s.	2.53415	2.4697	n.s.	n.s.	n.s.
CDS	b3399	yrfG	H	Coenzyme transport and metabolism	GMP/IMP nucleotidase; physiological role unknown; HAD8	n.s.	n.s.	2.0209	n.s.	n.s.	n.s.
CDS	b0751	pnuC	H	Coenzyme transport and metabolism	Nicotinamide riboside uptake permease	n.s.	-2.93884	-3.01804	n.s.	-2.23896	-3.60694
CDS	b2877	mocA	H	Coenzyme transport and metabolism	CTP:molybdopterin cytidylyltransferase; converts Mo-molybdopterin (Mo-MPT) cofactor (Moco) to the molybdopterin cytosine dinucleotide (MCD) cofactor (a Moco form)	n.s.	n.s.	-3.69444	2.05455	n.s.	-8.67416
CDS	b0750	nadA	H	Coenzyme transport and metabolism	Quinolinate synthase, [4Fe-4S] cluster subunit, A protein	n.s.	-2.5721	-3.74485	n.s.	-5.3371	n.s.
CDS	b2579	grcA	H	Coenzyme transport and metabolism	Autonomous glycine radical cofactor; can reactivate pyruvate formate lyase after oxidative stress; induced by low pH or propionate; pyruvate formate lyase homolog, spare part for PFL	n.s.	-6.48636	-8.3191	n.s.	n.s.	n.s.
CDS	b3846	fadB	I	Lipid transport and metabolism	Multifunctional fatty acid oxidation complex subunit alpha; four enzyme activities: L-3-hydroxyacyl-CoA dehydrogenase, 3-hydroxyacyl-CoA epimerase, dodecenoyl-CoA-delta-isomerase, and small-chain-length enoyl-CoA hydratase (cronotase)	n.s.	6.42	8.62712	n.s.	n.s.	n.s.
CDS	b3845	fadA	I	Lipid transport and metabolism	3-ketoacyl-CoA thiolase, fatty acid oxidation complex subunit beta	n.s.	2.88542	3.93671	n.s.	n.s.	n.s.
CDS	b3918	cdh	I	Lipid transport and metabolism	CDP-diglyceride hydrolase; Salmonella ortholog has both UDP sugar hydrolase (UshB) and NAD pyrophosphatase (PnuE) activities	n.s.	2.82456	3.41577	n.s.	n.s.	n.s.
CDS	b0404	acpH	I	Lipid transport and metabolism	Acyl carrier protein (ACP) phosphodiesterase; ACP hydrolyase	n.s.	2.46829	2.94712	2.02404	n.s.	n.s.
CDS	b0039	caiA	I	Lipid transport and metabolism	Crotonobetaine reductase, CII component	n.s.	n.s.	-2.14286	n.s.	n.s.	n.s.
CDS	b2426	ucpA	I	Lipid transport and metabolism	Furfural resistance, predicted oxidoreductase, COG1028 family	n.s.	n.s.	-3.45684	n.s.	n.s.	n.s.
CDS	b3157	yhbT	I	Lipid transport and metabolism	Function unknown, COG3154 family of putative lipid carrier proteins	n.s.	n.s.	-3.45776	2.22689	n.s.	n.s.
CDS	b2705	srlD	I	Lipid transport and metabolism	Sorbitol-6-phosphate dehydrogenase	n.s.	-5.08036	-5.59259	n.s.	-6.03659	n.s.
CDS	b3882	yihU	I	Lipid transport and metabolism	gamma-Hydroxybutyrate dehydrogenase, NADH-dependent	n.s.	n.s.	-5.90909	n.s.	n.s.	n.s.
CDS	b0296	ykgM	J	Translation, ribosomal structure and biogenesis	50S ribosomal protein L31 type B; alternative L31 utilized during zinc limitation	n.s.	4.41935	5.12821	12.8298	5.51852	n.s.
CDS	b3064	tsaD	J	Translation, ribosomal structure and biogenesis	tRNA(NNU) t(6)A37 threonylcarbamoyladenosine modification; glycation binding protein	n.s.	2.91085	2.09903	2.66369	3.48441	n.s.
CDS	b0195	tsaA	J	Translation, ribosomal structure and biogenesis	tRNA-Thr(GGU) m(6)t(6)A37 methyltransferase, SAM-dependent	n.s.	n.s.	2.08021	-3.97126	-2.45249	n.s.
CDS	b2957	ansB	J	Translation, ribosomal structure and biogenesis	L-Asparaginase II	n.s.	-4.16346	-17.7072	n.s.	-5.79231	n.s.
CDS	b3604	lldR	K	Transcription	Dual role activator/repressor for lldPRD operon	n.s.	4.17442	5.21538	-6.02222	n.s.	n.s.
CDS	b0059	rapA	K	Transcription	RNA polymerase binding protein; mutants are UV-S; mutant biofilms have less polysaccharide and are antibiotic sensitive; ATPase and putative helicase	n.s.	n.s.	3.25342	-3.37282	n.s.	n.s.
CDS	b0345	lacI	K	Transcription	Transcriptional repressor of lac operon	n.s.	2.22799	2.16134	2.00601	2.15552	n.s.
CDS	b1916	sdiA	K	Transcription	Quorum-sensing ftsQAZ-P2, acrABCDE transcriptional activator; fluoroquinolone resistance; overproduction confers drug resistance by stimulating the acr genes; SdiA senses exogenous N-acyl homoserine lactones	n.s.	n.s.	2.04695	n.s.	3.11717	n.s.
CDS	b0080	cra	K	Transcription	Catabolite repressor-activator	n.s.	n.s.	-2.17239	n.s.	n.s.	n.s.
CDS	b1620	malI	K	Transcription	Maltose regulon regulatory protein	n.s.	n.s.	-2.45794	n.s.	n.s.	n.s.
CDS	b1799	dmlR	K	Transcription	Transcriptional activator for dmlA, autorepressor	n.s.	n.s.	-2.60583	n.s.	n.s.	n.s.
CDS	b1071	flgM	K	Transcription	Anti-sigma 28 (FliA) factor; regulator of FlhD	n.s.	n.s.	-2.7749	3.91025	2.6994	n.s.
CDS	b3118	tdcA	K	Transcription	Transcriptional activator of tdc operon	n.s.	-4.61538	-5.64706	2.64286	n.s.	n.s.
CDS	b1922	fliA	K	Transcription	Transcription factor sigma 28 for class III flagellar operons	n.s.	-2.95752	-5.85861	n.s.	n.s.	n.s.
CDS	b2869	ygeV	K	Transcription	Putative RpoN-dependent transcriptional activator, function unknown; induced by AI-2 pheromone	n.s.	-2.92827	-6.26613	n.s.	n.s.	n.s.
CDS	b3906	rhaR	K	Transcription	Transcriptional activator for rhaSR, AraC family	n.s.	n.s.	-6.58333	n.s.	n.s.	n.s.
CDS	b4116	adiY	K	Transcription	Transcriptional activator for adiA, AraC family	n.s.	-7.04762	-11.0702	n.s.	-3.14634	-5.17822
CDS	b0708	phr	L	Replication, recombination and repair	Deoxyribodipyrimidine photolyase; DNA photolyase; monomeric	n.s.	n.s.	3.17164	n.s.	n.s.	n.s.
CDS	b1652	rnt	L	Replication, recombination and repair	RNase T; RNA processing	n.s.	n.s.	2.13151	-2.36077	n.s.	n.s.
CDS	b4114	eptA	M	Cell wall/membrane/envelope biogenesis	Lipid A phosphoethanolamine transferase, associated with polymyxin resistance	n.s.	12.2249	9.58977	-7.96729	n.s.	n.s.
CDS	b2028	ugd	M	Cell wall/membrane/envelope biogenesis	UDP-glucose 6-dehydrogenase	n.s.	5.26705	7.65543	n.s.	8.0832	n.s.
CDS	b2253	arnB	M	Cell wall/membrane/envelope biogenesis	UDP-4-amino-4-deoxy-L-arabinose synthase; UDP-4-ketopentose aminotransferase; L-glutamate is the amine donor	n.s.	6.479	6.53844	3.5269	7.69953	n.s.
CDS	b2131	osmF	M	Cell wall/membrane/envelope biogenesis	Predicted periplasmic binding protein, function unknown; osmotically and stationary phase inducible; part of putative ABC transporter	n.s.	4.65	4.07612	n.s.	n.s.	n.s.
CDS	b1888	cheA	N	Cell motility	Histidine protein kinase sensor of chemotactic response; CheY is cognate response regulator; autophosphorylating; CheAS is a short form produced by an internal start at codon 98	n.s.	n.s.	-2.64289	-3.03792	-2.93665	n.s.
CDS	b1890	motA	N	Cell motility	H+-driven stator protein of flagellar rotation	n.s.	n.s.	-2.68424	3.44422	2.61843	n.s.
CDS	b1889	motB	N	Cell motility	H+-driven stator protein of flagellar rotation	n.s.	n.s.	-2.76207	n.s.	n.s.	n.s.
CDS	b1070	flgN	N	Cell motility	Initiation of flagellar filament assembly	n.s.	n.s.	-3.02848	2.77239	n.s.	n.s.
CDS	b1884	cheR	N	Cell motility	Chemotaxis MCP protein methyltransferase, SAM-dependent; binds C-terminus of chemoreceptors; makes glutamate methyl esters	n.s.	-4.88709	-3.32657	-59.5041	-21.91	n.s.
CDS	b1083	flgL	N	Cell motility	Flagellar synthesis, hook-associated protein	n.s.	n.s.	-3.34309	6.31238	4.43617	n.s.
CDS	b1883	cheB	N	Cell motility	Chemotaxis MCP protein-glutamate methylesterase; reverses CheR methylation at specific MCP glutamates	n.s.	-5.2319	-3.41831	-27.7876	-24.3539	n.s.
CDS	b1923	fliC	N	Cell motility	Flagellin, structural gene, H-antigen	n.s.	n.s.	-3.45411	n.s.	n.s.	-2.08114
CDS	b1924	fliD	N	Cell motility	Hook-associated protein 2, axial family	n.s.	-2.1823	-3.73309	-7.49591	-8.04619	n.s.
CDS	b1881	cheZ	N	Cell motility	CheY-P phosphatase	n.s.	-6.32559	-3.93499	-4.56645	-21.666	n.s.
CDS	b1082	flgK	N	Cell motility	Flagellar synthesis, hook-associated protein	n.s.	n.s.	-4.19089	4.41056	2.48555	n.s.
CDS	b1885	tap	N	Cell motility	Dipeptide chemoreceptor, methyl-accepting; MCP IV; flagellar regulon	n.s.	-4.80112	-4.3493	-33.0504	-14.7743	n.s.
CDS	b1925	fliS	N	Cell motility	Flagellar chaperone, inhibits premature FliC assembly; cytosolic	n.s.	-3.20264	-4.35522	-42.863	-79.5974	n.s.
CDS	b1886	tar	N	Cell motility	Aspartate, maltose chemoreceptor, methyl-accepting; MCP II; also senses repellents cobalt and nickel; flagellar regulon	n.s.	-3.3501	-4.84228	n.s.	n.s.	n.s.
CDS	b2730	hypE	O	Posttranslational modification, protein turnover, chaperones	Hydrogenases 1,2,3 accessory protein, carbamoyl dehydratase; required for CN ligand synthesis at the metallocenter; converts thiocarbamate at its C-terminal Cys to a thiocyanate	n.s.	-5.14537	-5.93772	n.s.	-3.06024	n.s.
CDS	b3518	yhjA	O	Posttranslational modification, protein turnover, chaperones	Probable cytochrome c peroxidase; mutants are sensitive to peroxide during anaerobic growth	n.s.	-4.67407	-6.17284	n.s.	-2.07955	n.s.
CDS	b3908	sodA	P	Inorganic ion transport and metabolism	Superoxide dismutase, Mn	n.s.	n.s.	11.3843	n.s.	n.s.	n.s.
CDS	b3070	yqjH	P	Inorganic ion transport and metabolism	Ferric-chelate reductase, NADPH-dependent; siderophore-interacting protein (SIP); nickel-resistance	n.s.	3.54	10.8061	n.s.	n.s.	n.s.
CDS	b3728	pstS	P	Inorganic ion transport and metabolism	Periplasmic phosphate binding protein, high-affinity; ABC phosphate transport system	n.s.	16.1667	7.53159	85.6865	164.781	n.s.
CDS	b1469	narU	P	Inorganic ion transport and metabolism	Nitrite extrusion protein 2	n.s.	n.s.	6.16	2.54545	n.s.	n.s.
CDS	b1520	yneE	P	Inorganic ion transport and metabolism	Predicted inner membrane protein, bestrophin family; possible chloride channel; required for swarming phenotype	n.s.	n.s.	6.11811	n.s.	2.20349	n.s.
CDS	b1973	zinT	P	Inorganic ion transport and metabolism	Periplasmic zinc and cadmium binding protein; induced by zinc, cadmium or peroxide; Zur, SoxS and Fur regulated	n.s.	n.s.	5.45078	3.74342	n.s.	n.s.
CDS	b1732	katE	P	Inorganic ion transport and metabolism	Catalase HPII, heme d-containing; hydroperoxidase II; response to oxidative stress; chromate resistance	n.s.	-2.8359	3.13985	n.s.	-2.405	n.s.
CDS	b1308	pspE	P	Inorganic ion transport and metabolism	Rhodanese, thiosulfate:cyanide sulfurtransferase; expressed in response to stress as part of psp operon, but also transcribed independently	n.s.	n.s.	-2.40093	n.s.	n.s.	n.s.
CDS	b4046	zur	P	Inorganic ion transport and metabolism	Repressor for znuABC, the zinc high-affinity transport genes; dimer; binds two Zn(II) ions per monomer	n.s.	n.s.	-2.44602	n.s.	n.s.	n.s.
CDS	b0765	modC	P	Inorganic ion transport and metabolism	Molybdate uptake; chlorate resistance	n.s.	n.s.	-3.09159	n.s.	n.s.	n.s.
CDS	b2431	yfeX	P	Inorganic ion transport and metabolism	Porphyrinogen oxidase, cytoplasmic; binds heme and protoporphyrin IX (PPIX)	n.s.	-3.3809	-3.11209	n.s.	n.s.	n.s.
CDS	b4055	aphA	P	Inorganic ion transport and metabolism	Acid phosphatase, periplasmic, class B, nucleotidase; active on 3'- and 5'-mononucleotides and monodeoxynucleotides; glucose-repressed; monomeric	n.s.	n.s.	-3.43188	n.s.	n.s.	n.s.
CDS	b3367	nirC	P	Inorganic ion transport and metabolism	Nitrite uptake transporter; membrane protein	n.s.	-6.39695	-3.77778	n.s.	-4.39157	n.s.
CDS	b1753	ynjA	P	Inorganic ion transport and metabolism	Function unknown	n.s.	-2.02373	-4.01288	n.s.	n.s.	n.s.
CDS	b4070	nrfA	P	Inorganic ion transport and metabolism	Cytochrome c nitrite reductase, cytochrome c552, periplasmic; formate-dependent; required for NO synthesis	n.s.	-13.6557	-4.60251	n.s.	-9.05625	n.s.
CDS	b4073	nrfD	P	Inorganic ion transport and metabolism	Formate-dependent nitrite reduction; transmembrane protein similar to QOR	n.s.	-15.1333	-5.84	n.s.	-4.37778	n.s.
CDS	b1656	sodB	P	Inorganic ion transport and metabolism	Superoxide dismutase, Fe; response to oxidative stress; chromate resistance; negatively regulated by ryhB RNA as part of indirect positive regulation by Fur; acid-inducible	n.s.	-2.9473	-5.85614	-8.39157	-17.433	n.s.
CDS	b1223	narK	P	Inorganic ion transport and metabolism	Nitrate/nitrite antiporter; promotes nitrite extrusion and uptake	n.s.	-8.47692	-7.48649	n.s.	-5.32222	n.s.
CDS	b3366	nirD	P	Inorganic ion transport and metabolism	Nitrite reductase [NAD(P)H] subunit	n.s.	-29.05	-14.1905	-3.05	-18.7407	n.s.
CDS	b1055	yceA	R	General function prediction only	Predicted rhodanese, function unknown	n.s.	4.63844	7.48962	-2.15449	n.s.	n.s.
CDS	b1784	yeaH	R	General function prediction only	UPF0229 family protein, function unknown	n.s.	n.s.	5.67112	n.s.	n.s.	n.s.
CDS	b4211	qorB	R	General function prediction only	Quinone oxidoreductase B, NADPH dependent; QOR2	n.s.	n.s.	-2.27928	n.s.	n.s.	n.s.
CDS	b2991	hybF	R	General function prediction only	Accessory protein required for the maturation of hydrogenases 1 and 2; may be involved in nickel incorporation	n.s.	n.s.	-2.74194	2.18868	n.s.	n.s.
CDS	b1601	tqsA	R	General function prediction only	Pheromone AI-2 transporter; mutants have increased intracellular AI-2 and decreased extracellular AI-2; controls biofilm formation	n.s.	n.s.	-2.84615	n.s.	n.s.	n.s.
CDS	b2298	yfcC	R	General function prediction only	Putative transporter, function unknown	n.s.	-4.08108	-3.69231	n.s.	-3	n.s.
CDS	b4237	nrdG	R	General function prediction only	Ribonucleotide reductase activase, generating glycyl radical; contains iron; binds NrdD tightly	n.s.	-5.43011	-4.3007	n.s.	-3.33333	n.s.
CDS	b1797	yeaR	S	Function unknown	Stress-induced protein, function unknown; DUF1971 family; involved in cadmium and peroxide resistance	n.s.	4.625	11.2	3.33333	8.85714	n.s.
CDS	b0788	ybhN	S	Function unknown	Function unknown	n.s.	n.s.	6.71667	n.s.	n.s.	n.s.
CDS	b1706	ydiU	S	Function unknown	Function unknown, UPF0061 family	n.s.	3.52306	6.34483	n.s.	2.22207	n.s.
CDS	b0707	ybgA	S	Function unknown	Function unknown, DUF1722 family	n.s.	n.s.	5.94531	-3.71429	-2.65	n.s.
CDS	b0456	ybaA	S	Function unknown	Function unknown, DUF1428 family	n.s.	n.s.	5.875	2	n.s.	n.s.
CDS	b4045	yjbJ	S	Function unknown	Stress-induced protein, UPF0337 family, function unknown	n.s.	6.63699	5.67281	n.s.	3.30159	n.s.
CDS	b1536	ydeI	S	Function unknown	Predicted secreted protein, function unknown	n.s.	2.7561	4.35088	n.s.	5.54286	n.s.
CDS	b3819	rarD	S	Function unknown	Chloramphenicol resistance	n.s.	2.64029	3.20952	2.15357	4.29339	n.s.
CDS	b3099	yqjE	S	Function unknown	Inner membrane protein, DUF1469 family, function unknown	n.s.	n.s.	2.72361	2.2816	2.18214	n.s.
CDS	b3858	yihD	S	Function unknown	Function unknown, DUF1040 family	n.s.	n.s.	-3.203	n.s.	n.s.	n.s.
CDS	b4329	yjiG	S	Function unknown	Inner membrane protein, SpmB family, function unknown	n.s.	n.s.	-3.32184	n.s.	n.s.	n.s.
CDS	b4363	yjjB	S	Function unknown	Function unknown; expressed P14 protein upstream of dnaTC; putative membrane protein with 4 TM helices	n.s.	-7.68182	-3.9375	n.s.	-5.88	n.s.
CDS	b0735	ybgE	S	Function unknown	Function unknown, cydAB operon, expressed in minicells	n.s.	-4.52738	-7.01889	n.s.	-2.43929	n.s.
CDS	b1752	ydjZ	S	Function unknown	Inner membrane protein, TVP38/TMEM64 family, function unknown	n.s.	-5.28718	-7.74479	n.s.	-4.79144	n.s.
CDS	b4515	cydX	S	Function unknown	Expressed protein, membrane-associated, function unknown	n.s.	-3.33	-10.5882	n.s.	n.s.	n.s.
CDS	b1163	bluF	T	Signal transduction mechanisms	Anti-repressor for BluR(YcgE), blue light-responsive; cold shock gene, binds FAD; photoinduced dimerization	n.s.	3.45833	9.33099	n.s.	2.66949	n.s.
CDS	b1783	yeaG	T	Signal transduction mechanisms	Protein kinase, function unknown; autokinase	n.s.	5.18542	6.47626	-2.71786	n.s.	n.s.
CDS	b1786	yeaJ	T	Signal transduction mechanisms	Predicted membrane-anchored diguanylate cyclase	n.s.	n.s.	2.56977	2.63536	3.33333	n.s.
CDS	b2469	narQ	T	Signal transduction mechanisms	Nitrate/nitrite sensor-transmitter protein; anaerobic respiratory path; cognate regulator is NarP; function redundant with narX	n.s.	n.s.	-2.03022	n.s.	n.s.	n.s.
CDS	b0993	torS	T	Signal transduction mechanisms	Sensor kinase for torCAD operon	n.s.	-2.62814	-3.47934	n.s.	n.s.	n.s.
CDS	b1976	mtfA	T	Signal transduction mechanisms	Mlc anti-repressor; binds Mlc and blocks its repression of ptsG; cytoplasmic	n.s.	n.s.	-3.8139	n.s.	-2.01493	n.s.
CDS	b3047	yqiH	W	Extracellular structures	Predicted periplasmic pilus chaperone, function unknown	n.s.	n.s.	5.4	n.s.	n.s.	n.s.
CDS	b2110	yehC	W	Extracellular structures	Predicted periplasmic pilus chaperone, function unknown	n.s.	-13.5	-13	n.s.	-7.83333	n.s.
CDS	b4679	yohP	none	Not included in COGs	Expressed protein, membrane-associated, function unknown	n.s.	9.3125	18.0833	5.77273	19.2143	n.s.
CDS	b0330	prpR	none	Not included in COGs	Transcriptional regulator of prp operon; propionate catabolism via 2-methlycitrate cycle, characterized primarily in Salmonella	n.s.	3.95	11.9091	n.s.	n.s.	n.s.
CDS	b1481	bdm	none	Not included in COGs	Osmoresponsive gene with reduced expression in biofilms; function unknown	n.s.	11.5672	8.2451	n.s.	n.s.	n.s.
tRNA	b1989	asnV	none	Not included in COGs	Asparagine tRNA(GUU)	n.s.	n.s.	7.63636	n.s.	n.s.	n.s.
CDS	b2252	ais	none	Not included in COGs	Predicted LPS core heptose(II)-phosphate phosphatase; aluminum-inducible protein; Salmonella ortholog is regulated by PmrAB(BasRS)	n.s.	11.2262	7.5104	7.31204	14.3948	n.s.
CDS	b1167	ymgC	none	Not included in COGs	Blue light, low temperature and stress induced, function unknown; BluRF(YcgEF) and RpoS regulons	n.s.	n.s.	6.88889	13.3333	86	n.s.
CDS	b1259	yciG	none	Not included in COGs	Required for swarming phenotype, function unknown	n.s.	n.s.	6.41667	n.s.	n.s.	n.s.
CDS	b1836	yebV	none	Not included in COGs	Function unknown	n.s.	2.38037	4.53226	n.s.	3.17606	n.s.
tRNA	b0971	serT	none	Not included in COGs	Serine tRNA(UGA) 1	n.s.	2.07025	4.27919	n.s.	n.s.	n.s.
CDS	b2659	csiD	none	Not included in COGs	Carbon starvation induced gene, function unknown; first gene in csiD-lhgO-gabDTP operon; tetrameric; structural homolog of 2-oxoglutarate Fe(II)-dependent oxygenases	n.s.	4.2	4.19531	n.s.	n.s.	n.s.
CDS	b4313	fimE	none	Not included in COGs	Site-specific recombinase, fimA promoter inversion; biased towards the ON to OFF fimbriae phase switching direction	n.s.	2.12821	4.17647	2.52174	3.14706	n.s.
ncRNA	b4431	rprA	none	Not included in COGs	Positive regulatory antisense sRNA for rpoS translation	n.s.	4	4	4.33333	4.4	n.s.
CDS	b0458	ylaC	none	Not included in COGs	Inner membrane protein, DUF1449 family, function unknown	n.s.	4.58382	3.4898	4.02281	7.98451	n.s.
CDS	b0234	yafP	none	Not included in COGs	Predicted acetyltransferase; antimutator activity towards 4-nitroquinoline-1-oxide; lexA regulon	n.s.	-2.41379	3.11429	n.s.	n.s.	n.s.
CDS	b2939	yqgB	none	Not included in COGs	Soluble expressed protein, function unknown	n.s.	n.s.	3.06691	n.s.	n.s.	n.s.
CDS	b4542	yohO	none	Not included in COGs	Expressed protein, function unknown	n.s.	n.s.	3.0396	2.85124	2.7619	n.s.
CDS	b1626	ydgK	none	Not included in COGs	Inner membrane protein, DUF2569 family, function unknown	n.s.	3.79843	2.97018	5.02947	9.60843	n.s.
CDS	b1445	ydcX	none	Not included in COGs	Required for swarming phenotype, DUF2566 family, function unknown	n.s.	n.s.	2.90265	n.s.	n.s.	n.s.
pseudogene	b3046	yqiG	none	Not included in COGs	Pseudogene reconstruction, FimD family, interrupted by IS2I; outer membrane fimbrial subunit export usher protein family	n.s.	n.s.	2.87097	n.s.	3.42254	n.s.
tRNA	b4134	pheU	none	Not included in COGs	Phenylalanine tRNA(GAA)	n.s.	3.07955	2.74336	n.s.	n.s.	n.s.
CDS	b3100	yqjK	none	Not included in COGs	Function unknown	n.s.	n.s.	2.64823	2.37265	2.27727	n.s.
CDS	b4537	yecJ	none	Not included in COGs	Function unknown	n.s.	n.s.	2.63147	n.s.	2.25	n.s.
CDS	b1332	ynaJ	none	Not included in COGs	Predicted inner membrane protein, DUF2534 family, function unknown	n.s.	2.04267	2.39756	2.79228	3.90054	n.s.
pseudogene	b4696	yneO	none	Not included in COGs	Pseudogene reconstruction, putative OM autotransporter adhesin; AidA homolog	n.s.	n.s.	-2.00255	n.s.	n.s.	n.s.
ncRNA	b4447	sibD	none	Not included in COGs	Antisense sRNA regulator of toxic IbsD protein; in SIBd repeat	n.s.	n.s.	-2.0478	n.s.	n.s.	n.s.
ncRNA	b4436	sibA	none	Not included in COGs	Antisense sRNA regulator of toxic IbsA protein; in SIBa repeat	n.s.	n.s.	-2.11464	n.s.	n.s.	n.s.
CDS	b2598	pheL	none	Not included in COGs	pheA gene regulatory leader peptide	n.s.	n.s.	-2.20656	n.s.	n.s.	n.s.
CDS	b3410	feoC	none	Not included in COGs	Ferrous iron uptake, required for full FeoB activity; putative Fe?S cluster redox or iron sensing transcriptional regulator	n.s.	n.s.	-2.34066	-3.81818	-5.5	n.s.
ncRNA	b4437	sibB	none	Not included in COGs	Antisense sRNA regulator of toxic IbsB protein; in SIBb repeat	n.s.	n.s.	-2.35282	n.s.	n.s.	n.s.
CDS	b4312	fimB	none	Not included in COGs	Site-specific recombinase, fimA promoter inversion; mediates fimbriae phase switching, along with FimE	n.s.	n.s.	-2.42605	3.42318	2.69643	n.s.
CDS	b2399	yfeD	none	Not included in COGs	Conserved protein, DUF1323 family, function unknown; N-terminal HTH domain of the MerR superfamily	n.s.	n.s.	-2.79501	n.s.	n.s.	n.s.
CDS	b2992	hybE	none	Not included in COGs	Hydrogenase 2-specific chaperone	n.s.	n.s.	-3.13158	n.s.	n.s.	n.s.
CDS	b4602	ynhF	none	Not included in COGs	Stress response membrane protein, function unknown	n.s.	n.s.	-3.28332	2.13565	2.09914	n.s.
CDS	b2205	napG	none	Not included in COGs	Quinol dehydrogenase, periplasmic protein; mediates electron transfer from ubiquinol/naphthoquinone to NapAB, via NapC; non-haem, iron-sulfur protein	n.s.	-30.697	-3.59615	-7.32143	-20.0455	6.54194
CDS	b4071	nrfB	none	Not included in COGs	Cytochrome c nitrite reductase, pentaheme cytochrome, periplasmic; formate-dependent; required for NO synthesis	n.s.	-10.9167	-3.83333	n.s.	-8.76923	n.s.
CDS	b1926	fliT	none	Not included in COGs	Flagellar synthesis, predicted chaperone, role unknown	n.s.	-3.62413	-4.53008	-55.9733	-60.8209	n.s.
CDS	b1921	fliZ	none	Not included in COGs	DNA-binding RpoS antagonist; transiently inhibits RpoS in post-exponential phase; timing factor allowing motility to continue for a while during starvation; not required for normal motility	n.s.	-3.8439	-5.19378	n.s.	n.s.	n.s.
CDS	b0848	ybjM	none	Not included in COGs	Inner membrane protein, function unknown	n.s.	n.s.	-5.29496	6.05233	4.24528	-3.43258
CDS	b4606	ypfM	none	Not included in COGs	Soluble expressed protein, function unknown	n.s.	-2.3039	-5.90351	2.08781	n.s.	n.s.
CDS	b4079	fdhF	none	Not included in COGs	Formate dehydrogenase H, selenopeptide; molybdate-dependent, sulfur-dependent; part of FHL-1 and FHL-2 (formate hydrogenlyase) complexes	n.s.	-5.0597	-6.14154	n.s.	-3.17204	n.s.
CDS	b1265	trpL	none	Not included in COGs	Regulatory leader peptide for trp operon	n.s.	-4.78125	-7.12871	n.s.	-4.22222	-2.90291
CDS	b0375	yaiV	none	Not included in COGs	Predicted transcriptional regulator, function unknown	n.s.	-7.85714	-7.66667	n.s.	n.s.	n.s.
pseudogene	b4697	yrdF	none	Not included in COGs	Pseudogene, N-terminal fragment	n.s.	n.s.	-8	n.s.	n.s.	n.s.
CDS	b0306	ykgE	none	Not included in COGs	Cysteine-rich protein, predicted lactate-related catabolism; function unknown	n.s.	-2.71795	-8.71795	n.s.	n.s.	n.s.
CDS	b2876	yqeC	none	Not included in COGs	Function unknown	n.s.	-6.89474	-12.4194	2.42424	n.s.	n.s.
CDS	b0919	ycbJ	none	Not included in COGs	Function unknown	n.s.	-7.55415	-15.6485	n.s.	-2.51555	n.s.
DELAYED response to PMA exposure:
genes ordered by COG cateogry, then fold-change of PMA_t60 in decending order, then alphabetically by gene_name
feature	gene_id	gene_name	COG_code	COG_description	protein_description	Hg_t10	Hg_t30	Hg_t60	PMA_t10	PMA_t30	PMA_t60
CDS	b2905	gcvT	E	Amino acid transport and metabolism	Aminomethyltransferase, tetrahydrofolate dependent; T-protein of the glycine cleavage system	n.s.	n.s.	n.s.	n.s.	n.s.	4.75489
CDS	b1440	ydcS	E	Amino acid transport and metabolism	Polyhydroxybutyrate (PHB) synthase; ABC transporter periplasmic binding protein homolog; upregulated during glucose-limitation	n.s.	n.s.	n.s.	n.s.	2.85556	-2.63014
CDS	b2518	ndk	F	Nucleotide transport and metabolism	Nucleoside diphosphate kinase; NDP kinase	-2.50808	n.s.	n.s.	n.s.	2.38278	4.45734
CDS	b0523	purE	F	Nucleotide transport and metabolism	N5-carboxyaminoimidazole ribonucleotide (N-CAIR) mutase; purine synthesis	-6.72334	n.s.	4.55382	n.s.	n.s.	3.16848
CDS	b2097	fbaB	G	Carbohydrate transport and metabolism	Fructose 1,6-bisphosphate aldolase, class I	n.s.	n.s.	n.s.	n.s.	-2.67665	-2.0682
CDS	b0751	pnuC	H	Coenzyme transport and metabolism	Nicotinamide riboside uptake permease	n.s.	-2.93884	-3.01804	n.s.	-2.23896	-3.60694
CDS	b1320	ycjW	K	Transcription	Hyperlethality gene, required for swarming phenotype	-2.125	n.s.	n.s.	n.s.	n.s.	1.99554
CDS	b1969	yedW	K	Transcription	Putative response regulator, function unknown	n.s.	n.s.	n.s.	n.s.	2.12693	-1.99312
CDS	b0571	cusR	K	Transcription	Response regulator of the cusCFBA-cusRS divergon; cusS sensor and cusR mediate copper induction	-3.0828	-2.49755	-6.94891	n.s.	-2.8259	-9.0728
CDS	b4116	adiY	K	Transcription	Transcriptional activator for adiA, AraC family	n.s.	-7.04762	-11.0702	n.s.	-3.14634	-5.17822
CDS	b3635	mutM	L	Replication, recombination and repair	Formamidopyrimidine-DNA glycosylase/AP lyase; 5'-terminal deoxyribophosphodiesterase; DNA repair; GC to TA; binds Zn(II)	3.75373	2.92793	n.s.	n.s.	n.s.	2.65972
CDS	b1923	fliC	N	Cell motility	Flagellin, structural gene, H-antigen	n.s.	n.s.	-3.45411	n.s.	n.s.	-2.08114
CDS	b4002	zraP	O	Posttranslational modification, protein turnover, chaperones	Zn-dependent periplasmic chaperone	2.76562	26.7222	42.5	n.s.	n.s.	-3.28571
CDS	b3024	ygiW	S	Function unknown	Stress-induced protein, function unknown; involved in cadmium and peroxide resistance; secreted protein; binds CsrB sRNA	5.05344	3.67586	n.s.	n.s.	2.568	2.55556
ncRNA	b4441	glmY	none	Not included in COGs	sRNA activator of glmS mRNA, glmZ processing antagonist	n.s.	n.s.	n.s.	n.s.	n.s.	-3.34533
CDS	b1265	trpL	none	Not included in COGs	Regulatory leader peptide for trp operon	n.s.	-4.78125	-7.12871	n.s.	-4.22222	-2.90291
